# Supplementary material for: Reverse metabolomics for the discovery of chemical structures from humans
Source: Nature. Author manuscript; Available in PMC 2024 Mar 8. (PMC10849969; doi:10.1038/s41586-023-06906-8)
Supplement: TableS5 [file NIHMS1962612-supplement-TableS5.csv]

Compound	usi	Instrument	Ionization mode	task_id
Ala-aMCA	mzspec:GNPSTASK-988893c4832544c4ab216fa9c0a87d11:emgentry/BA%20multiplex%20reactions/mzMLs_2/20A-2_20210128110402.mzML:scan:1718#%7B%7D	Orbitrap	Positive	1e5249a252e643e1b7eacaf2e7e6ab43
Ala-aMCA	mzspec:GNPSTASK-988893c4832544c4ab216fa9c0a87d11:emgentry/BA%20multiplex%20reactions/mzMLs_2/21A-2.mzML:scan:1711#%7B%7D	Orbitrap	Positive	672f30ba71624a038e7c4bf67a453b6f
Ala-bMCA	mzspec:GNPSTASK-988893c4832544c4ab216fa9c0a87d11:emgentry/BA%20multiplex%20reactions/mzMLs_2/21B-2.mzML:scan:1793#%7B%7D	Orbitrap	Positive	69ae98256dfe4848a234c9f6999a1dfe
Ala-bMCA	mzspec:GNPSTASK-988893c4832544c4ab216fa9c0a87d11:emgentry/BA%20multiplex%20reactions/mzMLs_2/20B-2.mzML:scan:1808#%7B%7D	Orbitrap	Positive	ab6777232e3740d0879ac0e5afc08ede
Ala-CA	mzspec:GNPSTASK-988893c4832544c4ab216fa9c0a87d11:emgentry/BA multiplex reactions/mzMLs_2/18A.mzML:scan:1932	Orbitrap	Positive	bf2d735aa255477292d5269e5157cef9
Ala-CA	mzspec:GNPSTASK-988893c4832544c4ab216fa9c0a87d11:emgentry/BA%20multiplex%20reactions/mzMLs_2/19A.mzML:scan:2135#%7B%7D	Orbitrap	Positive	cb6d4aa89fdb415da13faf5e8c7f390c
Ala-CDCA	mzspec:GNPSTASK-988893c4832544c4ab216fa9c0a87d11:emgentry/BA%20multiplex%20reactions/mzMLs_2/19B.mzML:scan:2506#%7B%7D	Orbitrap	Positive	4e008d651225470bb1e87ae9acb409c4
Ala-CDCA	mzspec:GNPSTASK-988893c4832544c4ab216fa9c0a87d11:emgentry/BA%20multiplex%20reactions/mzMLs_2/18B.mzML:scan:2560#%7B%7D	Orbitrap	Positive	d6e94f30879c47d78771bc0d7181f1e2
Ala-DCA	mzspec:GNPSTASK-988893c4832544c4ab216fa9c0a87d11:emgentry/BA%20multiplex%20reactions/mzMLs_2/18C.mzML:scan:2590#%7B%7D	Orbitrap	Positive	973dd1eabc014c578bf090eb30014a12
Ala-DCA	mzspec:GNPSTASK-988893c4832544c4ab216fa9c0a87d11:emgentry/BA%20multiplex%20reactions/mzMLs_2/19C.mzML:scan:2664#%7B%7D	Orbitrap	Positive	e73e752d369e4eb8b5cfeb5ccd5c8f20
Ala-gMCA	mzspec:GNPSTASK-988893c4832544c4ab216fa9c0a87d11:emgentry/BA%20multiplex%20reactions/mzMLs_2/21C-2.mzML:scan:1856#%7B%7D	Orbitrap	Positive	3582ca1828b04efc9521523896fc9269
Ala-gMCA	mzspec:GNPSTASK-988893c4832544c4ab216fa9c0a87d11:emgentry/BA%20multiplex%20reactions/mzMLs_2/20C-2.mzML:scan:1889#%7B%7D	Orbitrap	Positive	dbae17a780944c8699a330f24191b982
Ala-HDCA	mzspec:GNPSTASK-988893c4832544c4ab216fa9c0a87d11:emgentry/BA%20multiplex%20reactions/mzMLs_2/18D.mzML:scan:2254#%7B%7D	Orbitrap	Positive	0f51d799d28e417b88e9f690a72f989f
Ala-HDCA	mzspec:GNPSTASK-988893c4832544c4ab216fa9c0a87d11:emgentry/BA%20multiplex%20reactions/mzMLs_2/19D.mzML:scan:2161#%7B%7D	Orbitrap	Positive	4ee919b3d4d84d3caf02061d5b3252d6
Ala-UDCA	mzspec:GNPSTASK-988893c4832544c4ab216fa9c0a87d11:emgentry/BA%20multiplex%20reactions/mzMLs_2/19E.mzML:scan:2171#%7B%7D	Orbitrap	Positive	488284f0fb2a49a19d33690a0d1a092d
Ala-UDCA	mzspec:GNPSTASK-988893c4832544c4ab216fa9c0a87d11:emgentry/BA%20multiplex%20reactions/mzMLs_2/18E.mzML:scan:2256#%7B%7D	Orbitrap	Positive	5a12b23d0657441e8c76f6988d48d66c
Arg-aMCA	mzspec:GNPSTASK-988893c4832544c4ab216fa9c0a87d11:emgentry/BA%20multiplex%20reactions/mzMLs_2/21A-2.mzML:scan:1323#%7B%7D	Orbitrap	Positive	17049298efdc4eddaeae017cafee8ed4
Arg-aMCA	mzspec:GNPSTASK-988893c4832544c4ab216fa9c0a87d11:emgentry/BA%20multiplex%20reactions/mzMLs_2/20A-2_20210128110402.mzML:scan:1292#%7B%7D	Orbitrap	Positive	b067ba3e628a425c8ae45058a248eba6
Arg-bMCA	mzspec:GNPSTASK-988893c4832544c4ab216fa9c0a87d11:emgentry/BA%20multiplex%20reactions/mzMLs_2/20B-2.mzML:scan:1372#%7B%7D	Orbitrap	Positive	21faed69aae34aaab90eb37d109dca6c
Arg-bMCA	mzspec:GNPSTASK-988893c4832544c4ab216fa9c0a87d11:emgentry/BA%20multiplex%20reactions/mzMLs_2/21B-2.mzML:scan:1311#%7B%7D	Orbitrap	Positive	fd8a85db79e74aec8ff0190251e3288b
Arg-CA	mzspec:GNPSTASK-988893c4832544c4ab216fa9c0a87d11:emgentry/BA%20multiplex%20reactions/mzMLs_2/18A.mzML:scan:1521#%7B%7D	Orbitrap	Positive	0c33f28c987141f69e04cba390797ba0
Arg-CA	mzspec:GNPSTASK-988893c4832544c4ab216fa9c0a87d11:emgentry/BA%20multiplex%20reactions/mzMLs_2/19A.mzML:scan:1741#%7B%7D	Orbitrap	Positive	c340f59700b44282b662cd397e9a0b48
Arg-CDCA	mzspec:GNPSTASK-988893c4832544c4ab216fa9c0a87d11:emgentry/BA%20multiplex%20reactions/mzMLs_2/19B.mzML:scan:1974#%7B%7D	Orbitrap	Positive	133213a54f7d4041bea73193d03cf8d6
Arg-CDCA	mzspec:GNPSTASK-988893c4832544c4ab216fa9c0a87d11:emgentry/BA%20multiplex%20reactions/mzMLs_2/18B.mzML:scan:2021#%7B%7D	Orbitrap	Positive	5d09fb9f55a34318ac7f5639fa8a17be
Arg-DCA	mzspec:GNPSTASK-988893c4832544c4ab216fa9c0a87d11:emgentry/BA%20multiplex%20reactions/mzMLs_2/19C.mzML:scan:2042#%7B%7D	Orbitrap	Positive	b7927fc863514b86ac68c4fecff22b63
Arg-DCA	mzspec:GNPSTASK-988893c4832544c4ab216fa9c0a87d11:emgentry/BA%20multiplex%20reactions/mzMLs_2/18C.mzML:scan:2021#%7B%7D	Orbitrap	Positive	f17a06366a7f4babaf34b7c2eaf9022e
Arg-gMCA	mzspec:GNPSTASK-988893c4832544c4ab216fa9c0a87d11:emgentry/BA%20multiplex%20reactions/mzMLs_2/21C-2.mzML:scan:1422#%7B%7D	Orbitrap	Positive	3869a123a0f04bc194f29e429b6b64e9
Arg-gMCA	mzspec:GNPSTASK-988893c4832544c4ab216fa9c0a87d11:emgentry/BA%20multiplex%20reactions/mzMLs_2/20C-2.mzML:scan:1439#%7B%7D	Orbitrap	Positive	3c702e64523046ad9b691fc2994f7be0
Arg-HDCA	mzspec:GNPSTASK-988893c4832544c4ab216fa9c0a87d11:emgentry/BA%20multiplex%20reactions/mzMLs_2/19D.mzML:scan:1703#%7B%7D	Orbitrap	Positive	66afc40f2b954d0aad4085fae3f7b3c8
Arg-HDCA	mzspec:GNPSTASK-988893c4832544c4ab216fa9c0a87d11:emgentry/BA%20multiplex%20reactions/mzMLs_2/18D.mzML:scan:1803#%7B%7D	Orbitrap	Positive	6f8104c6f2a3434381c1cbf8b6e96729
Arg-UDCA	mzspec:GNPSTASK-988893c4832544c4ab216fa9c0a87d11:emgentry/BA%20multiplex%20reactions/mzMLs_2/18E.mzML:scan:1790#%7B%7D	Orbitrap	Positive	68af07a8904741cd9a6566e9f622512a
Arg-UDCA	mzspec:GNPSTASK-988893c4832544c4ab216fa9c0a87d11:emgentry/BA%20multiplex%20reactions/mzMLs_2/19E.mzML:scan:1658#%7B%7D	Orbitrap	Positive	e6dbfc8a03324833ac23b974768e48d1
Asn-aMCA	mzspec:GNPSTASK-988893c4832544c4ab216fa9c0a87d11:emgentry/BA%20multiplex%20reactions/mzMLs_2/20A-2_20210128110402.mzML:scan:1464#%7B%7D	Orbitrap	Positive	b1c384b16d5d472fbe99e547183a550f
Asn-aMCA	mzspec:GNPSTASK-988893c4832544c4ab216fa9c0a87d11:emgentry/BA%20multiplex%20reactions/mzMLs_2/21A-2.mzML:scan:1452#%7B%7D	Orbitrap	Positive	d8822e4b52f144758b5c04096ddf0919
Asn-bMCA	mzspec:GNPSTASK-988893c4832544c4ab216fa9c0a87d11:emgentry/BA%20multiplex%20reactions/mzMLs_2/21B-2.mzML:scan:1491#%7B%7D	Orbitrap	Positive	9be14559418346d7a9c056ab144c1817
Asn-bMCA	mzspec:GNPSTASK-988893c4832544c4ab216fa9c0a87d11:emgentry/BA%20multiplex%20reactions/mzMLs_2/20B-2.mzML:scan:1521#%7B%7D	Orbitrap	Positive	cb830aeab4ce49c8ac495fda56750a4d
Asn-CA	mzspec:GNPSTASK-988893c4832544c4ab216fa9c0a87d11:emgentry/BA%20multiplex%20reactions/mzMLs_2/19A.mzML:scan:1895#%7B%7D	Orbitrap	Positive	e389f9a8d4664ffa9ea56ce1bd16405c
Asn-CA	mzspec:GNPSTASK-988893c4832544c4ab216fa9c0a87d11:emgentry/BA%20multiplex%20reactions/mzMLs_2/18A.mzML:scan:1694#%7B%7D	Orbitrap	Positive	f42f9f5d018148d28d977d9b59514779
Asn-CDCA	mzspec:GNPSTASK-988893c4832544c4ab216fa9c0a87d11:emgentry/BA%20multiplex%20reactions/mzMLs_2/18B.mzML:scan:2246#%7B%7D	Orbitrap	Positive	7447f1cbe12148d59c0f7dd3529f92af
Asn-CDCA	mzspec:GNPSTASK-988893c4832544c4ab216fa9c0a87d11:emgentry/BA%20multiplex%20reactions/mzMLs_2/19B.mzML:scan:2204#%7B%7D	Orbitrap	Positive	ad61cf2d32554b728bec5ba1cfa8f95b
Asn-DCA	mzspec:GNPSTASK-988893c4832544c4ab216fa9c0a87d11:emgentry/BA%20multiplex%20reactions/mzMLs_2/18C.mzML:scan:2254#%7B%7D	Orbitrap	Positive	313cf6336e7e4105a2ba314893abca24
Asn-DCA	mzspec:GNPSTASK-988893c4832544c4ab216fa9c0a87d11:emgentry/BA%20multiplex%20reactions/mzMLs_2/19C.mzML:scan:2280#%7B%7D	Orbitrap	Positive	b24e9e13c9a14b2b9fbca9ae4f62de76
Asn-gMCA	mzspec:GNPSTASK-988893c4832544c4ab216fa9c0a87d11:emgentry/BA%20multiplex%20reactions/mzMLs_2/20C-2.mzML:scan:1626#%7B%7D	Orbitrap	Positive	8964d904149943fe9a3fb50ebfe08c82
Asn-gMCA	mzspec:GNPSTASK-988893c4832544c4ab216fa9c0a87d11:emgentry/BA%20multiplex%20reactions/mzMLs_2/21C-2.mzML:scan:1598#%7B%7D	Orbitrap	Positive	e6f35223c253400d839ef03a71569c8a
Asn-HDCA	mzspec:GNPSTASK-988893c4832544c4ab216fa9c0a87d11:emgentry/BA%20multiplex%20reactions/mzMLs_2/19D.mzML:scan:1874#%7B%7D	Orbitrap	Positive	02d34d53d91749a78ba9bf60af3d4c2d
Asn-HDCA	mzspec:GNPSTASK-988893c4832544c4ab216fa9c0a87d11:emgentry/BA%20multiplex%20reactions/mzMLs_2/18D.mzML:scan:1972#%7B%7D	Orbitrap	Positive	c17226b755614b06bd69957b68ad4e74
Asn-UDCA	mzspec:GNPSTASK-988893c4832544c4ab216fa9c0a87d11:emgentry/BA%20multiplex%20reactions/mzMLs_2/18E.mzML:scan:1966#%7B%7D	Orbitrap	Positive	e10bf86a57c749f1b539a298fdcdb43f
Asn-UDCA	mzspec:GNPSTASK-988893c4832544c4ab216fa9c0a87d11:emgentry/BA%20multiplex%20reactions/mzMLs_2/19E.mzML:scan:1862#%7B%7D	Orbitrap	Positive	f23d7828676b491780ba16c36661fad6
Asp-aMCA	mzspec:GNPSTASK-988893c4832544c4ab216fa9c0a87d11:emgentry/BA%20multiplex%20reactions/mzMLs_2/20A-2_20210128110402.mzML:scan:1560#%7B%7D	Orbitrap	Positive	02c97fe7c1a14a8db0854aa2f8bf9727
Asp-aMCA	mzspec:GNPSTASK-988893c4832544c4ab216fa9c0a87d11:emgentry/BA%20multiplex%20reactions/mzMLs_2/21A-2.mzML:scan:1551#%7B%7D	Orbitrap	Positive	8f4df4dfe85f4547aa89a75ba6082eac
Asp-bMCA	mzspec:GNPSTASK-988893c4832544c4ab216fa9c0a87d11:emgentry/BA%20multiplex%20reactions/mzMLs_2/20B-2.mzML:scan:1630#%7B%7D	Orbitrap	Positive	2c0ac52e040542bea753707ac1ed6f26
Asp-bMCA	mzspec:GNPSTASK-988893c4832544c4ab216fa9c0a87d11:emgentry/BA%20multiplex%20reactions/mzMLs_2/21B-2.mzML:scan:1600#%7B%7D	Orbitrap	Positive	ee531c3fd2294992881605b6fa392858
Asp-CA	mzspec:GNPSTASK-988893c4832544c4ab216fa9c0a87d11:emgentry/BA%20multiplex%20reactions/mzMLs_2/18A.mzML:scan:1795#%7B%7D	Orbitrap	Positive	179da42524d44c7eb8627d26dd38f15a
Asp-CA	mzspec:GNPSTASK-988893c4832544c4ab216fa9c0a87d11:emgentry/BA%20multiplex%20reactions/mzMLs_2/19A.mzML:scan:1996#%7B%7D	Orbitrap	Positive	5f875c9dd33f4c858d211430061b07e5
Asp-CDCA	mzspec:GNPSTASK-988893c4832544c4ab216fa9c0a87d11:emgentry/BA%20multiplex%20reactions/mzMLs_2/19B.mzML:scan:2327#%7B%7D	Orbitrap	Positive	2165bd84b8604f3b8da8c4b4dbb27534
Asp-CDCA	mzspec:GNPSTASK-988893c4832544c4ab216fa9c0a87d11:emgentry/BA%20multiplex%20reactions/mzMLs_2/18B.mzML:scan:2380#%7B%7D	Orbitrap	Positive	c50e1ed7ff1d4ec585f8ce559ac4dcc6
Asp-DCA	mzspec:GNPSTASK-988893c4832544c4ab216fa9c0a87d11:emgentry/BA%20multiplex%20reactions/mzMLs_2/18C.mzML:scan:2385#%7B%7D	Orbitrap	Positive	9bfb96691d974d26ad07e7c0423087bf
Asp-DCA	mzspec:GNPSTASK-988893c4832544c4ab216fa9c0a87d11:emgentry/BA%20multiplex%20reactions/mzMLs_2/19C.mzML:scan:2410#%7B%7D	Orbitrap	Positive	e8d439ccc4b0421d9b1f35645b9bea45
Asp-gMCA	mzspec:GNPSTASK-988893c4832544c4ab216fa9c0a87d11:emgentry/BA%20multiplex%20reactions/mzMLs_2/21C-2.mzML:scan:1697#%7B%7D	Orbitrap	Positive	26290d7b9b8f43a790530df7bcb74cd1
Asp-gMCA	mzspec:GNPSTASK-988893c4832544c4ab216fa9c0a87d11:emgentry/BA%20multiplex%20reactions/mzMLs_2/20C-2.mzML:scan:1725#%7B%7D	Orbitrap	Positive	880949bf4ce24365bc17f2005b78a9ad
Asp-HDCA	mzspec:GNPSTASK-988893c4832544c4ab216fa9c0a87d11:emgentry/BA%20multiplex%20reactions/mzMLs_2/18D.mzML:scan:2088#%7B%7D	Orbitrap	Positive	0f2367f173f24501b857a5e0011a51ff
Asp-HDCA	mzspec:GNPSTASK-988893c4832544c4ab216fa9c0a87d11:emgentry/BA%20multiplex%20reactions/mzMLs_2/19D.mzML:scan:1995#%7B%7D	Orbitrap	Positive	27707e91eceb4d3e83207cb5fb053553
Asp-UDCA	mzspec:GNPSTASK-988893c4832544c4ab216fa9c0a87d11:emgentry/BA%20multiplex%20reactions/mzMLs_2/19E.mzML:scan:1986#%7B%7D	Orbitrap	Positive	d81ef43fe68c4cdf8f318dd1fca31840
Asp-UDCA	mzspec:GNPSTASK-988893c4832544c4ab216fa9c0a87d11:emgentry/BA%20multiplex%20reactions/mzMLs_2/18E.mzML:scan:2087#%7B%7D	Orbitrap	Positive	dfe23082a38f428382b9988709764215
Citrulline-aMCA	mzspec:GNPSTASK-988893c4832544c4ab216fa9c0a87d11:emgentry/BA%20multiplex%20reactions/mzMLs_2/20A-2_20210128110402.mzML:scan:1483#%7B%7D	Orbitrap	Positive	31b9bdd235bc46e2847299776b04c95d
Citrulline-aMCA	mzspec:GNPSTASK-988893c4832544c4ab216fa9c0a87d11:emgentry/BA%20multiplex%20reactions/mzMLs_2/21A-2.mzML:scan:1473#%7B%7D	Orbitrap	Positive	f06a3b5948da4c8ea67af0bc7f0afd12
Citrulline-bMCA	mzspec:GNPSTASK-988893c4832544c4ab216fa9c0a87d11:emgentry/BA%20multiplex%20reactions/mzMLs_2/21B-2.mzML:scan:1513#%7B%7D	Orbitrap	Positive	9fca4394dac848219170184857b31db1
Citrulline-bMCA	mzspec:GNPSTASK-988893c4832544c4ab216fa9c0a87d11:emgentry/BA%20multiplex%20reactions/mzMLs_2/20B-2.mzML:scan:1584#%7B%7D	Orbitrap	Positive	b17c73e076bd47d2890b1bce5f81f475
Citrulline-CA	mzspec:GNPSTASK-988893c4832544c4ab216fa9c0a87d11:emgentry/BA%20multiplex%20reactions/mzMLs_2/19A.mzML:scan:1908#%7B%7D	Orbitrap	Positive	0f614118c44f4a19af538502d4c27160
Citrulline-CA	mzspec:GNPSTASK-988893c4832544c4ab216fa9c0a87d11:emgentry/BA%20multiplex%20reactions/mzMLs_2/18A.mzML:scan:1708#%7B%7D	Orbitrap	Positive	9df4724d5e36417094db9337d19996f8
Citrulline-CDCA	mzspec:GNPSTASK-988893c4832544c4ab216fa9c0a87d11:emgentry/BA%20multiplex%20reactions/mzMLs_2/18B.mzML:scan:2250#%7B%7D	Orbitrap	Positive	062179463e104fbd890dfa63f8060e33
Citrulline-CDCA	mzspec:GNPSTASK-988893c4832544c4ab216fa9c0a87d11:emgentry/BA%20multiplex%20reactions/mzMLs_2/19B.mzML:scan:2196#%7B%7D	Orbitrap	Positive	1731e92fcbb242128f66f51e9f68f9df
Citrulline-DCA	mzspec:GNPSTASK-988893c4832544c4ab216fa9c0a87d11:emgentry/BA%20multiplex%20reactions/mzMLs_2/19C.mzML:scan:2297#%7B%7D	Orbitrap	Positive	1a8fbde7e4674722ba9d46d141becd43
Citrulline-DCA	mzspec:GNPSTASK-988893c4832544c4ab216fa9c0a87d11:emgentry/BA%20multiplex%20reactions/mzMLs_2/18C.mzML:scan:2263#%7B%7D	Orbitrap	Positive	f84bc63600ac46d2995304425fba7bf2
Citrulline-gMCA	mzspec:GNPSTASK-988893c4832544c4ab216fa9c0a87d11:emgentry/BA%20multiplex%20reactions/mzMLs_2/20C-2.mzML:scan:1640#%7B%7D	Orbitrap	Positive	069eb08337e44e34a624005d74daef01
Citrulline-gMCA	mzspec:GNPSTASK-988893c4832544c4ab216fa9c0a87d11:emgentry/BA%20multiplex%20reactions/mzMLs_2/21C-2.mzML:scan:1618#%7B%7D	Orbitrap	Positive	bdcd4f70efc84cc6a47662c040a4e8a5
Citrulline-HDCA	mzspec:GNPSTASK-988893c4832544c4ab216fa9c0a87d11:emgentry/BA%20multiplex%20reactions/mzMLs_2/19D.mzML:scan:1892#%7B%7D	Orbitrap	Positive	4d23d5f731664d019864be7cf4aa7ac4
Citrulline-HDCA	mzspec:GNPSTASK-988893c4832544c4ab216fa9c0a87d11:emgentry/BA%20multiplex%20reactions/mzMLs_2/18D.mzML:scan:1992#%7B%7D	Orbitrap	Positive	7051ae42d7f0490b966744de18a745e9
Citrulline-UDCA	mzspec:GNPSTASK-988893c4832544c4ab216fa9c0a87d11:emgentry/BA%20multiplex%20reactions/mzMLs_2/19E.mzML:scan:1884#%7B%7D	Orbitrap	Positive	45137cf33b7147a0b300c6fb245e3e5d
Citrulline-UDCA	mzspec:GNPSTASK-988893c4832544c4ab216fa9c0a87d11:emgentry/BA%20multiplex%20reactions/mzMLs_2/18E.mzML:scan:1982#%7B%7D	Orbitrap	Positive	ba0259a1aff0442783ddf63593274f3f
Cys-DCA	mzspec:GNPSTASK-988893c4832544c4ab216fa9c0a87d11:emgentry/BA%20multiplex%20reactions/mzMLs_2/18C.mzML:scan:2735#%7B%7D	Orbitrap	Positive	e8e19bbf140b425183044aa38f38677c
Gln-aMCA	mzspec:GNPSTASK-988893c4832544c4ab216fa9c0a87d11:emgentry/BA%20multiplex%20reactions/mzMLs_2/21A-2.mzML:scan:1470#%7B%7D	Orbitrap	Positive	a5fa438a49df42b69e23a755047a57ea
Gln-aMCA	mzspec:GNPSTASK-988893c4832544c4ab216fa9c0a87d11:emgentry/BA%20multiplex%20reactions/mzMLs_2/20A-2_20210128110402.mzML:scan:1476#%7B%7D	Orbitrap	Positive	b08c512297114a00b4f709941da7814f
Gln-bMCA	mzspec:GNPSTASK-988893c4832544c4ab216fa9c0a87d11:emgentry/BA%20multiplex%20reactions/mzMLs_2/20B-2.mzML:scan:1542#%7B%7D	Orbitrap	Positive	d0d46d5d4e9948488923cf1bde3f0350
Gln-bMCA	mzspec:GNPSTASK-988893c4832544c4ab216fa9c0a87d11:emgentry/BA%20multiplex%20reactions/mzMLs_2/21B-2.mzML:scan:1502#%7B%7D	Orbitrap	Positive	d8149959f62947f7808b11fe118fe570
Gln-CA	mzspec:GNPSTASK-988893c4832544c4ab216fa9c0a87d11:emgentry/BA%20multiplex%20reactions/mzMLs_2/19A.mzML:scan:1910#%7B%7D	Orbitrap	Positive	15db74cf07a2429faadb38faa8971ab3
Gln-CA	mzspec:GNPSTASK-988893c4832544c4ab216fa9c0a87d11:emgentry/BA%20multiplex%20reactions/mzMLs_2/18A.mzML:scan:1712#%7B%7D	Orbitrap	Positive	3e1c6b5e508b4bee8f72c16150df5841
Gln-CDCA	mzspec:GNPSTASK-988893c4832544c4ab216fa9c0a87d11:emgentry/BA%20multiplex%20reactions/mzMLs_2/19B.mzML:scan:2238#%7B%7D	Orbitrap	Positive	112ec89c6e774c7c8d612f3edb32e41a
Gln-CDCA	mzspec:GNPSTASK-988893c4832544c4ab216fa9c0a87d11:emgentry/BA%20multiplex%20reactions/mzMLs_2/18B.mzML:scan:2254#%7B%7D	Orbitrap	Positive	9543d6535fa94da4918c7d560635dfd2
Gln-DCA	mzspec:GNPSTASK-988893c4832544c4ab216fa9c0a87d11:emgentry/BA%20multiplex%20reactions/mzMLs_2/18C.mzML:scan:2272#%7B%7D	Orbitrap	Positive	a7bee8b9222547828b240513ba2a24a7
Gln-DCA	mzspec:GNPSTASK-988893c4832544c4ab216fa9c0a87d11:emgentry/BA%20multiplex%20reactions/mzMLs_2/19C.mzML:scan:2298#%7B%7D	Orbitrap	Positive	e82386fbba704e3e8b74e88453cb1879
Gln-gMCA	mzspec:GNPSTASK-988893c4832544c4ab216fa9c0a87d11:emgentry/BA%20multiplex%20reactions/mzMLs_2/20C-2.mzML:scan:1639#%7B%7D	Orbitrap	Positive	027db8c29975434787e7ddad5ea1cc93
Gln-gMCA	mzspec:GNPSTASK-988893c4832544c4ab216fa9c0a87d11:emgentry/BA%20multiplex%20reactions/mzMLs_2/21C-2.mzML:scan:1606#%7B%7D	Orbitrap	Positive	a983bb0d52ec44a49c428865727a925e
Gln-HDCA	mzspec:GNPSTASK-988893c4832544c4ab216fa9c0a87d11:emgentry/BA%20multiplex%20reactions/mzMLs_2/18D.mzML:scan:1986#%7B%7D	Orbitrap	Positive	2488fd817fdb4822b5b9955deedd574c
Gln-HDCA	mzspec:GNPSTASK-988893c4832544c4ab216fa9c0a87d11:emgentry/BA%20multiplex%20reactions/mzMLs_2/19D.mzML:scan:1887#%7B%7D	Orbitrap	Positive	e449971bc0e14824a05a4986da803647
Gln-UDCA	mzspec:GNPSTASK-988893c4832544c4ab216fa9c0a87d11:emgentry/BA%20multiplex%20reactions/mzMLs_2/19E.mzML:scan:1872#%7B%7D	Orbitrap	Positive	35ca90ecf1fb4eecaabe66cdca7f55dd
Gln-UDCA	mzspec:GNPSTASK-988893c4832544c4ab216fa9c0a87d11:emgentry/BA%20multiplex%20reactions/mzMLs_2/18E.mzML:scan:1978#%7B%7D	Orbitrap	Positive	77c09d4c13734869b1003f3ca7be9b0d
Glu-aMCA	mzspec:GNPSTASK-988893c4832544c4ab216fa9c0a87d11:emgentry/BA%20multiplex%20reactions/mzMLs_2/20A-2_20210128110402.mzML:scan:1586#%7B%7D	Orbitrap	Positive	a7ad952ae4f34b22bf2748a3bbb2b68b
Glu-aMCA	mzspec:GNPSTASK-988893c4832544c4ab216fa9c0a87d11:emgentry/BA%20multiplex%20reactions/mzMLs_2/21A-2.mzML:scan:1571#%7B%7D	Orbitrap	Positive	d68c65afde5d4226bef36a7ff9d3ba4b
Glu-bMCA	mzspec:GNPSTASK-988893c4832544c4ab216fa9c0a87d11:emgentry/BA%20multiplex%20reactions/mzMLs_2/20B-2.mzML:scan:1653#%7B%7D	Orbitrap	Positive	d7fa038e16cb4cb0a46f69af4dbe10df
Glu-bMCA	mzspec:GNPSTASK-988893c4832544c4ab216fa9c0a87d11:emgentry/BA%20multiplex%20reactions/mzMLs_2/21B-2.mzML:scan:1634#%7B%7D	Orbitrap	Positive	f6fd1481a9644adb9f56145fb32938c3
Glu-CA	mzspec:GNPSTASK-988893c4832544c4ab216fa9c0a87d11:emgentry/BA%20multiplex%20reactions/mzMLs_2/18A.mzML:scan:1812#%7B%7D	Orbitrap	Positive	3fe17d1297f94074bb0835d4bd8f3bc8
Glu-CA	mzspec:GNPSTASK-988893c4832544c4ab216fa9c0a87d11:emgentry/BA%20multiplex%20reactions/mzMLs_2/19A.mzML:scan:2010#%7B%7D	Orbitrap	Positive	9fa0948b01374c21935a3c0040ef4dea
Glu-CDCA	mzspec:GNPSTASK-988893c4832544c4ab216fa9c0a87d11:emgentry/BA%20multiplex%20reactions/mzMLs_2/18B.mzML:scan:2392#%7B%7D	Orbitrap	Positive	16aa438992c04f4687622ca4e3050af9
Glu-CDCA	mzspec:GNPSTASK-988893c4832544c4ab216fa9c0a87d11:emgentry/BA%20multiplex%20reactions/mzMLs_2/19B.mzML:scan:2339#%7B%7D	Orbitrap	Positive	70bf89b7c7fa4abf8a2d8201bf2f198c
Glu-DCA	mzspec:GNPSTASK-988893c4832544c4ab216fa9c0a87d11:emgentry/BA%20multiplex%20reactions/mzMLs_2/19C.mzML:scan:2432#%7B%7D	Orbitrap	Positive	6aace03f8faa43af9bcf861b7bdc2f17
Glu-DCA	mzspec:GNPSTASK-988893c4832544c4ab216fa9c0a87d11:emgentry/BA%20multiplex%20reactions/mzMLs_2/18C.mzML:scan:2411#%7B%7D	Orbitrap	Positive	d7802411f5f64ba0ae7a6a9a4e40a359
Glu-gMCA	mzspec:GNPSTASK-988893c4832544c4ab216fa9c0a87d11:emgentry/BA%20multiplex%20reactions/mzMLs_2/21C-2.mzML:scan:1747#%7B%7D	Orbitrap	Positive	80ab90cbbb9a48108d2508005ce1b332
Glu-gMCA	mzspec:GNPSTASK-988893c4832544c4ab216fa9c0a87d11:emgentry/BA%20multiplex%20reactions/mzMLs_2/20C-2.mzML:scan:1745#%7B%7D	Orbitrap	Positive	e49965ffa4e84f7d845bc42fed21a702
Glu-HDCA	mzspec:GNPSTASK-988893c4832544c4ab216fa9c0a87d11:emgentry/BA%20multiplex%20reactions/mzMLs_2/19D.mzML:scan:2017#%7B%7D	Orbitrap	Positive	1a547b7790c2402a9046ff1a4bfaaadd
Glu-HDCA	mzspec:GNPSTASK-988893c4832544c4ab216fa9c0a87d11:emgentry/BA%20multiplex%20reactions/mzMLs_2/18D.mzML:scan:2117#%7B%7D	Orbitrap	Positive	be890432d86443be9f84cd13208d0c5d
His-aMCA	mzspec:GNPSTASK-988893c4832544c4ab216fa9c0a87d11:emgentry/BA%20multiplex%20reactions/mzMLs_2/20A-2_20210128110402.mzML:scan:1262#%7B%7D	Orbitrap	Positive	790394e886d14e599496deefb49362c7
His-aMCA	mzspec:GNPSTASK-988893c4832544c4ab216fa9c0a87d11:emgentry/BA%20multiplex%20reactions/mzMLs_2/21A-2.mzML:scan:1280#%7B%7D	Orbitrap	Positive	c0de2d4f2d01405381981182bd31b74f
His-bMCA	mzspec:GNPSTASK-988893c4832544c4ab216fa9c0a87d11:emgentry/BA%20multiplex%20reactions/mzMLs_2/20B-2.mzML:scan:1297#%7B%7D	Orbitrap	Positive	4f0a4d120aa2406eaffeb2201fc7affd
His-bMCA	mzspec:GNPSTASK-988893c4832544c4ab216fa9c0a87d11:emgentry/BA%20multiplex%20reactions/mzMLs_2/21B-2.mzML:scan:1265#%7B%7D	Orbitrap	Positive	a7708e165f5d4282b035a927ae8d7917
His-CA	mzspec:GNPSTASK-988893c4832544c4ab216fa9c0a87d11:emgentry/BA%20multiplex%20reactions/mzMLs_2/18A.mzML:scan:1478#%7B%7D	Orbitrap	Positive	25d32735933c46098483ed8c05d28791
His-CA	mzspec:GNPSTASK-988893c4832544c4ab216fa9c0a87d11:emgentry/BA%20multiplex%20reactions/mzMLs_2/19A.mzML:scan:1700#%7B%7D	Orbitrap	Positive	412a8210190d4b59b58d02c28dff764f
His-CA	mzspec:GNPSTASK-988893c4832544c4ab216fa9c0a87d11:emgentry/BA%20multiplex%20reactions/mzMLs_2/18A.mzML:scan:1478#%7B%7D	Orbitrap	Positive	e92a5ef52362466f918a54f5d16da05b
His-CDCA	mzspec:GNPSTASK-988893c4832544c4ab216fa9c0a87d11:emgentry/BA%20multiplex%20reactions/mzMLs_2/18B.mzML:scan:1969#%7B%7D	Orbitrap	Positive	8f0a1d5bc52e4f869f3d952bed07f64a
His-CDCA	mzspec:GNPSTASK-988893c4832544c4ab216fa9c0a87d11:emgentry/BA%20multiplex%20reactions/mzMLs_2/19B.mzML:scan:1920#%7B%7D	Orbitrap	Positive	9dcaf6ed39f3448f93a09849d869c4ec
His-DCA	mzspec:GNPSTASK-988893c4832544c4ab216fa9c0a87d11:emgentry/BA%20multiplex%20reactions/mzMLs_2/18C.mzML:scan:2008#%7B%7D	Orbitrap	Positive	0e6a05e699d24955b05fc67008f4db7d
His-DCA	mzspec:GNPSTASK-988893c4832544c4ab216fa9c0a87d11:emgentry/BA%20multiplex%20reactions/mzMLs_2/19C.mzML:scan:1998#%7B%7D	Orbitrap	Positive	4ddd9cacd2044de8bae9340d496db866
His-gMCA	mzspec:GNPSTASK-988893c4832544c4ab216fa9c0a87d11:emgentry/BA%20multiplex%20reactions/mzMLs_2/21C-2.mzML:scan:1376#%7B%7D	Orbitrap	Positive	252927ddcbdf4fafa9638abd6857b125
His-gMCA	mzspec:GNPSTASK-988893c4832544c4ab216fa9c0a87d11:emgentry/BA%20multiplex%20reactions/mzMLs_2/20C-2.mzML:scan:1394#%7B%7D	Orbitrap	Positive	6a941908c497494ba80dfd83aa727528
His-HDCA	mzspec:GNPSTASK-988893c4832544c4ab216fa9c0a87d11:emgentry/BA%20multiplex%20reactions/mzMLs_2/18D.mzML:scan:1743#%7B%7D	Orbitrap	Positive	081b99c6110c493aac97ebef217008a2
His-HDCA	mzspec:GNPSTASK-988893c4832544c4ab216fa9c0a87d11:emgentry/BA%20multiplex%20reactions/mzMLs_2/19D.mzML:scan:1649#%7B%7D	Orbitrap	Positive	f0ca0f9918da4bba8197e7bdba54b973
His-UDCA	mzspec:GNPSTASK-988893c4832544c4ab216fa9c0a87d11:emgentry/BA%20multiplex%20reactions/mzMLs_2/19E.mzML:scan:1600#%7B%7D	Orbitrap	Positive	af4927f1d3244920bd39abd18da16f06
His-UDCA	mzspec:GNPSTASK-988893c4832544c4ab216fa9c0a87d11:emgentry/BA%20multiplex%20reactions/mzMLs_2/18E.mzML:scan:1737#%7B%7D	Orbitrap	Positive	f2e26f4f4b394a30bd3028fbffc5935b
Ile/Leu-aMCA	mzspec:GNPSTASK-988893c4832544c4ab216fa9c0a87d11:emgentry/BA%20multiplex%20reactions/mzMLs_2/20A-2_20210128110402.mzML:scan:2147#%7B%7D	Orbitrap	Positive	c3358bf427e34ff49ad820967662d610
Ile/Leu-aMCA	mzspec:GNPSTASK-988893c4832544c4ab216fa9c0a87d11:emgentry/BA%20multiplex%20reactions/mzMLs_2/21A-2.mzML:scan:2143#%7B%7D	Orbitrap	Positive	f409cdf592e5490b944c846678a569fe
Ile/Leu-bMCA	mzspec:GNPSTASK-988893c4832544c4ab216fa9c0a87d11:emgentry/BA%20multiplex%20reactions/mzMLs_2/20B-2.mzML:scan:2274#%7B%7D	Orbitrap	Positive	51340f22038a42158ea86c1a7f7fe227
Ile/Leu-bMCA	mzspec:GNPSTASK-988893c4832544c4ab216fa9c0a87d11:emgentry/BA%20multiplex%20reactions/mzMLs_2/21B-2.mzML:scan:2263#%7B%7D	Orbitrap	Positive	7bcf28c55c294e08aae26b5b75a2e044
Ile/Leu-CA	mzspec:GNPSTASK-988893c4832544c4ab216fa9c0a87d11:emgentry/BA%20multiplex%20reactions/mzMLs_2/19A.mzML:scan:2558#%7B%7D	Orbitrap	Positive	6d5d26d1daba46c9a77deb62e8865b35
Ile/Leu-CDCA	mzspec:GNPSTASK-988893c4832544c4ab216fa9c0a87d11:emgentry/BA%20multiplex%20reactions/mzMLs_2/19B.mzML:scan:2942#%7B%7D	Orbitrap	Positive	942680b2acd4474c9c5d92ccbb02f579
Ile/Leu-CDCA	mzspec:GNPSTASK-988893c4832544c4ab216fa9c0a87d11:emgentry/BA%20multiplex%20reactions/mzMLs_2/18B.mzML:scan:3003#%7B%7D	Orbitrap	Positive	b33c0d8c2bf14696a691ee880555cb6e
Ile/Leu-DCA	mzspec:GNPSTASK-988893c4832544c4ab216fa9c0a87d11:emgentry/BA%20multiplex%20reactions/mzMLs_2/19C.mzML:scan:3067#%7B%7D	Orbitrap	Positive	1feb2786f30f4c11b54faa1770e56a93
Ile/Leu-DCA	mzspec:GNPSTASK-988893c4832544c4ab216fa9c0a87d11:emgentry/BA%20multiplex%20reactions/mzMLs_2/18C.mzML:scan:3045#%7B%7D	Orbitrap	Positive	9da85bd018b64882ad6c51e5eddb3f75
Ile/Leu-gMCA	mzspec:GNPSTASK-988893c4832544c4ab216fa9c0a87d11:emgentry/BA%20multiplex%20reactions/mzMLs_2/20C-2.mzML:scan:2325#%7B%7D	Orbitrap	Positive	5bc7c504d52c4f059594438144038ed8
Ile/Leu-gMCA	mzspec:GNPSTASK-988893c4832544c4ab216fa9c0a87d11:emgentry/BA%20multiplex%20reactions/mzMLs_2/21C-2.mzML:scan:2275#%7B%7D	Orbitrap	Positive	ef2406ede5524247b7781de05ffadca9
Ile/Leu-HDCA	mzspec:GNPSTASK-988893c4832544c4ab216fa9c0a87d11:emgentry/BA%20multiplex%20reactions/mzMLs_2/18D.mzML:scan:2675#%7B%7D	Orbitrap	Positive	b6c65ffddf364c85a99f29567ce4f180
Ile/Leu-HDCA	mzspec:GNPSTASK-988893c4832544c4ab216fa9c0a87d11:emgentry/BA%20multiplex%20reactions/mzMLs_2/19D.mzML:scan:2578#%7B%7D	Orbitrap	Positive	fc73771ac467457385063f962d6088bd
Ile/Leu-UDCA	mzspec:GNPSTASK-988893c4832544c4ab216fa9c0a87d11:emgentry/BA%20multiplex%20reactions/mzMLs_2/19E.mzML:scan:2608#%7B%7D	Orbitrap	Positive	1e5e1e2d3f79437d84420be5c6040cc1
Ile/Leu-UDCA	mzspec:GNPSTASK-988893c4832544c4ab216fa9c0a87d11:emgentry/BA%20multiplex%20reactions/mzMLs_2/18E.mzML:scan:2701#%7B%7D	Orbitrap	Positive	86b4ebdda36d4aa898cee9e58c268df8
LDOPA-aMCA	mzspec:GNPSTASK-988893c4832544c4ab216fa9c0a87d11:emgentry/BA%20multiplex%20reactions/mzMLs_2/21A-2.mzML:scan:1700#%7B%7D	Orbitrap	Positive	7375aac49bef4ae9bfc2604456be4d2d
LDOPA-aMCA	mzspec:GNPSTASK-988893c4832544c4ab216fa9c0a87d11:emgentry/BA%20multiplex%20reactions/mzMLs_2/20A-2_20210128110402.mzML:scan:1706#%7B%7D	Orbitrap	Positive	b82ed17d5c7e4c88aa9b80e963596aab
LDOPA-bMCA	mzspec:GNPSTASK-988893c4832544c4ab216fa9c0a87d11:emgentry/BA%20multiplex%20reactions/mzMLs_2/20B-2.mzML:scan:1789#%7B%7D	Orbitrap	Positive	a80be1327cba411bbccce0fcd1541dd1
LDOPA-bMCA	mzspec:GNPSTASK-988893c4832544c4ab216fa9c0a87d11:emgentry/BA%20multiplex%20reactions/mzMLs_2/21B-2.mzML:scan:1771#%7B%7D	Orbitrap	Positive	f4e6f3f260e94b758c6175adabf36cb6
LDOPA-CA	mzspec:GNPSTASK-988893c4832544c4ab216fa9c0a87d11:emgentry/BA%20multiplex%20reactions/mzMLs_2/19A.mzML:scan:2112#%7B%7D	Orbitrap	Positive	80a11586de79475d94266d423229d8ec
LDOPA-CA	mzspec:GNPSTASK-988893c4832544c4ab216fa9c0a87d11:emgentry/BA%20multiplex%20reactions/mzMLs_2/18A.mzML:scan:1906#%7B%7D	Orbitrap	Positive	d3ebd5f5adee4289b8b0cf045162ee54
LDOPA-CDCA	mzspec:GNPSTASK-988893c4832544c4ab216fa9c0a87d11:emgentry/BA%20multiplex%20reactions/mzMLs_2/19B.mzML:scan:2446#%7B%7D	Orbitrap	Positive	2affcbdb376b4e1380263d91e5410321
LDOPA-CDCA	mzspec:GNPSTASK-988893c4832544c4ab216fa9c0a87d11:emgentry/BA%20multiplex%20reactions/mzMLs_2/18B.mzML:scan:2537#%7B%7D	Orbitrap	Positive	8cbfc68ae6414466b3eb600c183218d1
LDOPA-DCA	mzspec:GNPSTASK-988893c4832544c4ab216fa9c0a87d11:emgentry/BA%20multiplex%20reactions/mzMLs_2/18C.mzML:scan:2561#%7B%7D	Orbitrap	Positive	5234b9cabe934a7799576f83f36e6c56
LDOPA-DCA	mzspec:GNPSTASK-988893c4832544c4ab216fa9c0a87d11:emgentry/BA%20multiplex%20reactions/mzMLs_2/19C.mzML:scan:2598#%7B%7D	Orbitrap	Positive	b0f3227bc04f4d909af0f8a8e6ef58d7
LDOPA-gMCA	mzspec:GNPSTASK-988893c4832544c4ab216fa9c0a87d11:emgentry/BA%20multiplex%20reactions/mzMLs_2/20C-2.mzML:scan:1871#%7B%7D	Orbitrap	Positive	84d5332de0af406682fe132e98a7a6de
LDOPA-gMCA	mzspec:GNPSTASK-988893c4832544c4ab216fa9c0a87d11:emgentry/BA%20multiplex%20reactions/mzMLs_2/21C-2.mzML:scan:1839#%7B%7D	Orbitrap	Positive	a50d6ff76a37473595d936b5d57c9aca
LDOPA-HDCA	mzspec:GNPSTASK-988893c4832544c4ab216fa9c0a87d11:emgentry/BA%20multiplex%20reactions/mzMLs_2/18D.mzML:scan:2229#%7B%7D	Orbitrap	Positive	2bb45bc25842431d9b5162c23ce08079
LDOPA-HDCA	mzspec:GNPSTASK-988893c4832544c4ab216fa9c0a87d11:emgentry/BA%20multiplex%20reactions/mzMLs_2/19D.mzML:scan:2133#%7B%7D	Orbitrap	Positive	88555087d08b4e429a2ad3f21e43cc3f
LDOPA-UDCA	mzspec:GNPSTASK-988893c4832544c4ab216fa9c0a87d11:emgentry/BA%20multiplex%20reactions/mzMLs_2/18E.mzML:scan:2223#%7B%7D	Orbitrap	Positive	0ae3f50a8f97417ba3024f3ac8fdf891
LDOPA-UDCA	mzspec:GNPSTASK-988893c4832544c4ab216fa9c0a87d11:emgentry/BA%20multiplex%20reactions/mzMLs_2/19E.mzML:scan:2139#%7B%7D	Orbitrap	Positive	ee15f4bec1634ec89ab6a9cff2690c1d
Lys-aMCA	mzspec:GNPSTASK-988893c4832544c4ab216fa9c0a87d11:emgentry/BA%20multiplex%20reactions/mzMLs_2/20A-2_20210128110402.mzML:scan:1279#%7B%7D	Orbitrap	Positive	408bbfd86a3a47a7ab0e99b9b1dcbe2e
Lys-aMCA	mzspec:GNPSTASK-988893c4832544c4ab216fa9c0a87d11:emgentry/BA%20multiplex%20reactions/mzMLs_2/21A-2.mzML:scan:1334#%7B%7D	Orbitrap	Positive	522bb796201846379fc30e088b1360c0
Lys-bMCA	mzspec:GNPSTASK-988893c4832544c4ab216fa9c0a87d11:emgentry/BA%20multiplex%20reactions/mzMLs_2/21B-2.mzML:scan:1284#%7B%7D	Orbitrap	Positive	df1f33243b694cdf9e97da3565681b80
Lys-CA	mzspec:GNPSTASK-988893c4832544c4ab216fa9c0a87d11:emgentry/BA%20multiplex%20reactions/mzMLs_2/19A.mzML:scan:1778#%7B%7D	Orbitrap	Positive	18b12931482e4d3eb73cfde59c4974df
Lys-CA	mzspec:GNPSTASK-988893c4832544c4ab216fa9c0a87d11:emgentry/BA%20multiplex%20reactions/mzMLs_2/18A.mzML:scan:1494#%7B%7D	Orbitrap	Positive	e4d5c257cc6d4761958a10b1ad682750
Lys-CDCA	mzspec:GNPSTASK-988893c4832544c4ab216fa9c0a87d11:emgentry/BA%20multiplex%20reactions/mzMLs_2/18B.mzML:scan:2072#%7B%7D	Orbitrap	Positive	9961f516619149038e14376c00b728b7
Lys-CDCA	mzspec:GNPSTASK-988893c4832544c4ab216fa9c0a87d11:emgentry/BA%20multiplex%20reactions/mzMLs_2/19B.mzML:scan:1941#%7B%7D	Orbitrap	Positive	ea0afaef009a463e9e91fc519c691f1b
Lys-DCA	mzspec:GNPSTASK-988893c4832544c4ab216fa9c0a87d11:emgentry/BA%20multiplex%20reactions/mzMLs_2/19C.mzML:scan:2007#%7B%7D	Orbitrap	Positive	17dfb52ac2084478bbcce35b6c4d3c7e
Lys-DCA	mzspec:GNPSTASK-988893c4832544c4ab216fa9c0a87d11:emgentry/BA%20multiplex%20reactions/mzMLs_2/18C.mzML:scan:1982#%7B%7D	Orbitrap	Positive	fa35344e8ef44c87aad08916659cd058
Lys-gMCA	mzspec:GNPSTASK-988893c4832544c4ab216fa9c0a87d11:emgentry/BA%20multiplex%20reactions/mzMLs_2/20C-2.mzML:scan:1492#%7B%7D	Orbitrap	Positive	c110a2bd6225491189516f6173b3c060
Lys-HDCA	mzspec:GNPSTASK-988893c4832544c4ab216fa9c0a87d11:emgentry/BA%20multiplex%20reactions/mzMLs_2/19D.mzML:scan:1679#%7B%7D	Orbitrap	Positive	a90623bb158840c0b524df8f882742f0
Lys-HDCA	mzspec:GNPSTASK-988893c4832544c4ab216fa9c0a87d11:emgentry/BA%20multiplex%20reactions/mzMLs_2/18D.mzML:scan:1771#%7B%7D	Orbitrap	Positive	e5bca29383374322854bb0f222157b85
Lys-UDCA	mzspec:GNPSTASK-988893c4832544c4ab216fa9c0a87d11:emgentry/BA%20multiplex%20reactions/mzMLs_2/19E.mzML:scan:1627#%7B%7D	Orbitrap	Positive	9492d6aa17b44a2399d2685f3b28f203
Lys-UDCA	mzspec:GNPSTASK-988893c4832544c4ab216fa9c0a87d11:emgentry/BA%20multiplex%20reactions/mzMLs_2/18E.mzML:scan:1830#%7B%7D	Orbitrap	Positive	993b37e17f9c4e37b77b495f51fa6d6a
Met-aMCA	mzspec:GNPSTASK-988893c4832544c4ab216fa9c0a87d11:emgentry/BA%20multiplex%20reactions/mzMLs_2/21A-2.mzML:scan:1957#%7B%7D	Orbitrap	Positive	2098027e814147aca43e3b5ef4317038
Met-aMCA	mzspec:GNPSTASK-988893c4832544c4ab216fa9c0a87d11:emgentry/BA%20multiplex%20reactions/mzMLs_2/20A-2_20210128110402.mzML:scan:1992#%7B%7D	Orbitrap	Positive	4f4c6e62a8544691bc710d33a157ed25
Met-bMCA	mzspec:GNPSTASK-988893c4832544c4ab216fa9c0a87d11:emgentry/BA%20multiplex%20reactions/mzMLs_2/20B-2.mzML:scan:2071#%7B%7D	Orbitrap	Positive	94e775de03894fbea14c8d17a7b4ee82
Met-bMCA	mzspec:GNPSTASK-988893c4832544c4ab216fa9c0a87d11:emgentry/BA%20multiplex%20reactions/mzMLs_2/21B-2.mzML:scan:2068#%7B%7D	Orbitrap	Positive	c65f685568cb4dc5a4dad5bb2e6cc304
Met-CA	mzspec:GNPSTASK-988893c4832544c4ab216fa9c0a87d11:emgentry/BA%20multiplex%20reactions/mzMLs_2/18A.mzML:scan:2154#%7B%7D	Orbitrap	Positive	b457b308ace94de98de8bd451056d37c
Met-CA	mzspec:GNPSTASK-988893c4832544c4ab216fa9c0a87d11:emgentry/BA%20multiplex%20reactions/mzMLs_2/19A.mzML:scan:2364#%7B%7D	Orbitrap	Positive	d3d382cb62154de3a0cc3831f7fda29c
Met-CDCA	mzspec:GNPSTASK-988893c4832544c4ab216fa9c0a87d11:emgentry/BA%20multiplex%20reactions/mzMLs_2/18B.mzML:scan:2803#%7B%7D	Orbitrap	Positive	bfba24324cce4c3faf9f5fd5abe7dcf0
Met-CDCA	mzspec:GNPSTASK-988893c4832544c4ab216fa9c0a87d11:emgentry/BA%20multiplex%20reactions/mzMLs_2/19B.mzML:scan:2779#%7B%7D	Orbitrap	Positive	f02b9d486b3a46ba8bc01ecad3ac0ac9
Met-DCA	mzspec:GNPSTASK-988893c4832544c4ab216fa9c0a87d11:emgentry/BA%20multiplex%20reactions/mzMLs_2/18C.mzML:scan:2875#%7B%7D	Orbitrap	Positive	029a724b9ae24e529405015cbc27e7d6
Met-DCA	mzspec:GNPSTASK-988893c4832544c4ab216fa9c0a87d11:emgentry/BA%20multiplex%20reactions/mzMLs_2/19C.mzML:scan:2907#%7B%7D	Orbitrap	Positive	bd2e43d386704cbf851d91a2a8bf8a31
Met-gMCA	mzspec:GNPSTASK-988893c4832544c4ab216fa9c0a87d11:emgentry/BA%20multiplex%20reactions/mzMLs_2/20C-2.mzML:scan:2163#%7B%7D	Orbitrap	Positive	8e7e1a66fbda4251a68baa71b87f48b0
Met-gMCA	mzspec:GNPSTASK-988893c4832544c4ab216fa9c0a87d11:emgentry/BA%20multiplex%20reactions/mzMLs_2/21C-2.mzML:scan:2085#%7B%7D	Orbitrap	Positive	bba2ec2bddef441f9e5a8758987658dd
Met-HDCA	mzspec:GNPSTASK-988893c4832544c4ab216fa9c0a87d11:emgentry/BA%20multiplex%20reactions/mzMLs_2/18D.mzML:scan:2484#%7B%7D	Orbitrap	Positive	6d15ff201a0745e4a86e269a6ee8dd61
Met-HDCA	mzspec:GNPSTASK-988893c4832544c4ab216fa9c0a87d11:emgentry/BA%20multiplex%20reactions/mzMLs_2/19D.mzML:scan:2384#%7B%7D	Orbitrap	Positive	feb662a30ea243c6af609bfa274e9b57
Met-UDCA	mzspec:GNPSTASK-988893c4832544c4ab216fa9c0a87d11:emgentry/BA%20multiplex%20reactions/mzMLs_2/18E.mzML:scan:2530#%7B%7D	Orbitrap	Positive	1df9656e521c4359b60b2e63a59cd9c9
Met-UDCA	mzspec:GNPSTASK-988893c4832544c4ab216fa9c0a87d11:emgentry/BA%20multiplex%20reactions/mzMLs_2/19E.mzML:scan:2439#%7B%7D	Orbitrap	Positive	d74ccc738a2c4c4cae90efbc5eac229a
Ornithine-aMCA	mzspec:GNPSTASK-988893c4832544c4ab216fa9c0a87d11:emgentry/BA%20multiplex%20reactions/mzMLs_2/21A-2.mzML:scan:1299#%7B%7D	Orbitrap	Positive	6e859ca0f0a14c8bb4e1caa751f9c551
Ornithine-aMCA	mzspec:GNPSTASK-988893c4832544c4ab216fa9c0a87d11:emgentry/BA%20multiplex%20reactions/mzMLs_2/20A-2_20210128110402.mzML:scan:1253#%7B%7D	Orbitrap	Positive	ee1472f2db2d4120a64c584afacf2b10
Ornithine-bMCA	mzspec:GNPSTASK-988893c4832544c4ab216fa9c0a87d11:emgentry/BA%20multiplex%20reactions/mzMLs_2/21B-2.mzML:scan:1257#%7B%7D	Orbitrap	Positive	ddc126bc8aa1422782eea4dc4bad6595
Ornithine-CA	mzspec:GNPSTASK-988893c4832544c4ab216fa9c0a87d11:emgentry/BA%20multiplex%20reactions/mzMLs_2/18A.mzML:scan:1477#%7B%7D	Orbitrap	Positive	bf6d6cad0f7a47d78b9dcd8c178a1087
Ornithine-CA	mzspec:GNPSTASK-988893c4832544c4ab216fa9c0a87d11:emgentry/BA%20multiplex%20reactions/mzMLs_2/19A.mzML:scan:1752#%7B%7D	Orbitrap	Positive	fe1f0ba1578649ffb796cbb88400cd49
Ornithine-CDCA	mzspec:GNPSTASK-988893c4832544c4ab216fa9c0a87d11:emgentry/BA%20multiplex%20reactions/mzMLs_2/18B.mzML:scan:1957#%7B%7D	Orbitrap	Positive	33319ba6c55442ceadb77bbe957242af
Ornithine-CDCA	mzspec:GNPSTASK-988893c4832544c4ab216fa9c0a87d11:emgentry/BA%20multiplex%20reactions/mzMLs_2/19B.mzML:scan:1977#%7B%7D	Orbitrap	Positive	6e198dd8ab7e493cac62570952524819
Ornithine-DCA	mzspec:GNPSTASK-988893c4832544c4ab216fa9c0a87d11:emgentry/BA%20multiplex%20reactions/mzMLs_2/19C.mzML:scan:2051#%7B%7D	Orbitrap	Positive	88c147c37fa14556b173d58eb8f1d079
Ornithine-DCA	mzspec:GNPSTASK-988893c4832544c4ab216fa9c0a87d11:emgentry/BA%20multiplex%20reactions/mzMLs_2/18C.mzML:scan:1958#%7B%7D	Orbitrap	Positive	d8007b5703984ac98ed4322dc552c527
Ornithine-gMCA	mzspec:GNPSTASK-988893c4832544c4ab216fa9c0a87d11:emgentry/BA%20multiplex%20reactions/mzMLs_2/20C-2.mzML:scan:1447#%7B%7D	Orbitrap	Positive	02e504aeb6044f919dc0f85b597355b2
Ornithine-HDCA	mzspec:GNPSTASK-988893c4832544c4ab216fa9c0a87d11:emgentry/BA%20multiplex%20reactions/mzMLs_2/18D.mzML:scan:1733#%7B%7D	Orbitrap	Positive	3c10e8f0c8ef488ba1ba0cee89f0ddb0
Ornithine-HDCA	mzspec:GNPSTASK-988893c4832544c4ab216fa9c0a87d11:emgentry/BA%20multiplex%20reactions/mzMLs_2/19D.mzML:scan:1696#%7B%7D	Orbitrap	Positive	e791abb6f3dc44739475c3578b2ea1ec
Ornithine-UDCA	mzspec:GNPSTASK-988893c4832544c4ab216fa9c0a87d11:emgentry/BA%20multiplex%20reactions/mzMLs_2/19E.mzML:scan:1593#%7B%7D	Orbitrap	Positive	3fc5f076588c4e6691113cd6a150b56f
Ornithine-UDCA	mzspec:GNPSTASK-988893c4832544c4ab216fa9c0a87d11:emgentry/BA%20multiplex%20reactions/mzMLs_2/18E.mzML:scan:1789#%7B%7D	Orbitrap	Positive	ddfd61e575c94e1daac451ab1897ba24
Phe-aMCA	mzspec:GNPSTASK-988893c4832544c4ab216fa9c0a87d11:emgentry/BA%20multiplex%20reactions/mzMLs_2/21A-2.mzML:scan:2195#%7B%7D	Orbitrap	Positive	37994acce6b44c94a2b224b1c12f23c7
Phe-aMCA	mzspec:GNPSTASK-988893c4832544c4ab216fa9c0a87d11:emgentry/BA%20multiplex%20reactions/mzMLs_2/20A-2_20210128110402.mzML:scan:2197#%7B%7D	Orbitrap	Positive	cdf83573db9749b5a30b1530c6554c88
Phe-bMCA	mzspec:GNPSTASK-988893c4832544c4ab216fa9c0a87d11:emgentry/BA%20multiplex%20reactions/mzMLs_2/20B-2.mzML:scan:2321#%7B%7D	Orbitrap	Positive	72ff01bd46834ae3a3861a078f87e516
Phe-bMCA	mzspec:GNPSTASK-988893c4832544c4ab216fa9c0a87d11:emgentry/BA%20multiplex%20reactions/mzMLs_2/21B-2.mzML:scan:2314#%7B%7D	Orbitrap	Positive	f369c06de3004515a68472bed951daf0
Phe-CA	mzspec:GNPSTASK-988893c4832544c4ab216fa9c0a87d11:emgentry/BA%20multiplex%20reactions/mzMLs_2/18A.mzML:scan:2403#%7B%7D	Orbitrap	Positive	5a9904c2e8914d58b757c5320b7286ac
Phe-CA	mzspec:GNPSTASK-988893c4832544c4ab216fa9c0a87d11:emgentry/BA%20multiplex%20reactions/mzMLs_2/19A.mzML:scan:2631#%7B%7D	Orbitrap	Positive	bae4a3edcf2641c3bfc4627662caa684
Phe-CDCA	mzspec:GNPSTASK-988893c4832544c4ab216fa9c0a87d11:emgentry/BA%20multiplex%20reactions/mzMLs_2/19B.mzML:scan:2964#%7B%7D	Orbitrap	Positive	7977f0b4d4da47f5a057a679acb65203
Phe-CDCA	mzspec:GNPSTASK-988893c4832544c4ab216fa9c0a87d11:emgentry/BA%20multiplex%20reactions/mzMLs_2/18B.mzML:scan:3027#%7B%7D	Orbitrap	Positive	9cae5bdd3c734afbb89818bc70ff2718
Phe-DCA	mzspec:GNPSTASK-988893c4832544c4ab216fa9c0a87d11:emgentry/BA%20multiplex%20reactions/mzMLs_2/19C.mzML:scan:3094#%7B%7D	Orbitrap	Positive	713a90a39dda418b94cb76847054fe7b
Phe-DCA	mzspec:GNPSTASK-988893c4832544c4ab216fa9c0a87d11:emgentry/BA%20multiplex%20reactions/mzMLs_2/18C.mzML:scan:3068#%7B%7D	Orbitrap	Positive	b3a79bd72d3e4b34aff676635b42ff83
Phe-gMCA	mzspec:GNPSTASK-988893c4832544c4ab216fa9c0a87d11:emgentry/BA%20multiplex%20reactions/mzMLs_2/21C-2.mzML:scan:2297#%7B%7D	Orbitrap	Positive	a84b5177ac334a9fbfb84d340e7160bf
Phe-gMCA	mzspec:GNPSTASK-988893c4832544c4ab216fa9c0a87d11:emgentry/BA%20multiplex%20reactions/mzMLs_2/20C-2.mzML:scan:2380#%7B%7D	Orbitrap	Positive	c162cd0bed59485da16981145f7183e8
Phe-HDCA	mzspec:GNPSTASK-988893c4832544c4ab216fa9c0a87d11:emgentry/BA%20multiplex%20reactions/mzMLs_2/19D.mzML:scan:2587#%7B%7D	Orbitrap	Positive	1bf1e607a3f0473299409b787138926d
Phe-HDCA	mzspec:GNPSTASK-988893c4832544c4ab216fa9c0a87d11:emgentry/BA%20multiplex%20reactions/mzMLs_2/18D.mzML:scan:2685#%7B%7D	Orbitrap	Positive	a124ed9361084a4d8e6b79dd46814763
Phe-UDCA	mzspec:GNPSTASK-988893c4832544c4ab216fa9c0a87d11:emgentry/BA%20multiplex%20reactions/mzMLs_2/19E.mzML:scan:2625#%7B%7D	Orbitrap	Positive	1bb914b564ad4fa2b40b926d306e8be5
Phe-UDCA	mzspec:GNPSTASK-988893c4832544c4ab216fa9c0a87d11:emgentry/BA%20multiplex%20reactions/mzMLs_2/18E.mzML:scan:2719#%7B%7D	Orbitrap	Positive	38d8664a55714d38bbe3aba0bc672980
Pro-aMCA	mzspec:GNPSTASK-988893c4832544c4ab216fa9c0a87d11:emgentry/BA%20multiplex%20reactions/mzMLs_2/21A-2.mzML:scan:1923#%7B%7D	Orbitrap	Positive	4395694f777b498e93c06febfb689448
Pro-aMCA	mzspec:GNPSTASK-988893c4832544c4ab216fa9c0a87d11:emgentry/BA%20multiplex%20reactions/mzMLs_2/20A-2_20210128110402.mzML:scan:1936#%7B%7D	Orbitrap	Positive	d783506b7d254e96a22f3edcd71b8ee3
Pro-bMCA	mzspec:GNPSTASK-988893c4832544c4ab216fa9c0a87d11:emgentry/BA%20multiplex%20reactions/mzMLs_2/20B-2.mzML:scan:2028#%7B%7D	Orbitrap	Positive	727eb4bd035b440e879aae27414a2388
Pro-bMCA	mzspec:GNPSTASK-988893c4832544c4ab216fa9c0a87d11:emgentry/BA%20multiplex%20reactions/mzMLs_2/21B-2.mzML:scan:2019#%7B%7D	Orbitrap	Positive	a8fd6f8af1264c419c35b7bf2e86b82e
Pro-CA	mzspec:GNPSTASK-988893c4832544c4ab216fa9c0a87d11:emgentry/BA%20multiplex%20reactions/mzMLs_2/18A.mzML:scan:2111#%7B%7D	Orbitrap	Positive	5fe94187861e49f9aa1acba8c12462f0
Pro-CA	mzspec:GNPSTASK-988893c4832544c4ab216fa9c0a87d11:emgentry/BA%20multiplex%20reactions/mzMLs_2/19A.mzML:scan:2321#%7B%7D	Orbitrap	Positive	d694f3b309dc42e7bc70450d0164b519
Pro-CDCA	mzspec:GNPSTASK-988893c4832544c4ab216fa9c0a87d11:emgentry/BA%20multiplex%20reactions/mzMLs_2/19B.mzML:scan:2716#%7B%7D	Orbitrap	Positive	abc349d2a58a42d197e5fa8440dbf16f
Pro-CDCA	mzspec:GNPSTASK-988893c4832544c4ab216fa9c0a87d11:emgentry/BA%20multiplex%20reactions/mzMLs_2/18B.mzML:scan:2775#%7B%7D	Orbitrap	Positive	d1afba5a7e6e48ee912a7ac8b15fc938
Pro-DCA	mzspec:GNPSTASK-988893c4832544c4ab216fa9c0a87d11:emgentry/BA%20multiplex%20reactions/mzMLs_2/19C.mzML:scan:2817#%7B%7D	Orbitrap	Positive	a5b2bc62632447408dccbc0ea8cc6d11
Pro-DCA	mzspec:GNPSTASK-988893c4832544c4ab216fa9c0a87d11:emgentry/BA%20multiplex%20reactions/mzMLs_2/18C.mzML:scan:2782#%7B%7D	Orbitrap	Positive	b0832e0780ee4685a3379376bce5c6b2
Pro-gMCA	mzspec:GNPSTASK-988893c4832544c4ab216fa9c0a87d11:emgentry/BA%20multiplex%20reactions/mzMLs_2/21C-2.mzML:scan:2050#%7B%7D	Orbitrap	Positive	526ac0899b26451ba8d8aa80a77b139c
Pro-gMCA	mzspec:GNPSTASK-988893c4832544c4ab216fa9c0a87d11:emgentry/BA%20multiplex%20reactions/mzMLs_2/20C-2.mzML:scan:2098#%7B%7D	Orbitrap	Positive	73f27e9f4cd2485fa14b538f8fca5134
Pro-HDCA	mzspec:GNPSTASK-988893c4832544c4ab216fa9c0a87d11:emgentry/BA%20multiplex%20reactions/mzMLs_2/19D.mzML:scan:2338#%7B%7D	Orbitrap	Positive	ae28d1d680db4174b78864db0d3557a6
Pro-HDCA	mzspec:GNPSTASK-988893c4832544c4ab216fa9c0a87d11:emgentry/BA%20multiplex%20reactions/mzMLs_2/18D.mzML:scan:2438#%7B%7D	Orbitrap	Positive	eec72e7415504f08ae8bd29d66baa724
Pro-UDCA	mzspec:GNPSTASK-988893c4832544c4ab216fa9c0a87d11:emgentry/BA%20multiplex%20reactions/mzMLs_2/18E.mzML:scan:2481#%7B%7D	Orbitrap	Positive	2f0953a7af41409496ea72fb278f57d0
Pro-UDCA	mzspec:GNPSTASK-988893c4832544c4ab216fa9c0a87d11:emgentry/BA%20multiplex%20reactions/mzMLs_2/19E.mzML:scan:2395#%7B%7D	Orbitrap	Positive	824d8fddf7db48e49c9711d146d45a1f
Ser-aMCA	mzspec:GNPSTASK-988893c4832544c4ab216fa9c0a87d11:emgentry/BA%20multiplex%20reactions/mzMLs_2/21A-2.mzML:scan:1498#%7B%7D	Orbitrap	Positive	ea96f4251e524439b3423ac229a6d461
Ser-aMCA	mzspec:GNPSTASK-988893c4832544c4ab216fa9c0a87d11:emgentry/BA%20multiplex%20reactions/mzMLs_2/20A-2_20210128110402.mzML:scan:1517#%7B%7D	Orbitrap	Positive	f959381784344782b0bd3d4d009106b0
Ser-bMCA	mzspec:GNPSTASK-988893c4832544c4ab216fa9c0a87d11:emgentry/BA%20multiplex%20reactions/mzMLs_2/20B-2.mzML:scan:1577#%7B%7D	Orbitrap	Positive	aaec051200ef40cb849842d4f911ce26
Ser-bMCA	mzspec:GNPSTASK-988893c4832544c4ab216fa9c0a87d11:emgentry/BA%20multiplex%20reactions/mzMLs_2/21B-2.mzML:scan:1547#%7B%7D	Orbitrap	Positive	d2160a1429b2438287786edd329e0a84
Ser-CA	mzspec:GNPSTASK-988893c4832544c4ab216fa9c0a87d11:emgentry/BA%20multiplex%20reactions/mzMLs_2/19A.mzML:scan:1958#%7B%7D	Orbitrap	Positive	3530cbd4d51e4452a83679348532d9f8
Ser-CA	mzspec:GNPSTASK-988893c4832544c4ab216fa9c0a87d11:emgentry/BA%20multiplex%20reactions/mzMLs_2/18A.mzML:scan:1754#%7B%7D	Orbitrap	Positive	4ff8e122870a4ab6abc4396ccf2241ad
Ser-CDCA	mzspec:GNPSTASK-988893c4832544c4ab216fa9c0a87d11:emgentry/BA%20multiplex%20reactions/mzMLs_2/19B.mzML:scan:2272#%7B%7D	Orbitrap	Positive	321d6645ab604c1c99746ee89ae5d49e
Ser-CDCA	mzspec:GNPSTASK-988893c4832544c4ab216fa9c0a87d11:emgentry/BA%20multiplex%20reactions/mzMLs_2/18B.mzML:scan:2322#%7B%7D	Orbitrap	Positive	9466dc85babb43e09093c587b29b7b54
Ser-DCA	mzspec:GNPSTASK-988893c4832544c4ab216fa9c0a87d11:emgentry/BA%20multiplex%20reactions/mzMLs_2/18C.mzML:scan:2356#%7B%7D	Orbitrap	Positive	9c7fcefd4970404dab9de73ca1b5b242
Ser-DCA	mzspec:GNPSTASK-988893c4832544c4ab216fa9c0a87d11:emgentry/BA%20multiplex%20reactions/mzMLs_2/19C.mzML:scan:2378#%7B%7D	Orbitrap	Positive	ff02d57aaf594d1a961f10d8c5e71f2e
Ser-gMCA	mzspec:GNPSTASK-988893c4832544c4ab216fa9c0a87d11:emgentry/BA%20multiplex%20reactions/mzMLs_2/20C-2.mzML:scan:1673#%7B%7D	Orbitrap	Positive	5f45eaa07503428ea64d83e0aa4cf242
Ser-gMCA	mzspec:GNPSTASK-988893c4832544c4ab216fa9c0a87d11:emgentry/BA%20multiplex%20reactions/mzMLs_2/21C-2.mzML:scan:1649#%7B%7D	Orbitrap	Positive	d9982565a3c7461a8c4d14df1428e52a
Ser-HDCA	mzspec:GNPSTASK-988893c4832544c4ab216fa9c0a87d11:emgentry/BA%20multiplex%20reactions/mzMLs_2/19D.mzML:scan:1942#%7B%7D	Orbitrap	Positive	3fa25503559741879668431160a3c793
Ser-HDCA	mzspec:GNPSTASK-988893c4832544c4ab216fa9c0a87d11:emgentry/BA%20multiplex%20reactions/mzMLs_2/18D.mzML:scan:2036#%7B%7D	Orbitrap	Positive	facbb6ad05be400fb8e4c1eb1c882657
Ser-UDCA	mzspec:GNPSTASK-988893c4832544c4ab216fa9c0a87d11:emgentry/BA%20multiplex%20reactions/mzMLs_2/18E.mzML:scan:2027#%7B%7D	Orbitrap	Positive	5792c326f3954b7d90a6786bc9c15862
Ser-UDCA	mzspec:GNPSTASK-988893c4832544c4ab216fa9c0a87d11:emgentry/BA%20multiplex%20reactions/mzMLs_2/19E.mzML:scan:1926#%7B%7D	Orbitrap	Positive	af040c7820bc43ffb2d190756e92195c
Thr-aMCA	mzspec:GNPSTASK-988893c4832544c4ab216fa9c0a87d11:emgentry/BA%20multiplex%20reactions/mzMLs_2/21A-2.mzML:scan:1574#%7B%7D	Orbitrap	Positive	3aa865f5f9ae4b27ab6c4be4a023d246
Thr-aMCA	mzspec:GNPSTASK-988893c4832544c4ab216fa9c0a87d11:emgentry/BA%20multiplex%20reactions/mzMLs_2/20A-2_20210128110402.mzML:scan:1585#%7B%7D	Orbitrap	Positive	e2b44a994e854976ac7a2ad1e9c32ac8
Thr-bMCA	mzspec:GNPSTASK-988893c4832544c4ab216fa9c0a87d11:emgentry/BA%20multiplex%20reactions/mzMLs_2/20B-2.mzML:scan:1652#%7B%7D	Orbitrap	Positive	626f00c14393439080500ec366e33896
Thr-bMCA	mzspec:GNPSTASK-988893c4832544c4ab216fa9c0a87d11:emgentry/BA%20multiplex%20reactions/mzMLs_2/21B-2.mzML:scan:1627#%7B%7D	Orbitrap	Positive	ff9fc0826854411aab20345af862a0e9
Thr-CA	mzspec:GNPSTASK-988893c4832544c4ab216fa9c0a87d11:emgentry/BA%20multiplex%20reactions/mzMLs_2/19A.mzML:scan:2024#%7B%7D	Orbitrap	Positive	364371d28209433ab20fec31d0efae5f
Thr-CA	mzspec:GNPSTASK-988893c4832544c4ab216fa9c0a87d11:emgentry/BA%20multiplex%20reactions/mzMLs_2/18A.mzML:scan:1822#%7B%7D	Orbitrap	Positive	9891bf06968b4597b218c81227b6fb98
Thr-CDCA	mzspec:GNPSTASK-988893c4832544c4ab216fa9c0a87d11:emgentry/BA%20multiplex%20reactions/mzMLs_2/18B.mzML:scan:2404#%7B%7D	Orbitrap	Positive	2ab3c0969e3941f5b4b54d0f6ebf4d01
Thr-CDCA	mzspec:GNPSTASK-988893c4832544c4ab216fa9c0a87d11:emgentry/BA%20multiplex%20reactions/mzMLs_2/19B.mzML:scan:2356#%7B%7D	Orbitrap	Positive	dc82b1ed5ac4447784c337d1735bc2cc
Thr-DCA	mzspec:GNPSTASK-988893c4832544c4ab216fa9c0a87d11:emgentry/BA%20multiplex%20reactions/mzMLs_2/19C.mzML:scan:2498#%7B%7D	Orbitrap	Positive	26bdb80f04f94ee1a6548006457df622
Thr-DCA	mzspec:GNPSTASK-988893c4832544c4ab216fa9c0a87d11:emgentry/BA%20multiplex%20reactions/mzMLs_2/18C.mzML:scan:2473#%7B%7D	Orbitrap	Positive	38c68217b8274ef0b58549022aa31801
Thr-gMCA	mzspec:GNPSTASK-988893c4832544c4ab216fa9c0a87d11:emgentry/BA%20multiplex%20reactions/mzMLs_2/21C-2.mzML:scan:1720#%7B%7D	Orbitrap	Positive	758869c06e9d43f79999141070591eff
Thr-gMCA	mzspec:GNPSTASK-988893c4832544c4ab216fa9c0a87d11:emgentry/BA%20multiplex%20reactions/mzMLs_2/20C-2.mzML:scan:1750#%7B%7D	Orbitrap	Positive	8a738fc0d7c145b4b546e4465e2d0a64
Thr-HDCA	mzspec:GNPSTASK-988893c4832544c4ab216fa9c0a87d11:emgentry/BA%20multiplex%20reactions/mzMLs_2/18D.mzML:scan:2116#%7B%7D	Orbitrap	Positive	48ab347db85046dfa966a41cedee7655
Thr-HDCA	mzspec:GNPSTASK-988893c4832544c4ab216fa9c0a87d11:emgentry/BA%20multiplex%20reactions/mzMLs_2/19D.mzML:scan:2022#%7B%7D	Orbitrap	Positive	98b41bc5e1d14752ba66be4a0f7cbf6c
Thr-UDCA	mzspec:GNPSTASK-988893c4832544c4ab216fa9c0a87d11:emgentry/BA%20multiplex%20reactions/mzMLs_2/18E.mzML:scan:2107#%7B%7D	Orbitrap	Positive	0eaa889973f94137bc78d5096e0b8b1f
Thr-UDCA	mzspec:GNPSTASK-988893c4832544c4ab216fa9c0a87d11:emgentry/BA%20multiplex%20reactions/mzMLs_2/19E.mzML:scan:2010#%7B%7D	Orbitrap	Positive	e13331d940434c469cb6e281e266b942
Trp-aMCA	mzspec:GNPSTASK-988893c4832544c4ab216fa9c0a87d11:emgentry/BA%20multiplex%20reactions/mzMLs_2/20A-2_20210128110402.mzML:scan:2169#%7B%7D	Orbitrap	Positive	7caadde7e0b3442eb05b50b848a0b511
Trp-aMCA	mzspec:GNPSTASK-988893c4832544c4ab216fa9c0a87d11:emgentry/BA%20multiplex%20reactions/mzMLs_2/21A-2.mzML:scan:2171#%7B%7D	Orbitrap	Positive	bedb3d0f48664017830f2ed4b0579ae8
Trp-bMCA	mzspec:GNPSTASK-988893c4832544c4ab216fa9c0a87d11:emgentry/BA%20multiplex%20reactions/mzMLs_2/21B-2.mzML:scan:2239#%7B%7D	Orbitrap	Positive	b731730f591249a4bdea1c153330d223
Trp-bMCA	mzspec:GNPSTASK-988893c4832544c4ab216fa9c0a87d11:emgentry/BA%20multiplex%20reactions/mzMLs_2/20B-2.mzML:scan:2250#%7B%7D	Orbitrap	Positive	bf4ce93ad7bc4c3a99213d6b995a5aec
Trp-CA	mzspec:GNPSTASK-988893c4832544c4ab216fa9c0a87d11:emgentry/BA%20multiplex%20reactions/mzMLs_2/19A.mzML:scan:2580#%7B%7D	Orbitrap	Positive	9c97ed1203544c8f9bac4b2a8cae4fd8
Trp-CA	mzspec:GNPSTASK-988893c4832544c4ab216fa9c0a87d11:emgentry/BA%20multiplex%20reactions/mzMLs_2/18A.mzML:scan:2352#%7B%7D	Orbitrap	Positive	b2c5f887bf05476ea9ab3276fe51bad2
Trp-CDCA	mzspec:GNPSTASK-988893c4832544c4ab216fa9c0a87d11:emgentry/BA%20multiplex%20reactions/mzMLs_2/19B.mzML:scan:2925#%7B%7D	Orbitrap	Positive	1cd55f949bc7403b8a160f363172352a
Trp-CDCA	mzspec:GNPSTASK-988893c4832544c4ab216fa9c0a87d11:emgentry/BA%20multiplex%20reactions/mzMLs_2/18B.mzML:scan:2987#%7B%7D	Orbitrap	Positive	b214eb0a2b604b61b5086b712836e6ec
Trp-DCA	mzspec:GNPSTASK-988893c4832544c4ab216fa9c0a87d11:emgentry/BA%20multiplex%20reactions/mzMLs_2/19C.mzML:scan:3047#%7B%7D	Orbitrap	Positive	119110e58e704f0d947a7e1e08493edc
Trp-DCA	mzspec:GNPSTASK-988893c4832544c4ab216fa9c0a87d11:emgentry/BA%20multiplex%20reactions/mzMLs_2/18C.mzML:scan:3018#%7B%7D	Orbitrap	Positive	55dc0a99b5c34577ac539d6a199fdda1
Trp-gMCA	mzspec:GNPSTASK-988893c4832544c4ab216fa9c0a87d11:emgentry/BA%20multiplex%20reactions/mzMLs_2/21C-2.mzML:scan:2256#%7B%7D	Orbitrap	Positive	083087efd8f74040b73fc1d11a2c7f4a
Trp-gMCA	mzspec:GNPSTASK-988893c4832544c4ab216fa9c0a87d11:emgentry/BA%20multiplex%20reactions/mzMLs_2/20C-2.mzML:scan:2305#%7B%7D	Orbitrap	Positive	9348851b275e41d89289a40e16f4de4b
Trp-HDCA	mzspec:GNPSTASK-988893c4832544c4ab216fa9c0a87d11:emgentry/BA%20multiplex%20reactions/mzMLs_2/19D.mzML:scan:2534#%7B%7D	Orbitrap	Positive	36310b3637f84cc89687b4e1d192426e
Trp-HDCA	mzspec:GNPSTASK-988893c4832544c4ab216fa9c0a87d11:emgentry/BA%20multiplex%20reactions/mzMLs_2/18D.mzML:scan:2670#%7B%7D	Orbitrap	Positive	7953989060234d738953aa8cd698b7d5
Trp-UDCA	mzspec:GNPSTASK-988893c4832544c4ab216fa9c0a87d11:emgentry/BA%20multiplex%20reactions/mzMLs_2/18E.mzML:scan:2705#%7B%7D	Orbitrap	Positive	131a532e3f464bc4a0119d34d3b4815f
Trp-UDCA	mzspec:GNPSTASK-988893c4832544c4ab216fa9c0a87d11:emgentry/BA%20multiplex%20reactions/mzMLs_2/19E.mzML:scan:2614#%7B%7D	Orbitrap	Positive	f705d450ea304afea40adb322ec0eaf2
Tyr-aMCA	mzspec:GNPSTASK-988893c4832544c4ab216fa9c0a87d11:emgentry/BA%20multiplex%20reactions/mzMLs_2/20A-2_20210128110402.mzML:scan:1845#%7B%7D	Orbitrap	Positive	36857350d5e745d283905be9a4d09a41
Tyr-aMCA	mzspec:GNPSTASK-988893c4832544c4ab216fa9c0a87d11:emgentry/BA%20multiplex%20reactions/mzMLs_2/21A-2.mzML:scan:1872#%7B%7D	Orbitrap	Positive	738d33caa0f84b55a5ea9f4dfbdad5dd
Tyr-bMCA	mzspec:GNPSTASK-988893c4832544c4ab216fa9c0a87d11:emgentry/BA%20multiplex%20reactions/mzMLs_2/21B-2.mzML:scan:1917#%7B%7D	Orbitrap	Positive	b1ffb81133354316a496ef4c0e3277e5
Tyr-bMCA	mzspec:GNPSTASK-988893c4832544c4ab216fa9c0a87d11:emgentry/BA%20multiplex%20reactions/mzMLs_2/20B-2.mzML:scan:1933#%7B%7D	Orbitrap	Positive	fd540ee6293844d4bbcb38be6500f978
Tyr-CA	mzspec:GNPSTASK-988893c4832544c4ab216fa9c0a87d11:emgentry/BA%20multiplex%20reactions/mzMLs_2/18A.mzML:scan:2053#%7B%7D	Orbitrap	Positive	0e1872b43ecc4ab281bbbcb3ed15f1de
Tyr-CA	mzspec:GNPSTASK-988893c4832544c4ab216fa9c0a87d11:emgentry/BA%20multiplex%20reactions/mzMLs_2/19A.mzML:scan:2231#%7B%7D	Orbitrap	Positive	f963b2b87a5849fa8960bb7fc3fe770b
Tyr-CDCA	mzspec:GNPSTASK-988893c4832544c4ab216fa9c0a87d11:emgentry/BA%20multiplex%20reactions/mzMLs_2/19B.mzML:scan:2576#%7B%7D	Orbitrap	Positive	23be2b5b9e9244ba8547db5d11faa5ee
Tyr-CDCA	mzspec:GNPSTASK-988893c4832544c4ab216fa9c0a87d11:emgentry/BA%20multiplex%20reactions/mzMLs_2/18B.mzML:scan:2667#%7B%7D	Orbitrap	Positive	da43753c460d4120ad64262957cb57e6
Tyr-DCA	mzspec:GNPSTASK-988893c4832544c4ab216fa9c0a87d11:emgentry/BA%20multiplex%20reactions/mzMLs_2/18C.mzML:scan:2684#%7B%7D	Orbitrap	Positive	cdd32e0c8dd8495a8fd9dc21c2c6c412
Tyr-DCA	mzspec:GNPSTASK-988893c4832544c4ab216fa9c0a87d11:emgentry/BA%20multiplex%20reactions/mzMLs_2/19C.mzML:scan:2721#%7B%7D	Orbitrap	Positive	d0c3383034d144f39e68f1885b809f2e
Tyr-gMCA	mzspec:GNPSTASK-988893c4832544c4ab216fa9c0a87d11:emgentry/BA%20multiplex%20reactions/mzMLs_2/20C-2.mzML:scan:2032#%7B%7D	Orbitrap	Positive	7efc00a7ac0943fd93a23dede08b1157
Tyr-gMCA	mzspec:GNPSTASK-988893c4832544c4ab216fa9c0a87d11:emgentry/BA%20multiplex%20reactions/mzMLs_2/21C-2.mzML:scan:1995#%7B%7D	Orbitrap	Positive	db753bdfe8ea48629ce8d39862eede93
Tyr-HDCA	mzspec:GNPSTASK-988893c4832544c4ab216fa9c0a87d11:emgentry/BA%20multiplex%20reactions/mzMLs_2/19D.mzML:scan:2235#%7B%7D	Orbitrap	Positive	5e39859194c743088ade571f45b0ac4b
Tyr-HDCA	mzspec:GNPSTASK-988893c4832544c4ab216fa9c0a87d11:emgentry/BA%20multiplex%20reactions/mzMLs_2/18D.mzML:scan:2335#%7B%7D	Orbitrap	Positive	da21cb44df5c4f8888cdff76133677c6
Tyr-UDCA	mzspec:GNPSTASK-988893c4832544c4ab216fa9c0a87d11:emgentry/BA%20multiplex%20reactions/mzMLs_2/18E.mzML:scan:2348#%7B%7D	Orbitrap	Positive	d4e4babae42b418894910620680291bd
Tyr-UDCA	mzspec:GNPSTASK-988893c4832544c4ab216fa9c0a87d11:emgentry/BA%20multiplex%20reactions/mzMLs_2/19E.mzML:scan:2265#%7B%7D	Orbitrap	Positive	f23fa877be704d25b5bbbf1bca685d7a
Val-aMCA	mzspec:GNPSTASK-988893c4832544c4ab216fa9c0a87d11:emgentry/BA%20multiplex%20reactions/mzMLs_2/20A-2_20210128110402.mzML:scan:2029#%7B%7D	Orbitrap	Positive	52bea9968692491999ac0bcaa4d5007a
Val-aMCA	mzspec:GNPSTASK-988893c4832544c4ab216fa9c0a87d11:emgentry/BA%20multiplex%20reactions/mzMLs_2/21A-2.mzML:scan:1999#%7B%7D	Orbitrap	Positive	57f18e7f51e847c1aabf77126ba7f9b2
Val-bMCA	mzspec:GNPSTASK-988893c4832544c4ab216fa9c0a87d11:emgentry/BA%20multiplex%20reactions/mzMLs_2/21B-2.mzML:scan:2088#%7B%7D	Orbitrap	Positive	3e5abe56ad7643a299a9f73584d1b64c
Val-bMCA	mzspec:GNPSTASK-988893c4832544c4ab216fa9c0a87d11:emgentry/BA%20multiplex%20reactions/mzMLs_2/20B-2.mzML:scan:2118#%7B%7D	Orbitrap	Positive	5959ea5e54534e37b9daed71f92fdd99
Val-CA	mzspec:GNPSTASK-988893c4832544c4ab216fa9c0a87d11:emgentry/BA%20multiplex%20reactions/mzMLs_2/19A.mzML:scan:2385#%7B%7D	Orbitrap	Positive	03cc8861f9554b17940783e0c338fbb9
Val-CA	mzspec:GNPSTASK-988893c4832544c4ab216fa9c0a87d11:emgentry/BA%20multiplex%20reactions/mzMLs_2/18A.mzML:scan:2172#%7B%7D	Orbitrap	Positive	b8f55b20563e4b3ba6f0018b3b3638da
Val-CDCA	mzspec:GNPSTASK-988893c4832544c4ab216fa9c0a87d11:emgentry/BA%20multiplex%20reactions/mzMLs_2/18B.mzML:scan:2827#%7B%7D	Orbitrap	Positive	056429a56a214cfca82f50f2da3cc394
Val-CDCA	mzspec:GNPSTASK-988893c4832544c4ab216fa9c0a87d11:emgentry/BA%20multiplex%20reactions/mzMLs_2/19B.mzML:scan:2775#%7B%7D	Orbitrap	Positive	ec40df0631e54e429c3075a68cb37474
Val-DCA	mzspec:GNPSTASK-988893c4832544c4ab216fa9c0a87d11:emgentry/BA%20multiplex%20reactions/mzMLs_2/19C.mzML:scan:2934#%7B%7D	Orbitrap	Positive	725515d866ca44b195c3b43ffa7e1f6f
Val-DCA	mzspec:GNPSTASK-988893c4832544c4ab216fa9c0a87d11:emgentry/BA%20multiplex%20reactions/mzMLs_2/18C.mzML:scan:2904#%7B%7D	Orbitrap	Positive	b933c0d67a67470b8c989e01c4a3e7d6
Val-gMCA	mzspec:GNPSTASK-988893c4832544c4ab216fa9c0a87d11:emgentry/BA%20multiplex%20reactions/mzMLs_2/21C-2.mzML:scan:2132#%7B%7D	Orbitrap	Positive	a3dbe041efa249889667b5e042340127
Val-gMCA	mzspec:GNPSTASK-988893c4832544c4ab216fa9c0a87d11:emgentry/BA%20multiplex%20reactions/mzMLs_2/20C-2.mzML:scan:2138#%7B%7D	Orbitrap	Positive	c7c261c521324280a89ac611bac1ac21
Val-HDCA	mzspec:GNPSTASK-988893c4832544c4ab216fa9c0a87d11:emgentry/BA%20multiplex%20reactions/mzMLs_2/18D.mzML:scan:2502#%7B%7D	Orbitrap	Positive	42a2036049c14a11bf049a6ec137b8b9
Val-HDCA	mzspec:GNPSTASK-988893c4832544c4ab216fa9c0a87d11:emgentry/BA%20multiplex%20reactions/mzMLs_2/19D.mzML:scan:2398#%7B%7D	Orbitrap	Positive	9b191d2a4f0a4920a9e2abb768632fa5
Val-UDCA	mzspec:GNPSTASK-988893c4832544c4ab216fa9c0a87d11:emgentry/BA%20multiplex%20reactions/mzMLs_2/18E.mzML:scan:2511#%7B%7D	Orbitrap	Positive	935dc88471e241cd97e4477790a8d4d7
Val-UDCA	mzspec:GNPSTASK-988893c4832544c4ab216fa9c0a87d11:emgentry/BA%20multiplex%20reactions/mzMLs_2/19E.mzML:scan:2420#%7B%7D	Orbitrap	Positive	9814fb69a3224f28919b200f3c5f7182
Ala-aMCA	mzspec:GNPSTASK-83b66a72c39040c392a449a5ed1ef4cd:emgentry/BA multiplex reactions/ECG_1_21A_BC8_01_56965.mzXML:scan:1538	qToF	Positive	386adf0e96f24fca849c2c21236b4297
Ala-aMCA	mzspec:GNPSTASK-83b66a72c39040c392a449a5ed1ef4cd:emgentry/BA multiplex reactions/ECG_1_20A_BC5_01_56962.mzXML:scan:1547	qToF	Positive	c588e4da6beb47c7a0d4deb5e441f5a8
Ala-bMCA	mzspec:GNPSTASK-83b66a72c39040c392a449a5ed1ef4cd:emgentry/BA multiplex reactions/ECG_1_20B_BC6_01_56963.mzXML:scan:1564	qToF	Positive	7d84bd51084949faa5f092216a2b4c01
Ala-bMCA	mzspec:GNPSTASK-83b66a72c39040c392a449a5ed1ef4cd:emgentry/BA multiplex reactions/ECG_1_21B_BD1_01_56966.mzXML:scan:1573	qToF	Positive	8dcc6ee43372462cb22b1350c560af14
Ala-CA	mzspec:GNPSTASK-83b66a72c39040c392a449a5ed1ef4cd:emgentry/BA multiplex reactions/ECG_1_19A_BB7_01_56954.mzXML:scan:1702	qToF	Positive	2926c43ae6974f5b958633a0a8527f0a
Ala-CA	mzspec:GNPSTASK-83b66a72c39040c392a449a5ed1ef4cd:emgentry/BA multiplex reactions/ECG_1_18A_BB1_01_56945.mzXML:scan:1660	qToF	Positive	415bdea7c3334debaab4de66ee9da95f
Ala-CDCA	mzspec:GNPSTASK-83b66a72c39040c392a449a5ed1ef4cd:emgentry/BA multiplex reactions/ECG_1_18B_BB2_01_56946.mzXML:scan:1957	qToF	Positive	5bef24eb313640eda3703da8e4046c1f
Ala-CDCA	mzspec:GNPSTASK-83b66a72c39040c392a449a5ed1ef4cd:emgentry/BA multiplex reactions/ECG_1_19B_BB8_01_56955.mzXML:scan:1998	qToF	Positive	6a0353df610c4d3f8e987e9c7632cee4
Ala-DCA	mzspec:GNPSTASK-83b66a72c39040c392a449a5ed1ef4cd:emgentry/BA multiplex reactions/ECG_1_18C_BB3_01_56947.mzXML:scan:2027	qToF	Positive	4f2fe1b0bd524f2eb66bfd1e789a75f5
Ala-DCA	mzspec:GNPSTASK-83b66a72c39040c392a449a5ed1ef4cd:emgentry/BA multiplex reactions/ECG_1_19C_BC1_01_56956.mzXML:scan:2059	qToF	Positive	ca770ad6e82e495a930b27bb33ca9586
Ala-gMCA	mzspec:GNPSTASK-83b66a72c39040c392a449a5ed1ef4cd:emgentry/BA multiplex reactions/ECG_1_21C_BD2_01_56967.mzXML:scan:1647	qToF	Positive	691b5297a1504b72b0a16e37d3cc9581
Ala-gMCA	mzspec:GNPSTASK-83b66a72c39040c392a449a5ed1ef4cd:emgentry/BA multiplex reactions/ECG_1_20C_BC7_01_56964.mzXML:scan:1641	qToF	Positive	ff3b00cf8c814e4cb8e40caa874b932f
Ala-HDCA	mzspec:GNPSTASK-83b66a72c39040c392a449a5ed1ef4cd:emgentry/BA multiplex reactions/ECG_1_19D_BC2_01_56957.mzXML:scan:1762	qToF	Positive	718adaa72a304ad6a806224f4ddde5a6
Ala-HDCA	mzspec:GNPSTASK-83b66a72c39040c392a449a5ed1ef4cd:emgentry/BA multiplex reactions/ECG_1_18D_BB4_01_56948.mzXML:scan:1747	qToF	Positive	95b93dac5d3645f098a820ab5d21ffa0
Ala-UDCA	mzspec:GNPSTASK-83b66a72c39040c392a449a5ed1ef4cd:emgentry/BA multiplex reactions/ECG_1_18E_BB5_01_56949.mzXML:scan:1735	qToF	Positive	4eccb1f3852c4c26bfeb791f7a8b4701
Ala-UDCA	mzspec:GNPSTASK-83b66a72c39040c392a449a5ed1ef4cd:emgentry/BA multiplex reactions/ECG_1_19E_BC3_01_56958.mzXML:scan:1770	qToF	Positive	b7c80b916aba447c942cf5afd9fe517e
Arg-aMCA	mzspec:GNPSTASK-83b66a72c39040c392a449a5ed1ef4cd:emgentry/BA multiplex reactions/ECG_1_20A_BC5_01_56962.mzXML:scan:1205	qToF	Positive	1b1b1a3758264b69834e06bb6b786aa8
Arg-aMCA	mzspec:GNPSTASK-83b66a72c39040c392a449a5ed1ef4cd:emgentry/BA multiplex reactions/ECG_1_21A_BC8_01_56965.mzXML:scan:1202	qToF	Positive	9ae275c1002b4485841d3853100be6d1
Arg-bMCA	mzspec:GNPSTASK-83b66a72c39040c392a449a5ed1ef4cd:emgentry/BA multiplex reactions/ECG_1_20B_BC6_01_56963.mzXML:scan:1204	qToF	Positive	3f99e060dc7f459cad5473bc6afd4b9c
Arg-bMCA	mzspec:GNPSTASK-83b66a72c39040c392a449a5ed1ef4cd:emgentry/BA multiplex reactions/ECG_1_21B_BD1_01_56966.mzXML:scan:1213	qToF	Positive	82422f0f99de4a69a01dbfa3c9eda66b
Arg-CA	mzspec:GNPSTASK-83b66a72c39040c392a449a5ed1ef4cd:emgentry/BA multiplex reactions/ECG_1_19A_BB7_01_56954.mzXML:scan:1336	qToF	Positive	ae340d0b39114c5fadf2a91665556de3
Arg-CA	mzspec:GNPSTASK-83b66a72c39040c392a449a5ed1ef4cd:emgentry/BA multiplex reactions/ECG_1_18A_BB1_01_56945.mzXML:scan:1294	qToF	Positive	f99ba4de25184ec29e654414cc959a0a
Arg-CDCA	mzspec:GNPSTASK-83b66a72c39040c392a449a5ed1ef4cd:emgentry/BA multiplex reactions/ECG_1_18B_BB2_01_56946.mzXML:scan:1477	qToF	Positive	057356bc7f19498686bbf9a41a70b1f9
Arg-CDCA	mzspec:GNPSTASK-83b66a72c39040c392a449a5ed1ef4cd:emgentry/BA multiplex reactions/ECG_1_19B_BB8_01_56955.mzXML:scan:1518	qToF	Positive	909a2bf6c3dc4f59b2f86b70e353300f
Arg-DCA	mzspec:GNPSTASK-83b66a72c39040c392a449a5ed1ef4cd:emgentry/BA multiplex reactions/ECG_1_19C_BC1_01_56956.mzXML:scan:1561	qToF	Positive	39a6815dca3b4fe7b96cff140f712188
Arg-DCA	mzspec:GNPSTASK-83b66a72c39040c392a449a5ed1ef4cd:emgentry/BA multiplex reactions/ECG_1_18C_BB3_01_56947.mzXML:scan:1523	qToF	Positive	854d10a872454739b2deb96165226fae
Arg-gMCA	mzspec:GNPSTASK-83b66a72c39040c392a449a5ed1ef4cd:emgentry/BA multiplex reactions/ECG_1_21C_BD2_01_56967.mzXML:scan:1299	qToF	Positive	4dc7f8f1240d48ceb11be9775d848f2b
Arg-gMCA	mzspec:GNPSTASK-83b66a72c39040c392a449a5ed1ef4cd:emgentry/BA multiplex reactions/ECG_1_20C_BC7_01_56964.mzXML:scan:1287	qToF	Positive	d24989a4611645c9ba03366cce5cf1f0
Arg-HDCA	mzspec:GNPSTASK-83b66a72c39040c392a449a5ed1ef4cd:emgentry/BA multiplex reactions/ECG_1_19D_BC2_01_56957.mzXML:scan:1348	qToF	Positive	1f908416cb2b45e69d543b57a84020cd
Arg-HDCA	mzspec:GNPSTASK-83b66a72c39040c392a449a5ed1ef4cd:emgentry/BA multiplex reactions/ECG_1_18D_BB4_01_56948.mzXML:scan:1333	qToF	Positive	ad38a30c89484d3193cbb38d311552bc
Arg-UDCA	mzspec:GNPSTASK-83b66a72c39040c392a449a5ed1ef4cd:emgentry/BA multiplex reactions/ECG_1_18E_BB5_01_56949.mzXML:scan:1315	qToF	Positive	2749894a3dfc45d2baa85c175b3e006f
Arg-UDCA	mzspec:GNPSTASK-83b66a72c39040c392a449a5ed1ef4cd:emgentry/BA multiplex reactions/ECG_1_19E_BC3_01_56958.mzXML:scan:1356	qToF	Positive	9928849c502e4beeb50e1c0edd25d53c
Asn-aMCA	mzspec:GNPSTASK-83b66a72c39040c392a449a5ed1ef4cd:emgentry/BA multiplex reactions/ECG_1_21A_BC8_01_56965.mzXML:scan:1334	qToF	Positive	025bbd29d0b9486985ab107d06b500f1
Asn-bMCA	mzspec:GNPSTASK-83b66a72c39040c392a449a5ed1ef4cd:emgentry/BA multiplex reactions/ECG_1_20B_BC6_01_56963.mzXML:scan:1342	qToF	Positive	9efabf6b6ad94a83ad896ffce36fb605
Asn-CA	mzspec:GNPSTASK-83b66a72c39040c392a449a5ed1ef4cd:emgentry/BA multiplex reactions/ECG_1_18A_BB1_01_56945.mzXML:scan:1456	qToF	Positive	1431c9ae5c2945f29af21047b951ae94
Asn-CA	mzspec:GNPSTASK-83b66a72c39040c392a449a5ed1ef4cd:emgentry/BA multiplex reactions/ECG_1_19A_BB7_01_56954.mzXML:scan:1228	qToF	Positive	194dd179ec1b4028b041015e33954427
Asn-CDCA	mzspec:GNPSTASK-83b66a72c39040c392a449a5ed1ef4cd:emgentry/BA multiplex reactions/ECG_1_19B_BB8_01_56955.mzXML:scan:1734	qToF	Positive	40c3654f94e442cdb8f17bd7df8bf96b
Asn-CDCA	mzspec:GNPSTASK-83b66a72c39040c392a449a5ed1ef4cd:emgentry/BA multiplex reactions/ECG_1_18B_BB2_01_56946.mzXML:scan:1700	qToF	Positive	a7a37baf15624ac18bb0a3e82ffe639a
Asn-DCA	mzspec:GNPSTASK-83b66a72c39040c392a449a5ed1ef4cd:emgentry/BA multiplex reactions/ECG_1_19C_BC1_01_56956.mzXML:scan:1789	qToF	Positive	1fc7b46867c7494c8522f9e43c2ebb70
Asn-DCA	mzspec:GNPSTASK-83b66a72c39040c392a449a5ed1ef4cd:emgentry/BA multiplex reactions/ECG_1_18C_BB3_01_56947.mzXML:scan:1751	qToF	Positive	3b6a76104f8040839052586de754bf23
Asn-gMCA	mzspec:GNPSTASK-83b66a72c39040c392a449a5ed1ef4cd:emgentry/BA multiplex reactions/ECG_1_21C_BD2_01_56967.mzXML:scan:1443	qToF	Positive	62e39758d4964341933fee19036bb38e
Asn-gMCA	mzspec:GNPSTASK-83b66a72c39040c392a449a5ed1ef4cd:emgentry/BA multiplex reactions/ECG_1_20C_BC7_01_56964.mzXML:scan:1437	qToF	Positive	f5ea2c7de70e421c8da028ebeca27b79
Asn-HDCA	mzspec:GNPSTASK-83b66a72c39040c392a449a5ed1ef4cd:emgentry/BA multiplex reactions/ECG_1_18D_BB4_01_56948.mzXML:scan:1501	qToF	Positive	88c223edd5264511ab924e60fd2f2efc
Asn-UDCA	mzspec:GNPSTASK-83b66a72c39040c392a449a5ed1ef4cd:emgentry/BA multiplex reactions/ECG_1_18E_BB5_01_56949.mzXML:scan:1489	qToF	Positive	e45636afd0404c519b1a3f6a0e48f8d0
Asp-aMCA	mzspec:GNPSTASK-83b66a72c39040c392a449a5ed1ef4cd:emgentry/BA multiplex reactions/ECG_1_21A_BC8_01_56965.mzXML:scan:1412	qToF	Positive	2af5b7b9babf413096c524be37d7370e
Asp-aMCA	mzspec:GNPSTASK-83b66a72c39040c392a449a5ed1ef4cd:emgentry/BA multiplex reactions/ECG_1_20A_BC5_01_56962.mzXML:scan:1415	qToF	Positive	71c669e34cd84a12aef5e9838ec38751
Asp-bMCA	mzspec:GNPSTASK-83b66a72c39040c392a449a5ed1ef4cd:emgentry/BA multiplex reactions/ECG_1_21B_BD1_01_56966.mzXML:scan:1435	qToF	Positive	8a653ce2a7114e84a5c10456eb05ccfc
Asp-bMCA	mzspec:GNPSTASK-83b66a72c39040c392a449a5ed1ef4cd:emgentry/BA multiplex reactions/ECG_1_20B_BC6_01_56963.mzXML:scan:1432	qToF	Positive	947be7dce7d345bd87c1cf0215d760e0
Asp-CA	mzspec:GNPSTASK-83b66a72c39040c392a449a5ed1ef4cd:emgentry/BA multiplex reactions/ECG_1_18A_BB1_01_56945.mzXML:scan:1528	qToF	Positive	2ac5340e22a44ac8b5335c8af8490d0e
Asp-CA	mzspec:GNPSTASK-83b66a72c39040c392a449a5ed1ef4cd:emgentry/BA multiplex reactions/ECG_1_19A_BB7_01_56954.mzXML:scan:1570	qToF	Positive	b7a17718e48c459298334f15dac150a2
Asp-CDCA	mzspec:GNPSTASK-83b66a72c39040c392a449a5ed1ef4cd:emgentry/BA multiplex reactions/ECG_1_18B_BB2_01_56946.mzXML:scan:1801	qToF	Positive	11d677504c704071982127f04ff20ee1
Asp-CDCA	mzspec:GNPSTASK-83b66a72c39040c392a449a5ed1ef4cd:emgentry/BA multiplex reactions/ECG_1_19B_BB8_01_56955.mzXML:scan:1830	qToF	Positive	ab897a073c9e4871acfcd0c1cd5e732a
Asp-DCA	mzspec:GNPSTASK-83b66a72c39040c392a449a5ed1ef4cd:emgentry/BA multiplex reactions/ECG_1_18C_BB3_01_56947.mzXML:scan:1853	qToF	Positive	3006c82f684549ec8c914f138097309f
Asp-DCA	mzspec:GNPSTASK-83b66a72c39040c392a449a5ed1ef4cd:emgentry/BA multiplex reactions/ECG_1_19C_BC1_01_56956.mzXML:scan:1885	qToF	Positive	d4bd9b23025b48a3a283adab402a1b7a
Asp-gMCA	mzspec:GNPSTASK-83b66a72c39040c392a449a5ed1ef4cd:emgentry/BA multiplex reactions/ECG_1_20C_BC7_01_56964.mzXML:scan:1515	qToF	Positive	9ced2c3abe3b4cd0a24f83d3671e82a2
Asp-gMCA	mzspec:GNPSTASK-83b66a72c39040c392a449a5ed1ef4cd:emgentry/BA multiplex reactions/ECG_1_21C_BD2_01_56967.mzXML:scan:1521	qToF	Positive	a9ffae5cc1474a44a02644e42978da1b
Asp-HDCA	mzspec:GNPSTASK-83b66a72c39040c392a449a5ed1ef4cd:emgentry/BA multiplex reactions/ECG_1_18D_BB4_01_56948.mzXML:scan:1592	qToF	Positive	d265f689ac304329bb316f603eebc996
Asp-HDCA	mzspec:GNPSTASK-83b66a72c39040c392a449a5ed1ef4cd:emgentry/BA multiplex reactions/ECG_1_19D_BC2_01_56957.mzXML:scan:1607	qToF	Positive	d8b5724577f449529b4f4146e51de0bf
Asp-UDCA	mzspec:GNPSTASK-83b66a72c39040c392a449a5ed1ef4cd:emgentry/BA multiplex reactions/ECG_1_19E_BC3_01_56958.mzXML:scan:1620	qToF	Positive	8bbd50ef90494d5789332c714284cb23
Asp-UDCA	mzspec:GNPSTASK-83b66a72c39040c392a449a5ed1ef4cd:emgentry/BA multiplex reactions/ECG_1_18E_BB5_01_56949.mzXML:scan:1579	qToF	Positive	fe71a473fcd048e4991c7c19a5c1f386
Citrulline-aMCA	mzspec:GNPSTASK-83b66a72c39040c392a449a5ed1ef4cd:emgentry/BA multiplex reactions/ECG_1_20A_BC5_01_56962.mzXML:scan:1355	qToF	Positive	8442c35a279143fe8a4f886df3382306
Citrulline-aMCA	mzspec:GNPSTASK-83b66a72c39040c392a449a5ed1ef4cd:emgentry/BA multiplex reactions/ECG_1_21A_BC8_01_56965.mzXML:scan:1352	qToF	Positive	f4f8af890fa941e7a3e52a0a5590a560
Citrulline-bMCA	mzspec:GNPSTASK-83b66a72c39040c392a449a5ed1ef4cd:emgentry/BA multiplex reactions/ECG_1_21B_BD1_01_56966.mzXML:scan:1377	qToF	Positive	3813a37b8d1e49e4be0178628e783fdb
Citrulline-bMCA	mzspec:GNPSTASK-83b66a72c39040c392a449a5ed1ef4cd:emgentry/BA multiplex reactions/ECG_1_20B_BC6_01_56963.mzXML:scan:1366	qToF	Positive	c58b5450854e453c97e373c578ad6a36
Citrulline-CA	mzspec:GNPSTASK-83b66a72c39040c392a449a5ed1ef4cd:emgentry/BA multiplex reactions/ECG_1_19A_BB7_01_56954.mzXML:scan:1504	qToF	Positive	5a8d3923c84649e89b199c45d575ebac
Citrulline-CA	mzspec:GNPSTASK-83b66a72c39040c392a449a5ed1ef4cd:emgentry/BA multiplex reactions/ECG_1_18A_BB1_01_56945.mzXML:scan:1462	qToF	Positive	f70c10cf667a496698a25b5509657d20
Citrulline-CDCA	mzspec:GNPSTASK-83b66a72c39040c392a449a5ed1ef4cd:emgentry/BA multiplex reactions/ECG_1_19B_BB8_01_56955.mzXML:scan:1735	qToF	Positive	88dc48a4db494ba79a927ecce417409d
Citrulline-CDCA	mzspec:GNPSTASK-83b66a72c39040c392a449a5ed1ef4cd:emgentry/BA multiplex reactions/ECG_1_18B_BB2_01_56946.mzXML:scan:1699	qToF	Positive	8cd2ecbf6bfa4eb48a32c969028b1f2b
Citrulline-DCA	mzspec:GNPSTASK-83b66a72c39040c392a449a5ed1ef4cd:emgentry/BA multiplex reactions/ECG_1_18C_BB3_01_56947.mzXML:scan:1757	qToF	Positive	16942540b81c45d08ee61e349dd77164
Citrulline-DCA	mzspec:GNPSTASK-83b66a72c39040c392a449a5ed1ef4cd:emgentry/BA multiplex reactions/ECG_1_19C_BC1_01_56956.mzXML:scan:1790	qToF	Positive	42dea17388e0456d8e63db8efb9f2f00
Citrulline-gMCA	mzspec:GNPSTASK-83b66a72c39040c392a449a5ed1ef4cd:emgentry/BA multiplex reactions/ECG_1_21C_BD2_01_56967.mzXML:scan:1455	qToF	Positive	6cd88ffc9cea4b1c8a7c7cef936470ab
Citrulline-gMCA	mzspec:GNPSTASK-83b66a72c39040c392a449a5ed1ef4cd:emgentry/BA multiplex reactions/ECG_1_20C_BC7_01_56964.mzXML:scan:1449	qToF	Positive	cfd292dc004b4b1bbb7cebba3905cd04
Citrulline-HDCA	mzspec:GNPSTASK-83b66a72c39040c392a449a5ed1ef4cd:emgentry/BA multiplex reactions/ECG_1_19D_BC2_01_56957.mzXML:scan:1534	qToF	Positive	414f3690fc0b4bcea676ecfacc8c4d5b
Citrulline-HDCA	mzspec:GNPSTASK-83b66a72c39040c392a449a5ed1ef4cd:emgentry/BA multiplex reactions/ECG_1_18D_BB4_01_56948.mzXML:scan:1513	qToF	Positive	6db10421315d40cd997731fd3308384b
Citrulline-UDCA	mzspec:GNPSTASK-83b66a72c39040c392a449a5ed1ef4cd:emgentry/BA multiplex reactions/ECG_1_19E_BC3_01_56958.mzXML:scan:1543	qToF	Positive	6d798e011ecf49e080334c27d8f6da14
Citrulline-UDCA	mzspec:GNPSTASK-83b66a72c39040c392a449a5ed1ef4cd:emgentry/BA multiplex reactions/ECG_1_18E_BB5_01_56949.mzXML:scan:1502	qToF	Positive	bc6c9038de9b44db89fd88a3a596cd9c
Cys-aMCA	mzspec:GNPSTASK-83b66a72c39040c392a449a5ed1ef4cd:emgentry/BA multiplex reactions/ECG_1_20A_BC5_01_56962.mzXML:scan:1646	qToF	Positive	e828e780655e49fc88f4ba6cd62f91ae
Cys-CA	mzspec:GNPSTASK-83b66a72c39040c392a449a5ed1ef4cd:emgentry/BA multiplex reactions/ECG_1_18A_BB1_01_56945.mzXML:scan:1750	qToF	Positive	443b1c1b61694a75b49c9a261ac570eb
Cys-CA	mzspec:GNPSTASK-83b66a72c39040c392a449a5ed1ef4cd:emgentry/BA multiplex reactions/ECG_1_19A_BB7_01_56954.mzXML:scan:1798	qToF	Positive	8c895af591394c3a99230ca350731f34
Cys-CDCA	mzspec:GNPSTASK-83b66a72c39040c392a449a5ed1ef4cd:emgentry/BA multiplex reactions/ECG_1_19B_BB8_01_56955.mzXML:scan:2100	qToF	Positive	c051b9dda8644855b658bf5375596160
Cys-CDCA	mzspec:GNPSTASK-83b66a72c39040c392a449a5ed1ef4cd:emgentry/BA multiplex reactions/ECG_1_18B_BB2_01_56946.mzXML:scan:2065	qToF	Positive	f72116b02f474836b4a83b3c091ac7d3
Cys-DCA	mzspec:GNPSTASK-83b66a72c39040c392a449a5ed1ef4cd:emgentry/BA multiplex reactions/ECG_1_18C_BB3_01_56947.mzXML:scan:2129	qToF	Positive	3356201f853248afac49e7e1f8cd9834
Cys-DCA	mzspec:GNPSTASK-83b66a72c39040c392a449a5ed1ef4cd:emgentry/BA multiplex reactions/ECG_1_19C_BC1_01_56956.mzXML:scan:2161	qToF	Positive	9f365abd26304e4dbf1278acface1c03
Cys-HDCA	mzspec:GNPSTASK-83b66a72c39040c392a449a5ed1ef4cd:emgentry/BA multiplex reactions/ECG_1_19D_BC2_01_56957.mzXML:scan:1858	qToF	Positive	2b8a363f2a9045559424e998aeb5ad1f
Cys-HDCA	mzspec:GNPSTASK-83b66a72c39040c392a449a5ed1ef4cd:emgentry/BA multiplex reactions/ECG_1_18D_BB4_01_56948.mzXML:scan:1851	qToF	Positive	35e32e52ba4042b988f0ba3c14a3e5ce
Cys-UDCA	mzspec:GNPSTASK-83b66a72c39040c392a449a5ed1ef4cd:emgentry/BA multiplex reactions/ECG_1_18E_BB5_01_56949.mzXML:scan:1831	qToF	Positive	72fb1441607d412ab2630d62310e3ba9
Cys-UDCA	mzspec:GNPSTASK-83b66a72c39040c392a449a5ed1ef4cd:emgentry/BA multiplex reactions/ECG_1_19E_BC3_01_56958.mzXML:scan:1866	qToF	Positive	9fa58903b4624902b0fbef689442c6e6
Gln-aMCA	mzspec:GNPSTASK-83b66a72c39040c392a449a5ed1ef4cd:emgentry/BA multiplex reactions/ECG_1_21A_BC8_01_56965.mzXML:scan:1346	qToF	Positive	28d217d02f4f480cba2e356a6ae251da
Gln-bMCA	mzspec:GNPSTASK-83b66a72c39040c392a449a5ed1ef4cd:emgentry/BA multiplex reactions/ECG_1_20B_BC6_01_56963.mzXML:scan:1360	qToF	Positive	1d7d1acee217455da4fc1a72f22e9ef4
Gln-CA	mzspec:GNPSTASK-83b66a72c39040c392a449a5ed1ef4cd:emgentry/BA multiplex reactions/ECG_1_18A_BB1_01_56945.mzXML:scan:1480	qToF	Positive	bbedb75838ad4d4b966b0d31997e7108
Gln-CDCA	mzspec:GNPSTASK-83b66a72c39040c392a449a5ed1ef4cd:emgentry/BA multiplex reactions/ECG_1_18B_BB2_01_56946.mzXML:scan:1705	qToF	Positive	3fa0c14e1f8c4ab6a44d24170be5ea94
Gln-DCA	mzspec:GNPSTASK-83b66a72c39040c392a449a5ed1ef4cd:emgentry/BA multiplex reactions/ECG_1_19C_BC1_01_56956.mzXML:scan:1801	qToF	Positive	3d53f55a83c6423493ad04ce01695dcf
Gln-DCA	mzspec:GNPSTASK-83b66a72c39040c392a449a5ed1ef4cd:emgentry/BA multiplex reactions/ECG_1_18C_BB3_01_56947.mzXML:scan:1775	qToF	Positive	aa470d9550f14a84b7d9447533efabae
Gln-gMCA	mzspec:GNPSTASK-83b66a72c39040c392a449a5ed1ef4cd:emgentry/BA multiplex reactions/ECG_1_20C_BC7_01_56964.mzXML:scan:1443	qToF	Positive	2c00a42fb1c545a7ba8888db6febec78
Gln-gMCA	mzspec:GNPSTASK-83b66a72c39040c392a449a5ed1ef4cd:emgentry/BA multiplex reactions/ECG_1_21C_BD2_01_56967.mzXML:scan:1449	qToF	Positive	d251212be73040f5942fd3ea5f8207e6
Gln-HDCA	mzspec:GNPSTASK-83b66a72c39040c392a449a5ed1ef4cd:emgentry/BA multiplex reactions/ECG_1_19D_BC2_01_56957.mzXML:scan:1535	qToF	Positive	c1ec64a833d2489abed96bda88ef7d52
Gln-UDCA	mzspec:GNPSTASK-1f93d8cdb7ce44b8b6a5f4bd28472f6b:emgentry/BA multiplex reactions/ECG_1_18E_BB5_01_56949.mzXML:scan:1501	qToF	Positive	0bd9f92ca1c34cb0b2cdb366ce608e71
Gln-UDCA	mzspec:GNPSTASK-1f93d8cdb7ce44b8b6a5f4bd28472f6b:emgentry/BA multiplex reactions/ECG_1_19E_BC3_01_56958.mzXML:scan:1548	qToF	Positive	ab933d4f91034f1fa0c7d87fef866c49
Glu-aMCA	mzspec:GNPSTASK-83b66a72c39040c392a449a5ed1ef4cd:emgentry/BA multiplex reactions/ECG_1_20A_BC5_01_56962.mzXML:scan:1439	qToF	Positive	84b070142969492c97963d2cb8bc9e6b
Glu-aMCA	mzspec:GNPSTASK-83b66a72c39040c392a449a5ed1ef4cd:emgentry/BA multiplex reactions/ECG_1_21A_BC8_01_56965.mzXML:scan:1430	qToF	Positive	ad81eb0bc513419fa3a71f4cdbe5e23f
Glu-bMCA	mzspec:GNPSTASK-83b66a72c39040c392a449a5ed1ef4cd:emgentry/BA multiplex reactions/ECG_1_20B_BC6_01_56963.mzXML:scan:1450	qToF	Positive	280cd039017c4b0a9f9285ea31122ca0
Glu-bMCA	mzspec:GNPSTASK-83b66a72c39040c392a449a5ed1ef4cd:emgentry/BA multiplex reactions/ECG_1_21B_BD1_01_56966.mzXML:scan:1459	qToF	Positive	cdae322cf9c34b528c631ab981625650
Glu-CA	mzspec:GNPSTASK-83b66a72c39040c392a449a5ed1ef4cd:emgentry/BA multiplex reactions/ECG_1_19A_BB7_01_56954.mzXML:scan:1588	qToF	Positive	6aff433abeaf428ba8304f6c099128bc
Glu-CA	mzspec:GNPSTASK-83b66a72c39040c392a449a5ed1ef4cd:emgentry/BA multiplex reactions/ECG_1_18A_BB1_01_56945.mzXML:scan:1546	qToF	Positive	c6c2a8df28bd4cf1a4c34754bf36a4e8
Glu-CDCA	mzspec:GNPSTASK-83b66a72c39040c392a449a5ed1ef4cd:emgentry/BA multiplex reactions/ECG_1_19B_BB8_01_56955.mzXML:scan:1848	qToF	Positive	12a6dd51d9d644b196ec9485fcd489fc
Glu-CDCA	mzspec:GNPSTASK-83b66a72c39040c392a449a5ed1ef4cd:emgentry/BA multiplex reactions/ECG_1_18B_BB2_01_56946.mzXML:scan:1807	qToF	Positive	fd3db2213e0347dd903b3f40eeaa9b5f
Glu-DCA	mzspec:GNPSTASK-83b66a72c39040c392a449a5ed1ef4cd:emgentry/BA multiplex reactions/ECG_1_18C_BB3_01_56947.mzXML:scan:1877	qToF	Positive	404921d361074cd2aaa9cc02a4734a39
Glu-DCA	mzspec:GNPSTASK-83b66a72c39040c392a449a5ed1ef4cd:emgentry/BA multiplex reactions/ECG_1_19C_BC1_01_56956.mzXML:scan:1909	qToF	Positive	717fb08419bc4fcd8be74f876029c2ca
Glu-gMCA	mzspec:GNPSTASK-83b66a72c39040c392a449a5ed1ef4cd:emgentry/BA multiplex reactions/ECG_1_20C_BC7_01_56964.mzXML:scan:1533	qToF	Positive	e4559ab2fae84fabb4de91abd17ecebd
Glu-gMCA	mzspec:GNPSTASK-83b66a72c39040c392a449a5ed1ef4cd:emgentry/BA multiplex reactions/ECG_1_21C_BD2_01_56967.mzXML:scan:1539	qToF	Positive	ff996f8fdfaf4d21b2c0e94d778e62af
Glu-HDCA	mzspec:GNPSTASK-83b66a72c39040c392a449a5ed1ef4cd:emgentry/BA multiplex reactions/ECG_1_18D_BB4_01_56948.mzXML:scan:1615	qToF	Positive	33d96d7d87c24f6eb2cd57d8d0b0552a
Glu-HDCA	mzspec:GNPSTASK-83b66a72c39040c392a449a5ed1ef4cd:emgentry/BA multiplex reactions/ECG_1_19D_BC2_01_56957.mzXML:scan:1630	qToF	Positive	5ab67e8024374f408d81b58e3e35bf8d
His-aMCA	mzspec:GNPSTASK-83b66a72c39040c392a449a5ed1ef4cd:emgentry/BA multiplex reactions/ECG_1_21A_BC8_01_56965.mzXML:scan:1166	qToF	Positive	09ddb0a8e5a24806b6000517303a3491
His-aMCA	mzspec:GNPSTASK-83b66a72c39040c392a449a5ed1ef4cd:emgentry/BA multiplex reactions/ECG_1_20A_BC5_01_56962.mzXML:scan:1169	qToF	Positive	3bbe698c5694421fa8254b094f5ea6a1
His-aMCA	mzspec:GNPSTASK-83b66a72c39040c392a449a5ed1ef4cd:emgentry/BA multiplex reactions/ECG_1_21A_BC8_01_56965.mzXML:scan:1166	qToF	Positive	e06785ced16b4f37a103cce6a63e7a5e
His-bMCA	mzspec:GNPSTASK-83b66a72c39040c392a449a5ed1ef4cd:emgentry/BA multiplex reactions/ECG_1_21B_BD1_01_56966.mzXML:scan:1177	qToF	Positive	396bc47cee23493ebdc741f3a72ef570
His-CA	mzspec:GNPSTASK-83b66a72c39040c392a449a5ed1ef4cd:emgentry/BA multiplex reactions/ECG_1_18A_BB1_01_56945.mzXML:scan:1264	qToF	Positive	3b7ac90c36b84a30bd57e582aa554105
His-CA	mzspec:GNPSTASK-83b66a72c39040c392a449a5ed1ef4cd:emgentry/BA multiplex reactions/ECG_1_19A_BB7_01_56954.mzXML:scan:1306	qToF	Positive	d5aedc0693b4450b9b68d9e15f368014
His-CDCA	mzspec:GNPSTASK-83b66a72c39040c392a449a5ed1ef4cd:emgentry/BA multiplex reactions/ECG_1_19B_BB8_01_56955.mzXML:scan:1482	qToF	Positive	4e100ed11f184ecda449a7b3df607e2c
His-CDCA	mzspec:GNPSTASK-83b66a72c39040c392a449a5ed1ef4cd:emgentry/BA multiplex reactions/ECG_1_18B_BB2_01_56946.mzXML:scan:1441	qToF	Positive	880222936ff04b8fb9bf244258f86303
His-DCA	mzspec:GNPSTASK-83b66a72c39040c392a449a5ed1ef4cd:emgentry/BA multiplex reactions/ECG_1_19C_BC1_01_56956.mzXML:scan:1526	qToF	Positive	57250bd33543428294cca2bfef577238
His-DCA	mzspec:GNPSTASK-83b66a72c39040c392a449a5ed1ef4cd:emgentry/BA multiplex reactions/ECG_1_18C_BB3_01_56947.mzXML:scan:1488	qToF	Positive	f41d01ef065c4e389ed31f203c4c6dce
His-gMCA	mzspec:GNPSTASK-83b66a72c39040c392a449a5ed1ef4cd:emgentry/BA multiplex reactions/ECG_1_21C_BD2_01_56967.mzXML:scan:1263	qToF	Positive	8721e52c643c49ebb2867591ef50f19e
His-gMCA	mzspec:GNPSTASK-83b66a72c39040c392a449a5ed1ef4cd:emgentry/BA multiplex reactions/ECG_1_20C_BC7_01_56964.mzXML:scan:1257	qToF	Positive	beafe34635d34adebb2c1e0555a433a5
His-HDCA	mzspec:GNPSTASK-83b66a72c39040c392a449a5ed1ef4cd:emgentry/BA multiplex reactions/ECG_1_18D_BB4_01_56948.mzXML:scan:1291	qToF	Positive	1a3f6210a1364b968d19e4815e256f6b
His-HDCA	mzspec:GNPSTASK-83b66a72c39040c392a449a5ed1ef4cd:emgentry/BA multiplex reactions/ECG_1_19D_BC2_01_56957.mzXML:scan:1307	qToF	Positive	ea98737841204fb4b334965fdf8acc75
His-UDCA	mzspec:GNPSTASK-83b66a72c39040c392a449a5ed1ef4cd:emgentry/BA multiplex reactions/ECG_1_19E_BC3_01_56958.mzXML:scan:1320	qToF	Positive	6e6241a789634d79a684252f4f308d6b
His-UDCA	mzspec:GNPSTASK-83b66a72c39040c392a449a5ed1ef4cd:emgentry/BA multiplex reactions/ECG_1_18E_BB5_01_56949.mzXML:scan:1273	qToF	Positive	ce43d0cc3e544cd5a252b9290c210cef
Ile/Leu-aMCA	mzspec:GNPSTASK-1f93d8cdb7ce44b8b6a5f4bd28472f6b:emgentry/BA multiplex reactions/ECG_1_20A_BC5_01_56962.mzXML:scan:1865	qToF	Positive	b8609cee818740b39044bbbc777718fa
Ile/Leu-aMCA	mzspec:GNPSTASK-1f93d8cdb7ce44b8b6a5f4bd28472f6b:emgentry/BA multiplex reactions/ECG_1_21A_BC8_01_56965.mzXML:scan:1844	qToF	Positive	c48e0209153547ef8854e7fb01ed753f
Ile/Leu-bMCA	mzspec:GNPSTASK-1f93d8cdb7ce44b8b6a5f4bd28472f6b:emgentry/BA multiplex reactions/ECG_1_20B_BC6_01_56963.mzXML:scan:1882	qToF	Positive	cddc1d4db209456e90124f1e488bf2a1
Ile/Leu-bMCA	mzspec:GNPSTASK-1f93d8cdb7ce44b8b6a5f4bd28472f6b:emgentry/BA multiplex reactions/ECG_1_21B_BD1_01_56966.mzXML:scan:1891	qToF	Positive	f07c900ef27c450282b8dbf113d89e63
Ile/Leu-CA	mzspec:GNPSTASK-1f93d8cdb7ce44b8b6a5f4bd28472f6b:emgentry/BA multiplex reactions/ECG_1_19A_BB7_01_56954.mzXML:scan:2009	qToF	Positive	4cbaa6ff95f340bfb547e61f3d3ca609
Ile/Leu-CA	mzspec:GNPSTASK-1f93d8cdb7ce44b8b6a5f4bd28472f6b:emgentry/BA multiplex reactions/ECG_1_18A_BB1_01_56945.mzXML:scan:1967	qToF	Positive	c399c423faa1419a865513562dd605da
Ile/Leu-CDCA	mzspec:GNPSTASK-1f93d8cdb7ce44b8b6a5f4bd28472f6b:emgentry/BA multiplex reactions/ECG_1_19B_BB8_01_56955.mzXML:scan:2304	qToF	Positive	3b5f87b4e32c4772aae1831dbc75f956
Ile/Leu-CDCA	mzspec:GNPSTASK-1f93d8cdb7ce44b8b6a5f4bd28472f6b:emgentry/BA multiplex reactions/ECG_1_18B_BB2_01_56946.mzXML:scan:2287	qToF	Positive	7f55daf224aa45538f7441984a076447
Ile/Leu-DCA	mzspec:GNPSTASK-1f93d8cdb7ce44b8b6a5f4bd28472f6b:emgentry/BA multiplex reactions/ECG_1_19C_BC1_01_56956.mzXML:scan:2347	qToF	Positive	2d166f036f0c47f498aa597359bb1145
Ile/Leu-DCA	mzspec:GNPSTASK-1f93d8cdb7ce44b8b6a5f4bd28472f6b:emgentry/BA multiplex reactions/ECG_1_18C_BB3_01_56947.mzXML:scan:2339	qToF	Positive	5330cc50d6e94687b001cb01e5d5618b
Ile/Leu-gMCA	mzspec:GNPSTASK-1f93d8cdb7ce44b8b6a5f4bd28472f6b:emgentry/BA multiplex reactions/ECG_1_21C_BD2_01_56967.mzXML:scan:1959	qToF	Positive	07a00417120442979af8b74761aa311a
Ile/Leu-gMCA	mzspec:GNPSTASK-1f93d8cdb7ce44b8b6a5f4bd28472f6b:emgentry/BA multiplex reactions/ECG_1_20C_BC7_01_56964.mzXML:scan:1953	qToF	Positive	364a770537f942ecaf75790001c6b8a8
Ile/Leu-HDCA	mzspec:GNPSTASK-1f93d8cdb7ce44b8b6a5f4bd28472f6b:emgentry/BA multiplex reactions/ECG_1_19D_BC2_01_56957.mzXML:scan:2080	qToF	Positive	2332d1ecfc4945f2b951e2a5deeb9188
Ile/Leu-HDCA	mzspec:GNPSTASK-1f93d8cdb7ce44b8b6a5f4bd28472f6b:emgentry/BA multiplex reactions/ECG_1_18D_BB4_01_56948.mzXML:scan:2083	qToF	Positive	75b37b23cee4477c91091c24995cc27f
Ile/Leu-UDCA	mzspec:GNPSTASK-1f93d8cdb7ce44b8b6a5f4bd28472f6b:emgentry/BA multiplex reactions/ECG_1_19E_BC3_01_56958.mzXML:scan:2094	qToF	Positive	0d931f635c1843dd9189fa307a1e2269
Ile/Leu-UDCA	mzspec:GNPSTASK-1f93d8cdb7ce44b8b6a5f4bd28472f6b:emgentry/BA multiplex reactions/ECG_1_18E_BB5_01_56949.mzXML:scan:2053	qToF	Positive	f467b320bdd4462b88bd7ed2ae700ff3
LDOPA-aMCA	mzspec:GNPSTASK-83b66a72c39040c392a449a5ed1ef4cd:emgentry/BA multiplex reactions/ECG_1_20A_BC5_01_56962.mzXML:scan:1529	qToF	Positive	c4f6f9673e1e4d5ba8a8c2bc2fe633f2
LDOPA-aMCA	mzspec:GNPSTASK-83b66a72c39040c392a449a5ed1ef4cd:emgentry/BA multiplex reactions/ECG_1_21A_BC8_01_56965.mzXML:scan:1514	qToF	Positive	d91bb0dd22ab41a494885e7510a9f423
LDOPA-bMCA	mzspec:GNPSTASK-83b66a72c39040c392a449a5ed1ef4cd:emgentry/BA multiplex reactions/ECG_1_21B_BD1_01_56966.mzXML:scan:1549	qToF	Positive	1ffef7915e044a09af7fecb05e0d33a6
LDOPA-bMCA	mzspec:GNPSTASK-83b66a72c39040c392a449a5ed1ef4cd:emgentry/BA multiplex reactions/ECG_1_20B_BC6_01_56963.mzXML:scan:1540	qToF	Positive	a89a219f43094c2b982847f1683dc733
LDOPA-CA	mzspec:GNPSTASK-83b66a72c39040c392a449a5ed1ef4cd:emgentry/BA multiplex reactions/ECG_1_19A_BB7_01_56954.mzXML:scan:1672	qToF	Positive	a09686d812524986b6455d552b0a0505
LDOPA-CA	mzspec:GNPSTASK-83b66a72c39040c392a449a5ed1ef4cd:emgentry/BA multiplex reactions/ECG_1_18A_BB1_01_56945.mzXML:scan:1624	qToF	Positive	e47c60df70464a9a92eacb97898ae86b
LDOPA-CDCA	mzspec:GNPSTASK-83b66a72c39040c392a449a5ed1ef4cd:emgentry/BA multiplex reactions/ECG_1_19B_BB8_01_56955.mzXML:scan:1932	qToF	Positive	69fa32eea6be41859c6a05b76eb923d6
LDOPA-CDCA	mzspec:GNPSTASK-83b66a72c39040c392a449a5ed1ef4cd:emgentry/BA multiplex reactions/ECG_1_18B_BB2_01_56946.mzXML:scan:1897	qToF	Positive	fe0f30042a6044fa97fa60a9c677f416
LDOPA-DCA	mzspec:GNPSTASK-83b66a72c39040c392a449a5ed1ef4cd:emgentry/BA multiplex reactions/ECG_1_19C_BC1_01_56956.mzXML:scan:1993	qToF	Positive	afe48780be5d480182fa9e89db89acf4
LDOPA-DCA	mzspec:GNPSTASK-83b66a72c39040c392a449a5ed1ef4cd:emgentry/BA multiplex reactions/ECG_1_18C_BB3_01_56947.mzXML:scan:1961	qToF	Positive	c3f6f9eae4e84b3ababa3eafa92205e8
LDOPA-gMCA	mzspec:GNPSTASK-83b66a72c39040c392a449a5ed1ef4cd:emgentry/BA multiplex reactions/ECG_1_21C_BD2_01_56967.mzXML:scan:1623	qToF	Positive	bee96cb3616443b8a95bc591f47bcb5c
LDOPA-gMCA	mzspec:GNPSTASK-83b66a72c39040c392a449a5ed1ef4cd:emgentry/BA multiplex reactions/ECG_1_20C_BC7_01_56964.mzXML:scan:1617	qToF	Positive	e7e76074dc7e4600b60cec31edcdca86
LDOPA-HDCA	mzspec:GNPSTASK-83b66a72c39040c392a449a5ed1ef4cd:emgentry/BA multiplex reactions/ECG_1_19D_BC2_01_56957.mzXML:scan:1720	qToF	Positive	0c763aa45f424f57ad9493d393538da5
LDOPA-HDCA	mzspec:GNPSTASK-83b66a72c39040c392a449a5ed1ef4cd:emgentry/BA multiplex reactions/ECG_1_18D_BB4_01_56948.mzXML:scan:1687	qToF	Positive	74e253c40f90438eb78ad67dcbc80243
LDOPA-UDCA	mzspec:GNPSTASK-83b66a72c39040c392a449a5ed1ef4cd:emgentry/BA multiplex reactions/ECG_1_19E_BC3_01_56958.mzXML:scan:1728	qToF	Positive	64ac2ed2493c431b9e93ec6ca8a0a3d0
LDOPA-UDCA	mzspec:GNPSTASK-83b66a72c39040c392a449a5ed1ef4cd:emgentry/BA multiplex reactions/ECG_1_18E_BB5_01_56949.mzXML:scan:1687	qToF	Positive	6bac07306dc942ee86d9abea93ee241c
Lys-aMCA	mzspec:GNPSTASK-83b66a72c39040c392a449a5ed1ef4cd:emgentry/BA multiplex reactions/ECG_1_21A_BC8_01_56965.mzXML:scan:1184	qToF	Positive	937fa19e2d0b419f9982f25733968180
Lys-aMCA	mzspec:GNPSTASK-83b66a72c39040c392a449a5ed1ef4cd:emgentry/BA multiplex reactions/ECG_1_20A_BC5_01_56962.mzXML:scan:1187	qToF	Positive	f630b792b4b8497092cc97a9c8efb7d9
Lys-bMCA	mzspec:GNPSTASK-83b66a72c39040c392a449a5ed1ef4cd:emgentry/BA multiplex reactions/ECG_1_21B_BD1_01_56966.mzXML:scan:1195	qToF	Positive	3a8ef200a9974223889766b0caa311be
Lys-bMCA	mzspec:GNPSTASK-83b66a72c39040c392a449a5ed1ef4cd:emgentry/BA multiplex reactions/ECG_1_20B_BC6_01_56963.mzXML:scan:1194	qToF	Positive	a47dd27df6b6486dbbe129f0cbd2620c
Lys-CA	mzspec:GNPSTASK-83b66a72c39040c392a449a5ed1ef4cd:emgentry/BA multiplex reactions/ECG_1_19A_BB7_01_56954.mzXML:scan:1390	qToF	Positive	9eb2156f7f0549ddad555f358a930893
Lys-CA or isomer	mzspec:GNPSTASK-83b66a72c39040c392a449a5ed1ef4cd:emgentry/BA multiplex reactions/ECG_1_18A_BB1_01_56945.mzXML:scan:1276	qToF	Positive	dc798027013e445986e188f6f56d1c2e
Lys-CDCA	mzspec:GNPSTASK-83b66a72c39040c392a449a5ed1ef4cd:emgentry/BA multiplex reactions/ECG_1_18B_BB2_01_56946.mzXML:scan:1459	qToF	Positive	83c7cd58071040c2bc53ab830ef083d9
Lys-CDCA	mzspec:GNPSTASK-83b66a72c39040c392a449a5ed1ef4cd:emgentry/BA multiplex reactions/ECG_1_19B_BB8_01_56955.mzXML:scan:1578	qToF	Positive	b9858a9e252d4a708d90b0a58b3db679
Lys-DCA	mzspec:GNPSTASK-83b66a72c39040c392a449a5ed1ef4cd:emgentry/BA multiplex reactions/ECG_1_19C_BC1_01_56956.mzXML:scan:1543	qToF	Positive	084e2a1e806245f394ca83be79e5a125
Lys-DCA	mzspec:GNPSTASK-83b66a72c39040c392a449a5ed1ef4cd:emgentry/BA multiplex reactions/ECG_1_18C_BB3_01_56947.mzXML:scan:1505	qToF	Positive	91f296dbe9354888affd474b524eec98
Lys-gMCA	mzspec:GNPSTASK-83b66a72c39040c392a449a5ed1ef4cd:emgentry/BA multiplex reactions/ECG_1_20C_BC7_01_56964.mzXML:scan:1341	qToF	Positive	9335dc9013334e44ad3e4777ff0187f0
Lys-gMCA	mzspec:GNPSTASK-83b66a72c39040c392a449a5ed1ef4cd:emgentry/BA multiplex reactions/ECG_1_21C_BD2_01_56967.mzXML:scan:1343	qToF	Positive	f75b1191309c4c919b8b5bbee801af28
Lys-HDCA	mzspec:GNPSTASK-83b66a72c39040c392a449a5ed1ef4cd:emgentry/BA multiplex reactions/ECG_1_18D_BB4_01_56948.mzXML:scan:1315	qToF	Positive	35796bae5b604449892276c858918297
Lys-HDCA	mzspec:GNPSTASK-83b66a72c39040c392a449a5ed1ef4cd:emgentry/BA multiplex reactions/ECG_1_19D_BC2_01_56957.mzXML:scan:1402	qToF	Positive	ec6d45440b9e4c9786e35311d10898eb
Lys-UDCA	mzspec:GNPSTASK-83b66a72c39040c392a449a5ed1ef4cd:emgentry/BA multiplex reactions/ECG_1_19E_BC3_01_56958.mzXML:scan:1338	qToF	Positive	285de39baba74b23978d199b1d30471a
Lys-UDCA	mzspec:GNPSTASK-83b66a72c39040c392a449a5ed1ef4cd:emgentry/BA multiplex reactions/ECG_1_18E_BB5_01_56949.mzXML:scan:1297	qToF	Positive	add002b288b646b1a409d556a41b7fd8
Met-aMCA	mzspec:GNPSTASK-83b66a72c39040c392a449a5ed1ef4cd:emgentry/BA multiplex reactions/ECG_1_20A_BC5_01_56962.mzXML:scan:1739	qToF	Positive	17152f66cc864fe4a15529c5c0982f82
Met-aMCA	mzspec:GNPSTASK-83b66a72c39040c392a449a5ed1ef4cd:emgentry/BA multiplex reactions/ECG_1_21A_BC8_01_56965.mzXML:scan:1712	qToF	Positive	7b108fd353484e38b81963b183922617
Met-bMCA	mzspec:GNPSTASK-83b66a72c39040c392a449a5ed1ef4cd:emgentry/BA multiplex reactions/ECG_1_21B_BD1_01_56966.mzXML:scan:1756	qToF	Positive	0bf9bcfc27654534af68cee4404578a9
Met-bMCA	mzspec:GNPSTASK-83b66a72c39040c392a449a5ed1ef4cd:emgentry/BA multiplex reactions/ECG_1_20B_BC6_01_56963.mzXML:scan:1744	qToF	Positive	d4e176ea5fd740c18c779e88e54c757b
Met-CA	mzspec:GNPSTASK-83b66a72c39040c392a449a5ed1ef4cd:emgentry/BA multiplex reactions/ECG_1_18A_BB1_01_56945.mzXML:scan:1841	qToF	Positive	197cc14777384d66a6570ae702e78daa
Met-CA	mzspec:GNPSTASK-83b66a72c39040c392a449a5ed1ef4cd:emgentry/BA multiplex reactions/ECG_1_19A_BB7_01_56954.mzXML:scan:1883	qToF	Positive	2f0ca6914d5d4cc6adf4f5bba4f3cae8
Met-CDCA	mzspec:GNPSTASK-83b66a72c39040c392a449a5ed1ef4cd:emgentry/BA multiplex reactions/ECG_1_19B_BB8_01_56955.mzXML:scan:2184	qToF	Positive	cf40020ef064448280b99842f4daac13
Met-CDCA	mzspec:GNPSTASK-83b66a72c39040c392a449a5ed1ef4cd:emgentry/BA multiplex reactions/ECG_1_18B_BB2_01_56946.mzXML:scan:2155	qToF	Positive	d1f2ab18d6de4e599cc04bfb394bad1d
Met-DCA	mzspec:GNPSTASK-83b66a72c39040c392a449a5ed1ef4cd:emgentry/BA multiplex reactions/ECG_1_18C_BB3_01_56947.mzXML:scan:2219	qToF	Positive	935760b270a34d92abceecebce1de239
Met-DCA	mzspec:GNPSTASK-83b66a72c39040c392a449a5ed1ef4cd:emgentry/BA multiplex reactions/ECG_1_19C_BC1_01_56956.mzXML:scan:2245	qToF	Positive	e0b0a3a9d3d645e28345be091d6b32cd
Met-gMCA	mzspec:GNPSTASK-83b66a72c39040c392a449a5ed1ef4cd:emgentry/BA multiplex reactions/ECG_1_20C_BC7_01_56964.mzXML:scan:1821	qToF	Positive	0ceb213acd6345d38606b7cc8d8093e4
Met-gMCA	mzspec:GNPSTASK-83b66a72c39040c392a449a5ed1ef4cd:emgentry/BA multiplex reactions/ECG_1_21C_BD2_01_56967.mzXML:scan:1827	qToF	Positive	d6783623b1f34ed49a0f4d588615fadb
Met-HDCA	mzspec:GNPSTASK-83b66a72c39040c392a449a5ed1ef4cd:emgentry/BA multiplex reactions/ECG_1_19D_BC2_01_56957.mzXML:scan:1942	qToF	Positive	54c9e8f1862f457a813159e2644263d3
Met-HDCA	mzspec:GNPSTASK-83b66a72c39040c392a449a5ed1ef4cd:emgentry/BA multiplex reactions/ECG_1_18D_BB4_01_56948.mzXML:scan:1939	qToF	Positive	d3b6c73af3634dbab253839c84e94c41
Met-UDCA	mzspec:GNPSTASK-83b66a72c39040c392a449a5ed1ef4cd:emgentry/BA multiplex reactions/ECG_1_19E_BC3_01_56958.mzXML:scan:1956	qToF	Positive	cf9251b95cdd44d686f4ef16dd8b536f
Met-UDCA	mzspec:GNPSTASK-83b66a72c39040c392a449a5ed1ef4cd:emgentry/BA multiplex reactions/ECG_1_18E_BB5_01_56949.mzXML:scan:1921	qToF	Positive	dab355b757d04e8bae3cd0ed6e27a036
Ornithine-aMCA	mzspec:GNPSTASK-83b66a72c39040c392a449a5ed1ef4cd:emgentry/BA multiplex reactions/ECG_1_21A_BC8_01_56965.mzXML:scan:1154	qToF	Positive	0468d8be686641b099aeee7a7c76663a
Ornithine-aMCA	mzspec:GNPSTASK-83b66a72c39040c392a449a5ed1ef4cd:emgentry/BA multiplex reactions/ECG_1_20A_BC5_01_56962.mzXML:scan:1163	qToF	Positive	8c52371296b840abbc88bb14bc5a0274
Ornithine-bMCA	mzspec:GNPSTASK-83b66a72c39040c392a449a5ed1ef4cd:emgentry/BA multiplex reactions/ECG_1_21B_BD1_01_56966.mzXML:scan:1165	qToF	Positive	0152c8c2f6af43b69c6290e625fdc7b5
Ornithine-CA	mzspec:GNPSTASK-83b66a72c39040c392a449a5ed1ef4cd:emgentry/BA multiplex reactions/ECG_1_19A_BB7_01_56954.mzXML:scan:1366	qToF	Positive	041d93ca0f314543a6e9dcedc6769e3a
Ornithine-CA or isomer	mzspec:GNPSTASK-83b66a72c39040c392a449a5ed1ef4cd:emgentry/BA multiplex reactions/ECG_1_18A_BB1_01_56945.mzXML:scan:1324	qToF	Positive	5e3f3d7d45394b69b7c6cbc089361aa5
Ornithine-CDCA	mzspec:GNPSTASK-83b66a72c39040c392a449a5ed1ef4cd:emgentry/BA multiplex reactions/ECG_1_18B_BB2_01_56946.mzXML:scan:1435	qToF	Positive	b06d65782d124d1db9cfe3e64c191457
Ornithine-CDCA	mzspec:GNPSTASK-83b66a72c39040c392a449a5ed1ef4cd:emgentry/BA multiplex reactions/ECG_1_19B_BB8_01_56955.mzXML:scan:1470	qToF	Positive	cf134559720546c2a07fac33516859c3
Ornithine-DCA	mzspec:GNPSTASK-83b66a72c39040c392a449a5ed1ef4cd:emgentry/BA multiplex reactions/ECG_1_18C_BB3_01_56947.mzXML:scan:1481	qToF	Positive	27819319fb214eeab0198e40d4ceda20
Ornithine-DCA	mzspec:GNPSTASK-83b66a72c39040c392a449a5ed1ef4cd:emgentry/BA multiplex reactions/ECG_1_19C_BC1_01_56956.mzXML:scan:1525	qToF	Positive	565b1a962daf4bf791bf09064cce853a
Ornithine-gMCA	mzspec:GNPSTASK-83b66a72c39040c392a449a5ed1ef4cd:emgentry/BA multiplex reactions/ECG_1_20C_BC7_01_56964.mzXML:scan:1252	qToF	Positive	c696e02c7b204ae3a470cf28e660e2ac
Ornithine-HDCA	mzspec:GNPSTASK-83b66a72c39040c392a449a5ed1ef4cd:emgentry/BA multiplex reactions/ECG_1_19D_BC2_01_56957.mzXML:scan:1366	qToF	Positive	0f32cb95fa8f459496a36dfe536e1aeb
Ornithine-HDCA	mzspec:GNPSTASK-83b66a72c39040c392a449a5ed1ef4cd:emgentry/BA multiplex reactions/ECG_1_18D_BB4_01_56948.mzXML:scan:1285	qToF	Positive	f6115a2bc4fc41eaa97aa19900947414
Ornithine-UDCA	mzspec:GNPSTASK-83b66a72c39040c392a449a5ed1ef4cd:emgentry/BA multiplex reactions/ECG_1_18E_BB5_01_56949.mzXML:scan:1267	qToF	Positive	38ea942043224c9e9e52b109de03e612
Ornithine-UDCA	mzspec:GNPSTASK-83b66a72c39040c392a449a5ed1ef4cd:emgentry/BA multiplex reactions/ECG_1_19E_BC3_01_56958.mzXML:scan:1374	qToF	Positive	bf0dab42cc6a4d84818dc8e41c4209ce
Phe-aMCA	mzspec:GNPSTASK-83b66a72c39040c392a449a5ed1ef4cd:emgentry/BA multiplex reactions/ECG_1_21A_BC8_01_56965.mzXML:scan:1874	qToF	Positive	9466ca7ade88473fa8c2ca2e3975cfb8
Phe-aMCA	mzspec:GNPSTASK-83b66a72c39040c392a449a5ed1ef4cd:emgentry/BA multiplex reactions/ECG_1_20A_BC5_01_56962.mzXML:scan:1895	qToF	Positive	ecad31df855b44bfb29e102e67ec9097
Phe-bMCA	mzspec:GNPSTASK-83b66a72c39040c392a449a5ed1ef4cd:emgentry/BA multiplex reactions/ECG_1_20B_BC6_01_56963.mzXML:scan:1918	qToF	Positive	68bb88a423de4f2dad015ee0c4620418
Phe-bMCA	mzspec:GNPSTASK-83b66a72c39040c392a449a5ed1ef4cd:emgentry/BA multiplex reactions/ECG_1_21B_BD1_01_56966.mzXML:scan:1927	qToF	Positive	7d4f9d997bd643258d3d47dccf2fb609
Phe-CA	mzspec:GNPSTASK-83b66a72c39040c392a449a5ed1ef4cd:emgentry/BA multiplex reactions/ECG_1_19A_BB7_01_56954.mzXML:scan:2056	qToF	Positive	5a003876966c41a28d7e86dfd780491a
Phe-CA	mzspec:GNPSTASK-83b66a72c39040c392a449a5ed1ef4cd:emgentry/BA multiplex reactions/ECG_1_18A_BB1_01_56945.mzXML:scan:2020	qToF	Positive	a0f9ac7eb92943a0ae5156c226a41a4b
Phe-CDCA	mzspec:GNPSTASK-83b66a72c39040c392a449a5ed1ef4cd:emgentry/BA multiplex reactions/ECG_1_19B_BB8_01_56955.mzXML:scan:2322	qToF	Positive	55a7b28fd8e94cf1b4af07afb64c88f3
Phe-CDCA	mzspec:GNPSTASK-83b66a72c39040c392a449a5ed1ef4cd:emgentry/BA multiplex reactions/ECG_1_18B_BB2_01_56946.mzXML:scan:2311	qToF	Positive	bce335b3a56940729f8c9f9437631890
Phe-DCA	mzspec:GNPSTASK-83b66a72c39040c392a449a5ed1ef4cd:emgentry/BA multiplex reactions/ECG_1_19C_BC1_01_56956.mzXML:scan:2359	qToF	Positive	5192541bc37f4eb09c7ab2b30a1d71fb
Phe-DCA	mzspec:GNPSTASK-83b66a72c39040c392a449a5ed1ef4cd:emgentry/BA multiplex reactions/ECG_1_18C_BB3_01_56947.mzXML:scan:2357	qToF	Positive	a8d04aac198f40cb9ca1712c8465bd91
Phe-gMCA	mzspec:GNPSTASK-83b66a72c39040c392a449a5ed1ef4cd:emgentry/BA multiplex reactions/ECG_1_20C_BC7_01_56964.mzXML:scan:1989	qToF	Positive	07661c162d634002b02f064ed59a7f2a
Phe-gMCA	mzspec:GNPSTASK-83b66a72c39040c392a449a5ed1ef4cd:emgentry/BA multiplex reactions/ECG_1_21C_BD2_01_56967.mzXML:scan:1995	qToF	Positive	b9d2d9f5d6cf42d3a0f7ab408c8d11db
Phe-HDCA	mzspec:GNPSTASK-83b66a72c39040c392a449a5ed1ef4cd:emgentry/BA multiplex reactions/ECG_1_18D_BB4_01_56948.mzXML:scan:2113	qToF	Positive	275de8111e3b499195a125b6af44242e
Phe-HDCA	mzspec:GNPSTASK-83b66a72c39040c392a449a5ed1ef4cd:emgentry/BA multiplex reactions/ECG_1_19D_BC2_01_56957.mzXML:scan:2104	qToF	Positive	7f41beafb5664c46880d9e146616587c
Phe-UDCA	mzspec:GNPSTASK-83b66a72c39040c392a449a5ed1ef4cd:emgentry/BA multiplex reactions/ECG_1_19E_BC3_01_56958.mzXML:scan:2124	qToF	Positive	85857c4cffaf4780b509bb20d0976d0a
Phe-UDCA	mzspec:GNPSTASK-83b66a72c39040c392a449a5ed1ef4cd:emgentry/BA multiplex reactions/ECG_1_18E_BB5_01_56949.mzXML:scan:2083	qToF	Positive	98a65168adfe4a09b0b9a7de6a6ad2f7
Pro-aMCA	mzspec:GNPSTASK-83b66a72c39040c392a449a5ed1ef4cd:emgentry/BA multiplex reactions/ECG_1_20A_BC5_01_56962.mzXML:scan:1709	qToF	Positive	1a9a100d61924d58ad0983069a3bb53a
Pro-aMCA	mzspec:GNPSTASK-83b66a72c39040c392a449a5ed1ef4cd:emgentry/BA multiplex reactions/ECG_1_21A_BC8_01_56965.mzXML:scan:1682	qToF	Positive	e0b5a2c3ba47436989993598cf883cb1
Pro-bMCA	mzspec:GNPSTASK-83b66a72c39040c392a449a5ed1ef4cd:emgentry/BA multiplex reactions/ECG_1_21B_BD1_01_56966.mzXML:scan:1723	qToF	Positive	9fd898ecdd0c49adbbeb7d78f7128ed9
Pro-bMCA	mzspec:GNPSTASK-83b66a72c39040c392a449a5ed1ef4cd:emgentry/BA multiplex reactions/ECG_1_20B_BC6_01_56963.mzXML:scan:1709	qToF	Positive	aa2d0e0ef1124eb082a5fa6a4c1e5213
Pro-CA	mzspec:GNPSTASK-83b66a72c39040c392a449a5ed1ef4cd:emgentry/BA multiplex reactions/ECG_1_19A_BB7_01_56954.mzXML:scan:1828	qToF	Positive	109548d69c664ac991cf25c860834913
Pro-CA	mzspec:GNPSTASK-83b66a72c39040c392a449a5ed1ef4cd:emgentry/BA multiplex reactions/ECG_1_18A_BB1_01_56945.mzXML:scan:1786	qToF	Positive	314ab8f57c1a4e108c39c01627b1b29c
Pro-CDCA	mzspec:GNPSTASK-83b66a72c39040c392a449a5ed1ef4cd:emgentry/BA multiplex reactions/ECG_1_18B_BB2_01_56946.mzXML:scan:2125	qToF	Positive	1b842ddca3044f78bc6701f65159d49b
Pro-CDCA	mzspec:GNPSTASK-83b66a72c39040c392a449a5ed1ef4cd:emgentry/BA multiplex reactions/ECG_1_19B_BB8_01_56955.mzXML:scan:2148	qToF	Positive	88f8446be4904d8bb1377eace158e76c
Pro-DCA	mzspec:GNPSTASK-83b66a72c39040c392a449a5ed1ef4cd:emgentry/BA multiplex reactions/ECG_1_18C_BB3_01_56947.mzXML:scan:2177	qToF	Positive	aba3cb47f00549a7bf438a0416e94b18
Pro-DCA	mzspec:GNPSTASK-83b66a72c39040c392a449a5ed1ef4cd:emgentry/BA multiplex reactions/ECG_1_19C_BC1_01_56956.mzXML:scan:2197	qToF	Positive	f8e5a1395cfa4281810cdeeb57eb597a
Pro-gMCA	mzspec:GNPSTASK-83b66a72c39040c392a449a5ed1ef4cd:emgentry/BA multiplex reactions/ECG_1_21C_BD2_01_56967.mzXML:scan:1803	qToF	Positive	0ae6e4686360458ebf9c553876c24d6a
Pro-gMCA	mzspec:GNPSTASK-83b66a72c39040c392a449a5ed1ef4cd:emgentry/BA multiplex reactions/ECG_1_20C_BC7_01_56964.mzXML:scan:1797	qToF	Positive	2efd0fbe0d8340feaf75d0b09e902323
Pro-HDCA	mzspec:GNPSTASK-83b66a72c39040c392a449a5ed1ef4cd:emgentry/BA multiplex reactions/ECG_1_19D_BC2_01_56957.mzXML:scan:1912	qToF	Positive	36a04a19145343fba80f2d3383cb0ee7
Pro-HDCA	mzspec:GNPSTASK-83b66a72c39040c392a449a5ed1ef4cd:emgentry/BA multiplex reactions/ECG_1_18D_BB4_01_56948.mzXML:scan:1909	qToF	Positive	f7cc1b36cbb34f16ba8ebed4f281cdef
Pro-UDCA	mzspec:GNPSTASK-83b66a72c39040c392a449a5ed1ef4cd:emgentry/BA multiplex reactions/ECG_1_19E_BC3_01_56958.mzXML:scan:1914	qToF	Positive	ddff86ccc5a44e30bf4899aa596a4cc5
Pro-UDCA	mzspec:GNPSTASK-83b66a72c39040c392a449a5ed1ef4cd:emgentry/BA multiplex reactions/ECG_1_18E_BB5_01_56949.mzXML:scan:1885	qToF	Positive	f286a7cc827747439982af222493ea54
Ser-aMCA	mzspec:GNPSTASK-83b66a72c39040c392a449a5ed1ef4cd:emgentry/BA multiplex reactions/ECG_1_20A_BC5_01_56962.mzXML:scan:1379	qToF	Positive	7b40e24875284a849f50257dc22022a4
Ser-aMCA	mzspec:GNPSTASK-83b66a72c39040c392a449a5ed1ef4cd:emgentry/BA multiplex reactions/ECG_1_21A_BC8_01_56965.mzXML:scan:1376	qToF	Positive	d46c33a343cf4e5bb82a70fdf6aa5ce3
Ser-bMCA	mzspec:GNPSTASK-83b66a72c39040c392a449a5ed1ef4cd:emgentry/BA multiplex reactions/ECG_1_20B_BC6_01_56963.mzXML:scan:1390	qToF	Positive	073439f715c940bb9ae6c654e76566c5
Ser-bMCA	mzspec:GNPSTASK-83b66a72c39040c392a449a5ed1ef4cd:emgentry/BA multiplex reactions/ECG_1_21B_BD1_01_56966.mzXML:scan:1399	qToF	Positive	9109ab9019134d61b3d4af3f9fbfede1
Ser-CA	mzspec:GNPSTASK-83b66a72c39040c392a449a5ed1ef4cd:emgentry/BA multiplex reactions/ECG_1_19A_BB7_01_56954.mzXML:scan:1546	qToF	Positive	4f9f40cd492c4bfd890180c1c418df7a
Ser-CA	mzspec:GNPSTASK-83b66a72c39040c392a449a5ed1ef4cd:emgentry/BA multiplex reactions/ECG_1_18A_BB1_01_56945.mzXML:scan:1504	qToF	Positive	71dd947ca8124cc2a498c43a6f56d151
Ser-CDCA	mzspec:GNPSTASK-83b66a72c39040c392a449a5ed1ef4cd:emgentry/BA multiplex reactions/ECG_1_19B_BB8_01_56955.mzXML:scan:1800	qToF	Positive	0138f8c626ae477eb04633f157843667
Ser-CDCA	mzspec:GNPSTASK-83b66a72c39040c392a449a5ed1ef4cd:emgentry/BA multiplex reactions/ECG_1_18B_BB2_01_56946.mzXML:scan:1765	qToF	Positive	9b047dc57e6247329027dd65d3666ba3
Ser-DCA	mzspec:GNPSTASK-83b66a72c39040c392a449a5ed1ef4cd:emgentry/BA multiplex reactions/ECG_1_18C_BB3_01_56947.mzXML:scan:1829	qToF	Positive	18b642ee76704482a2c176900345aff8
Ser-DCA	mzspec:GNPSTASK-83b66a72c39040c392a449a5ed1ef4cd:emgentry/BA multiplex reactions/ECG_1_19C_BC1_01_56956.mzXML:scan:1873	qToF	Positive	ce63193e35454107aaa74d74d20c7a68
Ser-gMCA	mzspec:GNPSTASK-83b66a72c39040c392a449a5ed1ef4cd:emgentry/BA multiplex reactions/ECG_1_21C_BD2_01_56967.mzXML:scan:1485	qToF	Positive	2b85e3d14f8940e48d99638642273f6d
Ser-gMCA	mzspec:GNPSTASK-83b66a72c39040c392a449a5ed1ef4cd:emgentry/BA multiplex reactions/ECG_1_20C_BC7_01_56964.mzXML:scan:1485	qToF	Positive	bd9cdd16aaab4d8db06cda901dddb002
Ser-HDCA	mzspec:GNPSTASK-83b66a72c39040c392a449a5ed1ef4cd:emgentry/BA multiplex reactions/ECG_1_18D_BB4_01_56948.mzXML:scan:1555	qToF	Positive	3650de9719ea4394a4190ddb3de32c3d
Ser-HDCA	mzspec:GNPSTASK-83b66a72c39040c392a449a5ed1ef4cd:emgentry/BA multiplex reactions/ECG_1_19D_BC2_01_56957.mzXML:scan:1570	qToF	Positive	9f348319b3d84069865a2cea179eaaf8
Ser-UDCA	mzspec:GNPSTASK-83b66a72c39040c392a449a5ed1ef4cd:emgentry/BA multiplex reactions/ECG_1_18E_BB5_01_56949.mzXML:scan:1543	qToF	Positive	363f4d2650ca4376b5d4c5be13604ea2
Ser-UDCA	mzspec:GNPSTASK-83b66a72c39040c392a449a5ed1ef4cd:emgentry/BA multiplex reactions/ECG_1_19E_BC3_01_56958.mzXML:scan:1584	qToF	Positive	cf2dc51180ff4adb99c1ad4ddcb20383
Thr-aMCA	mzspec:GNPSTASK-83b66a72c39040c392a449a5ed1ef4cd:emgentry/BA multiplex reactions/ECG_1_20A_BC5_01_56962.mzXML:scan:1445	qToF	Positive	15c4273ff5c14df98c1dd6d2b47f4176
Thr-aMCA	mzspec:GNPSTASK-83b66a72c39040c392a449a5ed1ef4cd:emgentry/BA multiplex reactions/ECG_1_21A_BC8_01_56965.mzXML:scan:1436	qToF	Positive	193431573e874899959cd1a8759072fe
Thr-bMCA	mzspec:GNPSTASK-83b66a72c39040c392a449a5ed1ef4cd:emgentry/BA multiplex reactions/ECG_1_21B_BD1_01_56966.mzXML:scan:1465	qToF	Positive	76e13d808f7c4523b8aa58da164a728e
Thr-bMCA	mzspec:GNPSTASK-83b66a72c39040c392a449a5ed1ef4cd:emgentry/BA multiplex reactions/ECG_1_20B_BC6_01_56963.mzXML:scan:1462	qToF	Positive	828413183c87493e96ee172e7e3301ef
Thr-CA	mzspec:GNPSTASK-83b66a72c39040c392a449a5ed1ef4cd:emgentry/BA multiplex reactions/ECG_1_18A_BB1_01_56945.mzXML:scan:1564	qToF	Positive	8666673e872741388a2855fe46fd67d1
Thr-CA	mzspec:GNPSTASK-83b66a72c39040c392a449a5ed1ef4cd:emgentry/BA multiplex reactions/ECG_1_19A_BB7_01_56954.mzXML:scan:1606	qToF	Positive	991c707a0861436aa5ebaa1342e94bdf
Thr-CDCA	mzspec:GNPSTASK-83b66a72c39040c392a449a5ed1ef4cd:emgentry/BA multiplex reactions/ECG_1_19B_BB8_01_56955.mzXML:scan:1872	qToF	Positive	01ba871ad28e4991928f4982dce7cf37
Thr-CDCA	mzspec:GNPSTASK-83b66a72c39040c392a449a5ed1ef4cd:emgentry/BA multiplex reactions/ECG_1_18B_BB2_01_56946.mzXML:scan:1831	qToF	Positive	611efe2933fa4caabe9ce8f9ccc0f33e
Thr-DCA	mzspec:GNPSTASK-83b66a72c39040c392a449a5ed1ef4cd:emgentry/BA multiplex reactions/ECG_1_19C_BC1_01_56956.mzXML:scan:1939	qToF	Positive	9c7af4716d0343b3ac94f5b9694b520d
Thr-DCA	mzspec:GNPSTASK-83b66a72c39040c392a449a5ed1ef4cd:emgentry/BA multiplex reactions/ECG_1_18C_BB3_01_56947.mzXML:scan:1907	qToF	Positive	da8aeb421269417c8a1e34a0d2f9cbc0
Thr-gMCA	mzspec:GNPSTASK-83b66a72c39040c392a449a5ed1ef4cd:emgentry/BA multiplex reactions/ECG_1_21C_BD2_01_56967.mzXML:scan:1551	qToF	Positive	20e7a12641f241b48a96a30eff54d19d
Thr-gMCA	mzspec:GNPSTASK-83b66a72c39040c392a449a5ed1ef4cd:emgentry/BA multiplex reactions/ECG_1_20C_BC7_01_56964.mzXML:scan:1545	qToF	Positive	be8389a1ae664633a810b9d8d09409ee
Thr-HDCA	mzspec:GNPSTASK-83b66a72c39040c392a449a5ed1ef4cd:emgentry/BA multiplex reactions/ECG_1_18D_BB4_01_56948.mzXML:scan:1633	qToF	Positive	0e3d7282450f42dda38218f9f42cc926
Thr-HDCA	mzspec:GNPSTASK-83b66a72c39040c392a449a5ed1ef4cd:emgentry/BA multiplex reactions/ECG_1_19D_BC2_01_56957.mzXML:scan:1642	qToF	Positive	35ecb8e2ce3e4286ac208d833e57bb09
Thr-UDCA	mzspec:GNPSTASK-83b66a72c39040c392a449a5ed1ef4cd:emgentry/BA multiplex reactions/ECG_1_18E_BB5_01_56949.mzXML:scan:1615	qToF	Positive	1a5806d058da4ec8a431a8460ce61fd5
Thr-UDCA	mzspec:GNPSTASK-83b66a72c39040c392a449a5ed1ef4cd:emgentry/BA multiplex reactions/ECG_1_19E_BC3_01_56958.mzXML:scan:1656	qToF	Positive	e86d97e9d55a49ed934f819eac46e002
Trp-aMCA	mzspec:GNPSTASK-83b66a72c39040c392a449a5ed1ef4cd:emgentry/BA multiplex reactions/ECG_1_20A_BC5_01_56962.mzXML:scan:1866	qToF	Positive	52718bfc996a477693dc4d5fed555354
Trp-aMCA	mzspec:GNPSTASK-83b66a72c39040c392a449a5ed1ef4cd:emgentry/BA multiplex reactions/ECG_1_21A_BC8_01_56965.mzXML:scan:1838	qToF	Positive	a2be4ba8921b40aba3f2e5f56797c485
Trp-bMCA	mzspec:GNPSTASK-83b66a72c39040c392a449a5ed1ef4cd:emgentry/BA multiplex reactions/ECG_1_21B_BD1_01_56966.mzXML:scan:1879	qToF	Positive	010f74c80aeb48e3b1be55ba76954354
Trp-bMCA	mzspec:GNPSTASK-83b66a72c39040c392a449a5ed1ef4cd:emgentry/BA multiplex reactions/ECG_1_20B_BC6_01_56963.mzXML:scan:1870	qToF	Positive	ffbf10d03a0e4a0f9138a0965386f774
Trp-CA	mzspec:GNPSTASK-83b66a72c39040c392a449a5ed1ef4cd:emgentry/BA multiplex reactions/ECG_1_19A_BB7_01_56954.mzXML:scan:2008	qToF	Positive	700adb6bb2f84eb4b888a12a1caf505b
Trp-CA	mzspec:GNPSTASK-83b66a72c39040c392a449a5ed1ef4cd:emgentry/BA multiplex reactions/ECG_1_18A_BB1_01_56945.mzXML:scan:1966	qToF	Positive	92c5000ff3074939a924f9053fe794ca
Trp-CDCA	mzspec:GNPSTASK-83b66a72c39040c392a449a5ed1ef4cd:emgentry/BA multiplex reactions/ECG_1_19B_BB8_01_56955.mzXML:scan:2280	qToF	Positive	4b71efe35c794a6e83371e7e9f976688
Trp-CDCA	mzspec:GNPSTASK-83b66a72c39040c392a449a5ed1ef4cd:emgentry/BA multiplex reactions/ECG_1_18B_BB2_01_56946.mzXML:scan:2257	qToF	Positive	8cb003839ec045b08e473e28d9b53e86
Trp-DCA	mzspec:GNPSTASK-83b66a72c39040c392a449a5ed1ef4cd:emgentry/BA multiplex reactions/ECG_1_18C_BB3_01_56947.mzXML:scan:2315	qToF	Positive	71e87c7b5ab24aea9f3efeb23317d4ea
Trp-DCA	mzspec:GNPSTASK-83b66a72c39040c392a449a5ed1ef4cd:emgentry/BA multiplex reactions/ECG_1_19C_BC1_01_56956.mzXML:scan:2323	qToF	Positive	fb06979a5f84435589736b5647e5efab
Trp-gMCA	mzspec:GNPSTASK-83b66a72c39040c392a449a5ed1ef4cd:emgentry/BA multiplex reactions/ECG_1_20C_BC7_01_56964.mzXML:scan:1941	qToF	Positive	4cda0b3ab4984485b1b11d6ebc0ed3ff
Trp-gMCA	mzspec:GNPSTASK-83b66a72c39040c392a449a5ed1ef4cd:emgentry/BA multiplex reactions/ECG_1_21C_BD2_01_56967.mzXML:scan:1953	qToF	Positive	f77468f9db3644718e7a3d2cecd775b1
Trp-HDCA	mzspec:GNPSTASK-83b66a72c39040c392a449a5ed1ef4cd:emgentry/BA multiplex reactions/ECG_1_18D_BB4_01_56948.mzXML:scan:2053	qToF	Positive	70a6da81323f47b09f0ff570726ff9fd
Trp-HDCA	mzspec:GNPSTASK-83b66a72c39040c392a449a5ed1ef4cd:emgentry/BA multiplex reactions/ECG_1_19D_BC2_01_56957.mzXML:scan:2050	qToF	Positive	ef76068f53ab4eb78ab59dbd0a10cac0
Trp-UDCA	mzspec:GNPSTASK-83b66a72c39040c392a449a5ed1ef4cd:emgentry/BA multiplex reactions/ECG_1_18E_BB5_01_56949.mzXML:scan:2035	qToF	Positive	1ad66cf13401491f8293970c7ab0db91
Trp-UDCA	mzspec:GNPSTASK-83b66a72c39040c392a449a5ed1ef4cd:emgentry/BA multiplex reactions/ECG_1_19E_BC3_01_56958.mzXML:scan:2070	qToF	Positive	4af7dd8765544c0f94894399b8e9a139
Tyr-aMCA	mzspec:GNPSTASK-83b66a72c39040c392a449a5ed1ef4cd:emgentry/BA multiplex reactions/ECG_1_20A_BC5_01_56962.mzXML:scan:1625	qToF	Positive	5bad9ead9b024af9ace40c6d6f8f6432
Tyr-aMCA	mzspec:GNPSTASK-83b66a72c39040c392a449a5ed1ef4cd:emgentry/BA multiplex reactions/ECG_1_21A_BC8_01_56965.mzXML:scan:1610	qToF	Positive	758940c0916c4f1e8a15dece22ebaa99
Tyr-bMCA	mzspec:GNPSTASK-83b66a72c39040c392a449a5ed1ef4cd:emgentry/BA multiplex reactions/ECG_1_20B_BC6_01_56963.mzXML:scan:1636	qToF	Positive	59077e677d6f4d5e98e2b4ddb79d09e7
Tyr-bMCA	mzspec:GNPSTASK-83b66a72c39040c392a449a5ed1ef4cd:emgentry/BA multiplex reactions/ECG_1_21B_BD1_01_56966.mzXML:scan:1645	qToF	Positive	ecd2c40d06034bbc915853af8b9277bd
Tyr-CA	mzspec:GNPSTASK-83b66a72c39040c392a449a5ed1ef4cd:emgentry/BA multiplex reactions/ECG_1_19A_BB7_01_56954.mzXML:scan:1762	qToF	Positive	f094763261b34f87a380c612cc7bffe7
Tyr-CA	mzspec:GNPSTASK-83b66a72c39040c392a449a5ed1ef4cd:emgentry/BA multiplex reactions/ECG_1_18A_BB1_01_56945.mzXML:scan:1720	qToF	Positive	f1b08b07379e4b3f9c52a352f3935ca0
Tyr-CDCA	mzspec:GNPSTASK-83b66a72c39040c392a449a5ed1ef4cd:emgentry/BA multiplex reactions/ECG_1_18B_BB2_01_56946.mzXML:scan:1999	qToF	Positive	bcdb747844d9419dbe75f6a4f016310e
Tyr-CDCA	mzspec:GNPSTASK-83b66a72c39040c392a449a5ed1ef4cd:emgentry/BA multiplex reactions/ECG_1_19B_BB8_01_56955.mzXML:scan:2046	qToF	Positive	d089fa56515d48e7936612a1f46fff71
Tyr-DCA	mzspec:GNPSTASK-83b66a72c39040c392a449a5ed1ef4cd:emgentry/BA multiplex reactions/ECG_1_19C_BC1_01_56956.mzXML:scan:2095	qToF	Positive	b4e5e07e70fd4ae58d31e70152b17798
Tyr-DCA	mzspec:GNPSTASK-83b66a72c39040c392a449a5ed1ef4cd:emgentry/BA multiplex reactions/ECG_1_18C_BB3_01_56947.mzXML:scan:2069	qToF	Positive	f69f601be1a243f19276b27ea921b496
Tyr-gMCA	mzspec:GNPSTASK-83b66a72c39040c392a449a5ed1ef4cd:emgentry/BA multiplex reactions/ECG_1_20C_BC7_01_56964.mzXML:scan:1707	qToF	Positive	4d9bf11d25174aaaa7f623c8e5c16a02
Tyr-gMCA	mzspec:GNPSTASK-83b66a72c39040c392a449a5ed1ef4cd:emgentry/BA multiplex reactions/ECG_1_21C_BD2_01_56967.mzXML:scan:1713	qToF	Positive	66b8400cccd74644823294a3d2d8f413
Tyr-HDCA	mzspec:GNPSTASK-83b66a72c39040c392a449a5ed1ef4cd:emgentry/BA multiplex reactions/ECG_1_18D_BB4_01_56948.mzXML:scan:1807	qToF	Positive	161b96f80d7848e3a2140f1635e3f85f
Tyr-HDCA	mzspec:GNPSTASK-83b66a72c39040c392a449a5ed1ef4cd:emgentry/BA multiplex reactions/ECG_1_19D_BC2_01_56957.mzXML:scan:1816	qToF	Positive	91b4c62dc59243b3966096ae65db9b3e
Tyr-UDCA	mzspec:GNPSTASK-83b66a72c39040c392a449a5ed1ef4cd:emgentry/BA multiplex reactions/ECG_1_18E_BB5_01_56949.mzXML:scan:1795	qToF	Positive	97a16cfeff3f4a2f85bfd679d93a1113
Tyr-UDCA	mzspec:GNPSTASK-83b66a72c39040c392a449a5ed1ef4cd:emgentry/BA multiplex reactions/ECG_1_19E_BC3_01_56958.mzXML:scan:1830	qToF	Positive	e5a5691665b94ef6b1ff6e8fa4747fa7
Val-aMCA	mzspec:GNPSTASK-83b66a72c39040c392a449a5ed1ef4cd:emgentry/BA multiplex reactions/ECG_1_20A_BC5_01_56962.mzXML:scan:1751	qToF	Positive	201de993d02c4cd9b9c162583c9fec13
Val-aMCA	mzspec:GNPSTASK-83b66a72c39040c392a449a5ed1ef4cd:emgentry/BA multiplex reactions/ECG_1_21A_BC8_01_56965.mzXML:scan:1736	qToF	Positive	c238d342d1c243089265935035ceab5c
Val-bMCA	mzspec:GNPSTASK-83b66a72c39040c392a449a5ed1ef4cd:emgentry/BA multiplex reactions/ECG_1_21B_BD1_01_56966.mzXML:scan:1783	qToF	Positive	1d1ff0a3890a4d8882d4ad6608300b26
Val-bMCA	mzspec:GNPSTASK-83b66a72c39040c392a449a5ed1ef4cd:emgentry/BA multiplex reactions/ECG_1_20B_BC6_01_56963.mzXML:scan:1774	qToF	Positive	50a7dfcadabc41c8a78bdee92aafbc2a
Val-CA	mzspec:GNPSTASK-83b66a72c39040c392a449a5ed1ef4cd:emgentry/BA multiplex reactions/ECG_1_18A_BB1_01_56945.mzXML:scan:1858	qToF	Positive	24a9302ae0a64b748f587108eabe018b
Val-CA	mzspec:GNPSTASK-83b66a72c39040c392a449a5ed1ef4cd:emgentry/BA multiplex reactions/ECG_1_19A_BB7_01_56954.mzXML:scan:1900	qToF	Positive	a09a1663093147988c13d0c4270e3b61
Val-CDCA	mzspec:GNPSTASK-83b66a72c39040c392a449a5ed1ef4cd:emgentry/BA multiplex reactions/ECG_1_19B_BB8_01_56955.mzXML:scan:2208	qToF	Positive	25dac9c48c944466873914dfd676d4fb
Val-CDCA	mzspec:GNPSTASK-83b66a72c39040c392a449a5ed1ef4cd:emgentry/BA multiplex reactions/ECG_1_18B_BB2_01_56946.mzXML:scan:2185	qToF	Positive	c8abea28de9b436f91e2acdd2aa86574
Val-DCA	mzspec:GNPSTASK-83b66a72c39040c392a449a5ed1ef4cd:emgentry/BA multiplex reactions/ECG_1_19C_BC1_01_56956.mzXML:scan:2269	qToF	Positive	92c37a3b2e8b45edaca7d689ec21c707
Val-DCA	mzspec:GNPSTASK-83b66a72c39040c392a449a5ed1ef4cd:emgentry/BA multiplex reactions/ECG_1_18C_BB3_01_56947.mzXML:scan:2249	qToF	Positive	a8cb645e0c764c8bb3ee787a4e3d4d07
Val-gMCA	mzspec:GNPSTASK-83b66a72c39040c392a449a5ed1ef4cd:emgentry/BA multiplex reactions/ECG_1_20C_BC7_01_56964.mzXML:scan:1845	qToF	Positive	1083f7aa81424b66a5def3cc3085a8e5
Val-gMCA	mzspec:GNPSTASK-83b66a72c39040c392a449a5ed1ef4cd:emgentry/BA multiplex reactions/ECG_1_21C_BD2_01_56967.mzXML:scan:1851	qToF	Positive	bbde6e77560b4ae7b6d861164949b25b
Val-HDCA	mzspec:GNPSTASK-83b66a72c39040c392a449a5ed1ef4cd:emgentry/BA multiplex reactions/ECG_1_19D_BC2_01_56957.mzXML:scan:1960	qToF	Positive	94e72206e49e40cc9d1065834f89e961
Val-HDCA	mzspec:GNPSTASK-83b66a72c39040c392a449a5ed1ef4cd:emgentry/BA multiplex reactions/ECG_1_18D_BB4_01_56948.mzXML:scan:1963	qToF	Positive	e2d52f912c7948a68ef7d9e2c21714e4
Val-UDCA	mzspec:GNPSTASK-83b66a72c39040c392a449a5ed1ef4cd:emgentry/BA multiplex reactions/ECG_1_18E_BB5_01_56949.mzXML:scan:1939	qToF	Positive	06b37faa79134df6a043d566f882ded0
Val-UDCA	mzspec:GNPSTASK-83b66a72c39040c392a449a5ed1ef4cd:emgentry/BA multiplex reactions/ECG_1_19E_BC3_01_56958.mzXML:scan:1974	qToF	Positive	c9e66264fcf94a488ae5392c8e6f5064
Ala-aMCA	mzspec:GNPSTASK-1ebcf6db4b414c849eaf339699bf0d60:emgentry/BA multiplex reactions/neg mode_Maxis/ECG_1_21A_BC6_01_60450.mzXML:scan:827	qToF	Negative	2e463115fd624f28bcdc7ad12566e98b
Ala-aMCA	mzspec:GNPSTASK-1ebcf6db4b414c849eaf339699bf0d60:emgentry/BA multiplex reactions/neg mode_Maxis/ECG_1_20A_BC3_01_60438.mzXML:scan:820	qToF	Negative	4b7a24e2939e40c3a7810c025641e77b
Ala-bMCA	mzspec:GNPSTASK-1ebcf6db4b414c849eaf339699bf0d60:emgentry/BA multiplex reactions/neg mode_Maxis/ECG_1_20B_BC4_01_60439.mzXML:scan:847	qToF	Negative	73b191e05b154d0591dd3243c9e32911
Ala-bMCA	mzspec:GNPSTASK-1ebcf6db4b414c849eaf339699bf0d60:emgentry/BA multiplex reactions/neg mode_Maxis/ECG_1_21B_BC7_01_60442.mzXML:scan:846	qToF	Negative	0e8ee0a3ca464c89a345684e46be7ddb
Ala-CA	mzspec:GNPSTASK-1ebcf6db4b414c849eaf339699bf0d60:emgentry/BA multiplex reactions/neg mode_Maxis/ECG_1_18A_BB1_01_60424.mzXML:scan:926	qToF	Negative	3b73f1a74bde42e2b6c45ff30e62b6ab
Ala-CA	mzspec:GNPSTASK-1ebcf6db4b414c849eaf339699bf0d60:emgentry/BA multiplex reactions/neg mode_Maxis/ECG_1_19A_BB6_01_60431.mzXML:scan:935	qToF	Negative	3274985f5f1048288c6de815f78dbee3
Ala-CDCA	mzspec:GNPSTASK-1ebcf6db4b414c849eaf339699bf0d60:emgentry/BA multiplex reactions/neg mode_Maxis/ECG_1_19B_BB7_01_60432.mzXML:scan:1080	qToF	Negative	83cb33b4e5c843b7a40d22bb424e124a
Ala-CDCA	mzspec:GNPSTASK-1ebcf6db4b414c849eaf339699bf0d60:emgentry/BA multiplex reactions/neg mode_Maxis/ECG_1_18B_BB2_01_60425.mzXML:scan:1085	qToF	Negative	057c5e3c0df44985ba8703f3ad8c6f7d
Ala-DCA	mzspec:GNPSTASK-1ebcf6db4b414c849eaf339699bf0d60:emgentry/BA multiplex reactions/neg mode_Maxis/ECG_1_19C_BB8_01_60449.mzXML:scan:1129	qToF	Negative	793b812e4d2949cfa9f82aeae8e5c5b5
Ala-DCA	mzspec:GNPSTASK-1ebcf6db4b414c849eaf339699bf0d60:emgentry/BA multiplex reactions/neg mode_Maxis/ECG_1_18C_BB3_01_60426.mzXML:scan:1123	qToF	Negative	d9e3036ad8fc486aadd9e7025f23b1da
Ala-gMCA	mzspec:GNPSTASK-1ebcf6db4b414c849eaf339699bf0d60:emgentry/BA multiplex reactions/neg mode_Maxis/ECG_1_20C_BC5_01_60440.mzXML:scan:895	qToF	Negative	15c2f65508f3434db362b45c4195038e
Ala-gMCA	mzspec:GNPSTASK-1ebcf6db4b414c849eaf339699bf0d60:emgentry/BA multiplex reactions/neg mode_Maxis/ECG_1_21C_BC8_01_60443.mzXML:scan:894	qToF	Negative	5258e9afda924ff481526de64cc4ba2e
Ala-HDCA	mzspec:GNPSTASK-1ebcf6db4b414c849eaf339699bf0d60:emgentry/BA multiplex reactions/neg mode_Maxis/ECG_1_18D_BB4_01_60427.mzXML:scan:950	qToF	Negative	3629573993384f7192d9ce9d713c9e15
Ala-HDCA	mzspec:GNPSTASK-1ebcf6db4b414c849eaf339699bf0d60:emgentry/BA multiplex reactions/neg mode_Maxis/ECG_1_19D_BC1_01_60434.mzXML:scan:947	qToF	Negative	d7c6b820a17d4bf4892cf92c9a1511a8
Ala-UDCA	mzspec:GNPSTASK-1ebcf6db4b414c849eaf339699bf0d60:emgentry/BA multiplex reactions/neg mode_Maxis/ECG_1_18E_BB5_01_60428.mzXML:scan:936	qToF	Negative	0ff3b577bf68438e920402f6f0425ad4
Ala-UDCA	mzspec:GNPSTASK-1ebcf6db4b414c849eaf339699bf0d60:emgentry/BA multiplex reactions/neg mode_Maxis/ECG_1_19E_BC2_01_60435.mzXML:scan:929	qToF	Negative	eb2f3ac19aab4bfaafc8a609ba6be2ac
Arg-aMCA	mzspec:GNPSTASK-1ebcf6db4b414c849eaf339699bf0d60:emgentry/BA multiplex reactions/neg mode_Maxis/ECG_1_21A_BC6_01_60450.mzXML:scan:659	qToF	Negative	643e6747703349a4be54a02d713fab6c
Arg-aMCA	mzspec:GNPSTASK-1ebcf6db4b414c849eaf339699bf0d60:emgentry/BA multiplex reactions/neg mode_Maxis/ECG_1_20A_BC3_01_60438.mzXML:scan:658	qToF	Negative	d9a9af6936994100a8d2b9e9c4329ff1
Arg-bMCA	mzspec:GNPSTASK-1ebcf6db4b414c849eaf339699bf0d60:emgentry/BA multiplex reactions/neg mode_Maxis/ECG_1_21B_BC7_01_60442.mzXML:scan:678	qToF	Negative	301fc4a65e1240c6a5645a059ae66453
Arg-bMCA	mzspec:GNPSTASK-1ebcf6db4b414c849eaf339699bf0d60:emgentry/BA multiplex reactions/neg mode_Maxis/ECG_1_20B_BC4_01_60439.mzXML:scan:673	qToF	Negative	d5d11d820ab74bec8276fbb0828dd80f
Arg-CA	mzspec:GNPSTASK-1ebcf6db4b414c849eaf339699bf0d60:emgentry/BA multiplex reactions/neg mode_Maxis/ECG_1_18A_BB1_01_60424.mzXML:scan:746	qToF	Negative	67eae09955da4becb2a5a4ae65b714e1
Arg-CA	mzspec:GNPSTASK-1ebcf6db4b414c849eaf339699bf0d60:emgentry/BA multiplex reactions/neg mode_Maxis/ECG_1_19A_BB6_01_60431.mzXML:scan:749	qToF	Negative	cc5995daa8f840599e247c098da51451
Arg-CDCA	mzspec:GNPSTASK-1ebcf6db4b414c849eaf339699bf0d60:emgentry/BA multiplex reactions/neg mode_Maxis/ECG_1_19B_BB7_01_60432.mzXML:scan:840	qToF	Negative	0fee9742b50b4013ad31efc0575e8510
Arg-CDCA	mzspec:GNPSTASK-1ebcf6db4b414c849eaf339699bf0d60:emgentry/BA multiplex reactions/neg mode_Maxis/ECG_1_18B_BB2_01_60425.mzXML:scan:845	qToF	Negative	47e4f63434414c5e95f4a414e5cf3dbf
Arg-DCA	mzspec:GNPSTASK-1ebcf6db4b414c849eaf339699bf0d60:emgentry/BA multiplex reactions/neg mode_Maxis/ECG_1_18C_BB3_01_60426.mzXML:scan:865	qToF	Negative	10c7bc84eb504038a7a56158d844f33b
Arg-DCA	mzspec:GNPSTASK-1ebcf6db4b414c849eaf339699bf0d60:emgentry/BA multiplex reactions/neg mode_Maxis/ECG_1_19C_BB8_01_60449.mzXML:scan:865	qToF	Negative	aff62a4f5a8d428ca4a33d0f100b015b
Arg-gMCA	mzspec:GNPSTASK-1ebcf6db4b414c849eaf339699bf0d60:emgentry/BA multiplex reactions/neg mode_Maxis/ECG_1_20C_BC5_01_60440.mzXML:scan:715	qToF	Negative	b21f846b9379452d928950780aa3823b
Arg-gMCA	mzspec:GNPSTASK-1ebcf6db4b414c849eaf339699bf0d60:emgentry/BA multiplex reactions/neg mode_Maxis/ECG_1_21C_BC8_01_60443.mzXML:scan:708	qToF	Negative	7baca8ba5fb849089551cbd115a134af
Arg-HDCA	mzspec:GNPSTASK-1ebcf6db4b414c849eaf339699bf0d60:emgentry/BA multiplex reactions/neg mode_Maxis/ECG_1_18D_BB4_01_60427.mzXML:scan:752	qToF	Negative	34b891ad8c674b2eb55cf913ecb35ca8
Arg-HDCA	mzspec:GNPSTASK-1ebcf6db4b414c849eaf339699bf0d60:emgentry/BA multiplex reactions/neg mode_Maxis/ECG_1_19D_BC1_01_60434.mzXML:scan:749	qToF	Negative	853ae2f13fc34c5aa48f0c860ccb0d23
Arg-UDCA	mzspec:GNPSTASK-1ebcf6db4b414c849eaf339699bf0d60:emgentry/BA multiplex reactions/neg mode_Maxis/ECG_1_19E_BC2_01_60435.mzXML:scan:743	qToF	Negative	28d4e863171b48619e98f87efba69bee
Arg-UDCA	mzspec:GNPSTASK-1ebcf6db4b414c849eaf339699bf0d60:emgentry/BA multiplex reactions/neg mode_Maxis/ECG_1_18E_BB5_01_60428.mzXML:scan:743	qToF	Negative	0e3c7a436a204ad5b5e47e704f18c3dd
Asn-aMCA	mzspec:GNPSTASK-1ebcf6db4b414c849eaf339699bf0d60:emgentry/BA multiplex reactions/neg mode_Maxis/ECG_1_20A_BC3_01_60438.mzXML:scan:724	qToF	Negative	aab3929b57a84fc8a8daa53fb398cc9f
Asn-aMCA	mzspec:GNPSTASK-1ebcf6db4b414c849eaf339699bf0d60:emgentry/BA multiplex reactions/neg mode_Maxis/ECG_1_21A_BC6_01_60450.mzXML:scan:725	qToF	Negative	97da9ee1116c40c39330f07ea180b396
Asn-bMCA	mzspec:GNPSTASK-1ebcf6db4b414c849eaf339699bf0d60:emgentry/BA multiplex reactions/neg mode_Maxis/ECG_1_20B_BC4_01_60439.mzXML:scan:739	qToF	Negative	e2e2a9d86a0245519b3720fe01735303
Asn-CA	mzspec:GNPSTASK-1ebcf6db4b414c849eaf339699bf0d60:emgentry/BA multiplex reactions/neg mode_Maxis/ECG_1_19A_BB6_01_60431.mzXML:scan:815	qToF	Negative	b336f7e01ee6485ca64487ddb8aeb7ea
Asn-CDCA	mzspec:GNPSTASK-1ebcf6db4b414c849eaf339699bf0d60:emgentry/BA multiplex reactions/neg mode_Maxis/ECG_1_18B_BB2_01_60425.mzXML:scan:971	qToF	Negative	49173ecf65f04c9ab29d0a856e28adc2
Asn-CDCA	mzspec:GNPSTASK-1ebcf6db4b414c849eaf339699bf0d60:emgentry/BA multiplex reactions/neg mode_Maxis/ECG_1_19B_BB7_01_60432.mzXML:scan:948	qToF	Negative	97fab0a1d7b64533868538e948d663f3
Asn-DCA	mzspec:GNPSTASK-1ebcf6db4b414c849eaf339699bf0d60:emgentry/BA multiplex reactions/neg mode_Maxis/ECG_1_18C_BB3_01_60426.mzXML:scan:999	qToF	Negative	ed5daa7edd5e4845aab5d05243ac5ef2
Asn-DCA	mzspec:GNPSTASK-1ebcf6db4b414c849eaf339699bf0d60:emgentry/BA multiplex reactions/neg mode_Maxis/ECG_1_19C_BB8_01_60449.mzXML:scan:979	qToF	Negative	6985c7492dba46e889c3123caf68b334
Asn-gMCA	mzspec:GNPSTASK-1ebcf6db4b414c849eaf339699bf0d60:emgentry/BA multiplex reactions/neg mode_Maxis/ECG_1_20C_BC5_01_60440.mzXML:scan:787	qToF	Negative	bcea258ea4cc4e8e8961beda6c9d73c1
Asn-gMCA	mzspec:GNPSTASK-1ebcf6db4b414c849eaf339699bf0d60:emgentry/BA multiplex reactions/neg mode_Maxis/ECG_1_21C_BC8_01_60443.mzXML:scan:780	qToF	Negative	615caf6ee8dd4f0c86ea437c5afb71a8
Asn-HDCA	mzspec:GNPSTASK-1ebcf6db4b414c849eaf339699bf0d60:emgentry/BA multiplex reactions/neg mode_Maxis/ECG_1_19D_BC1_01_60434.mzXML:scan:833	qToF	Negative	3cd57d241f144f0783fbb78ab5a3fe55
Asn-HDCA	mzspec:GNPSTASK-1ebcf6db4b414c849eaf339699bf0d60:emgentry/BA multiplex reactions/neg mode_Maxis/ECG_1_18D_BB4_01_60427.mzXML:scan:830	qToF	Negative	f9067d7d9f6f4b1596b495174f3047bd
Asn-UDCA	mzspec:GNPSTASK-1ebcf6db4b414c849eaf339699bf0d60:emgentry/BA multiplex reactions/neg mode_Maxis/ECG_1_18E_BB5_01_60428.mzXML:scan:833	qToF	Negative	b3f81f0b3dfe4503a9a3653c153eefae
Asn-UDCA	mzspec:GNPSTASK-1ebcf6db4b414c849eaf339699bf0d60:emgentry/BA multiplex reactions/neg mode_Maxis/ECG_1_19E_BC2_01_60435.mzXML:scan:827	qToF	Negative	41bcf09d67d342188c8866139ad7726d
Asp-aMCA	mzspec:GNPSTASK-1ebcf6db4b414c849eaf339699bf0d60:emgentry/BA multiplex reactions/neg mode_Maxis/ECG_1_21A_BC6_01_60450.mzXML:scan:762	qToF	Negative	8fe4fab3864e46349a3cf533fe798e21
Asp-aMCA	mzspec:GNPSTASK-1ebcf6db4b414c849eaf339699bf0d60:emgentry/BA multiplex reactions/neg mode_Maxis/ECG_1_20A_BC3_01_60438.mzXML:scan:748	qToF	Negative	d95efea678a44398b198feaafa75a0cf
Asp-bMCA	mzspec:GNPSTASK-1ebcf6db4b414c849eaf339699bf0d60:emgentry/BA multiplex reactions/neg mode_Maxis/ECG_1_20B_BC4_01_60439.mzXML:scan:787	qToF	Negative	fdb30bf850614e359b449d5be64f142b
Asp-bMCA	mzspec:GNPSTASK-1ebcf6db4b414c849eaf339699bf0d60:emgentry/BA multiplex reactions/neg mode_Maxis/ECG_1_21B_BC7_01_60442.mzXML:scan:774	qToF	Negative	847023b6090f4430bbe783e581b7dcd4
Asp-CA	mzspec:GNPSTASK-1ebcf6db4b414c849eaf339699bf0d60:emgentry/BA multiplex reactions/neg mode_Maxis/ECG_1_19A_BB6_01_60431.mzXML:scan:851	qToF	Negative	e217f709a03d422fa15b8d879565baa9
Asp-CA	mzspec:GNPSTASK-1ebcf6db4b414c849eaf339699bf0d60:emgentry/BA multiplex reactions/neg mode_Maxis/ECG_1_18A_BB1_01_60424.mzXML:scan:850	qToF	Negative	77b875e520cc428aa40019265ea5e2d3
Asp-CDCA	mzspec:GNPSTASK-1ebcf6db4b414c849eaf339699bf0d60:emgentry/BA multiplex reactions/neg mode_Maxis/ECG_1_18B_BB2_01_60425.mzXML:scan:995	qToF	Negative	2b6c902713034d19baa9ec31b688ac9f
Asp-CDCA	mzspec:GNPSTASK-1ebcf6db4b414c849eaf339699bf0d60:emgentry/BA multiplex reactions/neg mode_Maxis/ECG_1_19B_BB7_01_60432.mzXML:scan:990	qToF	Negative	a53c87d68f954b4fad0b90c3b9e2a41b
Asp-DCA	mzspec:GNPSTASK-1ebcf6db4b414c849eaf339699bf0d60:emgentry/BA multiplex reactions/neg mode_Maxis/ECG_1_18C_BB3_01_60426.mzXML:scan:1018	qToF	Negative	691b548c15f4408eafa31ab91dfc9806
Asp-DCA	mzspec:GNPSTASK-1ebcf6db4b414c849eaf339699bf0d60:emgentry/BA multiplex reactions/neg mode_Maxis/ECG_1_19C_BB8_01_60449.mzXML:scan:1033	qToF	Negative	5a8900f79e3943b9bbc09920fa23f049
Asp-gMCA	mzspec:GNPSTASK-1ebcf6db4b414c849eaf339699bf0d60:emgentry/BA multiplex reactions/neg mode_Maxis/ECG_1_20C_BC5_01_60440.mzXML:scan:823	qToF	Negative	a601daa1b6af422c9245ef0cf1e6c9b6
Asp-gMCA	mzspec:GNPSTASK-1ebcf6db4b414c849eaf339699bf0d60:emgentry/BA multiplex reactions/neg mode_Maxis/ECG_1_21C_BC8_01_60443.mzXML:scan:822	qToF	Negative	b0a0bba8cf804fc4b028075d6c9d6b54
Asp-HDCA	mzspec:GNPSTASK-1ebcf6db4b414c849eaf339699bf0d60:emgentry/BA multiplex reactions/neg mode_Maxis/ECG_1_19D_BC1_01_60434.mzXML:scan:860	qToF	Negative	0fa1c8c3637a4eefa47405049f535df7
Asp-HDCA	mzspec:GNPSTASK-1ebcf6db4b414c849eaf339699bf0d60:emgentry/BA multiplex reactions/neg mode_Maxis/ECG_1_18D_BB4_01_60427.mzXML:scan:862	qToF	Negative	da3f8e8ffb2f429ead9644999fdd541e
Asp-UDCA	mzspec:GNPSTASK-1ebcf6db4b414c849eaf339699bf0d60:emgentry/BA multiplex reactions/neg mode_Maxis/ECG_1_19E_BC2_01_60435.mzXML:scan:875	qToF	Negative	a38a98d203e04efea1ac15ae655f7b2b
Asp-UDCA	mzspec:GNPSTASK-1ebcf6db4b414c849eaf339699bf0d60:emgentry/BA multiplex reactions/neg mode_Maxis/ECG_1_18E_BB5_01_60428.mzXML:scan:853	qToF	Negative	7ae72b9deff34563a08b1cae33968729
Citrulline-aMCA	mzspec:GNPSTASK-1ebcf6db4b414c849eaf339699bf0d60:emgentry/BA multiplex reactions/neg mode_Maxis/ECG_1_21A_BC6_01_60450.mzXML:scan:732	qToF	Negative	080821f0fcc54554af9335a2929aae98
Citrulline-aMCA	mzspec:GNPSTASK-1ebcf6db4b414c849eaf339699bf0d60:emgentry/BA multiplex reactions/neg mode_Maxis/ECG_1_20A_BC3_01_60438.mzXML:scan:736	qToF	Negative	d63d2ff6ca90451391c126c62c6de931
Citrulline-bMCA	mzspec:GNPSTASK-1ebcf6db4b414c849eaf339699bf0d60:emgentry/BA multiplex reactions/neg mode_Maxis/ECG_1_21B_BC7_01_60442.mzXML:scan:744	qToF	Negative	132dfbdcfb714952a748979208b91646
Citrulline-bMCA	mzspec:GNPSTASK-1ebcf6db4b414c849eaf339699bf0d60:emgentry/BA multiplex reactions/neg mode_Maxis/ECG_1_20B_BC4_01_60439.mzXML:scan:751	qToF	Negative	643e0d5e28d34a8bb8d32e62e2d0f099
Citrulline-CA	mzspec:GNPSTASK-1ebcf6db4b414c849eaf339699bf0d60:emgentry/BA multiplex reactions/neg mode_Maxis/ECG_1_18A_BB1_01_60424.mzXML:scan:819	qToF	Negative	b054b774c5384a7e95022c21a2a5fda3
Citrulline-CA	mzspec:GNPSTASK-1ebcf6db4b414c849eaf339699bf0d60:emgentry/BA multiplex reactions/neg mode_Maxis/ECG_1_19A_BB6_01_60431.mzXML:scan:821	qToF	Negative	62aea27d75ba4b768ea5b1ebaf2e37ca
Citrulline-CDCA	mzspec:GNPSTASK-1ebcf6db4b414c849eaf339699bf0d60:emgentry/BA multiplex reactions/neg mode_Maxis/ECG_1_19B_BB7_01_60432.mzXML:scan:949	qToF	Negative	d0078cdb25e64e6cb5cbd4aa1d7032bb
Citrulline-CDCA	mzspec:GNPSTASK-1ebcf6db4b414c849eaf339699bf0d60:emgentry/BA multiplex reactions/neg mode_Maxis/ECG_1_18B_BB2_01_60425.mzXML:scan:948	qToF	Negative	be32e86a688242b38ad6658be4e4ec20
Citrulline-DCA	mzspec:GNPSTASK-1ebcf6db4b414c849eaf339699bf0d60:emgentry/BA multiplex reactions/neg mode_Maxis/ECG_1_19C_BB8_01_60449.mzXML:scan:980	qToF	Negative	206e807c32b847af90950412d8c28537
Citrulline-DCA	mzspec:GNPSTASK-1ebcf6db4b414c849eaf339699bf0d60:emgentry/BA multiplex reactions/neg mode_Maxis/ECG_1_18C_BB3_01_60426.mzXML:scan:973	qToF	Negative	682276fcea594acdaee03ac4a1f99294
Citrulline-gMCA	mzspec:GNPSTASK-1ebcf6db4b414c849eaf339699bf0d60:emgentry/BA multiplex reactions/neg mode_Maxis/ECG_1_20C_BC5_01_60440.mzXML:scan:789	qToF	Negative	01d33e96157c42a7a7812bd1066a241a
Citrulline-gMCA	mzspec:GNPSTASK-1ebcf6db4b414c849eaf339699bf0d60:emgentry/BA multiplex reactions/neg mode_Maxis/ECG_1_21C_BC8_01_60443.mzXML:scan:787	qToF	Negative	22550c8e29474efc859fb9140bca1d84
Citrulline-HDCA	mzspec:GNPSTASK-1ebcf6db4b414c849eaf339699bf0d60:emgentry/BA multiplex reactions/neg mode_Maxis/ECG_1_18D_BB4_01_60427.mzXML:scan:824	qToF	Negative	7616186d22eb4bd2888e134eaecd363a
Citrulline-HDCA	mzspec:GNPSTASK-1ebcf6db4b414c849eaf339699bf0d60:emgentry/BA multiplex reactions/neg mode_Maxis/ECG_1_19D_BC1_01_60434.mzXML:scan:821	qToF	Negative	46201037b3754292ae889d8f4aa21915
Citrulline-UDCA	mzspec:GNPSTASK-1ebcf6db4b414c849eaf339699bf0d60:emgentry/BA multiplex reactions/neg mode_Maxis/ECG_1_19E_BC2_01_60435.mzXML:scan:833	qToF	Negative	e01e2559031145f1b763e0462aa783cd
Citrulline-UDCA	mzspec:GNPSTASK-1ebcf6db4b414c849eaf339699bf0d60:emgentry/BA multiplex reactions/neg mode_Maxis/ECG_1_18E_BB5_01_60428.mzXML:scan:839	qToF	Negative	17623929bef64058a99e2ea80cc3886c
Cys-UDCA	mzspec:GNPSTASK-1ebcf6db4b414c849eaf339699bf0d60:emgentry/BA multiplex reactions/neg mode_Maxis/ECG_1_19E_BC2_01_60435.mzXML:scan:1010	qToF	Negative	a3842ea26ac643d58fa4427885f48fa2
Cys-UDCA	mzspec:GNPSTASK-1ebcf6db4b414c849eaf339699bf0d60:emgentry/BA multiplex reactions/neg mode_Maxis/ECG_1_18E_BB5_01_60428.mzXML:scan:1009	qToF	Negative	22c4102eea6249a4ba5ac0f5af43342b
Gln-aMCA	mzspec:GNPSTASK-1ebcf6db4b414c849eaf339699bf0d60:emgentry/BA multiplex reactions/neg mode_Maxis/ECG_1_21A_BC6_01_60450.mzXML:scan:731	qToF	Negative	4a56a329bea74eb5b5a89809155de9b2
Gln-bMCA	mzspec:GNPSTASK-1ebcf6db4b414c849eaf339699bf0d60:emgentry/BA multiplex reactions/neg mode_Maxis/ECG_1_20B_BC4_01_60439.mzXML:scan:733	qToF	Negative	f3273a58cf95497fb8eeca5c26e84ba3
Gln-CA	mzspec:GNPSTASK-1ebcf6db4b414c849eaf339699bf0d60:emgentry/BA multiplex reactions/neg mode_Maxis/ECG_1_19A_BB6_01_60431.mzXML:scan:822	qToF	Negative	52d61a86c09144ecaf02a0e1c0a7f6d7
Gln-CA	mzspec:GNPSTASK-1ebcf6db4b414c849eaf339699bf0d60:emgentry/BA multiplex reactions/neg mode_Maxis/ECG_1_18A_BB1_01_60424.mzXML:scan:818	qToF	Negative	5209399889804c40af84a26a07767afe
Gln-CDCA	mzspec:GNPSTASK-1ebcf6db4b414c849eaf339699bf0d60:emgentry/BA multiplex reactions/neg mode_Maxis/ECG_1_19B_BB7_01_60432.mzXML:scan:975	qToF	Negative	6000cac81eca4139ad5674a03dc5f380
Gln-CDCA	mzspec:GNPSTASK-1ebcf6db4b414c849eaf339699bf0d60:emgentry/BA multiplex reactions/neg mode_Maxis/ECG_1_18B_BB2_01_60425.mzXML:scan:947	qToF	Negative	6c2a4296566c4a2fb015480090a1eb55
Gln-DCA	mzspec:GNPSTASK-1ebcf6db4b414c849eaf339699bf0d60:emgentry/BA multiplex reactions/neg mode_Maxis/ECG_1_19C_BB8_01_60449.mzXML:scan:991	qToF	Negative	9a1f87cfcc29418c80ceda8ad8d43b04
Gln-DCA	mzspec:GNPSTASK-1ebcf6db4b414c849eaf339699bf0d60:emgentry/BA multiplex reactions/neg mode_Maxis/ECG_1_18C_BB3_01_60426.mzXML:scan:991	qToF	Negative	74746666133440b2bbe4e61112f00038
Gln-gMCA	mzspec:GNPSTASK-1ebcf6db4b414c849eaf339699bf0d60:emgentry/BA multiplex reactions/neg mode_Maxis/ECG_1_20C_BC5_01_60440.mzXML:scan:788	qToF	Negative	f0914b467fa74b2390ac2d8b5c9a9fd3
Gln-gMCA	mzspec:GNPSTASK-1ebcf6db4b414c849eaf339699bf0d60:emgentry/BA multiplex reactions/neg mode_Maxis/ECG_1_21C_BC8_01_60443.mzXML:scan:786	qToF	Negative	93be178cd719452b851bfeb66c491037
Gln-HDCA	mzspec:GNPSTASK-1ebcf6db4b414c849eaf339699bf0d60:emgentry/BA multiplex reactions/neg mode_Maxis/ECG_1_18D_BB4_01_60427.mzXML:scan:848	qToF	Negative	018a941b711c48b1806c73eb4755ab9a
Gln-HDCA	mzspec:GNPSTASK-1ebcf6db4b414c849eaf339699bf0d60:emgentry/BA multiplex reactions/neg mode_Maxis/ECG_1_19D_BC1_01_60434.mzXML:scan:845	qToF	Negative	037646c692a14fec8c82ff3f14588eaf
Gln-UDCA	mzspec:GNPSTASK-1ebcf6db4b414c849eaf339699bf0d60:emgentry/BA multiplex reactions/neg mode_Maxis/ECG_1_18E_BB5_01_60428.mzXML:scan:852	qToF	Negative	78cbb388fa424462996aa64c65888336
Glu-aMCA	mzspec:GNPSTASK-1ebcf6db4b414c849eaf339699bf0d60:emgentry/BA multiplex reactions/neg mode_Maxis/ECG_1_21A_BC6_01_60450.mzXML:scan:773	qToF	Negative	ea50a328d88743cfb3dc019243e3bfab
Glu-aMCA	mzspec:GNPSTASK-1ebcf6db4b414c849eaf339699bf0d60:emgentry/BA multiplex reactions/neg mode_Maxis/ECG_1_20A_BC3_01_60438.mzXML:scan:755	qToF	Negative	19a12466386f4b24959a2c45a8d47004
Glu-bMCA	mzspec:GNPSTASK-1ebcf6db4b414c849eaf339699bf0d60:emgentry/BA multiplex reactions/neg mode_Maxis/ECG_1_21B_BC7_01_60442.mzXML:scan:786	qToF	Negative	89094863b4be4f54b3ac730e973f6291
Glu-bMCA	mzspec:GNPSTASK-1ebcf6db4b414c849eaf339699bf0d60:emgentry/BA multiplex reactions/neg mode_Maxis/ECG_1_20B_BC4_01_60439.mzXML:scan:799	qToF	Negative	79091fc641b5446eb21dce61bdc5463b
Glu-CA	mzspec:GNPSTASK-1ebcf6db4b414c849eaf339699bf0d60:emgentry/BA multiplex reactions/neg mode_Maxis/ECG_1_18A_BB1_01_60424.mzXML:scan:860	qToF	Negative	f0e2c43ca8464a6bbe07638a4ee4d27c
Glu-CA	mzspec:GNPSTASK-1ebcf6db4b414c849eaf339699bf0d60:emgentry/BA multiplex reactions/neg mode_Maxis/ECG_1_19A_BB6_01_60431.mzXML:scan:863	qToF	Negative	d4cbe291975646b5be488c7305589335
Glu-CDCA	mzspec:GNPSTASK-1ebcf6db4b414c849eaf339699bf0d60:emgentry/BA multiplex reactions/neg mode_Maxis/ECG_1_19B_BB7_01_60432.mzXML:scan:996	qToF	Negative	c243e689e39e42e09a025a407b7678a8
Glu-CDCA	mzspec:GNPSTASK-1ebcf6db4b414c849eaf339699bf0d60:emgentry/BA multiplex reactions/neg mode_Maxis/ECG_1_18B_BB2_01_60425.mzXML:scan:1001	qToF	Negative	fcdedd8f384e4c79b27fe8149f471974
Glu-DCA	mzspec:GNPSTASK-1ebcf6db4b414c849eaf339699bf0d60:emgentry/BA multiplex reactions/neg mode_Maxis/ECG_1_18C_BB3_01_60426.mzXML:scan:1039	qToF	Negative	c0371f3415034fb4b88714b56286ffe2
Glu-DCA	mzspec:GNPSTASK-1ebcf6db4b414c849eaf339699bf0d60:emgentry/BA multiplex reactions/neg mode_Maxis/ECG_1_19C_BB8_01_60449.mzXML:scan:1045	qToF	Negative	8438e7eba3464100a769b79e486d0e93
Glu-gMCA	mzspec:GNPSTASK-1ebcf6db4b414c849eaf339699bf0d60:emgentry/BA multiplex reactions/neg mode_Maxis/ECG_1_20C_BC5_01_60440.mzXML:scan:829	qToF	Negative	63d1e0bd680f4e1593bad82f89f1212d
Glu-gMCA	mzspec:GNPSTASK-1ebcf6db4b414c849eaf339699bf0d60:emgentry/BA multiplex reactions/neg mode_Maxis/ECG_1_21C_BC8_01_60443.mzXML:scan:834	qToF	Negative	b44af4b0c14d415cae7bf2505cb76adf
Glu-HDCA	mzspec:GNPSTASK-1ebcf6db4b414c849eaf339699bf0d60:emgentry/BA multiplex reactions/neg mode_Maxis/ECG_1_19D_BC1_01_60434.mzXML:scan:875	qToF	Negative	5a974543327447b49d4106935f272dd6
Glu-HDCA	mzspec:GNPSTASK-1ebcf6db4b414c849eaf339699bf0d60:emgentry/BA multiplex reactions/neg mode_Maxis/ECG_1_18D_BB4_01_60427.mzXML:scan:872	qToF	Negative	1e8fbf54a79040478b644ee819bb7a56
His-aMCA	mzspec:GNPSTASK-1ebcf6db4b414c849eaf339699bf0d60:emgentry/BA multiplex reactions/neg mode_Maxis/ECG_1_21A_BC6_01_60450.mzXML:scan:641	qToF	Negative	ef868e7b1cbd42c3a1f8ea60264a9dbf
His-aMCA	mzspec:GNPSTASK-1ebcf6db4b414c849eaf339699bf0d60:emgentry/BA multiplex reactions/neg mode_Maxis/ECG_1_20A_BC3_01_60438.mzXML:scan:635	qToF	Negative	405d9d0b46ff45eeb413d572c403cfae
His-bMCA	mzspec:GNPSTASK-1ebcf6db4b414c849eaf339699bf0d60:emgentry/BA multiplex reactions/neg mode_Maxis/ECG_1_20B_BC4_01_60439.mzXML:scan:655	qToF	Negative	346e984c22344cd48f9d9396473bf048
His-bMCA	mzspec:GNPSTASK-1ebcf6db4b414c849eaf339699bf0d60:emgentry/BA multiplex reactions/neg mode_Maxis/ECG_1_21B_BC7_01_60442.mzXML:scan:656	qToF	Negative	275dac9cdbf6455fb2415b92b8fe0161
His-CA	mzspec:GNPSTASK-1ebcf6db4b414c849eaf339699bf0d60:emgentry/BA multiplex reactions/neg mode_Maxis/ECG_1_19A_BB6_01_60431.mzXML:scan:731	qToF	Negative	061aaa4303de48fba404c3319ad3faab
His-CA	mzspec:GNPSTASK-1ebcf6db4b414c849eaf339699bf0d60:emgentry/BA multiplex reactions/neg mode_Maxis/ECG_1_18A_BB1_01_60424.mzXML:scan:734	qToF	Negative	1408c5f4ccd14208888df8d37619c313
His-CDCA	mzspec:GNPSTASK-1ebcf6db4b414c849eaf339699bf0d60:emgentry/BA multiplex reactions/neg mode_Maxis/ECG_1_18B_BB2_01_60425.mzXML:scan:803	qToF	Negative	e8e3f935ff6a4744b063a4e75ca65d69
His-CDCA	mzspec:GNPSTASK-1ebcf6db4b414c849eaf339699bf0d60:emgentry/BA multiplex reactions/neg mode_Maxis/ECG_1_19B_BB7_01_60432.mzXML:scan:816	qToF	Negative	5b6d0fc0c36c4f0e9ab2986e9871fb0a
His-DCA	mzspec:GNPSTASK-1ebcf6db4b414c849eaf339699bf0d60:emgentry/BA multiplex reactions/neg mode_Maxis/ECG_1_19C_BB8_01_60449.mzXML:scan:847	qToF	Negative	9b09d2094b4f43f9af609ce3155435f1
His-DCA	mzspec:GNPSTASK-1ebcf6db4b414c849eaf339699bf0d60:emgentry/BA multiplex reactions/neg mode_Maxis/ECG_1_18C_BB3_01_60426.mzXML:scan:847	qToF	Negative	b9d4cea439ac454c94e334ed244c7341
His-gMCA	mzspec:GNPSTASK-1ebcf6db4b414c849eaf339699bf0d60:emgentry/BA multiplex reactions/neg mode_Maxis/ECG_1_21C_BC8_01_60443.mzXML:scan:690	qToF	Negative	177454392125423d871d5d924f69f3bf
His-gMCA	mzspec:GNPSTASK-1ebcf6db4b414c849eaf339699bf0d60:emgentry/BA multiplex reactions/neg mode_Maxis/ECG_1_20C_BC5_01_60440.mzXML:scan:697	qToF	Negative	0bb6ad0892ac42e0a999407f7655c64d
His-HDCA	mzspec:GNPSTASK-1ebcf6db4b414c849eaf339699bf0d60:emgentry/BA multiplex reactions/neg mode_Maxis/ECG_1_19D_BC1_01_60434.mzXML:scan:725	qToF	Negative	fa538b744a9d48138275c1740fb15aa1
His-HDCA	mzspec:GNPSTASK-1ebcf6db4b414c849eaf339699bf0d60:emgentry/BA multiplex reactions/neg mode_Maxis/ECG_1_18D_BB4_01_60427.mzXML:scan:728	qToF	Negative	070ac84114ba428fb39ca116b669d853
His-UDCA	mzspec:GNPSTASK-1ebcf6db4b414c849eaf339699bf0d60:emgentry/BA multiplex reactions/neg mode_Maxis/ECG_1_18E_BB5_01_60428.mzXML:scan:725	qToF	Negative	afb847b831ab484eb9aa51f285601836
His-UDCA	mzspec:GNPSTASK-1ebcf6db4b414c849eaf339699bf0d60:emgentry/BA multiplex reactions/neg mode_Maxis/ECG_1_19E_BC2_01_60435.mzXML:scan:719	qToF	Negative	74f991a4c1134d8e96182153dc3b7d39
Ile/Leu-aMCA	mzspec:GNPSTASK-1ebcf6db4b414c849eaf339699bf0d60:emgentry/BA multiplex reactions/neg mode_Maxis/ECG_1_20A_BC3_01_60438.mzXML:scan:994	qToF	Negative	c5eaa138cfcf4779a9547c9dbd9455ae
Ile/Leu-aMCA	mzspec:GNPSTASK-1ebcf6db4b414c849eaf339699bf0d60:emgentry/BA multiplex reactions/neg mode_Maxis/ECG_1_21A_BC6_01_60450.mzXML:scan:1001	qToF	Negative	0282160caca04a34a3fd82d00f99dafa
Ile/Leu-bMCA	mzspec:GNPSTASK-1ebcf6db4b414c849eaf339699bf0d60:emgentry/BA multiplex reactions/neg mode_Maxis/ECG_1_21B_BC7_01_60442.mzXML:scan:1032	qToF	Negative	75dca670daae48319a2304e9fdeac4a4
Ile/Leu-bMCA	mzspec:GNPSTASK-1ebcf6db4b414c849eaf339699bf0d60:emgentry/BA multiplex reactions/neg mode_Maxis/ECG_1_20B_BC4_01_60439.mzXML:scan:1021	qToF	Negative	e5f8dba9852b4aaa907e5a322891ae0f
Ile/Leu-CA	mzspec:GNPSTASK-1ebcf6db4b414c849eaf339699bf0d60:emgentry/BA multiplex reactions/neg mode_Maxis/ECG_1_18A_BB1_01_60424.mzXML:scan:1089	qToF	Negative	4521e57bf8524a0b96482d22bf76e478
Ile/Leu-CA	mzspec:GNPSTASK-1ebcf6db4b414c849eaf339699bf0d60:emgentry/BA multiplex reactions/neg mode_Maxis/ECG_1_19A_BB6_01_60431.mzXML:scan:1109	qToF	Negative	57380b45f57b4f30a229b5aaa1f1efec
Ile/Leu-CDCA	mzspec:GNPSTASK-1ebcf6db4b414c849eaf339699bf0d60:emgentry/BA multiplex reactions/neg mode_Maxis/ECG_1_18B_BB2_01_60425.mzXML:scan:1277	qToF	Negative	96934638b3ed457c96384bff05c14be0
Ile/Leu-CDCA	mzspec:GNPSTASK-1ebcf6db4b414c849eaf339699bf0d60:emgentry/BA multiplex reactions/neg mode_Maxis/ECG_1_19B_BB7_01_60432.mzXML:scan:1266	qToF	Negative	e716552108674e5c8061392156ef41d4
Ile/Leu-DCA	mzspec:GNPSTASK-1ebcf6db4b414c849eaf339699bf0d60:emgentry/BA multiplex reactions/neg mode_Maxis/ECG_1_19C_BB8_01_60449.mzXML:scan:1315	qToF	Negative	5c8caf95830840efabe64ba992a99e3c
Ile/Leu-DCA	mzspec:GNPSTASK-1ebcf6db4b414c849eaf339699bf0d60:emgentry/BA multiplex reactions/neg mode_Maxis/ECG_1_18C_BB3_01_60426.mzXML:scan:1303	qToF	Negative	926cccac92b04426b0ce258422820325
Ile/Leu-gMCA	mzspec:GNPSTASK-1ebcf6db4b414c849eaf339699bf0d60:emgentry/BA multiplex reactions/neg mode_Maxis/ECG_1_20C_BC5_01_60440.mzXML:scan:1063	qToF	Negative	8fbbb444b81a4b5c9490254e1f625e08
Ile/Leu-gMCA	mzspec:GNPSTASK-1ebcf6db4b414c849eaf339699bf0d60:emgentry/BA multiplex reactions/neg mode_Maxis/ECG_1_21C_BC8_01_60443.mzXML:scan:1062	qToF	Negative	b27d9a74a82d4c10bcdde0426966ddd3
Ile/Leu-HDCA	mzspec:GNPSTASK-1ebcf6db4b414c849eaf339699bf0d60:emgentry/BA multiplex reactions/neg mode_Maxis/ECG_1_18D_BB4_01_60427.mzXML:scan:1130	qToF	Negative	d62d9673efbe49449e2eb6787db0efc5
Ile/Leu-HDCA	mzspec:GNPSTASK-1ebcf6db4b414c849eaf339699bf0d60:emgentry/BA multiplex reactions/neg mode_Maxis/ECG_1_19D_BC1_01_60434.mzXML:scan:1122	qToF	Negative	5beed02d970e4e6b9507c2e5254643ed
Ile/Leu-UDCA	mzspec:GNPSTASK-1ebcf6db4b414c849eaf339699bf0d60:emgentry/BA multiplex reactions/neg mode_Maxis/ECG_1_18E_BB5_01_60428.mzXML:scan:1121	qToF	Negative	e4145202dcb74005849360ee6e8c5e9e
Ile/Leu-UDCA	mzspec:GNPSTASK-1ebcf6db4b414c849eaf339699bf0d60:emgentry/BA multiplex reactions/neg mode_Maxis/ECG_1_19E_BC2_01_60435.mzXML:scan:1115	qToF	Negative	affba2ca09744638aa323e048c67ff17
LDOPA-aMCA	mzspec:GNPSTASK-1ebcf6db4b414c849eaf339699bf0d60:emgentry/BA multiplex reactions/neg mode_Maxis/ECG_1_20A_BC3_01_60438.mzXML:scan:802	qToF	Negative	9a019267ae7249cd99329fd512c011f1
LDOPA-aMCA	mzspec:GNPSTASK-1ebcf6db4b414c849eaf339699bf0d60:emgentry/BA multiplex reactions/neg mode_Maxis/ECG_1_21A_BC6_01_60450.mzXML:scan:821	qToF	Negative	8f1891fbd7b94911aab288fb235a9860
LDOPA-bMCA	mzspec:GNPSTASK-1ebcf6db4b414c849eaf339699bf0d60:emgentry/BA multiplex reactions/neg mode_Maxis/ECG_1_21B_BC7_01_60442.mzXML:scan:834	qToF	Negative	b3ab4fcedd26438b91cbec6741244794
LDOPA-bMCA	mzspec:GNPSTASK-1ebcf6db4b414c849eaf339699bf0d60:emgentry/BA multiplex reactions/neg mode_Maxis/ECG_1_20B_BC4_01_60439.mzXML:scan:829	qToF	Negative	96104616b4b74602b09e23645a091d76
LDOPA-CA	mzspec:GNPSTASK-1ebcf6db4b414c849eaf339699bf0d60:emgentry/BA multiplex reactions/neg mode_Maxis/ECG_1_18A_BB1_01_60424.mzXML:scan:902	qToF	Negative	96539a58e3f641f7b5a39417d045b44f
LDOPA-CA	mzspec:GNPSTASK-1ebcf6db4b414c849eaf339699bf0d60:emgentry/BA multiplex reactions/neg mode_Maxis/ECG_1_19A_BB6_01_60431.mzXML:scan:905	qToF	Negative	92228ad63b244d32bb5ef01b3c933a38
LDOPA-CDCA	mzspec:GNPSTASK-1ebcf6db4b414c849eaf339699bf0d60:emgentry/BA multiplex reactions/neg mode_Maxis/ECG_1_19B_BB7_01_60432.mzXML:scan:1056	qToF	Negative	31e5d31986524cbe91d4412930404988
LDOPA-CDCA	mzspec:GNPSTASK-1ebcf6db4b414c849eaf339699bf0d60:emgentry/BA multiplex reactions/neg mode_Maxis/ECG_1_18B_BB2_01_60425.mzXML:scan:1049	qToF	Negative	b4893588e0094d6da1f7127dbebcb234
LDOPA-DCA	mzspec:GNPSTASK-1ebcf6db4b414c849eaf339699bf0d60:emgentry/BA multiplex reactions/neg mode_Maxis/ECG_1_18C_BB3_01_60426.mzXML:scan:1081	qToF	Negative	5723f3e0ca134d78abd3dd553858431a
LDOPA-DCA	mzspec:GNPSTASK-1ebcf6db4b414c849eaf339699bf0d60:emgentry/BA multiplex reactions/neg mode_Maxis/ECG_1_19C_BB8_01_60449.mzXML:scan:1093	qToF	Negative	8333722316014866b112d1a40c826058
LDOPA-gMCA	mzspec:GNPSTASK-1ebcf6db4b414c849eaf339699bf0d60:emgentry/BA multiplex reactions/neg mode_Maxis/ECG_1_21C_BC8_01_60443.mzXML:scan:876	qToF	Negative	84627dc21cc947be976baa5a756cf408
LDOPA-gMCA	mzspec:GNPSTASK-1ebcf6db4b414c849eaf339699bf0d60:emgentry/BA multiplex reactions/neg mode_Maxis/ECG_1_20C_BC5_01_60440.mzXML:scan:871	qToF	Negative	7366fdea266a40a4910fafd34b79384c
LDOPA-HDCA	mzspec:GNPSTASK-1ebcf6db4b414c849eaf339699bf0d60:emgentry/BA multiplex reactions/neg mode_Maxis/ECG_1_19D_BC1_01_60434.mzXML:scan:917	qToF	Negative	56e0baade96d4c028107f7f348d77ac0
LDOPA-HDCA	mzspec:GNPSTASK-1ebcf6db4b414c849eaf339699bf0d60:emgentry/BA multiplex reactions/neg mode_Maxis/ECG_1_18D_BB4_01_60427.mzXML:scan:914	qToF	Negative	b38d5a7bda3c42a5bb73a1fe0b2de179
LDOPA-UDCA	mzspec:GNPSTASK-1ebcf6db4b414c849eaf339699bf0d60:emgentry/BA multiplex reactions/neg mode_Maxis/ECG_1_18E_BB5_01_60428.mzXML:scan:941	qToF	Negative	a413e0fb23db4d2c94bddf497222a30d
LDOPA-UDCA	mzspec:GNPSTASK-1ebcf6db4b414c849eaf339699bf0d60:emgentry/BA multiplex reactions/neg mode_Maxis/ECG_1_19E_BC2_01_60435.mzXML:scan:935	qToF	Negative	7cdd99fd41274c198380cc099006a357
Lys-aMCA	mzspec:GNPSTASK-1ebcf6db4b414c849eaf339699bf0d60:emgentry/BA multiplex reactions/neg mode_Maxis/ECG_1_21A_BC6_01_60450.mzXML:scan:677	qToF	Negative	2752264154e1464abfb1ccf3b7af19b7
Lys-aMCA	mzspec:GNPSTASK-1ebcf6db4b414c849eaf339699bf0d60:emgentry/BA multiplex reactions/neg mode_Maxis/ECG_1_20A_BC3_01_60438.mzXML:scan:647	qToF	Negative	6164491ef2af400fb6064eb031a049f2
Lys-bMCA	mzspec:GNPSTASK-1ebcf6db4b414c849eaf339699bf0d60:emgentry/BA multiplex reactions/neg mode_Maxis/ECG_1_21B_BC7_01_60442.mzXML:scan:666	qToF	Negative	5a0f18a6b7d842a69e2e746d0674d679
Lys-CA	mzspec:GNPSTASK-1ebcf6db4b414c849eaf339699bf0d60:emgentry/BA multiplex reactions/neg mode_Maxis/ECG_1_19A_BB6_01_60431.mzXML:scan:773	qToF	Negative	d3a56696789a49849515807be24a8ee4
Lys-CA	mzspec:GNPSTASK-1ebcf6db4b414c849eaf339699bf0d60:emgentry/BA multiplex reactions/neg mode_Maxis/ECG_1_18A_BB1_01_60424.mzXML:scan:770	qToF	Negative	8d841ce84cdc4fe1a0826003776de8b6
Lys-CDCA	mzspec:GNPSTASK-1ebcf6db4b414c849eaf339699bf0d60:emgentry/BA multiplex reactions/neg mode_Maxis/ECG_1_19B_BB7_01_60432.mzXML:scan:864	qToF	Negative	be7ea030d34a42389d42c8ed05226ee2
Lys-CDCA	mzspec:GNPSTASK-1ebcf6db4b414c849eaf339699bf0d60:emgentry/BA multiplex reactions/neg mode_Maxis/ECG_1_18B_BB2_01_60425.mzXML:scan:833	qToF	Negative	1062005d8ae04ed1938b95df15657911
Lys-DCA	mzspec:GNPSTASK-1ebcf6db4b414c849eaf339699bf0d60:emgentry/BA multiplex reactions/neg mode_Maxis/ECG_1_18C_BB3_01_60426.mzXML:scan:854	qToF	Negative	0ecf1df0bd9c4132bcd4aff7d4501c84
Lys-DCA	mzspec:GNPSTASK-1ebcf6db4b414c849eaf339699bf0d60:emgentry/BA multiplex reactions/neg mode_Maxis/ECG_1_19C_BB8_01_60449.mzXML:scan:853	qToF	Negative	e642743d5c884aab8d1255f6895dde40
Lys-gMCA	mzspec:GNPSTASK-1ebcf6db4b414c849eaf339699bf0d60:emgentry/BA multiplex reactions/neg mode_Maxis/ECG_1_20C_BC5_01_60440.mzXML:scan:736	qToF	Negative	5f240c74c95c44b8ad52d89954be90c7
Lys-HDCA	mzspec:GNPSTASK-1ebcf6db4b414c849eaf339699bf0d60:emgentry/BA multiplex reactions/neg mode_Maxis/ECG_1_18D_BB4_01_60427.mzXML:scan:740	qToF	Negative	5da3dcc2b4634db1ba9bb09a182eca97
Lys-HDCA	mzspec:GNPSTASK-1ebcf6db4b414c849eaf339699bf0d60:emgentry/BA multiplex reactions/neg mode_Maxis/ECG_1_19D_BC1_01_60434.mzXML:scan:767	qToF	Negative	c6612876195b47d89ea7d6da511256b1
Lys-UDCA	mzspec:GNPSTASK-1ebcf6db4b414c849eaf339699bf0d60:emgentry/BA multiplex reactions/neg mode_Maxis/ECG_1_18E_BB5_01_60428.mzXML:scan:731	qToF	Negative	ec8aa7449da742a29d1b8d396cf672ae
Lys-UDCA	mzspec:GNPSTASK-1ebcf6db4b414c849eaf339699bf0d60:emgentry/BA multiplex reactions/neg mode_Maxis/ECG_1_19E_BC2_01_60435.mzXML:scan:762	qToF	Negative	2754fe75a47c403686162dba9a788b0e
Met-aMCA	mzspec:GNPSTASK-1ebcf6db4b414c849eaf339699bf0d60:emgentry/BA multiplex reactions/neg mode_Maxis/ECG_1_21A_BC6_01_60450.mzXML:scan:924	qToF	Negative	109e6d9163864876a8489a04a3d00364
Met-aMCA	mzspec:GNPSTASK-1ebcf6db4b414c849eaf339699bf0d60:emgentry/BA multiplex reactions/neg mode_Maxis/ECG_1_20A_BC3_01_60438.mzXML:scan:934	qToF	Negative	2de3d5014da24c6ebbcd5b666d75b0eb
Met-bMCA	mzspec:GNPSTASK-1ebcf6db4b414c849eaf339699bf0d60:emgentry/BA multiplex reactions/neg mode_Maxis/ECG_1_20B_BC4_01_60439.mzXML:scan:938	qToF	Negative	a9941bd6f36e4e5ea37d24ecb02f8743
Met-bMCA	mzspec:GNPSTASK-1ebcf6db4b414c849eaf339699bf0d60:emgentry/BA multiplex reactions/neg mode_Maxis/ECG_1_21B_BC7_01_60442.mzXML:scan:949	qToF	Negative	9168b894d16144d991ca439ff2b1b13c
Met-CA	mzspec:GNPSTASK-1ebcf6db4b414c849eaf339699bf0d60:emgentry/BA multiplex reactions/neg mode_Maxis/ECG_1_18A_BB1_01_60424.mzXML:scan:1025	qToF	Negative	bc3f54f73d9d4ff5b71d6a226b84cddb
Met-CA	mzspec:GNPSTASK-1ebcf6db4b414c849eaf339699bf0d60:emgentry/BA multiplex reactions/neg mode_Maxis/ECG_1_19A_BB6_01_60431.mzXML:scan:1021	qToF	Negative	2ef55c6a3656425980461223dc4c9e44
Met-CDCA	mzspec:GNPSTASK-1ebcf6db4b414c849eaf339699bf0d60:emgentry/BA multiplex reactions/neg mode_Maxis/ECG_1_18B_BB2_01_60425.mzXML:scan:1199	qToF	Negative	809efb83bad340fda3cb97e35dae92bb
Met-CDCA	mzspec:GNPSTASK-1ebcf6db4b414c849eaf339699bf0d60:emgentry/BA multiplex reactions/neg mode_Maxis/ECG_1_19B_BB7_01_60432.mzXML:scan:1188	qToF	Negative	10061624e4f3494d9c0cb176cdc59699
Met-DCA	mzspec:GNPSTASK-1ebcf6db4b414c849eaf339699bf0d60:emgentry/BA multiplex reactions/neg mode_Maxis/ECG_1_19C_BB8_01_60449.mzXML:scan:1237	qToF	Negative	f6a267db79f9463eb6ee40c84e388665
Met-DCA	mzspec:GNPSTASK-1ebcf6db4b414c849eaf339699bf0d60:emgentry/BA multiplex reactions/neg mode_Maxis/ECG_1_18C_BB3_01_60426.mzXML:scan:1219	qToF	Negative	2873746d4d0547baaf33a71d67fdbbd8
Met-gMCA	mzspec:GNPSTASK-1ebcf6db4b414c849eaf339699bf0d60:emgentry/BA multiplex reactions/neg mode_Maxis/ECG_1_21C_BC8_01_60443.mzXML:scan:990	qToF	Negative	0587a994abfb4f8ab83ea26f70d90184
Met-gMCA	mzspec:GNPSTASK-1ebcf6db4b414c849eaf339699bf0d60:emgentry/BA multiplex reactions/neg mode_Maxis/ECG_1_20C_BC5_01_60440.mzXML:scan:991	qToF	Negative	4e2adbb2e9464ece9d31de67bdcadd37
Met-HDCA	mzspec:GNPSTASK-1ebcf6db4b414c849eaf339699bf0d60:emgentry/BA multiplex reactions/neg mode_Maxis/ECG_1_19D_BC1_01_60434.mzXML:scan:1055	qToF	Negative	1add2d3067aa4b4a87f97ddfd611ec79
Met-HDCA	mzspec:GNPSTASK-1ebcf6db4b414c849eaf339699bf0d60:emgentry/BA multiplex reactions/neg mode_Maxis/ECG_1_18D_BB4_01_60427.mzXML:scan:1052	qToF	Negative	405ae8c1c4fc47538aaae043703c1470
Met-UDCA	mzspec:GNPSTASK-1ebcf6db4b414c849eaf339699bf0d60:emgentry/BA multiplex reactions/neg mode_Maxis/ECG_1_18E_BB5_01_60428.mzXML:scan:1043	qToF	Negative	f11b5cfb874b4ed89f583df21acc99af
Met-UDCA	mzspec:GNPSTASK-1ebcf6db4b414c849eaf339699bf0d60:emgentry/BA multiplex reactions/neg mode_Maxis/ECG_1_19E_BC2_01_60435.mzXML:scan:1031	qToF	Negative	4b978e6daad44abdbd7474ce5f8b5970
Ornithine-aMCA	mzspec:GNPSTASK-1ebcf6db4b414c849eaf339699bf0d60:emgentry/BA multiplex reactions/neg mode_Maxis/ECG_1_21A_BC6_01_60450.mzXML:scan:638	qToF	Negative	675366b29cce43fd84bca9618f91cc82
Ornithine-aMCA	mzspec:GNPSTASK-1ebcf6db4b414c849eaf339699bf0d60:emgentry/BA multiplex reactions/neg mode_Maxis/ECG_1_20A_BC3_01_60438.mzXML:scan:628	qToF	Negative	02f0e89467b4481d964027d5611868bc
Ornithine-bMCA	mzspec:GNPSTASK-1ebcf6db4b414c849eaf339699bf0d60:emgentry/BA multiplex reactions/neg mode_Maxis/ECG_1_21B_BC7_01_60442.mzXML:scan:655	qToF	Negative	60045c616dca4a21b9b6d49074cdd1aa
Ornithine-CA	mzspec:GNPSTASK-1ebcf6db4b414c849eaf339699bf0d60:emgentry/BA multiplex reactions/neg mode_Maxis/ECG_1_18A_BB1_01_60424.mzXML:scan:758	qToF	Negative	b616c2fecdd247fe864246aa21d432da
Ornithine-CA	mzspec:GNPSTASK-1ebcf6db4b414c849eaf339699bf0d60:emgentry/BA multiplex reactions/neg mode_Maxis/ECG_1_19A_BB6_01_60431.mzXML:scan:761	qToF	Negative	ec6a6bf864b2437ba7c2e4e639059bf0
Ornithine-CDCA	mzspec:GNPSTASK-1ebcf6db4b414c849eaf339699bf0d60:emgentry/BA multiplex reactions/neg mode_Maxis/ECG_1_18B_BB2_01_60425.mzXML:scan:852	qToF	Negative	89fb556757984a56bdef629255a4bedf
Ornithine-CDCA	mzspec:GNPSTASK-1ebcf6db4b414c849eaf339699bf0d60:emgentry/BA multiplex reactions/neg mode_Maxis/ECG_1_19B_BB7_01_60432.mzXML:scan:798	qToF	Negative	ffa3a5b25dfc4456919e99b9423a5276
Ornithine-DCA	mzspec:GNPSTASK-1ebcf6db4b414c849eaf339699bf0d60:emgentry/BA multiplex reactions/neg mode_Maxis/ECG_1_18C_BB3_01_60426.mzXML:scan:877	qToF	Negative	6640a76f51b64580a4c1534d8e045080
Ornithine-DCA	mzspec:GNPSTASK-1ebcf6db4b414c849eaf339699bf0d60:emgentry/BA multiplex reactions/neg mode_Maxis/ECG_1_19C_BB8_01_60449.mzXML:scan:841	qToF	Negative	013070771dd94052bf30aab760bd172a
Ornithine-gMCA	mzspec:GNPSTASK-1ebcf6db4b414c849eaf339699bf0d60:emgentry/BA multiplex reactions/neg mode_Maxis/ECG_1_20C_BC5_01_60440.mzXML:scan:719	qToF	Negative	bc8476030090463d80bba991b6d880d2
Ornithine-HDCA	mzspec:GNPSTASK-1ebcf6db4b414c849eaf339699bf0d60:emgentry/BA multiplex reactions/neg mode_Maxis/ECG_1_18D_BB4_01_60427.mzXML:scan:722	qToF	Negative	1d830a60f7bf4cd681950d4957046a4f
Ornithine-HDCA	mzspec:GNPSTASK-1ebcf6db4b414c849eaf339699bf0d60:emgentry/BA multiplex reactions/neg mode_Maxis/ECG_1_19D_BC1_01_60434.mzXML:scan:719	qToF	Negative	893691ac4d9348f7986a41ba23cf49d1
Ornithine-UDCA	mzspec:GNPSTASK-1ebcf6db4b414c849eaf339699bf0d60:emgentry/BA multiplex reactions/neg mode_Maxis/ECG_1_19E_BC2_01_60435.mzXML:scan:714	qToF	Negative	f23ab63b88c048aebc1e1ca92190af2e
Ornithine-UDCA	mzspec:GNPSTASK-1ebcf6db4b414c849eaf339699bf0d60:emgentry/BA multiplex reactions/neg mode_Maxis/ECG_1_18E_BB5_01_60428.mzXML:scan:750	qToF	Negative	8903dc79a0e9429fb751d3b1a3e22ccb
Phe-aMCA	mzspec:GNPSTASK-1ebcf6db4b414c849eaf339699bf0d60:emgentry/BA multiplex reactions/neg mode_Maxis/ECG_1_21A_BC6_01_60450.mzXML:scan:1013	qToF	Negative	1a53535e427e433baa18d15d2d99a4ad
Phe-aMCA	mzspec:GNPSTASK-1ebcf6db4b414c849eaf339699bf0d60:emgentry/BA multiplex reactions/neg mode_Maxis/ECG_1_20A_BC3_01_60438.mzXML:scan:1018	qToF	Negative	ea20b655652044449ff32de158a2aea8
Phe-bMCA	mzspec:GNPSTASK-1ebcf6db4b414c849eaf339699bf0d60:emgentry/BA multiplex reactions/neg mode_Maxis/ECG_1_20B_BC4_01_60439.mzXML:scan:1039	qToF	Negative	18fb53efd7904e8689bc46d570ec523e
Phe-bMCA	mzspec:GNPSTASK-1ebcf6db4b414c849eaf339699bf0d60:emgentry/BA multiplex reactions/neg mode_Maxis/ECG_1_21B_BC7_01_60442.mzXML:scan:1044	qToF	Negative	0ae46d4d5ec549debcf81c24413d9430
Phe-CA	mzspec:GNPSTASK-1ebcf6db4b414c849eaf339699bf0d60:emgentry/BA multiplex reactions/neg mode_Maxis/ECG_1_18A_BB1_01_60424.mzXML:scan:1124	qToF	Negative	d3acfb7e0635464885b59a6ec0230e28
Phe-CA	mzspec:GNPSTASK-1ebcf6db4b414c849eaf339699bf0d60:emgentry/BA multiplex reactions/neg mode_Maxis/ECG_1_19A_BB6_01_60431.mzXML:scan:1121	qToF	Negative	8f778ed7735f4640babc0c7caf90b20f
Phe-CDCA	mzspec:GNPSTASK-1ebcf6db4b414c849eaf339699bf0d60:emgentry/BA multiplex reactions/neg mode_Maxis/ECG_1_18B_BB2_01_60425.mzXML:scan:1295	qToF	Negative	105af5eee3814ad79ba47b513aae4b76
Phe-CDCA	mzspec:GNPSTASK-1ebcf6db4b414c849eaf339699bf0d60:emgentry/BA multiplex reactions/neg mode_Maxis/ECG_1_19B_BB7_01_60432.mzXML:scan:1290	qToF	Negative	b0f9c1eec92b4dbfbcab7776aadbfff6
Phe-DCA	mzspec:GNPSTASK-1ebcf6db4b414c849eaf339699bf0d60:emgentry/BA multiplex reactions/neg mode_Maxis/ECG_1_18C_BB3_01_60426.mzXML:scan:1327	qToF	Negative	8f337332f0584d4997b59e1d78471564
Phe-DCA	mzspec:GNPSTASK-1ebcf6db4b414c849eaf339699bf0d60:emgentry/BA multiplex reactions/neg mode_Maxis/ECG_1_19C_BB8_01_60449.mzXML:scan:1339	qToF	Negative	5439b468a63b45be8f9b109ac185c62d
Phe-gMCA	mzspec:GNPSTASK-1ebcf6db4b414c849eaf339699bf0d60:emgentry/BA multiplex reactions/neg mode_Maxis/ECG_1_21C_BC8_01_60443.mzXML:scan:1080	qToF	Negative	9d8ece0eda0647d5963dabd102fb212f
Phe-gMCA	mzspec:GNPSTASK-1ebcf6db4b414c849eaf339699bf0d60:emgentry/BA multiplex reactions/neg mode_Maxis/ECG_1_20C_BC5_01_60440.mzXML:scan:1081	qToF	Negative	6293225600ff4f7aaac8492024baf472
Phe-HDCA	mzspec:GNPSTASK-1ebcf6db4b414c849eaf339699bf0d60:emgentry/BA multiplex reactions/neg mode_Maxis/ECG_1_19D_BC1_01_60434.mzXML:scan:1139	qToF	Negative	621d82067af4444bbbf553eecefd8ac6
Phe-HDCA	mzspec:GNPSTASK-1ebcf6db4b414c849eaf339699bf0d60:emgentry/BA multiplex reactions/neg mode_Maxis/ECG_1_18D_BB4_01_60427.mzXML:scan:1142	qToF	Negative	1659eaba729949579ef0a85f50523611
Phe-UDCA	mzspec:GNPSTASK-1ebcf6db4b414c849eaf339699bf0d60:emgentry/BA multiplex reactions/neg mode_Maxis/ECG_1_18E_BB5_01_60428.mzXML:scan:1145	qToF	Negative	d2a65552512648df8f1c7d9c2aa9bd6e
Phe-UDCA	mzspec:GNPSTASK-1ebcf6db4b414c849eaf339699bf0d60:emgentry/BA multiplex reactions/neg mode_Maxis/ECG_1_19E_BC2_01_60435.mzXML:scan:1133	qToF	Negative	acca2cdfffd04196ba336b521678cff0
Pro-aMCA	mzspec:GNPSTASK-1ebcf6db4b414c849eaf339699bf0d60:emgentry/BA multiplex reactions/neg mode_Maxis/ECG_1_20A_BC3_01_60438.mzXML:scan:900	qToF	Negative	f959808a33894cdea7b27e9d00bbb557
Pro-aMCA	mzspec:GNPSTASK-1ebcf6db4b414c849eaf339699bf0d60:emgentry/BA multiplex reactions/neg mode_Maxis/ECG_1_21A_BC6_01_60450.mzXML:scan:911	qToF	Negative	fa6fe91e59e2467abec657e128e2f5f0
Pro-bMCA	mzspec:GNPSTASK-1ebcf6db4b414c849eaf339699bf0d60:emgentry/BA multiplex reactions/neg mode_Maxis/ECG_1_20B_BC4_01_60439.mzXML:scan:937	qToF	Negative	b9945048ec6b49718e2654faa121f48f
Pro-bMCA	mzspec:GNPSTASK-1ebcf6db4b414c849eaf339699bf0d60:emgentry/BA multiplex reactions/neg mode_Maxis/ECG_1_21B_BC7_01_60442.mzXML:scan:931	qToF	Negative	fd92735c6a334456b3208f87cad0907c
Pro-CA	mzspec:GNPSTASK-1ebcf6db4b414c849eaf339699bf0d60:emgentry/BA multiplex reactions/neg mode_Maxis/ECG_1_19A_BB6_01_60431.mzXML:scan:995	qToF	Negative	04a1b50b317d46fd9c08f399759fd877
Pro-CA	mzspec:GNPSTASK-1ebcf6db4b414c849eaf339699bf0d60:emgentry/BA multiplex reactions/neg mode_Maxis/ECG_1_18A_BB1_01_60424.mzXML:scan:998	qToF	Negative	3c33bf5f491444468cfbc2453b93ad83
Pro-CDCA	mzspec:GNPSTASK-1ebcf6db4b414c849eaf339699bf0d60:emgentry/BA multiplex reactions/neg mode_Maxis/ECG_1_18B_BB2_01_60425.mzXML:scan:1181	qToF	Negative	eda6954391214fddae71ce450fd25afa
Pro-CDCA	mzspec:GNPSTASK-1ebcf6db4b414c849eaf339699bf0d60:emgentry/BA multiplex reactions/neg mode_Maxis/ECG_1_19B_BB7_01_60432.mzXML:scan:1176	qToF	Negative	e6f63053702346b1bb9e9d29d8c4ea65
Pro-DCA	mzspec:GNPSTASK-1ebcf6db4b414c849eaf339699bf0d60:emgentry/BA multiplex reactions/neg mode_Maxis/ECG_1_19C_BB8_01_60449.mzXML:scan:1213	qToF	Negative	9e241367384a4391a2fd1e301a850384
Pro-DCA	mzspec:GNPSTASK-1ebcf6db4b414c849eaf339699bf0d60:emgentry/BA multiplex reactions/neg mode_Maxis/ECG_1_18C_BB3_01_60426.mzXML:scan:1201	qToF	Negative	5bd5d1f9676d44ccabf73737d50560dd
Pro-gMCA	mzspec:GNPSTASK-1ebcf6db4b414c849eaf339699bf0d60:emgentry/BA multiplex reactions/neg mode_Maxis/ECG_1_20C_BC5_01_60440.mzXML:scan:974	qToF	Negative	daeab759a5b34948aa74dc2d10253de3
Pro-gMCA	mzspec:GNPSTASK-1ebcf6db4b414c849eaf339699bf0d60:emgentry/BA multiplex reactions/neg mode_Maxis/ECG_1_21C_BC8_01_60443.mzXML:scan:967	qToF	Negative	e765cf74bb7c4aa18f09a83223361795
Pro-HDCA	mzspec:GNPSTASK-1ebcf6db4b414c849eaf339699bf0d60:emgentry/BA multiplex reactions/neg mode_Maxis/ECG_1_18D_BB4_01_60427.mzXML:scan:1034	qToF	Negative	4fde3a797e24423db8dc5195a72e77e6
Pro-HDCA	mzspec:GNPSTASK-1ebcf6db4b414c849eaf339699bf0d60:emgentry/BA multiplex reactions/neg mode_Maxis/ECG_1_19D_BC1_01_60434.mzXML:scan:1037	qToF	Negative	42dd262130474d0784e10025b0daabcf
Pro-UDCA	mzspec:GNPSTASK-1ebcf6db4b414c849eaf339699bf0d60:emgentry/BA multiplex reactions/neg mode_Maxis/ECG_1_18E_BB5_01_60428.mzXML:scan:1031	qToF	Negative	2ca9d861d0054906aea79fc15c3b5ec8
Pro-UDCA	mzspec:GNPSTASK-1ebcf6db4b414c849eaf339699bf0d60:emgentry/BA multiplex reactions/neg mode_Maxis/ECG_1_19E_BC2_01_60435.mzXML:scan:1013	qToF	Negative	abf936e7259b49acba36fbce39387a21
Ser-aMCA	mzspec:GNPSTASK-1ebcf6db4b414c849eaf339699bf0d60:emgentry/BA multiplex reactions/neg mode_Maxis/ECG_1_21A_BC6_01_60450.mzXML:scan:743	qToF	Negative	37169b00b7824f5f815cbe5a904f5d56
Ser-aMCA	mzspec:GNPSTASK-1ebcf6db4b414c849eaf339699bf0d60:emgentry/BA multiplex reactions/neg mode_Maxis/ECG_1_20A_BC3_01_60438.mzXML:scan:731	qToF	Negative	e7782314a9974f7db3a5a866d3b44a19
Ser-bMCA	mzspec:GNPSTASK-1ebcf6db4b414c849eaf339699bf0d60:emgentry/BA multiplex reactions/neg mode_Maxis/ECG_1_20B_BC4_01_60439.mzXML:scan:752	qToF	Negative	c6979f9eb216499dbd477e5a34989d97
Ser-bMCA	mzspec:GNPSTASK-1ebcf6db4b414c849eaf339699bf0d60:emgentry/BA multiplex reactions/neg mode_Maxis/ECG_1_21B_BC7_01_60442.mzXML:scan:766	qToF	Negative	b943702b07ab4042a5ddccf73490679d
Ser-CA	mzspec:GNPSTASK-1ebcf6db4b414c849eaf339699bf0d60:emgentry/BA multiplex reactions/neg mode_Maxis/ECG_1_19A_BB6_01_60431.mzXML:scan:857	qToF	Negative	d743718a55c24f6d9869955e3ae1396c
Ser-CA	mzspec:GNPSTASK-1ebcf6db4b414c849eaf339699bf0d60:emgentry/BA multiplex reactions/neg mode_Maxis/ECG_1_18A_BB1_01_60424.mzXML:scan:848	qToF	Negative	3ae458212538402c845b90e270ab38d7
Ser-CDCA	mzspec:GNPSTASK-1ebcf6db4b414c849eaf339699bf0d60:emgentry/BA multiplex reactions/neg mode_Maxis/ECG_1_19B_BB7_01_60432.mzXML:scan:972	qToF	Negative	27666115565b4712b05bcbab457c22c8
Ser-CDCA	mzspec:GNPSTASK-1ebcf6db4b414c849eaf339699bf0d60:emgentry/BA multiplex reactions/neg mode_Maxis/ECG_1_18B_BB2_01_60425.mzXML:scan:977	qToF	Negative	efc179990d8d4bd397fe0f2f94faaed5
Ser-DCA	mzspec:GNPSTASK-1ebcf6db4b414c849eaf339699bf0d60:emgentry/BA multiplex reactions/neg mode_Maxis/ECG_1_18C_BB3_01_60426.mzXML:scan:1009	qToF	Negative	fe79c9457e984cc5a6cf139df4e07f77
Ser-DCA	mzspec:GNPSTASK-1ebcf6db4b414c849eaf339699bf0d60:emgentry/BA multiplex reactions/neg mode_Maxis/ECG_1_19C_BB8_01_60449.mzXML:scan:1027	qToF	Negative	e154b17552ee4465bace185bbe3e44a1
Ser-gMCA	mzspec:GNPSTASK-1ebcf6db4b414c849eaf339699bf0d60:emgentry/BA multiplex reactions/neg mode_Maxis/ECG_1_21C_BC8_01_60443.mzXML:scan:804	qToF	Negative	a78a06b1e5bc409b9ae738539ddca9ca
Ser-gMCA	mzspec:GNPSTASK-1ebcf6db4b414c849eaf339699bf0d60:emgentry/BA multiplex reactions/neg mode_Maxis/ECG_1_20C_BC5_01_60440.mzXML:scan:805	qToF	Negative	ef0d1eabae8141eb90b4740e0a3f05f1
Ser-HDCA	mzspec:GNPSTASK-1ebcf6db4b414c849eaf339699bf0d60:emgentry/BA multiplex reactions/neg mode_Maxis/ECG_1_18D_BB4_01_60427.mzXML:scan:842	qToF	Negative	35632382d11d49768a214b7e5b7518b3
Ser-HDCA	mzspec:GNPSTASK-1ebcf6db4b414c849eaf339699bf0d60:emgentry/BA multiplex reactions/neg mode_Maxis/ECG_1_19D_BC1_01_60434.mzXML:scan:857	qToF	Negative	63f5a369486d4a48b3b7422c7bb3c9d2
Ser-UDCA	mzspec:GNPSTASK-1ebcf6db4b414c849eaf339699bf0d60:emgentry/BA multiplex reactions/neg mode_Maxis/ECG_1_19E_BC2_01_60435.mzXML:scan:857	qToF	Negative	a225a853ec5a4f8d8f396fcb96eae22a
Ser-UDCA	mzspec:GNPSTASK-1ebcf6db4b414c849eaf339699bf0d60:emgentry/BA multiplex reactions/neg mode_Maxis/ECG_1_18E_BB5_01_60428.mzXML:scan:857	qToF	Negative	b9eaf730663e4a4aaeddbbd980cc8478
Thr-aMCA	mzspec:GNPSTASK-1ebcf6db4b414c849eaf339699bf0d60:emgentry/BA multiplex reactions/neg mode_Maxis/ECG_1_21A_BC6_01_60450.mzXML:scan:779	qToF	Negative	fd02878e80484b9981f9c700d6d4ea1a
Thr-aMCA	mzspec:GNPSTASK-1ebcf6db4b414c849eaf339699bf0d60:emgentry/BA multiplex reactions/neg mode_Maxis/ECG_1_20A_BC3_01_60438.mzXML:scan:766	qToF	Negative	9a6fc0bba12e4a2cbb513d98a4b9db12
Thr-bMCA	mzspec:GNPSTASK-1ebcf6db4b414c849eaf339699bf0d60:emgentry/BA multiplex reactions/neg mode_Maxis/ECG_1_20B_BC4_01_60439.mzXML:scan:800	qToF	Negative	14f8f6de61ac4f82a9550607686d4318
Thr-bMCA	mzspec:GNPSTASK-1ebcf6db4b414c849eaf339699bf0d60:emgentry/BA multiplex reactions/neg mode_Maxis/ECG_1_21B_BC7_01_60442.mzXML:scan:804	qToF	Negative	26784f173239430ba00fd74704175431
Thr-CA	mzspec:GNPSTASK-1ebcf6db4b414c849eaf339699bf0d60:emgentry/BA multiplex reactions/neg mode_Maxis/ECG_1_18A_BB1_01_60424.mzXML:scan:872	qToF	Negative	8707e63320e64ce9aa069c0929b8ff6e
Thr-CA	mzspec:GNPSTASK-1ebcf6db4b414c849eaf339699bf0d60:emgentry/BA multiplex reactions/neg mode_Maxis/ECG_1_19A_BB6_01_60431.mzXML:scan:887	qToF	Negative	d2449fe55d1a4587b2ac68e73e784fa7
Thr-CDCA	mzspec:GNPSTASK-1ebcf6db4b414c849eaf339699bf0d60:emgentry/BA multiplex reactions/neg mode_Maxis/ECG_1_19B_BB7_01_60432.mzXML:scan:1020	qToF	Negative	38ef0327f417462dbba53502110749a8
Thr-CDCA	mzspec:GNPSTASK-1ebcf6db4b414c849eaf339699bf0d60:emgentry/BA multiplex reactions/neg mode_Maxis/ECG_1_18B_BB2_01_60425.mzXML:scan:1025	qToF	Negative	6dee8cd050e241e89b00458c27f95e9e
Thr-DCA	mzspec:GNPSTASK-1ebcf6db4b414c849eaf339699bf0d60:emgentry/BA multiplex reactions/neg mode_Maxis/ECG_1_18C_BB3_01_60426.mzXML:scan:1057	qToF	Negative	c50cf78a59b04832ab70ca88b31da99c
Thr-DCA	mzspec:GNPSTASK-1ebcf6db4b414c849eaf339699bf0d60:emgentry/BA multiplex reactions/neg mode_Maxis/ECG_1_19C_BB8_01_60449.mzXML:scan:1063	qToF	Negative	7f787e8f8c6442deaa2db7db14feecd7
Thr-gMCA	mzspec:GNPSTASK-1ebcf6db4b414c849eaf339699bf0d60:emgentry/BA multiplex reactions/neg mode_Maxis/ECG_1_21C_BC8_01_60443.mzXML:scan:840	qToF	Negative	6046b716eea0449e831a98d89d3b7bb7
Thr-gMCA	mzspec:GNPSTASK-1ebcf6db4b414c849eaf339699bf0d60:emgentry/BA multiplex reactions/neg mode_Maxis/ECG_1_20C_BC5_01_60440.mzXML:scan:841	qToF	Negative	6e744609285348c9a45fb6ffc557fd2c
Thr-HDCA	mzspec:GNPSTASK-1ebcf6db4b414c849eaf339699bf0d60:emgentry/BA multiplex reactions/neg mode_Maxis/ECG_1_19D_BC1_01_60434.mzXML:scan:887	qToF	Negative	e9925baa26144f438204818ba658e7f9
Thr-HDCA	mzspec:GNPSTASK-1ebcf6db4b414c849eaf339699bf0d60:emgentry/BA multiplex reactions/neg mode_Maxis/ECG_1_18D_BB4_01_60427.mzXML:scan:884	qToF	Negative	476e865501244b49baf22a6df54d97c5
Thr-UDCA	mzspec:GNPSTASK-1ebcf6db4b414c849eaf339699bf0d60:emgentry/BA multiplex reactions/neg mode_Maxis/ECG_1_18E_BB5_01_60428.mzXML:scan:899	qToF	Negative	7d5e9df4cdac40dfa371455563f8c705
Thr-UDCA	mzspec:GNPSTASK-1ebcf6db4b414c849eaf339699bf0d60:emgentry/BA multiplex reactions/neg mode_Maxis/ECG_1_19E_BC2_01_60435.mzXML:scan:893	qToF	Negative	a019410687fc4ec8b82e6d51f6aacaa0
Trp-aMCA	mzspec:GNPSTASK-1ebcf6db4b414c849eaf339699bf0d60:emgentry/BA multiplex reactions/neg mode_Maxis/ECG_1_21A_BC6_01_60450.mzXML:scan:996	qToF	Negative	9e8cf2c34fc445338df96be5ce9c2dfd
Trp-aMCA	mzspec:GNPSTASK-1ebcf6db4b414c849eaf339699bf0d60:emgentry/BA multiplex reactions/neg mode_Maxis/ECG_1_20A_BC3_01_60438.mzXML:scan:988	qToF	Negative	4dea016a38d0497ca6408c04e066efcc
Trp-bMCA	mzspec:GNPSTASK-1ebcf6db4b414c849eaf339699bf0d60:emgentry/BA multiplex reactions/neg mode_Maxis/ECG_1_20B_BC4_01_60439.mzXML:scan:1015	qToF	Negative	12c3781174894beea6598fb8718ba81e
Trp-bMCA	mzspec:GNPSTASK-1ebcf6db4b414c849eaf339699bf0d60:emgentry/BA multiplex reactions/neg mode_Maxis/ECG_1_21B_BC7_01_60442.mzXML:scan:1020	qToF	Negative	529e822f68b14696b9407bb57b1d525b
Trp-CA	mzspec:GNPSTASK-1ebcf6db4b414c849eaf339699bf0d60:emgentry/BA multiplex reactions/neg mode_Maxis/ECG_1_19A_BB6_01_60431.mzXML:scan:1091	qToF	Negative	6dec8895142f44c5a548e5d32df3b7e7
Trp-CA	mzspec:GNPSTASK-1ebcf6db4b414c849eaf339699bf0d60:emgentry/BA multiplex reactions/neg mode_Maxis/ECG_1_18A_BB1_01_60424.mzXML:scan:1088	qToF	Negative	886144f422144522842b567c7b871422
Trp-CDCA	mzspec:GNPSTASK-1ebcf6db4b414c849eaf339699bf0d60:emgentry/BA multiplex reactions/neg mode_Maxis/ECG_1_19B_BB7_01_60432.mzXML:scan:1248	qToF	Negative	dc70721bc96e453ba23f0710426d72b5
Trp-CDCA	mzspec:GNPSTASK-1ebcf6db4b414c849eaf339699bf0d60:emgentry/BA multiplex reactions/neg mode_Maxis/ECG_1_18B_BB2_01_60425.mzXML:scan:1247	qToF	Negative	3287033825234d0ba95abf54ed636f7b
Trp-DCA	mzspec:GNPSTASK-1ebcf6db4b414c849eaf339699bf0d60:emgentry/BA multiplex reactions/neg mode_Maxis/ECG_1_18C_BB3_01_60426.mzXML:scan:1285	qToF	Negative	f4ee03cf21414f11973f1e84b5db5c1d
Trp-DCA	mzspec:GNPSTASK-1ebcf6db4b414c849eaf339699bf0d60:emgentry/BA multiplex reactions/neg mode_Maxis/ECG_1_19C_BB8_01_60449.mzXML:scan:1297	qToF	Negative	dc503717a8c048b7b1a5e49a6586b15e
Trp-gMCA	mzspec:GNPSTASK-1ebcf6db4b414c849eaf339699bf0d60:emgentry/BA multiplex reactions/neg mode_Maxis/ECG_1_20C_BC5_01_60440.mzXML:scan:1064	qToF	Negative	0670bf295c9b4a35947f162d3cf258b1
Trp-gMCA	mzspec:GNPSTASK-1ebcf6db4b414c849eaf339699bf0d60:emgentry/BA multiplex reactions/neg mode_Maxis/ECG_1_21C_BC8_01_60443.mzXML:scan:1056	qToF	Negative	bf2d6b39811540b3a53695de1710ab3d
Trp-HDCA	mzspec:GNPSTASK-1ebcf6db4b414c849eaf339699bf0d60:emgentry/BA multiplex reactions/neg mode_Maxis/ECG_1_18D_BB4_01_60427.mzXML:scan:1124	qToF	Negative	8251f892e563401bb7fc7d6101904315
Trp-HDCA	mzspec:GNPSTASK-1ebcf6db4b414c849eaf339699bf0d60:emgentry/BA multiplex reactions/neg mode_Maxis/ECG_1_19D_BC1_01_60434.mzXML:scan:1121	qToF	Negative	3ce85fc674d04283a3671721db06512f
Trp-UDCA	mzspec:GNPSTASK-1ebcf6db4b414c849eaf339699bf0d60:emgentry/BA multiplex reactions/neg mode_Maxis/ECG_1_18E_BB5_01_60428.mzXML:scan:1109	qToF	Negative	fdebca68648a4971879ae8dbd4a8abe8
Trp-UDCA	mzspec:GNPSTASK-1ebcf6db4b414c849eaf339699bf0d60:emgentry/BA multiplex reactions/neg mode_Maxis/ECG_1_19E_BC2_01_60435.mzXML:scan:1127	qToF	Negative	5740acbaac5b4e73879154c8b6a3cff9
Tyr-aMCA	mzspec:GNPSTASK-1ebcf6db4b414c849eaf339699bf0d60:emgentry/BA multiplex reactions/neg mode_Maxis/ECG_1_20A_BC3_01_60438.mzXML:scan:856	qToF	Negative	bf362b2897e649b0ad4cc545038c1932
Tyr-aMCA	mzspec:GNPSTASK-1ebcf6db4b414c849eaf339699bf0d60:emgentry/BA multiplex reactions/neg mode_Maxis/ECG_1_21A_BC6_01_60450.mzXML:scan:869	qToF	Negative	46aaaf758e7a4aa0b8d678c83ab27e58
Tyr-bMCA	mzspec:GNPSTASK-1ebcf6db4b414c849eaf339699bf0d60:emgentry/BA multiplex reactions/neg mode_Maxis/ECG_1_20B_BC4_01_60439.mzXML:scan:883	qToF	Negative	0299e120be2547ee97ab4b9537b37e74
Tyr-bMCA	mzspec:GNPSTASK-1ebcf6db4b414c849eaf339699bf0d60:emgentry/BA multiplex reactions/neg mode_Maxis/ECG_1_21B_BC7_01_60442.mzXML:scan:888	qToF	Negative	1035beabe2644f3fb6329ed77a831b12
Tyr-CA	mzspec:GNPSTASK-1ebcf6db4b414c849eaf339699bf0d60:emgentry/BA multiplex reactions/neg mode_Maxis/ECG_1_19A_BB6_01_60431.mzXML:scan:959	qToF	Negative	ca2bc1549b5f4d1ba6d13c886c3770b8
Tyr-CA	mzspec:GNPSTASK-1ebcf6db4b414c849eaf339699bf0d60:emgentry/BA multiplex reactions/neg mode_Maxis/ECG_1_18A_BB1_01_60424.mzXML:scan:956	qToF	Negative	1b7b332d66de49c1a57e53f7aadaa0f6
Tyr-CDCA	mzspec:GNPSTASK-1ebcf6db4b414c849eaf339699bf0d60:emgentry/BA multiplex reactions/neg mode_Maxis/ECG_1_18B_BB2_01_60425.mzXML:scan:1109	qToF	Negative	084363d419474690909935b6f1b78273
Tyr-CDCA	mzspec:GNPSTASK-1ebcf6db4b414c849eaf339699bf0d60:emgentry/BA multiplex reactions/neg mode_Maxis/ECG_1_19B_BB7_01_60432.mzXML:scan:1104	qToF	Negative	18d4a88172d1496c9ab6afbcae77239e
Tyr-DCA	mzspec:GNPSTASK-1ebcf6db4b414c849eaf339699bf0d60:emgentry/BA multiplex reactions/neg mode_Maxis/ECG_1_18C_BB3_01_60426.mzXML:scan:1147	qToF	Negative	9d5a0c48d2944b1eb890b08494f14b4f
Tyr-DCA	mzspec:GNPSTASK-1ebcf6db4b414c849eaf339699bf0d60:emgentry/BA multiplex reactions/neg mode_Maxis/ECG_1_19C_BB8_01_60449.mzXML:scan:1147	qToF	Negative	b47cb0975c2e46f5ae7e0e6d2ea42312
Tyr-gMCA	mzspec:GNPSTASK-1ebcf6db4b414c849eaf339699bf0d60:emgentry/BA multiplex reactions/neg mode_Maxis/ECG_1_20C_BC5_01_60440.mzXML:scan:925	qToF	Negative	aba27ceda2c04bcba84bcd02e991eaf0
Tyr-gMCA	mzspec:GNPSTASK-1ebcf6db4b414c849eaf339699bf0d60:emgentry/BA multiplex reactions/neg mode_Maxis/ECG_1_21C_BC8_01_60443.mzXML:scan:930	qToF	Negative	f06ed3f8ef244a4697d363ad9aeaf232
Tyr-HDCA	mzspec:GNPSTASK-1ebcf6db4b414c849eaf339699bf0d60:emgentry/BA multiplex reactions/neg mode_Maxis/ECG_1_18D_BB4_01_60427.mzXML:scan:974	qToF	Negative	255e75cfdd424db6aa7461d6d782f172
Tyr-HDCA	mzspec:GNPSTASK-1ebcf6db4b414c849eaf339699bf0d60:emgentry/BA multiplex reactions/neg mode_Maxis/ECG_1_19D_BC1_01_60434.mzXML:scan:971	qToF	Negative	1a4fbfcac64e4f8c85b1f6972e546064
Tyr-UDCA	mzspec:GNPSTASK-1ebcf6db4b414c849eaf339699bf0d60:emgentry/BA multiplex reactions/neg mode_Maxis/ECG_1_18E_BB5_01_60428.mzXML:scan:965	qToF	Negative	f9332e0997b74f888989d4700c6f55b4
Tyr-UDCA	mzspec:GNPSTASK-1ebcf6db4b414c849eaf339699bf0d60:emgentry/BA multiplex reactions/neg mode_Maxis/ECG_1_19E_BC2_01_60435.mzXML:scan:953	qToF	Negative	577f272a46c24c5e857e998427068c53
Val-aMCA	mzspec:GNPSTASK-1ebcf6db4b414c849eaf339699bf0d60:emgentry/BA multiplex reactions/neg mode_Maxis/ECG_1_21A_BC6_01_60450.mzXML:scan:935	qToF	Negative	41aa8773042744eba616af0f1cdc90dc
Val-aMCA	mzspec:GNPSTASK-1ebcf6db4b414c849eaf339699bf0d60:emgentry/BA multiplex reactions/neg mode_Maxis/ECG_1_20A_BC3_01_60438.mzXML:scan:946	qToF	Negative	04a058d23f834526808f7f4ef5f24e6f
Val-bMCA	mzspec:GNPSTASK-1ebcf6db4b414c849eaf339699bf0d60:emgentry/BA multiplex reactions/neg mode_Maxis/ECG_1_21B_BC7_01_60442.mzXML:scan:972	qToF	Negative	bce578016b5c4d7fa9f19138efb57eab
Val-bMCA	mzspec:GNPSTASK-1ebcf6db4b414c849eaf339699bf0d60:emgentry/BA multiplex reactions/neg mode_Maxis/ECG_1_20B_BC4_01_60439.mzXML:scan:962	qToF	Negative	30b9209a43e649a79337b25079fc6ddb
Val-CA	mzspec:GNPSTASK-1ebcf6db4b414c849eaf339699bf0d60:emgentry/BA multiplex reactions/neg mode_Maxis/ECG_1_18A_BB1_01_60424.mzXML:scan:1034	qToF	Negative	8adbf9b0b1dc4237842bd17a82feb5cb
Val-CA	mzspec:GNPSTASK-1ebcf6db4b414c849eaf339699bf0d60:emgentry/BA multiplex reactions/neg mode_Maxis/ECG_1_19A_BB6_01_60431.mzXML:scan:1037	qToF	Negative	0803ca7ebe8b4b3691e9163a1e114066
Val-CDCA	mzspec:GNPSTASK-1ebcf6db4b414c849eaf339699bf0d60:emgentry/BA multiplex reactions/neg mode_Maxis/ECG_1_18B_BB2_01_60425.mzXML:scan:1211	qToF	Negative	202742ee98ae46b0bdae4eff0ce6ef39
Val-CDCA	mzspec:GNPSTASK-1ebcf6db4b414c849eaf339699bf0d60:emgentry/BA multiplex reactions/neg mode_Maxis/ECG_1_19B_BB7_01_60432.mzXML:scan:1206	qToF	Negative	df9d81aa88c84bc3b40e6a27b4a3e37e
Val-DCA	mzspec:GNPSTASK-1ebcf6db4b414c849eaf339699bf0d60:emgentry/BA multiplex reactions/neg mode_Maxis/ECG_1_18C_BB3_01_60426.mzXML:scan:1243	qToF	Negative	82ce640bd6e9450481430e6d5892c2a6
Val-DCA	mzspec:GNPSTASK-1ebcf6db4b414c849eaf339699bf0d60:emgentry/BA multiplex reactions/neg mode_Maxis/ECG_1_19C_BB8_01_60449.mzXML:scan:1255	qToF	Negative	1670c00cb5f6427ab6d22006fe24d085
Val-gMCA	mzspec:GNPSTASK-1ebcf6db4b414c849eaf339699bf0d60:emgentry/BA multiplex reactions/neg mode_Maxis/ECG_1_21C_BC8_01_60443.mzXML:scan:1002	qToF	Negative	3df5972eb3c04a698870432f51549701
Val-gMCA	mzspec:GNPSTASK-1ebcf6db4b414c849eaf339699bf0d60:emgentry/BA multiplex reactions/neg mode_Maxis/ECG_1_20C_BC5_01_60440.mzXML:scan:1009	qToF	Negative	55de122db4074956a517b660df9248fa
Val-HDCA	mzspec:GNPSTASK-1ebcf6db4b414c849eaf339699bf0d60:emgentry/BA multiplex reactions/neg mode_Maxis/ECG_1_19D_BC1_01_60434.mzXML:scan:1061	qToF	Negative	934d640272cb490f950f3f66ee5b2ef1
Val-HDCA	mzspec:GNPSTASK-1ebcf6db4b414c849eaf339699bf0d60:emgentry/BA multiplex reactions/neg mode_Maxis/ECG_1_18D_BB4_01_60427.mzXML:scan:1064	qToF	Negative	a293f68852534c678b6f9088b17b433b
Val-UDCA	mzspec:GNPSTASK-1ebcf6db4b414c849eaf339699bf0d60:emgentry/BA multiplex reactions/neg mode_Maxis/ECG_1_18E_BB5_01_60428.mzXML:scan:1056	qToF	Negative	853c20fd2fcd4472aa200314ac9f12eb
Val-UDCA	mzspec:GNPSTASK-1ebcf6db4b414c849eaf339699bf0d60:emgentry/BA multiplex reactions/neg mode_Maxis/ECG_1_19E_BC2_01_60435.mzXML:scan:1050	qToF	Negative	ef07782840b24c5bb584081b33686285
Ala-C4:0	mzspec:GNPSTASK-1eb0a498034d46adbca6048b4d2d3b7e:emgentry/Combinatorial Reactions/amidation mzXMLs/amidation_C4_0_BA3_01_63074.mzXML:scan:377	qToF	Positive	5a1c4694a7314ddcae3f5894f0b0be7c
Arg-C4:0	mzspec:GNPSTASK-1eb0a498034d46adbca6048b4d2d3b7e:emgentry/Combinatorial Reactions/amidation mzXMLs/amidation_C4_0_BA3_01_63074.mzXML:scan:182	qToF	Positive	5239f93d714b48f8b2f635aa57c18484
Citrulline-C4:0	mzspec:GNPSTASK-1eb0a498034d46adbca6048b4d2d3b7e:emgentry/Combinatorial Reactions/amidation mzXMLs/amidation_C4_0_BA3_01_63074.mzXML:scan:273	qToF	Positive	dbb465589fdd428d84fcc222efe0bbe5
His-C4:0	mzspec:GNPSTASK-1eb0a498034d46adbca6048b4d2d3b7e:emgentry/Combinatorial Reactions/amidation mzXMLs/amidation_C4_0_BA3_01_63074.mzXML:scan:134	qToF	Positive	5be92a524f264565b07a796564c7b582
Leu-C4:0	mzspec:GNPSTASK-1eb0a498034d46adbca6048b4d2d3b7e:emgentry/Combinatorial Reactions/amidation mzXMLs/amidation_C4_0_BA3_01_63074.mzXML:scan:950	qToF	Positive	5ba18b0f019343f090ead40e4b59b300
Lys-C4:0	mzspec:GNPSTASK-1eb0a498034d46adbca6048b4d2d3b7e:emgentry/Combinatorial Reactions/amidation mzXMLs/amidation_C4_0_BA3_01_63074.mzXML:scan:176	qToF	Positive	f6f11abaad61464683cc0f8d56094d55
Met-C4:0	mzspec:GNPSTASK-1eb0a498034d46adbca6048b4d2d3b7e:emgentry/Combinatorial Reactions/amidation mzXMLs/amidation_C4_0_BA3_01_63074.mzXML:scan:800	qToF	Positive	a3326396d53d4cb0a40537db533d4536
Ornithine-C4:0	mzspec:GNPSTASK-1eb0a498034d46adbca6048b4d2d3b7e:emgentry/Combinatorial Reactions/amidation mzXMLs/amidation_C4_0_BA3_01_63074.mzXML:scan:141	qToF	Positive	dbd806817b0149b493cfa4361c0ecbdd
Phe-C4:0	mzspec:GNPSTASK-1eb0a498034d46adbca6048b4d2d3b7e:emgentry/Combinatorial Reactions/amidation mzXMLs/amidation_C4_0_BA3_01_63074.mzXML:scan:998	qToF	Positive	9b31ff5b7f5b4cd9b486cd0970331790
Ser-C4:0	mzspec:GNPSTASK-1eb0a498034d46adbca6048b4d2d3b7e:emgentry/Combinatorial Reactions/amidation mzXMLs/amidation_C4_0_BA3_01_63074.mzXML:scan:129	qToF	Positive	5f7ec456bee940539e8bf4a8cb3efa15
Trp-C4:0	mzspec:GNPSTASK-1eb0a498034d46adbca6048b4d2d3b7e:emgentry/Combinatorial Reactions/amidation mzXMLs/amidation_C4_0_BA3_01_63074.mzXML:scan:1005	qToF	Positive	5946a1ad9d2545f59d0732454ea81e26
Tyr-C4:0	mzspec:GNPSTASK-1eb0a498034d46adbca6048b4d2d3b7e:emgentry/Combinatorial Reactions/amidation mzXMLs/amidation_C4_0_BA3_01_63074.mzXML:scan:764	qToF	Positive	b38dc7fe99bc4a1985187c09d32b32ea
Val-C4:0	mzspec:GNPSTASK-1eb0a498034d46adbca6048b4d2d3b7e:emgentry/Combinatorial Reactions/amidation mzXMLs/amidation_C4_0_BA3_01_63074.mzXML:scan:753	qToF	Positive	1fd66b45f5584d77852e47ba03eae48f
L-DOPA-C4:0	mzspec:GNPSTASK-1eb0a498034d46adbca6048b4d2d3b7e:emgentry/Combinatorial Reactions/amidation mzXMLs/amidation_C4_0_BA3_01_63074.mzXML:scan:734	qToF	Positive	e162ebf8f69c4111ad99128551fdb097
PABA-C4:0	mzspec:GNPSTASK-1eb0a498034d46adbca6048b4d2d3b7e:emgentry/Combinatorial Reactions/amidation mzXMLs/amidation_C4_0_BA3_01_63074.mzXML:scan:706	qToF	Positive	c28826b24a754609887d2e60850269f4
tryptamine-C4:0	mzspec:GNPSTASK-1eb0a498034d46adbca6048b4d2d3b7e:emgentry/Combinatorial Reactions/amidation mzXMLs/amidation_C4_0_BA3_01_63074.mzXML:scan:1106	qToF	Positive	d42c5b417fde4d8da7b993c03c777679
GABA-C4:0	mzspec:GNPSTASK-1eb0a498034d46adbca6048b4d2d3b7e:emgentry/Combinatorial Reactions/amidation mzXMLs/amidation_C4_0_BA3_01_63074.mzXML:scan:464	qToF	Positive	84d8eb3f53d8409a8e7042aaba97b76b
histamine-C4:0	mzspec:GNPSTASK-1eb0a498034d46adbca6048b4d2d3b7e:emgentry/Combinatorial Reactions/amidation mzXMLs/amidation_C4_0_BA3_01_63074.mzXML:scan:158	qToF	Positive	d95ab0c7dd9e49e99223586e5d93c340
putrescine-C4:0	mzspec:GNPSTASK-1eb0a498034d46adbca6048b4d2d3b7e:emgentry/Combinatorial Reactions/amidation mzXMLs/amidation_C4_0_BA3_01_63074.mzXML:scan:147	qToF	Positive	e3221e03b9a94b1a9b185eee9201dd93
spermidine-C4:0	mzspec:GNPSTASK-1eb0a498034d46adbca6048b4d2d3b7e:emgentry/Combinatorial Reactions/amidation mzXMLs/amidation_C4_0_BA3_01_63074.mzXML:scan:92	qToF	Positive	b036aa871ec241f4b6dc99ce25c6e053
aminoadipic acid-C4:0	mzspec:GNPSTASK-1eb0a498034d46adbca6048b4d2d3b7e:emgentry/Combinatorial Reactions/amidation mzXMLs/amidation_C4_0_BA3_01_63074.mzXML:scan:698	qToF	Positive	5c3cd2d9b90e4feb9e16ae74107060be
Arg-C5:0	mzspec:GNPSTASK-1eb0a498034d46adbca6048b4d2d3b7e:emgentry/Combinatorial Reactions/amidation mzXMLs/amidation_C5_0_BA4_01_63075.mzXML:scan:362	qToF	Positive	2047b3cb3b1a4ae9bde537929d12e6ae
Citrulline-C5:0	mzspec:GNPSTASK-1eb0a498034d46adbca6048b4d2d3b7e:emgentry/Combinatorial Reactions/amidation mzXMLs/amidation_C5_0_BA4_01_63075.mzXML:scan:591	qToF	Positive	1af7e1d634f4400686598a9f33052330
Glu-C5:0	mzspec:GNPSTASK-1eb0a498034d46adbca6048b4d2d3b7e:emgentry/Combinatorial Reactions/amidation mzXMLs/amidation_C5_0_BA4_01_63075.mzXML:scan:638	qToF	Positive	eaa8d43cc0894983a6f0e51248f3fe01
Gly-C5:0	mzspec:GNPSTASK-1eb0a498034d46adbca6048b4d2d3b7e:emgentry/Combinatorial Reactions/amidation mzXMLs/amidation_C5_0_BA4_01_63075.mzXML:scan:506	qToF	Positive	dccb1120b6994384b73d97780d923bd5
His-C5:0	mzspec:GNPSTASK-1eb0a498034d46adbca6048b4d2d3b7e:emgentry/Combinatorial Reactions/amidation mzXMLs/amidation_C5_0_BA4_01_63075.mzXML:scan:224	qToF	Positive	645e4217be17418bbe84b583d3509ae4
Leu-C5:0	mzspec:GNPSTASK-1eb0a498034d46adbca6048b4d2d3b7e:emgentry/Combinatorial Reactions/amidation mzXMLs/amidation_C5_0_BA4_01_63075.mzXML:scan:1058	qToF	Positive	7ba7b8657bfd4962aca5362b5b10a841
Lys-C5:0	mzspec:GNPSTASK-1eb0a498034d46adbca6048b4d2d3b7e:emgentry/Combinatorial Reactions/amidation mzXMLs/amidation_C5_0_BA4_01_63075.mzXML:scan:363	qToF	Positive	829b111390c145b3920e240ad416c1d1
Met-C5:0	mzspec:GNPSTASK-1eb0a498034d46adbca6048b4d2d3b7e:emgentry/Combinatorial Reactions/amidation mzXMLs/amidation_C5_0_BA4_01_63075.mzXML:scan:938	qToF	Positive	9e17d9dbfb1f4558bcde25cfafac6907
Ornithine-C5:0	mzspec:GNPSTASK-1eb0a498034d46adbca6048b4d2d3b7e:emgentry/Combinatorial Reactions/amidation mzXMLs/amidation_C5_0_BA4_01_63075.mzXML:scan:260	qToF	Positive	a0c0ed0041624f0282e8219d57c62340
Phe-C5:0	mzspec:GNPSTASK-1eb0a498034d46adbca6048b4d2d3b7e:emgentry/Combinatorial Reactions/amidation mzXMLs/amidation_C5_0_BA4_01_63075.mzXML:scan:1096	qToF	Positive	e9a5d0222eca469a88637b1977d82290
Ser-C5:0	mzspec:GNPSTASK-1eb0a498034d46adbca6048b4d2d3b7e:emgentry/Combinatorial Reactions/amidation mzXMLs/amidation_C5_0_BA4_01_63075.mzXML:scan:404	qToF	Positive	ece69f919d7042d18b196741c1de3d7e
Tau-C5:0	mzspec:GNPSTASK-1eb0a498034d46adbca6048b4d2d3b7e:emgentry/Combinatorial Reactions/amidation mzXMLs/amidation_C5_0_BA4_01_63075.mzXML:scan:297	qToF	Positive	1ae7bb015d6d45be91a7e80c81ac3cd4
Thr-C5:0	mzspec:GNPSTASK-1eb0a498034d46adbca6048b4d2d3b7e:emgentry/Combinatorial Reactions/amidation mzXMLs/amidation_C5_0_BA4_01_63075.mzXML:scan:626	qToF	Positive	3399d16a3ce849008cb05215c58569b0
Trp-C5:0	mzspec:GNPSTASK-1eb0a498034d46adbca6048b4d2d3b7e:emgentry/Combinatorial Reactions/amidation mzXMLs/amidation_C5_0_BA4_01_63075.mzXML:scan:1094	qToF	Positive	96a8ed59f2864cd8a0e26217eae4ab3a
Tyr-C5:0	mzspec:GNPSTASK-1eb0a498034d46adbca6048b4d2d3b7e:emgentry/Combinatorial Reactions/amidation mzXMLs/amidation_C5_0_BA4_01_63075.mzXML:scan:878	qToF	Positive	f6416a6bf82b4f53a7fceeff9d1ef85a
Val-C5:0	mzspec:GNPSTASK-1eb0a498034d46adbca6048b4d2d3b7e:emgentry/Combinatorial Reactions/amidation mzXMLs/amidation_C5_0_BA4_01_63075.mzXML:scan:902	qToF	Positive	47f50cb18a7d456392d71ee3455c8899
dopamine-C5:0	mzspec:GNPSTASK-1eb0a498034d46adbca6048b4d2d3b7e:emgentry/Combinatorial Reactions/amidation mzXMLs/amidation_C5_0_BA4_01_63075.mzXML:scan:894	qToF	Positive	6bee364cfd934b02a79fd7221fbc65dc
tryptamine-C5:0	mzspec:GNPSTASK-1eb0a498034d46adbca6048b4d2d3b7e:emgentry/Combinatorial Reactions/amidation mzXMLs/amidation_C5_0_BA4_01_63075.mzXML:scan:1202	qToF	Positive	304dc921b2bc4fd1a7dbbaf24dd29f0d
GABA-C5:0	mzspec:GNPSTASK-1eb0a498034d46adbca6048b4d2d3b7e:emgentry/Combinatorial Reactions/amidation mzXMLs/amidation_C5_0_BA4_01_63075.mzXML:scan:722	qToF	Positive	3c2c0d8da63b434e944a458d0e803b36
histamine-C5:0	mzspec:GNPSTASK-1eb0a498034d46adbca6048b4d2d3b7e:emgentry/Combinatorial Reactions/amidation mzXMLs/amidation_C5_0_BA4_01_63075.mzXML:scan:302	qToF	Positive	8be53a16ea7245bf9fcacabd75eddd03
putrescine-C5:0	mzspec:GNPSTASK-1eb0a498034d46adbca6048b4d2d3b7e:emgentry/Combinatorial Reactions/amidation mzXMLs/amidation_C5_0_BA4_01_63075.mzXML:scan:278	qToF	Positive	3d2e84570ff14f25b97a7e63f4af237c
spermidine-C5:0	mzspec:GNPSTASK-1eb0a498034d46adbca6048b4d2d3b7e:emgentry/Combinatorial Reactions/amidation mzXMLs/amidation_C5_0_BA4_01_63075.mzXML:scan:146	qToF	Positive	6e837d8f3bba46478d9caa54cb878039
aminoadipic acid-C5:0	mzspec:GNPSTASK-1eb0a498034d46adbca6048b4d2d3b7e:emgentry/Combinatorial Reactions/amidation mzXMLs/amidation_C5_0_BA4_01_63075.mzXML:scan:734	qToF	Positive	80400ced541b495aa9da248c60d3d550
Arg-C6:0	mzspec:GNPSTASK-1eb0a498034d46adbca6048b4d2d3b7e:emgentry/Combinatorial Reactions/amidation mzXMLs/amidation_C6_0_BA5_01_63076.mzXML:scan:656	qToF	Positive	470fdc7322134cf8a099b2fddb877cb8
Asp-C6:0	mzspec:GNPSTASK-1eb0a498034d46adbca6048b4d2d3b7e:emgentry/Combinatorial Reactions/amidation mzXMLs/amidation_C6_0_BA5_01_63076.mzXML:scan:771	qToF	Positive	af5ac9831dd44b5ab03d0297946a1a87
Citrulline-C6:0	mzspec:GNPSTASK-1eb0a498034d46adbca6048b4d2d3b7e:emgentry/Combinatorial Reactions/amidation mzXMLs/amidation_C6_0_BA5_01_63076.mzXML:scan:765	qToF	Positive	3ada2a726a674b0da41b2c61ab9a4d00
Glu-C6:0	mzspec:GNPSTASK-1eb0a498034d46adbca6048b4d2d3b7e:emgentry/Combinatorial Reactions/amidation mzXMLs/amidation_C6_0_BA5_01_63076.mzXML:scan:813	qToF	Positive	b613dcee5e014a3eb6afb43f235fa603
Gly-C6:0	mzspec:GNPSTASK-1eb0a498034d46adbca6048b4d2d3b7e:emgentry/Combinatorial Reactions/amidation mzXMLs/amidation_C6_0_BA5_01_63076.mzXML:scan:773	qToF	Positive	3d837e5018104cf281f60450112ea1b5
His-C6:0	mzspec:GNPSTASK-1eb0a498034d46adbca6048b4d2d3b7e:emgentry/Combinatorial Reactions/amidation mzXMLs/amidation_C6_0_BA5_01_63076.mzXML:scan:512	qToF	Positive	3a5272eeed4d4bdbb25d9e1a87b88d85
Leu-C6:0	mzspec:GNPSTASK-1eb0a498034d46adbca6048b4d2d3b7e:emgentry/Combinatorial Reactions/amidation mzXMLs/amidation_C6_0_BA5_01_63076.mzXML:scan:1166	qToF	Positive	9393d63841794de3846ef73c4ba5f67d
Lys-C6:0	mzspec:GNPSTASK-1eb0a498034d46adbca6048b4d2d3b7e:emgentry/Combinatorial Reactions/amidation mzXMLs/amidation_C6_0_BA5_01_63076.mzXML:scan:668	qToF	Positive	e6f6d4dafcaa446eb470c6bf12c39d48
Met-C6:0	mzspec:GNPSTASK-1eb0a498034d46adbca6048b4d2d3b7e:emgentry/Combinatorial Reactions/amidation mzXMLs/amidation_C6_0_BA5_01_63076.mzXML:scan:1058	qToF	Positive	1d7938eaa79f40ae8cb935cdc58d4329
Ornithine-C6:0	mzspec:GNPSTASK-1eb0a498034d46adbca6048b4d2d3b7e:emgentry/Combinatorial Reactions/amidation mzXMLs/amidation_C6_0_BA5_01_63076.mzXML:scan:590	qToF	Positive	a8832540f5c8447797c2ecbfca9e6fa0
Phe-C6:0	mzspec:GNPSTASK-1eb0a498034d46adbca6048b4d2d3b7e:emgentry/Combinatorial Reactions/amidation mzXMLs/amidation_C6_0_BA5_01_63076.mzXML:scan:1197	qToF	Positive	b80a9e58b6fe47b89f8227cc02d68a3b
Ser-C6:0	mzspec:GNPSTASK-1eb0a498034d46adbca6048b4d2d3b7e:emgentry/Combinatorial Reactions/amidation mzXMLs/amidation_C6_0_BA5_01_63076.mzXML:scan:717	qToF	Positive	01459e50daae40c5b27908ad44023c21
Tau-C6:0	mzspec:GNPSTASK-1eb0a498034d46adbca6048b4d2d3b7e:emgentry/Combinatorial Reactions/amidation mzXMLs/amidation_C6_0_BA5_01_63076.mzXML:scan:626	qToF	Positive	75ef9d692ae243dbb03f92e2f56be6a4
Thr-C6:0	mzspec:GNPSTASK-1eb0a498034d46adbca6048b4d2d3b7e:emgentry/Combinatorial Reactions/amidation mzXMLs/amidation_C6_0_BA5_01_63076.mzXML:scan:812	qToF	Positive	2dab0d349612407bbd73b8950f8b2f47
Trp-C6:0	mzspec:GNPSTASK-1eb0a498034d46adbca6048b4d2d3b7e:emgentry/Combinatorial Reactions/amidation mzXMLs/amidation_C6_0_BA5_01_63076.mzXML:scan:1184	qToF	Positive	421a3545bd834cedb85fdcdaaab3f641
Tyr-C6:0	mzspec:GNPSTASK-1eb0a498034d46adbca6048b4d2d3b7e:emgentry/Combinatorial Reactions/amidation mzXMLs/amidation_C6_0_BA5_01_63076.mzXML:scan:987	qToF	Positive	c95174ff88874274b6062c02209dfb6a
Val-C6:0	mzspec:GNPSTASK-1eb0a498034d46adbca6048b4d2d3b7e:emgentry/Combinatorial Reactions/amidation mzXMLs/amidation_C6_0_BA5_01_63076.mzXML:scan:1046	qToF	Positive	34a21d2b337947159a8b518b6784b60b
dopamine-C6:0	mzspec:GNPSTASK-1eb0a498034d46adbca6048b4d2d3b7e:emgentry/Combinatorial Reactions/amidation mzXMLs/amidation_C6_0_BA5_01_63076.mzXML:scan:1016	qToF	Positive	b4313dff27904cb099ae2e7638867fa6
tryptamine-C6:0	mzspec:GNPSTASK-1eb0a498034d46adbca6048b4d2d3b7e:emgentry/Combinatorial Reactions/amidation mzXMLs/amidation_C6_0_BA5_01_63076.mzXML:scan:1298	qToF	Positive	8c50c9d0c7e54ddfa51ecba78e8a5ead
GABA-C6:0	mzspec:GNPSTASK-1eb0a498034d46adbca6048b4d2d3b7e:emgentry/Combinatorial Reactions/amidation mzXMLs/amidation_C6_0_BA5_01_63076.mzXML:scan:878	qToF	Positive	fc73b317c0534578a4e93ab1095fe440
histamine-C6:0	mzspec:GNPSTASK-1eb0a498034d46adbca6048b4d2d3b7e:emgentry/Combinatorial Reactions/amidation mzXMLs/amidation_C6_0_BA5_01_63076.mzXML:scan:620	qToF	Positive	869d3853e99c42e89b6b9bfa950b60ca
putrescine-C6:0	mzspec:GNPSTASK-1eb0a498034d46adbca6048b4d2d3b7e:emgentry/Combinatorial Reactions/amidation mzXMLs/amidation_C6_0_BA5_01_63076.mzXML:scan:608	qToF	Positive	d09454ea1827400f887a0475ff6a9db0
spermidine-C6:0	mzspec:GNPSTASK-1eb0a498034d46adbca6048b4d2d3b7e:emgentry/Combinatorial Reactions/amidation mzXMLs/amidation_C6_0_BA5_01_63076.mzXML:scan:290	qToF	Positive	d202990652e04b69b36ce7ffa0c6a302
aminoadipic acid-C6:0	mzspec:GNPSTASK-1eb0a498034d46adbca6048b4d2d3b7e:emgentry/Combinatorial Reactions/amidation mzXMLs/amidation_C6_0_BA5_01_63076.mzXML:scan:866	qToF	Positive	597ba3d919e6420fbd3a53c1cf3d4529
Ala-C7:0	mzspec:GNPSTASK-1eb0a498034d46adbca6048b4d2d3b7e:emgentry/Combinatorial Reactions/amidation mzXMLs/amidation_C7_0_BA6_01_63077.mzXML:scan:1016	qToF	Positive	f73cac09bef14b9f9d700b6e3d18cee7
Arg-C7:0	mzspec:GNPSTASK-1eb0a498034d46adbca6048b4d2d3b7e:emgentry/Combinatorial Reactions/amidation mzXMLs/amidation_C7_0_BA6_01_63077.mzXML:scan:794	qToF	Positive	6a3236c4b364469abd79350a1d45bf77
Asp-C7:0	mzspec:GNPSTASK-1eb0a498034d46adbca6048b4d2d3b7e:emgentry/Combinatorial Reactions/amidation mzXMLs/amidation_C7_0_BA6_01_63077.mzXML:scan:920	qToF	Positive	6273ad26a154438d839d4dff50c7891b
Citrulline-C7:0	mzspec:GNPSTASK-1eb0a498034d46adbca6048b4d2d3b7e:emgentry/Combinatorial Reactions/amidation mzXMLs/amidation_C7_0_BA6_01_63077.mzXML:scan:890	qToF	Positive	c0f910fa87414366bcd877304d558f47
Gln-C7:0	mzspec:GNPSTASK-1eb0a498034d46adbca6048b4d2d3b7e:emgentry/Combinatorial Reactions/amidation mzXMLs/amidation_C7_0_BA6_01_63077.mzXML:scan:880	qToF	Positive	153bd3f10b55454d8aadce1f898ec86e
Glu-C7:0	mzspec:GNPSTASK-1eb0a498034d46adbca6048b4d2d3b7e:emgentry/Combinatorial Reactions/amidation mzXMLs/amidation_C7_0_BA6_01_63077.mzXML:scan:946	qToF	Positive	b1f98f03daba439b9fad1e8c35b83d04
Gly-C7:0	mzspec:GNPSTASK-1eb0a498034d46adbca6048b4d2d3b7e:emgentry/Combinatorial Reactions/amidation mzXMLs/amidation_C7_0_BA6_01_63077.mzXML:scan:938	qToF	Positive	ceaf5f460e784f579b326205a7e5ec5f
His-C7:0	mzspec:GNPSTASK-1eb0a498034d46adbca6048b4d2d3b7e:emgentry/Combinatorial Reactions/amidation mzXMLs/amidation_C7_0_BA6_01_63077.mzXML:scan:728	qToF	Positive	910ccad96e5649c4acf36c112382cd60
Leu-C7:0	mzspec:GNPSTASK-1eb0a498034d46adbca6048b4d2d3b7e:emgentry/Combinatorial Reactions/amidation mzXMLs/amidation_C7_0_BA6_01_63077.mzXML:scan:1262	qToF	Positive	ee39363b1f1d445586984e47cbfcb429
Lys-C7:0	mzspec:GNPSTASK-1eb0a498034d46adbca6048b4d2d3b7e:emgentry/Combinatorial Reactions/amidation mzXMLs/amidation_C7_0_BA6_01_63077.mzXML:scan:812	qToF	Positive	ecbc9341753742b8bfbc85790db31410
Met-C7:0	mzspec:GNPSTASK-1eb0a498034d46adbca6048b4d2d3b7e:emgentry/Combinatorial Reactions/amidation mzXMLs/amidation_C7_0_BA6_01_63077.mzXML:scan:1172	qToF	Positive	260b1dcb0e9a4e3b95c6788d1eb0de3e
Ornithine-C7:0	mzspec:GNPSTASK-1eb0a498034d46adbca6048b4d2d3b7e:emgentry/Combinatorial Reactions/amidation mzXMLs/amidation_C7_0_BA6_01_63077.mzXML:scan:765	qToF	Positive	388771fd7c9b48e48543d9a0f80cf898
Phe-C7:0	mzspec:GNPSTASK-1eb0a498034d46adbca6048b4d2d3b7e:emgentry/Combinatorial Reactions/amidation mzXMLs/amidation_C7_0_BA6_01_63077.mzXML:scan:1286	qToF	Positive	f55703b356b24db68b1cae451b7a1a9a
Ser-C7:0	mzspec:GNPSTASK-1eb0a498034d46adbca6048b4d2d3b7e:emgentry/Combinatorial Reactions/amidation mzXMLs/amidation_C7_0_BA6_01_63077.mzXML:scan:884	qToF	Positive	0efdb4bdd55e4ef69ab86bb746f5ada1
Tau-C7:0	mzspec:GNPSTASK-1eb0a498034d46adbca6048b4d2d3b7e:emgentry/Combinatorial Reactions/amidation mzXMLs/amidation_C7_0_BA6_01_63077.mzXML:scan:806	qToF	Positive	68b51e9dbfe74fa4977f933974a17f05
Thr-C7:0	mzspec:GNPSTASK-1eb0a498034d46adbca6048b4d2d3b7e:emgentry/Combinatorial Reactions/amidation mzXMLs/amidation_C7_0_BA6_01_63077.mzXML:scan:950	qToF	Positive	2d2dc4d2892f49f9abf83e5902ee0223
Trp-C7:0	mzspec:GNPSTASK-1eb0a498034d46adbca6048b4d2d3b7e:emgentry/Combinatorial Reactions/amidation mzXMLs/amidation_C7_0_BA6_01_63077.mzXML:scan:1263	qToF	Positive	bc99a2b480294e5e86402f46d2032150
Tyr-C7:0	mzspec:GNPSTASK-1eb0a498034d46adbca6048b4d2d3b7e:emgentry/Combinatorial Reactions/amidation mzXMLs/amidation_C7_0_BA6_01_63077.mzXML:scan:1088	qToF	Positive	65e25868c3b04ca394dc7262f4fccaf3
Val-C7:0	mzspec:GNPSTASK-1eb0a498034d46adbca6048b4d2d3b7e:emgentry/Combinatorial Reactions/amidation mzXMLs/amidation_C7_0_BA6_01_63077.mzXML:scan:1178	qToF	Positive	185ca4589ae04b50922bab5a78c15c0d
tryptamine-C7:0	mzspec:GNPSTASK-1eb0a498034d46adbca6048b4d2d3b7e:emgentry/Combinatorial Reactions/amidation mzXMLs/amidation_C7_0_BA6_01_63077.mzXML:scan:1389	qToF	Positive	1967d2b5a0494c5faa94feeed400bd19
GABA-C7:0	mzspec:GNPSTASK-1eb0a498034d46adbca6048b4d2d3b7e:emgentry/Combinatorial Reactions/amidation mzXMLs/amidation_C7_0_BA6_01_63077.mzXML:scan:1010	qToF	Positive	c936cbde040d4d89b14bd7565fea360c
histamine-C7:0	mzspec:GNPSTASK-1eb0a498034d46adbca6048b4d2d3b7e:emgentry/Combinatorial Reactions/amidation mzXMLs/amidation_C7_0_BA6_01_63077.mzXML:scan:776	qToF	Positive	c2ca0766d47344349a369b28bf745cf2
putrescine-C7:0	mzspec:GNPSTASK-1eb0a498034d46adbca6048b4d2d3b7e:emgentry/Combinatorial Reactions/amidation mzXMLs/amidation_C7_0_BA6_01_63077.mzXML:scan:777	qToF	Positive	7f60c9ffd60744499a05a9df67469114
spermidine-C7:0	mzspec:GNPSTASK-1eb0a498034d46adbca6048b4d2d3b7e:emgentry/Combinatorial Reactions/amidation mzXMLs/amidation_C7_0_BA6_01_63077.mzXML:scan:620	qToF	Positive	65dfbeeeab984703a78471b0482e2bb0
aminoadipic acid-C7:0	mzspec:GNPSTASK-1eb0a498034d46adbca6048b4d2d3b7e:emgentry/Combinatorial Reactions/amidation mzXMLs/amidation_C7_0_BA6_01_63077.mzXML:scan:980	qToF	Positive	3d62682f32024199927565ebb017b13c
amyl amine-C7:0	mzspec:GNPSTASK-1eb0a498034d46adbca6048b4d2d3b7e:emgentry/Combinatorial Reactions/amidation mzXMLs/amidation_C7_0_BA6_01_63077.mzXML:scan:1424	qToF	Positive	230c9a8e178141a6852d8e827bec6f4c
Ala-C8:0	mzspec:GNPSTASK-1eb0a498034d46adbca6048b4d2d3b7e:emgentry/Combinatorial Reactions/amidation mzXMLs/amidation_C8_0_BA7_01_63079.mzXML:scan:1136	qToF	Positive	c8492a959d2c4c2ca1f17cf1f835c185
Arg-C8:0	mzspec:GNPSTASK-1eb0a498034d46adbca6048b4d2d3b7e:emgentry/Combinatorial Reactions/amidation mzXMLs/amidation_C8_0_BA7_01_63079.mzXML:scan:898	qToF	Positive	bd541b05c50b4f16ab17beaf5506c88d
Asp-C8:0	mzspec:GNPSTASK-1eb0a498034d46adbca6048b4d2d3b7e:emgentry/Combinatorial Reactions/amidation mzXMLs/amidation_C8_0_BA7_01_63079.mzXML:scan:1040	qToF	Positive	dfc0ca601c7345c7aea6697abd38e633
Citrulline-C8:0	mzspec:GNPSTASK-1eb0a498034d46adbca6048b4d2d3b7e:emgentry/Combinatorial Reactions/amidation mzXMLs/amidation_C8_0_BA7_01_63079.mzXML:scan:998	qToF	Positive	3a86930faf2c41fdb03a7d0e0c35643d
Gln-C8:0	mzspec:GNPSTASK-1eb0a498034d46adbca6048b4d2d3b7e:emgentry/Combinatorial Reactions/amidation mzXMLs/amidation_C8_0_BA7_01_63079.mzXML:scan:1073	qToF	Positive	8382d0fec37444e3a309d58c29da3f4c
Glu-C8:0	mzspec:GNPSTASK-1eb0a498034d46adbca6048b4d2d3b7e:emgentry/Combinatorial Reactions/amidation mzXMLs/amidation_C8_0_BA7_01_63079.mzXML:scan:1058	qToF	Positive	498016a33b7f46d3868d26d86e270241
Gly-C8:0	mzspec:GNPSTASK-1eb0a498034d46adbca6048b4d2d3b7e:emgentry/Combinatorial Reactions/amidation mzXMLs/amidation_C8_0_BA7_01_63079.mzXML:scan:1070	qToF	Positive	450979cbd55040fdb1290b6297e5bc72
His-C8:0	mzspec:GNPSTASK-1eb0a498034d46adbca6048b4d2d3b7e:emgentry/Combinatorial Reactions/amidation mzXMLs/amidation_C8_0_BA7_01_63079.mzXML:scan:854	qToF	Positive	765e0ff1928e4a2db880a1512e139f48
Leu-C8:0	mzspec:GNPSTASK-1eb0a498034d46adbca6048b4d2d3b7e:emgentry/Combinatorial Reactions/amidation mzXMLs/amidation_C8_0_BA7_01_63079.mzXML:scan:1358	qToF	Positive	27fb1c4a27be40edbfd639ab9c8f002c
Lys-C8:0	mzspec:GNPSTASK-1eb0a498034d46adbca6048b4d2d3b7e:emgentry/Combinatorial Reactions/amidation mzXMLs/amidation_C8_0_BA7_01_63079.mzXML:scan:920	qToF	Positive	3f1846f798764e38bba64f553d76c050
Met-C8:0	mzspec:GNPSTASK-1eb0a498034d46adbca6048b4d2d3b7e:emgentry/Combinatorial Reactions/amidation mzXMLs/amidation_C8_0_BA7_01_63079.mzXML:scan:1268	qToF	Positive	83bc1ba45af1471b8e5007c926021a56
Ornithine-C8:0	mzspec:GNPSTASK-1eb0a498034d46adbca6048b4d2d3b7e:emgentry/Combinatorial Reactions/amidation mzXMLs/amidation_C8_0_BA7_01_63079.mzXML:scan:890	qToF	Positive	3467b7daea674c3596e4331b22230f93
Phe-C8:0	mzspec:GNPSTASK-1eb0a498034d46adbca6048b4d2d3b7e:emgentry/Combinatorial Reactions/amidation mzXMLs/amidation_C8_0_BA7_01_63079.mzXML:scan:1376	qToF	Positive	46c8fc2779e74b67bb413e8381e20ae9
Ser-C8:0	mzspec:GNPSTASK-1eb0a498034d46adbca6048b4d2d3b7e:emgentry/Combinatorial Reactions/amidation mzXMLs/amidation_C8_0_BA7_01_63079.mzXML:scan:1010	qToF	Positive	c8fed2676f504d01bb69a908b1dbfe30
Tau-C8:0	mzspec:GNPSTASK-1eb0a498034d46adbca6048b4d2d3b7e:emgentry/Combinatorial Reactions/amidation mzXMLs/amidation_C8_0_BA7_01_63079.mzXML:scan:938	qToF	Positive	27d8d721226f4f6aa75c6343bca0f9ce
Thr-C8:0	mzspec:GNPSTASK-1eb0a498034d46adbca6048b4d2d3b7e:emgentry/Combinatorial Reactions/amidation mzXMLs/amidation_C8_0_BA7_01_63079.mzXML:scan:1064	qToF	Positive	4d506eb15e65425f819195583e3ed293
Trp-C8:0	mzspec:GNPSTASK-1eb0a498034d46adbca6048b4d2d3b7e:emgentry/Combinatorial Reactions/amidation mzXMLs/amidation_C8_0_BA7_01_63079.mzXML:scan:1346	qToF	Positive	bf4a7e5b60324d8fba72089974c5cdbf
Tyr-C8:0	mzspec:GNPSTASK-1eb0a498034d46adbca6048b4d2d3b7e:emgentry/Combinatorial Reactions/amidation mzXMLs/amidation_C8_0_BA7_01_63079.mzXML:scan:1184	qToF	Positive	539de945e9b3424da8dba5dd7b81b9ee
Val-C8:0	mzspec:GNPSTASK-1eb0a498034d46adbca6048b4d2d3b7e:emgentry/Combinatorial Reactions/amidation mzXMLs/amidation_C8_0_BA7_01_63079.mzXML:scan:1274	qToF	Positive	21a826ac77064e08a613742ea3eda792
L-DOPA-C8:0	mzspec:GNPSTASK-1eb0a498034d46adbca6048b4d2d3b7e:emgentry/Combinatorial Reactions/amidation mzXMLs/amidation_C8_0_BA7_01_63079.mzXML:scan:1334	qToF	Positive	037b0f32b8714e57b96646f28a3c356b
PABA-C8:0	mzspec:GNPSTASK-1eb0a498034d46adbca6048b4d2d3b7e:emgentry/Combinatorial Reactions/amidation mzXMLs/amidation_C8_0_BA7_01_63079.mzXML:scan:1198	qToF	Positive	51503b3348bc4c58ac5b7185e4b3c838
dopamine-C8:0	mzspec:GNPSTASK-1eb0a498034d46adbca6048b4d2d3b7e:emgentry/Combinatorial Reactions/amidation mzXMLs/amidation_C8_0_BA7_01_63079.mzXML:scan:1229	qToF	Positive	0c30ed82073a46ba8409ed1c253255fd
tryptamine-C8:0	mzspec:GNPSTASK-1eb0a498034d46adbca6048b4d2d3b7e:emgentry/Combinatorial Reactions/amidation mzXMLs/amidation_C8_0_BA7_01_63079.mzXML:scan:1472	qToF	Positive	1fb2c5b574a44c1183e0fa2845b6f519
GABA-C8:0	mzspec:GNPSTASK-1eb0a498034d46adbca6048b4d2d3b7e:emgentry/Combinatorial Reactions/amidation mzXMLs/amidation_C8_0_BA7_01_63079.mzXML:scan:1118	qToF	Positive	fbb733afffce4c5ca17504cdba5afa9c
histamine-C8:0	mzspec:GNPSTASK-1eb0a498034d46adbca6048b4d2d3b7e:emgentry/Combinatorial Reactions/amidation mzXMLs/amidation_C8_0_BA7_01_63079.mzXML:scan:891	qToF	Positive	00a4626e8a3d4b2e940b0b2d729bf0aa
putrescine-C8:0	mzspec:GNPSTASK-1eb0a498034d46adbca6048b4d2d3b7e:emgentry/Combinatorial Reactions/amidation mzXMLs/amidation_C8_0_BA7_01_63079.mzXML:scan:892	qToF	Positive	ec0555d65362456f999d4bdd6fd0d02d
spermidine-C8:0	mzspec:GNPSTASK-1eb0a498034d46adbca6048b4d2d3b7e:emgentry/Combinatorial Reactions/amidation mzXMLs/amidation_C8_0_BA7_01_63079.mzXML:scan:764	qToF	Positive	f69024d6e8d44d24a5475fd81381556a
aminoadipic acid-C8:0	mzspec:GNPSTASK-1eb0a498034d46adbca6048b4d2d3b7e:emgentry/Combinatorial Reactions/amidation mzXMLs/amidation_C8_0_BA7_01_63079.mzXML:scan:1082	qToF	Positive	0d7b8217120c45eb8ebc7b0d01523f70
Ala-C9:0	mzspec:GNPSTASK-1eb0a498034d46adbca6048b4d2d3b7e:emgentry/Combinatorial Reactions/amidation mzXMLs/amidation_C9_0_BA8_01_63080.mzXML:scan:1232	qToF	Positive	5c085dceec414793b1b4d7aa2093479b
Arg-C9:0	mzspec:GNPSTASK-1eb0a498034d46adbca6048b4d2d3b7e:emgentry/Combinatorial Reactions/amidation mzXMLs/amidation_C9_0_BA8_01_63080.mzXML:scan:987	qToF	Positive	fbff2c25252d4377b8bc969f8eace57d
Asn-C9:0	mzspec:GNPSTASK-1eb0a498034d46adbca6048b4d2d3b7e:emgentry/Combinatorial Reactions/amidation mzXMLs/amidation_C9_0_BA8_01_63080.mzXML:scan:1076	qToF	Positive	f4bf50ff5bf642feac1b71d0fdce0e0d
Asp-C9:0	mzspec:GNPSTASK-1eb0a498034d46adbca6048b4d2d3b7e:emgentry/Combinatorial Reactions/amidation mzXMLs/amidation_C9_0_BA8_01_63080.mzXML:scan:1136	qToF	Positive	100b4aedaba2448699c4b8ab8df7ad0b
Citrulline-C9:0	mzspec:GNPSTASK-1eb0a498034d46adbca6048b4d2d3b7e:emgentry/Combinatorial Reactions/amidation mzXMLs/amidation_C9_0_BA8_01_63080.mzXML:scan:1088	qToF	Positive	858bf090e1e542a2888cbd7a2cd8a022
Glu-C9:0	mzspec:GNPSTASK-1eb0a498034d46adbca6048b4d2d3b7e:emgentry/Combinatorial Reactions/amidation mzXMLs/amidation_C9_0_BA8_01_63080.mzXML:scan:1148	qToF	Positive	d2c96f1f895b402db1ea233b103f11f6
Gly-C9:0	mzspec:GNPSTASK-1eb0a498034d46adbca6048b4d2d3b7e:emgentry/Combinatorial Reactions/amidation mzXMLs/amidation_C9_0_BA8_01_63080.mzXML:scan:1178	qToF	Positive	8f0814bfb1724e92b2259011040ff23a
His-C9:0	mzspec:GNPSTASK-1eb0a498034d46adbca6048b4d2d3b7e:emgentry/Combinatorial Reactions/amidation mzXMLs/amidation_C9_0_BA8_01_63080.mzXML:scan:950	qToF	Positive	0508fbd81bad4b6d9a0ef49d496edac7
Leu-C9:0	mzspec:GNPSTASK-1eb0a498034d46adbca6048b4d2d3b7e:emgentry/Combinatorial Reactions/amidation mzXMLs/amidation_C9_0_BA8_01_63080.mzXML:scan:1430	qToF	Positive	507657a86b3d4fbf868b2b688c2a3eaf
Lys-C9:0	mzspec:GNPSTASK-1eb0a498034d46adbca6048b4d2d3b7e:emgentry/Combinatorial Reactions/amidation mzXMLs/amidation_C9_0_BA8_01_63080.mzXML:scan:1010	qToF	Positive	2c6d81cec59044db988dddcf5e349e89
Met-C9:0	mzspec:GNPSTASK-1eb0a498034d46adbca6048b4d2d3b7e:emgentry/Combinatorial Reactions/amidation mzXMLs/amidation_C9_0_BA8_01_63080.mzXML:scan:1347	qToF	Positive	33f36c943c9747908f2149cd72641493
Ornithine-C9:0	mzspec:GNPSTASK-1eb0a498034d46adbca6048b4d2d3b7e:emgentry/Combinatorial Reactions/amidation mzXMLs/amidation_C9_0_BA8_01_63080.mzXML:scan:980	qToF	Positive	ea103d31216c48d780bc718b6a99487f
Phe-C9:0	mzspec:GNPSTASK-1eb0a498034d46adbca6048b4d2d3b7e:emgentry/Combinatorial Reactions/amidation mzXMLs/amidation_C9_0_BA8_01_63080.mzXML:scan:1448	qToF	Positive	2ab816bf8e3e4e66929e297b789f5580
Ser-C9:0	mzspec:GNPSTASK-1eb0a498034d46adbca6048b4d2d3b7e:emgentry/Combinatorial Reactions/amidation mzXMLs/amidation_C9_0_BA8_01_63080.mzXML:scan:1112	qToF	Positive	5e670f0b3be14498920c5d7745ac4267
Tau-C9:0	mzspec:GNPSTASK-1eb0a498034d46adbca6048b4d2d3b7e:emgentry/Combinatorial Reactions/amidation mzXMLs/amidation_C9_0_BA8_01_63080.mzXML:scan:1040	qToF	Positive	dcfc04c91a974d29b54535a648e8a89a
Thr-C9:0	mzspec:GNPSTASK-1eb0a498034d46adbca6048b4d2d3b7e:emgentry/Combinatorial Reactions/amidation mzXMLs/amidation_C9_0_BA8_01_63080.mzXML:scan:1166	qToF	Positive	0847f9e7b19d421db452aafd6adba66a
Trp-C9:0	mzspec:GNPSTASK-1eb0a498034d46adbca6048b4d2d3b7e:emgentry/Combinatorial Reactions/amidation mzXMLs/amidation_C9_0_BA8_01_63080.mzXML:scan:1412	qToF	Positive	417ab0426482488a99f73e34cb5fe6d0
Tyr-C9:0	mzspec:GNPSTASK-1eb0a498034d46adbca6048b4d2d3b7e:emgentry/Combinatorial Reactions/amidation mzXMLs/amidation_C9_0_BA8_01_63080.mzXML:scan:1262	qToF	Positive	23864e40c0e542ef99f57c55349b490b
Val-C9:0	mzspec:GNPSTASK-1eb0a498034d46adbca6048b4d2d3b7e:emgentry/Combinatorial Reactions/amidation mzXMLs/amidation_C9_0_BA8_01_63080.mzXML:scan:1364	qToF	Positive	3b7c26fe3d9745aaaf6b17c2b456ba03
L-DOPA-C9:0	mzspec:GNPSTASK-1eb0a498034d46adbca6048b4d2d3b7e:emgentry/Combinatorial Reactions/amidation mzXMLs/amidation_C9_0_BA8_01_63080.mzXML:scan:1210	qToF	Positive	63aefec5b5ae44509d440f0375c45250
dopamine-C9:0	mzspec:GNPSTASK-1eb0a498034d46adbca6048b4d2d3b7e:emgentry/Combinatorial Reactions/amidation mzXMLs/amidation_C9_0_BA8_01_63080.mzXML:scan:1305	qToF	Positive	7e375cd814bb4458862a158d7c98d375
tryptamine-C9:0	mzspec:GNPSTASK-1eb0a498034d46adbca6048b4d2d3b7e:emgentry/Combinatorial Reactions/amidation mzXMLs/amidation_C9_0_BA8_01_63080.mzXML:scan:1538	qToF	Positive	3c37b44162ff4ba1b9d57ff11ff2a5af
GABA-C9:0	mzspec:GNPSTASK-1eb0a498034d46adbca6048b4d2d3b7e:emgentry/Combinatorial Reactions/amidation mzXMLs/amidation_C9_0_BA8_01_63080.mzXML:scan:1214	qToF	Positive	5cc1747fca004eb4902af2bc9c48ab64
histamine-C9:0	mzspec:GNPSTASK-1eb0a498034d46adbca6048b4d2d3b7e:emgentry/Combinatorial Reactions/amidation mzXMLs/amidation_C9_0_BA8_01_63080.mzXML:scan:986	qToF	Positive	307ddb2891ee4bba9d879dbd23747b5f
putrescine-C9:0	mzspec:GNPSTASK-1eb0a498034d46adbca6048b4d2d3b7e:emgentry/Combinatorial Reactions/amidation mzXMLs/amidation_C9_0_BA8_01_63080.mzXML:scan:988	qToF	Positive	4a2bf03d6ba04783884428305eba88c8
spermidine-C9:0	mzspec:GNPSTASK-1eb0a498034d46adbca6048b4d2d3b7e:emgentry/Combinatorial Reactions/amidation mzXMLs/amidation_C9_0_BA8_01_63080.mzXML:scan:860	qToF	Positive	4d641638f9ad48eea0662a36ebbae590
aminoadipic acid-C9:0	mzspec:GNPSTASK-1eb0a498034d46adbca6048b4d2d3b7e:emgentry/Combinatorial Reactions/amidation mzXMLs/amidation_C9_0_BA8_01_63080.mzXML:scan:1172	qToF	Positive	e20dfd524ea546a3a78ce8ef87fe5ec0
Ala-C10:0	mzspec:GNPSTASK-1eb0a498034d46adbca6048b4d2d3b7e:emgentry/Combinatorial Reactions/amidation mzXMLs/amidation_C10_0_BA9_01_63081.mzXML:scan:1328	qToF	Positive	5efc571cd1634d9580f2265ce5b1b79d
Arg-C10:0	mzspec:GNPSTASK-1eb0a498034d46adbca6048b4d2d3b7e:emgentry/Combinatorial Reactions/amidation mzXMLs/amidation_C10_0_BA9_01_63081.mzXML:scan:1064	qToF	Positive	52e5df942e734c5481bb2ee1e85dde7c
Asn-C10:0	mzspec:GNPSTASK-1eb0a498034d46adbca6048b4d2d3b7e:emgentry/Combinatorial Reactions/amidation mzXMLs/amidation_C10_0_BA9_01_63081.mzXML:scan:1172	qToF	Positive	37f614c236c64979a95055fb5fea99fc
Asp-C10:0	mzspec:GNPSTASK-1eb0a498034d46adbca6048b4d2d3b7e:emgentry/Combinatorial Reactions/amidation mzXMLs/amidation_C10_0_BA9_01_63081.mzXML:scan:1226	qToF	Positive	6551c0af42164146b1540e2b4017cc6f
Citrulline-C10:0	mzspec:GNPSTASK-1eb0a498034d46adbca6048b4d2d3b7e:emgentry/Combinatorial Reactions/amidation mzXMLs/amidation_C10_0_BA9_01_63081.mzXML:scan:1173	qToF	Positive	e621d4ba7c8e4cda990e7a2a70924152
Gln-C10:0	mzspec:GNPSTASK-1eb0a498034d46adbca6048b4d2d3b7e:emgentry/Combinatorial Reactions/amidation mzXMLs/amidation_C10_0_BA9_01_63081.mzXML:scan:1174	qToF	Positive	c1ea022293d6425b9e2e4b6aa7e636fd
Glu-C10:0	mzspec:GNPSTASK-1eb0a498034d46adbca6048b4d2d3b7e:emgentry/Combinatorial Reactions/amidation mzXMLs/amidation_C10_0_BA9_01_63081.mzXML:scan:1238	qToF	Positive	8d24fa6c96c84b4b8fcf00bb61f461d2
Gly-C10:0	mzspec:GNPSTASK-1eb0a498034d46adbca6048b4d2d3b7e:emgentry/Combinatorial Reactions/amidation mzXMLs/amidation_C10_0_BA9_01_63081.mzXML:scan:1274	qToF	Positive	88e2d69157d94391aa79026621dc28ce
His-C10:0	mzspec:GNPSTASK-1eb0a498034d46adbca6048b4d2d3b7e:emgentry/Combinatorial Reactions/amidation mzXMLs/amidation_C10_0_BA9_01_63081.mzXML:scan:1035	qToF	Positive	5b8908d261b44960b6676adee1d9d03b
Leu-C10:0	mzspec:GNPSTASK-1eb0a498034d46adbca6048b4d2d3b7e:emgentry/Combinatorial Reactions/amidation mzXMLs/amidation_C10_0_BA9_01_63081.mzXML:scan:1514	qToF	Positive	e6fe907ce0174f79b30b2b83e350414c
Lys-C10:0	mzspec:GNPSTASK-1eb0a498034d46adbca6048b4d2d3b7e:emgentry/Combinatorial Reactions/amidation mzXMLs/amidation_C10_0_BA9_01_63081.mzXML:scan:1088	qToF	Positive	3061596c0e214e03842b68b0a0415667
Met-C10:0	mzspec:GNPSTASK-1eb0a498034d46adbca6048b4d2d3b7e:emgentry/Combinatorial Reactions/amidation mzXMLs/amidation_C10_0_BA9_01_63081.mzXML:scan:1436	qToF	Positive	759deb0c11d74ae1823f53093e771ae7
Ornithine-C10:0	mzspec:GNPSTASK-1eb0a498034d46adbca6048b4d2d3b7e:emgentry/Combinatorial Reactions/amidation mzXMLs/amidation_C10_0_BA9_01_63081.mzXML:scan:1065	qToF	Positive	fafaa98c44674305836f324cd1323acf
Phe-C10:0	mzspec:GNPSTASK-1eb0a498034d46adbca6048b4d2d3b7e:emgentry/Combinatorial Reactions/amidation mzXMLs/amidation_C10_0_BA9_01_63081.mzXML:scan:1520	qToF	Positive	5bd1020eccc749b0858648a8c05638f2
Ser-C10:0	mzspec:GNPSTASK-1eb0a498034d46adbca6048b4d2d3b7e:emgentry/Combinatorial Reactions/amidation mzXMLs/amidation_C10_0_BA9_01_63081.mzXML:scan:1208	qToF	Positive	c8d540f190b24b428d0c638bbfb9b13a
Tau-C10:0	mzspec:GNPSTASK-1eb0a498034d46adbca6048b4d2d3b7e:emgentry/Combinatorial Reactions/amidation mzXMLs/amidation_C10_0_BA9_01_63081.mzXML:scan:1136	qToF	Positive	c6a0f5eccf5641f08bbf71fbb7aa0758
Thr-C10:0	mzspec:GNPSTASK-1eb0a498034d46adbca6048b4d2d3b7e:emgentry/Combinatorial Reactions/amidation mzXMLs/amidation_C10_0_BA9_01_63081.mzXML:scan:1256	qToF	Positive	453f3b935bab4abc858cd55274a41239
Trp-C10:0	mzspec:GNPSTASK-1eb0a498034d46adbca6048b4d2d3b7e:emgentry/Combinatorial Reactions/amidation mzXMLs/amidation_C10_0_BA9_01_63081.mzXML:scan:1490	qToF	Positive	dcdae71390c44782b73e29233bda5b12
Tyr-C10:0	mzspec:GNPSTASK-1eb0a498034d46adbca6048b4d2d3b7e:emgentry/Combinatorial Reactions/amidation mzXMLs/amidation_C10_0_BA9_01_63081.mzXML:scan:1346	qToF	Positive	a68567ed9d274f6fac2fff6b3bfc0ba4
Val-C10:0	mzspec:GNPSTASK-1eb0a498034d46adbca6048b4d2d3b7e:emgentry/Combinatorial Reactions/amidation mzXMLs/amidation_C10_0_BA9_01_63081.mzXML:scan:1449	qToF	Positive	a1d7711e6c5540049f67510f89145aaf
L-DOPA-C10:0	mzspec:GNPSTASK-1eb0a498034d46adbca6048b4d2d3b7e:emgentry/Combinatorial Reactions/amidation mzXMLs/amidation_C10_0_BA9_01_63081.mzXML:scan:1295	qToF	Positive	e17732c1df6645eaaa6d0d6e9a9bd3c1
dopamine-C10:0	mzspec:GNPSTASK-1eb0a498034d46adbca6048b4d2d3b7e:emgentry/Combinatorial Reactions/amidation mzXMLs/amidation_C10_0_BA9_01_63081.mzXML:scan:1390	qToF	Positive	d7795bc5562d49e2aa6de50c0dbee270
tryptamine-C10:0	mzspec:GNPSTASK-1eb0a498034d46adbca6048b4d2d3b7e:emgentry/Combinatorial Reactions/amidation mzXMLs/amidation_C10_0_BA9_01_63081.mzXML:scan:1616	qToF	Positive	52bfb37018a346ce9b6d31547534077b
GABA-C10:0	mzspec:GNPSTASK-1eb0a498034d46adbca6048b4d2d3b7e:emgentry/Combinatorial Reactions/amidation mzXMLs/amidation_C10_0_BA9_01_63081.mzXML:scan:1304	qToF	Positive	4bd3f9db10fd40ebbee7659df34b1790
histamine-C10:0	mzspec:GNPSTASK-1eb0a498034d46adbca6048b4d2d3b7e:emgentry/Combinatorial Reactions/amidation mzXMLs/amidation_C10_0_BA9_01_63081.mzXML:scan:1067	qToF	Positive	0b5618c6f63843e18879ec1e0316c74e
putrescine-C10:0	mzspec:GNPSTASK-1eb0a498034d46adbca6048b4d2d3b7e:emgentry/Combinatorial Reactions/amidation mzXMLs/amidation_C10_0_BA9_01_63081.mzXML:scan:1066	qToF	Positive	4054f7783e4a443c949d74a56043e63a
spermidine-C10:0	mzspec:GNPSTASK-1eb0a498034d46adbca6048b4d2d3b7e:emgentry/Combinatorial Reactions/amidation mzXMLs/amidation_C10_0_BA9_01_63081.mzXML:scan:944	qToF	Positive	7f9b753d917a44549f1029aa2ba07df3
aminoadipic acid-C10:0	mzspec:GNPSTASK-1eb0a498034d46adbca6048b4d2d3b7e:emgentry/Combinatorial Reactions/amidation mzXMLs/amidation_C10_0_BA9_01_63081.mzXML:scan:1257	qToF	Positive	9013dc579e5f47f7892f8cd741836f31
Ala-C11:0	mzspec:GNPSTASK-1eb0a498034d46adbca6048b4d2d3b7e:emgentry/Combinatorial Reactions/amidation mzXMLs/amidation_C11_0_BA10_01_63082.mzXML:scan:1395	qToF	Positive	4a2e2df6e19e4e0e99ad203356e1ca9b
Arg-C11:0	mzspec:GNPSTASK-1eb0a498034d46adbca6048b4d2d3b7e:emgentry/Combinatorial Reactions/amidation mzXMLs/amidation_C11_0_BA10_01_63082.mzXML:scan:1119	qToF	Positive	31a38b047c484446a3384c22a4b4a053
Asn-C11:0	mzspec:GNPSTASK-1eb0a498034d46adbca6048b4d2d3b7e:emgentry/Combinatorial Reactions/amidation mzXMLs/amidation_C11_0_BA10_01_63082.mzXML:scan:1235	qToF	Positive	eef3668de840448db8279eb3fad12419
Asp-C11:0	mzspec:GNPSTASK-1eb0a498034d46adbca6048b4d2d3b7e:emgentry/Combinatorial Reactions/amidation mzXMLs/amidation_C11_0_BA10_01_63082.mzXML:scan:1293	qToF	Positive	8c32f41f58f24f199600b5d29b6d3cdd
Citrulline-C11:0	mzspec:GNPSTASK-1eb0a498034d46adbca6048b4d2d3b7e:emgentry/Combinatorial Reactions/amidation mzXMLs/amidation_C11_0_BA10_01_63082.mzXML:scan:1233	qToF	Positive	d15d77ad4683459aa44cb3c4c12eeb94
Glu-C11:0	mzspec:GNPSTASK-1eb0a498034d46adbca6048b4d2d3b7e:emgentry/Combinatorial Reactions/amidation mzXMLs/amidation_C11_0_BA10_01_63082.mzXML:scan:1299	qToF	Positive	6f87a1f24fdc49ecb189db3817eeb642
Gly-C11:0	mzspec:GNPSTASK-1eb0a498034d46adbca6048b4d2d3b7e:emgentry/Combinatorial Reactions/amidation mzXMLs/amidation_C11_0_BA10_01_63082.mzXML:scan:1347	qToF	Positive	f93cb2173bf449c2aa821bef1ef7ed8e
His-C11:0	mzspec:GNPSTASK-1eb0a498034d46adbca6048b4d2d3b7e:emgentry/Combinatorial Reactions/amidation mzXMLs/amidation_C11_0_BA10_01_63082.mzXML:scan:1095	qToF	Positive	bbe76845c6824c3384d92ace9a2c7d48
Leu-C11:0	mzspec:GNPSTASK-1eb0a498034d46adbca6048b4d2d3b7e:emgentry/Combinatorial Reactions/amidation mzXMLs/amidation_C11_0_BA10_01_63082.mzXML:scan:1569	qToF	Positive	785244d02a694122ba86d7f40286acef
Lys-C11:0	mzspec:GNPSTASK-1eb0a498034d46adbca6048b4d2d3b7e:emgentry/Combinatorial Reactions/amidation mzXMLs/amidation_C11_0_BA10_01_63082.mzXML:scan:1143	qToF	Positive	57ecf52228374bbca7c4427d26b03ec0
Met-C11:0	mzspec:GNPSTASK-1eb0a498034d46adbca6048b4d2d3b7e:emgentry/Combinatorial Reactions/amidation mzXMLs/amidation_C11_0_BA10_01_63082.mzXML:scan:1491	qToF	Positive	0a4a2a5c988a4f098d9f0730feb27af6
Ornithine-C11:0	mzspec:GNPSTASK-1eb0a498034d46adbca6048b4d2d3b7e:emgentry/Combinatorial Reactions/amidation mzXMLs/amidation_C11_0_BA10_01_63082.mzXML:scan:1120	qToF	Positive	85833c0d98244bd38c5e2fc48d4bdd2c
Phe-C11:0	mzspec:GNPSTASK-1eb0a498034d46adbca6048b4d2d3b7e:emgentry/Combinatorial Reactions/amidation mzXMLs/amidation_C11_0_BA10_01_63082.mzXML:scan:1575	qToF	Positive	58a6039b4c934ccc8125539555783c6d
Ser-C11:0	mzspec:GNPSTASK-1eb0a498034d46adbca6048b4d2d3b7e:emgentry/Combinatorial Reactions/amidation mzXMLs/amidation_C11_0_BA10_01_63082.mzXML:scan:1281	qToF	Positive	9e1b60a26ba841588d69275bda208a96
Tau-C11:0	mzspec:GNPSTASK-1eb0a498034d46adbca6048b4d2d3b7e:emgentry/Combinatorial Reactions/amidation mzXMLs/amidation_C11_0_BA10_01_63082.mzXML:scan:1209	qToF	Positive	708b142a9f9741ff8f11147fcad2d7e6
Thr-C11:0	mzspec:GNPSTASK-1eb0a498034d46adbca6048b4d2d3b7e:emgentry/Combinatorial Reactions/amidation mzXMLs/amidation_C11_0_BA10_01_63082.mzXML:scan:1287	qToF	Positive	19b0fc9aa52b49abbe5cff60b9fd0e60
Trp-C11:0	mzspec:GNPSTASK-1eb0a498034d46adbca6048b4d2d3b7e:emgentry/Combinatorial Reactions/amidation mzXMLs/amidation_C11_0_BA10_01_63082.mzXML:scan:1539	qToF	Positive	f2034c3e7d5244c49a15e16754b991c7
Tyr-C11:0	mzspec:GNPSTASK-1eb0a498034d46adbca6048b4d2d3b7e:emgentry/Combinatorial Reactions/amidation mzXMLs/amidation_C11_0_BA10_01_63082.mzXML:scan:1402	qToF	Positive	3db4a9c0bccf438e8d53ee0370230d65
Val-C11:0	mzspec:GNPSTASK-1eb0a498034d46adbca6048b4d2d3b7e:emgentry/Combinatorial Reactions/amidation mzXMLs/amidation_C11_0_BA10_01_63082.mzXML:scan:1509	qToF	Positive	84353ecb19e5446c81292949c1f4597d
tryptamine-C11:0	mzspec:GNPSTASK-1eb0a498034d46adbca6048b4d2d3b7e:emgentry/Combinatorial Reactions/amidation mzXMLs/amidation_C11_0_BA10_01_63082.mzXML:scan:1665	qToF	Positive	f2c57435b79941ba82d29e37650b5c38
GABA-C11:0	mzspec:GNPSTASK-1eb0a498034d46adbca6048b4d2d3b7e:emgentry/Combinatorial Reactions/amidation mzXMLs/amidation_C11_0_BA10_01_63082.mzXML:scan:1371	qToF	Positive	1863a4bc1bcd4bdd93b19bd6ce07437f
histamine-C11:0	mzspec:GNPSTASK-1eb0a498034d46adbca6048b4d2d3b7e:emgentry/Combinatorial Reactions/amidation mzXMLs/amidation_C11_0_BA10_01_63082.mzXML:scan:1125	qToF	Positive	a7be98a6aec141bea5a5befe64797b20
putrescine-C11:0	mzspec:GNPSTASK-1eb0a498034d46adbca6048b4d2d3b7e:emgentry/Combinatorial Reactions/amidation mzXMLs/amidation_C11_0_BA10_01_63082.mzXML:scan:1121	qToF	Positive	4fd051d4b1de41fe9bf50579b0b8c7e4
spermidine-C11:0	mzspec:GNPSTASK-1eb0a498034d46adbca6048b4d2d3b7e:emgentry/Combinatorial Reactions/amidation mzXMLs/amidation_C11_0_BA10_01_63082.mzXML:scan:993	qToF	Positive	8c527c8d6d664398a0d109ed31d3a2ec
aminoadipic acid-C11:0	mzspec:GNPSTASK-1eb0a498034d46adbca6048b4d2d3b7e:emgentry/Combinatorial Reactions/amidation mzXMLs/amidation_C11_0_BA10_01_63082.mzXML:scan:1317	qToF	Positive	f5aef0525da24799a6272404a9b20b4e
amyl amine-C11:0	mzspec:GNPSTASK-1eb0a498034d46adbca6048b4d2d3b7e:emgentry/Combinatorial Reactions/amidation mzXMLs/amidation_C11_0_BA10_01_63082.mzXML:scan:1737	qToF	Positive	a4e6d8db0011455cb3e90db492f9509b
Ala-C12:0	mzspec:GNPSTASK-1eb0a498034d46adbca6048b4d2d3b7e:emgentry/Combinatorial Reactions/amidation mzXMLs/amidation_C12_0_BA11_01_63083.mzXML:scan:1478	qToF	Positive	fff4ae0eb4b241c9b27197aaf2fbcdd5
Arg-C12:0	mzspec:GNPSTASK-1eb0a498034d46adbca6048b4d2d3b7e:emgentry/Combinatorial Reactions/amidation mzXMLs/amidation_C12_0_BA11_01_63083.mzXML:scan:1178	qToF	Positive	1dfb8eb7c7b1425c87935dc0b2c55fc9
Asn-C12:0	mzspec:GNPSTASK-1eb0a498034d46adbca6048b4d2d3b7e:emgentry/Combinatorial Reactions/amidation mzXMLs/amidation_C12_0_BA11_01_63083.mzXML:scan:1312	qToF	Positive	51bd452185f445baa5094968168f93b0
Asp-C12:0	mzspec:GNPSTASK-1eb0a498034d46adbca6048b4d2d3b7e:emgentry/Combinatorial Reactions/amidation mzXMLs/amidation_C12_0_BA11_01_63083.mzXML:scan:1370	qToF	Positive	492ca2c707c74622b4e2c96baf06b4b3
Citrulline-C12:0	mzspec:GNPSTASK-1eb0a498034d46adbca6048b4d2d3b7e:emgentry/Combinatorial Reactions/amidation mzXMLs/amidation_C12_0_BA11_01_63083.mzXML:scan:1304	qToF	Positive	738a987094274ac3b7e47baed6246caf
Gln-C12:0	mzspec:GNPSTASK-1eb0a498034d46adbca6048b4d2d3b7e:emgentry/Combinatorial Reactions/amidation mzXMLs/amidation_C12_0_BA11_01_63083.mzXML:scan:1316	qToF	Positive	f46d9c8f1a1f40348699509e72fa806d
Glu-C12:0	mzspec:GNPSTASK-1eb0a498034d46adbca6048b4d2d3b7e:emgentry/Combinatorial Reactions/amidation mzXMLs/amidation_C12_0_BA11_01_63083.mzXML:scan:1376	qToF	Positive	b368c99a8d9d4c10bccc4da548546a65
Gly-C12:0	mzspec:GNPSTASK-1eb0a498034d46adbca6048b4d2d3b7e:emgentry/Combinatorial Reactions/amidation mzXMLs/amidation_C12_0_BA11_01_63083.mzXML:scan:1424	qToF	Positive	3532ad4d38744543ba2f43400301e27a
His-C12:0	mzspec:GNPSTASK-1eb0a498034d46adbca6048b4d2d3b7e:emgentry/Combinatorial Reactions/amidation mzXMLs/amidation_C12_0_BA11_01_63083.mzXML:scan:1154	qToF	Positive	13f8fc0930c943c7947d42c949899c25
Leu-C12:0	mzspec:GNPSTASK-1eb0a498034d46adbca6048b4d2d3b7e:emgentry/Combinatorial Reactions/amidation mzXMLs/amidation_C12_0_BA11_01_63083.mzXML:scan:1640	qToF	Positive	36ae765ca07447e0bacce6d7e6662703
Lys-C12:0	mzspec:GNPSTASK-1eb0a498034d46adbca6048b4d2d3b7e:emgentry/Combinatorial Reactions/amidation mzXMLs/amidation_C12_0_BA11_01_63083.mzXML:scan:1202	qToF	Positive	4ec0806faa2e427daaa8233ec3981dad
Met-C12:0	mzspec:GNPSTASK-1eb0a498034d46adbca6048b4d2d3b7e:emgentry/Combinatorial Reactions/amidation mzXMLs/amidation_C12_0_BA11_01_63083.mzXML:scan:1568	qToF	Positive	f17097b8e8354e47b9dd0d8a0069b5f3
Ornithine-C12:0	mzspec:GNPSTASK-1eb0a498034d46adbca6048b4d2d3b7e:emgentry/Combinatorial Reactions/amidation mzXMLs/amidation_C12_0_BA11_01_63083.mzXML:scan:1184	qToF	Positive	b076201e78c84aa9a8fabbc1f2ac7b2a
Phe-C12:0	mzspec:GNPSTASK-1eb0a498034d46adbca6048b4d2d3b7e:emgentry/Combinatorial Reactions/amidation mzXMLs/amidation_C12_0_BA11_01_63083.mzXML:scan:1646	qToF	Positive	277fba62aff947ff904e9972cb8da8fb
Ser-C12:0	mzspec:GNPSTASK-1eb0a498034d46adbca6048b4d2d3b7e:emgentry/Combinatorial Reactions/amidation mzXMLs/amidation_C12_0_BA11_01_63083.mzXML:scan:1358	qToF	Positive	a24ef9fd891143b58da7e50cb97f8b6d
Tau-C12:0	mzspec:GNPSTASK-1eb0a498034d46adbca6048b4d2d3b7e:emgentry/Combinatorial Reactions/amidation mzXMLs/amidation_C12_0_BA11_01_63083.mzXML:scan:1292	qToF	Positive	37017fb9f51847ae93c76a756b86cdd1
Thr-C12:0	mzspec:GNPSTASK-1eb0a498034d46adbca6048b4d2d3b7e:emgentry/Combinatorial Reactions/amidation mzXMLs/amidation_C12_0_BA11_01_63083.mzXML:scan:1364	qToF	Positive	482ac7289cfd4d1f9c3af1897fc45730
Trp-C12:0	mzspec:GNPSTASK-1eb0a498034d46adbca6048b4d2d3b7e:emgentry/Combinatorial Reactions/amidation mzXMLs/amidation_C12_0_BA11_01_63083.mzXML:scan:1604	qToF	Positive	06e7fbb8ac1b4e5d99ccda46fc7f90b7
Tyr-C12:0	mzspec:GNPSTASK-1eb0a498034d46adbca6048b4d2d3b7e:emgentry/Combinatorial Reactions/amidation mzXMLs/amidation_C12_0_BA11_01_63083.mzXML:scan:1472	qToF	Positive	0862a6eb0ec54f28a681c3316d267aa5
Val-C12:0	mzspec:GNPSTASK-1eb0a498034d46adbca6048b4d2d3b7e:emgentry/Combinatorial Reactions/amidation mzXMLs/amidation_C12_0_BA11_01_63083.mzXML:scan:1586	qToF	Positive	ed0038708f25441f820062684a4b96fb
PABA-C12:0	mzspec:GNPSTASK-1eb0a498034d46adbca6048b4d2d3b7e:emgentry/Combinatorial Reactions/amidation mzXMLs/amidation_C12_0_BA11_01_63083.mzXML:scan:1552	qToF	Positive	084b3842f27b4cf9911af46e2d3d46a4
tryptamine-C12:0	mzspec:GNPSTASK-1eb0a498034d46adbca6048b4d2d3b7e:emgentry/Combinatorial Reactions/amidation mzXMLs/amidation_C12_0_BA11_01_63083.mzXML:scan:1730	qToF	Positive	752efdf57682462bb23d0cb1c67d4b6b
GABA-C12:0	mzspec:GNPSTASK-1eb0a498034d46adbca6048b4d2d3b7e:emgentry/Combinatorial Reactions/amidation mzXMLs/amidation_C12_0_BA11_01_63083.mzXML:scan:1454	qToF	Positive	4532241827ba41438f52951c7c16f8aa
histamine-C12:0	mzspec:GNPSTASK-1eb0a498034d46adbca6048b4d2d3b7e:emgentry/Combinatorial Reactions/amidation mzXMLs/amidation_C12_0_BA11_01_63083.mzXML:scan:1190	qToF	Positive	dca79295fe664eddb606a955d85dd626
putrescine-C12:0	mzspec:GNPSTASK-1eb0a498034d46adbca6048b4d2d3b7e:emgentry/Combinatorial Reactions/amidation mzXMLs/amidation_C12_0_BA11_01_63083.mzXML:scan:1185	qToF	Positive	a3755513c64f42bd90f21e6d4bf6ce26
spermidine-C12:0	mzspec:GNPSTASK-1eb0a498034d46adbca6048b4d2d3b7e:emgentry/Combinatorial Reactions/amidation mzXMLs/amidation_C12_0_BA11_01_63083.mzXML:scan:1046	qToF	Positive	b64dbca9c023433a9b82633aa2f015a6
aminoadipic acid-C12:0	mzspec:GNPSTASK-1eb0a498034d46adbca6048b4d2d3b7e:emgentry/Combinatorial Reactions/amidation mzXMLs/amidation_C12_0_BA11_01_63083.mzXML:scan:1388	qToF	Positive	964eaf6a57f34c8b95ef28648669169e
amyl amine-C12:0	mzspec:GNPSTASK-1eb0a498034d46adbca6048b4d2d3b7e:emgentry/Combinatorial Reactions/amidation mzXMLs/amidation_C12_0_BA11_01_63083.mzXML:scan:1808	qToF	Positive	12f0389996c54a68b4e0a95c1fa2304d
Ala-C13:0	mzspec:GNPSTASK-1eb0a498034d46adbca6048b4d2d3b7e:emgentry/Combinatorial Reactions/amidation mzXMLs/amidation_C13_0_BB1_01_63085.mzXML:scan:1574	qToF	Positive	6ad0cf8e85404d5d943bc2f7291e3dab
Arg-C13:0	mzspec:GNPSTASK-1eb0a498034d46adbca6048b4d2d3b7e:emgentry/Combinatorial Reactions/amidation mzXMLs/amidation_C13_0_BB1_01_63085.mzXML:scan:1256	qToF	Positive	0bfa808663024ff5b5f1c4dcefba656b
Asn-C13:0	mzspec:GNPSTASK-1eb0a498034d46adbca6048b4d2d3b7e:emgentry/Combinatorial Reactions/amidation mzXMLs/amidation_C13_0_BB1_01_63085.mzXML:scan:1412	qToF	Positive	1902b3407172494f9a2d1d7e6fcac3c5
Asp-C13:0	mzspec:GNPSTASK-1eb0a498034d46adbca6048b4d2d3b7e:emgentry/Combinatorial Reactions/amidation mzXMLs/amidation_C13_0_BB1_01_63085.mzXML:scan:1462	qToF	Positive	9602ddc9d4fb48488a06f8b7c1be9475
Citrulline-C13:0	mzspec:GNPSTASK-1eb0a498034d46adbca6048b4d2d3b7e:emgentry/Combinatorial Reactions/amidation mzXMLs/amidation_C13_0_BB1_01_63085.mzXML:scan:1400	qToF	Positive	2fac8d9dbbbe4732a692de06b1a1826f
Gln-C13:0	mzspec:GNPSTASK-1eb0a498034d46adbca6048b4d2d3b7e:emgentry/Combinatorial Reactions/amidation mzXMLs/amidation_C13_0_BB1_01_63085.mzXML:scan:1406	qToF	Positive	f44c5e699e1244e98d6473d75c6ebfc0
Glu-C13:0	mzspec:GNPSTASK-1eb0a498034d46adbca6048b4d2d3b7e:emgentry/Combinatorial Reactions/amidation mzXMLs/amidation_C13_0_BB1_01_63085.mzXML:scan:1467	qToF	Positive	88b168aa4fc5436cb5bc614689546965
Gly-C13:0	mzspec:GNPSTASK-1eb0a498034d46adbca6048b4d2d3b7e:emgentry/Combinatorial Reactions/amidation mzXMLs/amidation_C13_0_BB1_01_63085.mzXML:scan:1526	qToF	Positive	08142db004db45b5b44abf5c21baf63b
His-C13:0	mzspec:GNPSTASK-1eb0a498034d46adbca6048b4d2d3b7e:emgentry/Combinatorial Reactions/amidation mzXMLs/amidation_C13_0_BB1_01_63085.mzXML:scan:1238	qToF	Positive	35a06d0134f648e3bbaaafc6e6b97612
Leu-C13:0	mzspec:GNPSTASK-1eb0a498034d46adbca6048b4d2d3b7e:emgentry/Combinatorial Reactions/amidation mzXMLs/amidation_C13_0_BB1_01_63085.mzXML:scan:1730	qToF	Positive	520f20acb28b4e25937942d4b9c58db2
Lys-C13:0	mzspec:GNPSTASK-1eb0a498034d46adbca6048b4d2d3b7e:emgentry/Combinatorial Reactions/amidation mzXMLs/amidation_C13_0_BB1_01_63085.mzXML:scan:1286	qToF	Positive	0b8be0b69cbe4176a56dd1d1ea5c4496
Met-C13:0	mzspec:GNPSTASK-1eb0a498034d46adbca6048b4d2d3b7e:emgentry/Combinatorial Reactions/amidation mzXMLs/amidation_C13_0_BB1_01_63085.mzXML:scan:1658	qToF	Positive	3793bad2d54e48ab916c637f3b05310f
Ornithine-C13:0	mzspec:GNPSTASK-1eb0a498034d46adbca6048b4d2d3b7e:emgentry/Combinatorial Reactions/amidation mzXMLs/amidation_C13_0_BB1_01_63085.mzXML:scan:1268	qToF	Positive	09fac24d53b44b4c80c8a8c7a47fe542
Phe-C13:0	mzspec:GNPSTASK-1eb0a498034d46adbca6048b4d2d3b7e:emgentry/Combinatorial Reactions/amidation mzXMLs/amidation_C13_0_BB1_01_63085.mzXML:scan:1731	qToF	Positive	b29c3cd926654025888206551700363b
Ser-C13:0	mzspec:GNPSTASK-1eb0a498034d46adbca6048b4d2d3b7e:emgentry/Combinatorial Reactions/amidation mzXMLs/amidation_C13_0_BB1_01_63085.mzXML:scan:1460	qToF	Positive	07ed662483404fc8a2c25218f4ea2816
Tau-C13:0	mzspec:GNPSTASK-1eb0a498034d46adbca6048b4d2d3b7e:emgentry/Combinatorial Reactions/amidation mzXMLs/amidation_C13_0_BB1_01_63085.mzXML:scan:1394	qToF	Positive	9ba104e234104985977e6b1bcb853087
Thr-C13:0	mzspec:GNPSTASK-1eb0a498034d46adbca6048b4d2d3b7e:emgentry/Combinatorial Reactions/amidation mzXMLs/amidation_C13_0_BB1_01_63085.mzXML:scan:1466	qToF	Positive	1220e4f85813488fb9b72b7de48425ec
Trp-C13:0	mzspec:GNPSTASK-1eb0a498034d46adbca6048b4d2d3b7e:emgentry/Combinatorial Reactions/amidation mzXMLs/amidation_C13_0_BB1_01_63085.mzXML:scan:1689	qToF	Positive	27751a75bfd649b284d2b681a6f716ec
Tyr-C13:0	mzspec:GNPSTASK-1eb0a498034d46adbca6048b4d2d3b7e:emgentry/Combinatorial Reactions/amidation mzXMLs/amidation_C13_0_BB1_01_63085.mzXML:scan:1562	qToF	Positive	94825621262d41de936946e57198d493
Val-C13:0	mzspec:GNPSTASK-1eb0a498034d46adbca6048b4d2d3b7e:emgentry/Combinatorial Reactions/amidation mzXMLs/amidation_C13_0_BB1_01_63085.mzXML:scan:1676	qToF	Positive	d33dcb0c77fc4b7093ca4b2a9710ab8c
PABA-C13:0	mzspec:GNPSTASK-1eb0a498034d46adbca6048b4d2d3b7e:emgentry/Combinatorial Reactions/amidation mzXMLs/amidation_C13_0_BB1_01_63085.mzXML:scan:1647	qToF	Positive	75e85beefe9d4304ba4a7620092d54fd
dopamine-C13:0	mzspec:GNPSTASK-1eb0a498034d46adbca6048b4d2d3b7e:emgentry/Combinatorial Reactions/amidation mzXMLs/amidation_C13_0_BB1_01_63085.mzXML:scan:1727	qToF	Positive	6341d52fe5d94f29b43fdf2476614091
tryptamine-C13:0	mzspec:GNPSTASK-1eb0a498034d46adbca6048b4d2d3b7e:emgentry/Combinatorial Reactions/amidation mzXMLs/amidation_C13_0_BB1_01_63085.mzXML:scan:1814	qToF	Positive	360b31918f4b42f7a646b196fc5772b7
GABA-C13:0	mzspec:GNPSTASK-1eb0a498034d46adbca6048b4d2d3b7e:emgentry/Combinatorial Reactions/amidation mzXMLs/amidation_C13_0_BB1_01_63085.mzXML:scan:1550	qToF	Positive	e6d8e900ea3346798f76c24ab715618d
histamine-C13:0	mzspec:GNPSTASK-1eb0a498034d46adbca6048b4d2d3b7e:emgentry/Combinatorial Reactions/amidation mzXMLs/amidation_C13_0_BB1_01_63085.mzXML:scan:1270	qToF	Positive	84da76d04b7142f89ca6c5c518da22a2
putrescine-C13:0	mzspec:GNPSTASK-1eb0a498034d46adbca6048b4d2d3b7e:emgentry/Combinatorial Reactions/amidation mzXMLs/amidation_C13_0_BB1_01_63085.mzXML:scan:1263	qToF	Positive	d35e9e435c1640a6aab85947d29aceaa
spermidine-C13:0	mzspec:GNPSTASK-1eb0a498034d46adbca6048b4d2d3b7e:emgentry/Combinatorial Reactions/amidation mzXMLs/amidation_C13_0_BB1_01_63085.mzXML:scan:1124	qToF	Positive	5d05fccb26a6479a97a3d84e769d60e7
aminoadipic acid-C13:0	mzspec:GNPSTASK-1eb0a498034d46adbca6048b4d2d3b7e:emgentry/Combinatorial Reactions/amidation mzXMLs/amidation_C13_0_BB1_01_63085.mzXML:scan:1484	qToF	Positive	ec29ea145cfa423a9b63b9bbc23a1f41
amyl amine-C13:0	mzspec:GNPSTASK-1eb0a498034d46adbca6048b4d2d3b7e:emgentry/Combinatorial Reactions/amidation mzXMLs/amidation_C13_0_BB1_01_63085.mzXML:scan:1898	qToF	Positive	6b1444b2086e44d6b6ecd5e6ae58249b
Ala-C14:0	mzspec:GNPSTASK-1eb0a498034d46adbca6048b4d2d3b7e:emgentry/Combinatorial Reactions/amidation mzXMLs/amidation_C14_0_BB2_01_63086.mzXML:scan:1646	qToF	Positive	29e66ab60d0f40cb9173b74d5f7887bb
Arg-C14:0	mzspec:GNPSTASK-1eb0a498034d46adbca6048b4d2d3b7e:emgentry/Combinatorial Reactions/amidation mzXMLs/amidation_C14_0_BB2_01_63086.mzXML:scan:1316	qToF	Positive	c46a560b37cc4c7db5ad80bc18a32445
Asn-C14:0	mzspec:GNPSTASK-1eb0a498034d46adbca6048b4d2d3b7e:emgentry/Combinatorial Reactions/amidation mzXMLs/amidation_C14_0_BB2_01_63086.mzXML:scan:1480	qToF	Positive	4b0c65bed4524ad6bb5b199547fc6576
Citrulline-C14:0	mzspec:GNPSTASK-1eb0a498034d46adbca6048b4d2d3b7e:emgentry/Combinatorial Reactions/amidation mzXMLs/amidation_C14_0_BB2_01_63086.mzXML:scan:1466	qToF	Positive	9aa019f0b88143e38db52d98024d9e10
Gln-C14:0	mzspec:GNPSTASK-1eb0a498034d46adbca6048b4d2d3b7e:emgentry/Combinatorial Reactions/amidation mzXMLs/amidation_C14_0_BB2_01_63086.mzXML:scan:1478	qToF	Positive	deaba1947da049648dc3d6c8b7ee3f71
Glu-C14:0	mzspec:GNPSTASK-1eb0a498034d46adbca6048b4d2d3b7e:emgentry/Combinatorial Reactions/amidation mzXMLs/amidation_C14_0_BB2_01_63086.mzXML:scan:1539	qToF	Positive	ee4ea2f70268441dbbbc1f761f0a5968
Gly-C14:0	mzspec:GNPSTASK-1eb0a498034d46adbca6048b4d2d3b7e:emgentry/Combinatorial Reactions/amidation mzXMLs/amidation_C14_0_BB2_01_63086.mzXML:scan:1604	qToF	Positive	cf8bafeec4934da19eca38d294d53778
His-C14:0	mzspec:GNPSTASK-1eb0a498034d46adbca6048b4d2d3b7e:emgentry/Combinatorial Reactions/amidation mzXMLs/amidation_C14_0_BB2_01_63086.mzXML:scan:1298	qToF	Positive	b5042868dd3c44788fd4f2aef7bd7eeb
Leu-C14:0	mzspec:GNPSTASK-1eb0a498034d46adbca6048b4d2d3b7e:emgentry/Combinatorial Reactions/amidation mzXMLs/amidation_C14_0_BB2_01_63086.mzXML:scan:1790	qToF	Positive	ff7f63234ffb46f3854c2f4466edd128
Lys-C14:0	mzspec:GNPSTASK-1eb0a498034d46adbca6048b4d2d3b7e:emgentry/Combinatorial Reactions/amidation mzXMLs/amidation_C14_0_BB2_01_63086.mzXML:scan:1346	qToF	Positive	f6a7120d6ec041599e0c9eafeb1a5124
Met-C14:0	mzspec:GNPSTASK-1eb0a498034d46adbca6048b4d2d3b7e:emgentry/Combinatorial Reactions/amidation mzXMLs/amidation_C14_0_BB2_01_63086.mzXML:scan:1725	qToF	Positive	d51cdd73560a48bebd186d01d215f1c4
Ornithine-C14:0	mzspec:GNPSTASK-1eb0a498034d46adbca6048b4d2d3b7e:emgentry/Combinatorial Reactions/amidation mzXMLs/amidation_C14_0_BB2_01_63086.mzXML:scan:1329	qToF	Positive	0c22f1cb1806463aa18eddc73f50ce2d
Phe-C14:0	mzspec:GNPSTASK-1eb0a498034d46adbca6048b4d2d3b7e:emgentry/Combinatorial Reactions/amidation mzXMLs/amidation_C14_0_BB2_01_63086.mzXML:scan:1796	qToF	Positive	5410bf11bd7a40e6b7e6034148a29aff
Ser-C14:0	mzspec:GNPSTASK-1eb0a498034d46adbca6048b4d2d3b7e:emgentry/Combinatorial Reactions/amidation mzXMLs/amidation_C14_0_BB2_01_63086.mzXML:scan:1532	qToF	Positive	d45b47fdb5974756ac27acfea57feb90
Thr-C14:0	mzspec:GNPSTASK-1eb0a498034d46adbca6048b4d2d3b7e:emgentry/Combinatorial Reactions/amidation mzXMLs/amidation_C14_0_BB2_01_63086.mzXML:scan:1538	qToF	Positive	1f68ab2c6a504e67bdb3e2d368c1b9d5
Trp-C14:0	mzspec:GNPSTASK-1eb0a498034d46adbca6048b4d2d3b7e:emgentry/Combinatorial Reactions/amidation mzXMLs/amidation_C14_0_BB2_01_63086.mzXML:scan:1748	qToF	Positive	24d2357213aa4835be9c10b5b8d3294d
Tyr-C14:0	mzspec:GNPSTASK-1eb0a498034d46adbca6048b4d2d3b7e:emgentry/Combinatorial Reactions/amidation mzXMLs/amidation_C14_0_BB2_01_63086.mzXML:scan:1628	qToF	Positive	062197a2b918405eaf61b73aa030f2b8
Val-C14:0	mzspec:GNPSTASK-1eb0a498034d46adbca6048b4d2d3b7e:emgentry/Combinatorial Reactions/amidation mzXMLs/amidation_C14_0_BB2_01_63086.mzXML:scan:1749	qToF	Positive	b14905dfebea417ab94a2051e1c646e3
tryptamine-C14:0	mzspec:GNPSTASK-1eb0a498034d46adbca6048b4d2d3b7e:emgentry/Combinatorial Reactions/amidation mzXMLs/amidation_C14_0_BB2_01_63086.mzXML:scan:1874	qToF	Positive	54ca4cfbdb2d46529d4f21114ab3c370
GABA-C14:0	mzspec:GNPSTASK-1eb0a498034d46adbca6048b4d2d3b7e:emgentry/Combinatorial Reactions/amidation mzXMLs/amidation_C14_0_BB2_01_63086.mzXML:scan:1622	qToF	Positive	fdb72754b15e4d46803b3d843abbf6fa
histamine-C14:0	mzspec:GNPSTASK-1eb0a498034d46adbca6048b4d2d3b7e:emgentry/Combinatorial Reactions/amidation mzXMLs/amidation_C14_0_BB2_01_63086.mzXML:scan:1328	qToF	Positive	962883b7006446aebff76efbc007ab3a
putrescine-C14:0	mzspec:GNPSTASK-1eb0a498034d46adbca6048b4d2d3b7e:emgentry/Combinatorial Reactions/amidation mzXMLs/amidation_C14_0_BB2_01_63086.mzXML:scan:1322	qToF	Positive	3c27574c6a80404387593d692a36f072
spermidine-C14:0	mzspec:GNPSTASK-1eb0a498034d46adbca6048b4d2d3b7e:emgentry/Combinatorial Reactions/amidation mzXMLs/amidation_C14_0_BB2_01_63086.mzXML:scan:1172	qToF	Positive	79846a6e00a84d66b6ca5dc30473c145
aminoadipic acid-C14:0	mzspec:GNPSTASK-1eb0a498034d46adbca6048b4d2d3b7e:emgentry/Combinatorial Reactions/amidation mzXMLs/amidation_C14_0_BB2_01_63086.mzXML:scan:1550	qToF	Positive	a882ac4955e54b0586b3f1182b820f89
amyl amine-C14:0	mzspec:GNPSTASK-1eb0a498034d46adbca6048b4d2d3b7e:emgentry/Combinatorial Reactions/amidation mzXMLs/amidation_C14_0_BB2_01_63086.mzXML:scan:1958	qToF	Positive	6c2b908c526f4d038a8c1296a512e428
Ala-C15:0	mzspec:GNPSTASK-1eb0a498034d46adbca6048b4d2d3b7e:emgentry/Combinatorial Reactions/amidation mzXMLs/amidation_C15_0_BB3_01_63089.mzXML:scan:1730	qToF	Positive	4ef07d07c331493faa7469f552c7207f
Arg-C15:0	mzspec:GNPSTASK-1eb0a498034d46adbca6048b4d2d3b7e:emgentry/Combinatorial Reactions/amidation mzXMLs/amidation_C15_0_BB3_01_63089.mzXML:scan:1370	qToF	Positive	b9d8e4c22e3646ca989d880e0fd713b8
Asn-C15:0	mzspec:GNPSTASK-1eb0a498034d46adbca6048b4d2d3b7e:emgentry/Combinatorial Reactions/amidation mzXMLs/amidation_C15_0_BB3_01_63089.mzXML:scan:1558	qToF	Positive	358747a41f444a408d1d07daae54cb15
Asp-C15:0	mzspec:GNPSTASK-1eb0a498034d46adbca6048b4d2d3b7e:emgentry/Combinatorial Reactions/amidation mzXMLs/amidation_C15_0_BB3_01_63089.mzXML:scan:1612	qToF	Positive	741bdbb35ed44be6a2dd39172e672ff6
Citrulline-C15:0	mzspec:GNPSTASK-1eb0a498034d46adbca6048b4d2d3b7e:emgentry/Combinatorial Reactions/amidation mzXMLs/amidation_C15_0_BB3_01_63089.mzXML:scan:1544	qToF	Positive	0085b1663fbe4999bac598d50985d337
Gln-C15:0	mzspec:GNPSTASK-1eb0a498034d46adbca6048b4d2d3b7e:emgentry/Combinatorial Reactions/amidation mzXMLs/amidation_C15_0_BB3_01_63089.mzXML:scan:1556	qToF	Positive	5f8331b126d54d138917b996404d0213
Glu-C15:0	mzspec:GNPSTASK-1eb0a498034d46adbca6048b4d2d3b7e:emgentry/Combinatorial Reactions/amidation mzXMLs/amidation_C15_0_BB3_01_63089.mzXML:scan:1611	qToF	Positive	4023ceaa1eb64580998cc62b6f8974c7
Gly-C15:0	mzspec:GNPSTASK-1eb0a498034d46adbca6048b4d2d3b7e:emgentry/Combinatorial Reactions/amidation mzXMLs/amidation_C15_0_BB3_01_63089.mzXML:scan:1682	qToF	Positive	4608cbea2bd047d0b4fbf586257c8ca5
His-C15:0	mzspec:GNPSTASK-1eb0a498034d46adbca6048b4d2d3b7e:emgentry/Combinatorial Reactions/amidation mzXMLs/amidation_C15_0_BB3_01_63089.mzXML:scan:1352	qToF	Positive	e9fc7e4d2c96434ab64a909dfcd6c689
Leu-C15:0	mzspec:GNPSTASK-1eb0a498034d46adbca6048b4d2d3b7e:emgentry/Combinatorial Reactions/amidation mzXMLs/amidation_C15_0_BB3_01_63089.mzXML:scan:1863	qToF	Positive	c6b56fbee69c40e78c1318f4f84a3af4
Lys-C15:0	mzspec:GNPSTASK-1eb0a498034d46adbca6048b4d2d3b7e:emgentry/Combinatorial Reactions/amidation mzXMLs/amidation_C15_0_BB3_01_63089.mzXML:scan:1412	qToF	Positive	a26dd2192e68466f86375e5e7cbd46a3
Met-C15:0	mzspec:GNPSTASK-1eb0a498034d46adbca6048b4d2d3b7e:emgentry/Combinatorial Reactions/amidation mzXMLs/amidation_C15_0_BB3_01_63089.mzXML:scan:1797	qToF	Positive	07bdf469426c401585f935584f0ff6e9
Ornithine-C15:0	mzspec:GNPSTASK-1eb0a498034d46adbca6048b4d2d3b7e:emgentry/Combinatorial Reactions/amidation mzXMLs/amidation_C15_0_BB3_01_63089.mzXML:scan:1394	qToF	Positive	e6ebcfa132e34f74b771e690ba1c9ba0
Phe-C15:0	mzspec:GNPSTASK-1eb0a498034d46adbca6048b4d2d3b7e:emgentry/Combinatorial Reactions/amidation mzXMLs/amidation_C15_0_BB3_01_63089.mzXML:scan:1862	qToF	Positive	fbe01f4878ae489497385371d3b81264
Ser-C15:0	mzspec:GNPSTASK-1eb0a498034d46adbca6048b4d2d3b7e:emgentry/Combinatorial Reactions/amidation mzXMLs/amidation_C15_0_BB3_01_63089.mzXML:scan:1610	qToF	Positive	b52b85fd82144422b2c9b1c6414bebe7
Tau-C15:0	mzspec:GNPSTASK-1eb0a498034d46adbca6048b4d2d3b7e:emgentry/Combinatorial Reactions/amidation mzXMLs/amidation_C15_0_BB3_01_63089.mzXML:scan:1592	qToF	Positive	72b5efc81b424336b1e4582d2f365cb1
Thr-C15:0	mzspec:GNPSTASK-1eb0a498034d46adbca6048b4d2d3b7e:emgentry/Combinatorial Reactions/amidation mzXMLs/amidation_C15_0_BB3_01_63089.mzXML:scan:1616	qToF	Positive	28d79cc647924d5c8dd7354b0912e1c0
Trp-C15:0	mzspec:GNPSTASK-1eb0a498034d46adbca6048b4d2d3b7e:emgentry/Combinatorial Reactions/amidation mzXMLs/amidation_C15_0_BB3_01_63089.mzXML:scan:1814	qToF	Positive	dfa2af3bac194317b6dd2ac467c29643
Tyr-C15:0	mzspec:GNPSTASK-1eb0a498034d46adbca6048b4d2d3b7e:emgentry/Combinatorial Reactions/amidation mzXMLs/amidation_C15_0_BB3_01_63089.mzXML:scan:1700	qToF	Positive	3fd5e76e7182424681e37b683022479a
Val-C15:0	mzspec:GNPSTASK-1eb0a498034d46adbca6048b4d2d3b7e:emgentry/Combinatorial Reactions/amidation mzXMLs/amidation_C15_0_BB3_01_63089.mzXML:scan:1820	qToF	Positive	9b2b11324a7849b19fdfd12899f50c2c
dopamine-C15:0	mzspec:GNPSTASK-1eb0a498034d46adbca6048b4d2d3b7e:emgentry/Combinatorial Reactions/amidation mzXMLs/amidation_C15_0_BB3_01_63089.mzXML:scan:1760	qToF	Positive	3f955862f55a4a26b8121df35096f7ac
tryptamine-C15:0	mzspec:GNPSTASK-1eb0a498034d46adbca6048b4d2d3b7e:emgentry/Combinatorial Reactions/amidation mzXMLs/amidation_C15_0_BB3_01_63089.mzXML:scan:1940	qToF	Positive	327ac70e52d34bbfa865ef767e2bdc59
GABA-C15:0	mzspec:GNPSTASK-1eb0a498034d46adbca6048b4d2d3b7e:emgentry/Combinatorial Reactions/amidation mzXMLs/amidation_C15_0_BB3_01_63089.mzXML:scan:1701	qToF	Positive	3accd655faf14e908b56b5b757c49625
histamine-C15:0	mzspec:GNPSTASK-1eb0a498034d46adbca6048b4d2d3b7e:emgentry/Combinatorial Reactions/amidation mzXMLs/amidation_C15_0_BB3_01_63089.mzXML:scan:1388	qToF	Positive	5b2fa33021ea4b9d8fc898f4c9ea6f88
putrescine-C15:0	mzspec:GNPSTASK-1eb0a498034d46adbca6048b4d2d3b7e:emgentry/Combinatorial Reactions/amidation mzXMLs/amidation_C15_0_BB3_01_63089.mzXML:scan:1383	qToF	Positive	9a2e8b71de03419ba39a8b7e10e01c00
aminoadipic acid-C15:0	mzspec:GNPSTASK-1eb0a498034d46adbca6048b4d2d3b7e:emgentry/Combinatorial Reactions/amidation mzXMLs/amidation_C15_0_BB3_01_63089.mzXML:scan:1622	qToF	Positive	6d552f35f3db440b96f10564cff67c08
amyl amine-C15:0	mzspec:GNPSTASK-1eb0a498034d46adbca6048b4d2d3b7e:emgentry/Combinatorial Reactions/amidation mzXMLs/amidation_C15_0_BB3_01_63089.mzXML:scan:2030	qToF	Positive	179b0e61f1444c9cb8445e964538fc6e
Ala-C16:0	mzspec:GNPSTASK-1eb0a498034d46adbca6048b4d2d3b7e:emgentry/Combinatorial Reactions/amidation mzXMLs/amidation_C16_0_BB4_01_63090.mzXML:scan:1808	qToF	Positive	3bff691031d94242a0cedf9b43b35c69
Arg-C16:0	mzspec:GNPSTASK-1eb0a498034d46adbca6048b4d2d3b7e:emgentry/Combinatorial Reactions/amidation mzXMLs/amidation_C16_0_BB4_01_63090.mzXML:scan:1424	qToF	Positive	b42cfc8d5e414505a2df3099c5f52bc4
Asn-C16:0	mzspec:GNPSTASK-1eb0a498034d46adbca6048b4d2d3b7e:emgentry/Combinatorial Reactions/amidation mzXMLs/amidation_C16_0_BB4_01_63090.mzXML:scan:1635	qToF	Positive	c675b80568b147dab061a53329aa7d9d
Asp-C16:0	mzspec:GNPSTASK-1eb0a498034d46adbca6048b4d2d3b7e:emgentry/Combinatorial Reactions/amidation mzXMLs/amidation_C16_0_BB4_01_63090.mzXML:scan:1683	qToF	Positive	96de07e6905146cea95251b669bcda1c
Citrulline-C16:0	mzspec:GNPSTASK-1eb0a498034d46adbca6048b4d2d3b7e:emgentry/Combinatorial Reactions/amidation mzXMLs/amidation_C16_0_BB4_01_63090.mzXML:scan:1616	qToF	Positive	055a75f8c2974eaf82ff179ebefeef27
Gln-C16:0	mzspec:GNPSTASK-1eb0a498034d46adbca6048b4d2d3b7e:emgentry/Combinatorial Reactions/amidation mzXMLs/amidation_C16_0_BB4_01_63090.mzXML:scan:1628	qToF	Positive	837f53b3444c47b2bfeacb007c26d288
Glu-C16:0	mzspec:GNPSTASK-1eb0a498034d46adbca6048b4d2d3b7e:emgentry/Combinatorial Reactions/amidation mzXMLs/amidation_C16_0_BB4_01_63090.mzXML:scan:1682	qToF	Positive	7b5a690707d146969c9b879bd69c78fe
Gly-C16:0	mzspec:GNPSTASK-1eb0a498034d46adbca6048b4d2d3b7e:emgentry/Combinatorial Reactions/amidation mzXMLs/amidation_C16_0_BB4_01_63090.mzXML:scan:1760	qToF	Positive	dcbcb6ca03e54d3d980b4112cef00463
His-C16:0	mzspec:GNPSTASK-1eb0a498034d46adbca6048b4d2d3b7e:emgentry/Combinatorial Reactions/amidation mzXMLs/amidation_C16_0_BB4_01_63090.mzXML:scan:1404	qToF	Positive	ec79755a076e4a8bad95a4dd89cef530
Leu-C16:0	mzspec:GNPSTASK-1eb0a498034d46adbca6048b4d2d3b7e:emgentry/Combinatorial Reactions/amidation mzXMLs/amidation_C16_0_BB4_01_63090.mzXML:scan:1940	qToF	Positive	fc67beff107e4a848b9ea31074b744c3
Lys-C16:0	mzspec:GNPSTASK-1eb0a498034d46adbca6048b4d2d3b7e:emgentry/Combinatorial Reactions/amidation mzXMLs/amidation_C16_0_BB4_01_63090.mzXML:scan:1472	qToF	Positive	c3e398da4c5840a68b2352ab8eddc609
Met-C16:0	mzspec:GNPSTASK-1eb0a498034d46adbca6048b4d2d3b7e:emgentry/Combinatorial Reactions/amidation mzXMLs/amidation_C16_0_BB4_01_63090.mzXML:scan:1874	qToF	Positive	9d9b8e7ade964370919f643232f808cb
Ornithine-C16:0	mzspec:GNPSTASK-1eb0a498034d46adbca6048b4d2d3b7e:emgentry/Combinatorial Reactions/amidation mzXMLs/amidation_C16_0_BB4_01_63090.mzXML:scan:1454	qToF	Positive	6deb622a93a949cea6e275a901585d58
Phe-C16:0	mzspec:GNPSTASK-1eb0a498034d46adbca6048b4d2d3b7e:emgentry/Combinatorial Reactions/amidation mzXMLs/amidation_C16_0_BB4_01_63090.mzXML:scan:1934	qToF	Positive	7eae9e44e9c44b95a5f4884136832ccb
Ser-C16:0	mzspec:GNPSTASK-1eb0a498034d46adbca6048b4d2d3b7e:emgentry/Combinatorial Reactions/amidation mzXMLs/amidation_C16_0_BB4_01_63090.mzXML:scan:1688	qToF	Positive	a2baa510f5c244af9b883229be01e876
Tau-C16:0	mzspec:GNPSTASK-1eb0a498034d46adbca6048b4d2d3b7e:emgentry/Combinatorial Reactions/amidation mzXMLs/amidation_C16_0_BB4_01_63090.mzXML:scan:1670	qToF	Positive	192ad923c4664c46bbdd61cc1978ae33
Thr-C16:0	mzspec:GNPSTASK-1eb0a498034d46adbca6048b4d2d3b7e:emgentry/Combinatorial Reactions/amidation mzXMLs/amidation_C16_0_BB4_01_63090.mzXML:scan:1694	qToF	Positive	9ba44b6ba37f46599e6c3968e3220ff7
Trp-C16:0	mzspec:GNPSTASK-1eb0a498034d46adbca6048b4d2d3b7e:emgentry/Combinatorial Reactions/amidation mzXMLs/amidation_C16_0_BB4_01_63090.mzXML:scan:1882	qToF	Positive	8249624606114b4fac86b23f5d83f71c
Tyr-C16:0	mzspec:GNPSTASK-1eb0a498034d46adbca6048b4d2d3b7e:emgentry/Combinatorial Reactions/amidation mzXMLs/amidation_C16_0_BB4_01_63090.mzXML:scan:1772	qToF	Positive	981320e92aa74ef5b2bbb686c41df88e
Val-C16:0	mzspec:GNPSTASK-1eb0a498034d46adbca6048b4d2d3b7e:emgentry/Combinatorial Reactions/amidation mzXMLs/amidation_C16_0_BB4_01_63090.mzXML:scan:1898	qToF	Positive	a1629e0bc0ff4b1ab70e4284c1b04ba5
PABA-C16:0	mzspec:GNPSTASK-1eb0a498034d46adbca6048b4d2d3b7e:emgentry/Combinatorial Reactions/amidation mzXMLs/amidation_C16_0_BB4_01_63090.mzXML:scan:1893	qToF	Positive	f33fd5854e914747a6d62bf1bf567234
dopamine-C16:0	mzspec:GNPSTASK-1eb0a498034d46adbca6048b4d2d3b7e:emgentry/Combinatorial Reactions/amidation mzXMLs/amidation_C16_0_BB4_01_63090.mzXML:scan:1947	qToF	Positive	62bb93aa904845df819ae4c173676b63
tryptamine-C16:0	mzspec:GNPSTASK-1eb0a498034d46adbca6048b4d2d3b7e:emgentry/Combinatorial Reactions/amidation mzXMLs/amidation_C16_0_BB4_01_63090.mzXML:scan:2012	qToF	Positive	10584d4d853f4ef0ad350c329463abc1
GABA-C16:0	mzspec:GNPSTASK-1eb0a498034d46adbca6048b4d2d3b7e:emgentry/Combinatorial Reactions/amidation mzXMLs/amidation_C16_0_BB4_01_63090.mzXML:scan:1778	qToF	Positive	f8fa5ae5efe64e9c88701edc52727146
histamine-C16:0	mzspec:GNPSTASK-1eb0a498034d46adbca6048b4d2d3b7e:emgentry/Combinatorial Reactions/amidation mzXMLs/amidation_C16_0_BB4_01_63090.mzXML:scan:1442	qToF	Positive	192b64e56e5342c2b81c3d010d420ab9
putrescine-C16:0	mzspec:GNPSTASK-1eb0a498034d46adbca6048b4d2d3b7e:emgentry/Combinatorial Reactions/amidation mzXMLs/amidation_C16_0_BB4_01_63090.mzXML:scan:1436	qToF	Positive	9e670010d934480e845f76c1b5c3866f
spermidine-C16:0	mzspec:GNPSTASK-1eb0a498034d46adbca6048b4d2d3b7e:emgentry/Combinatorial Reactions/amidation mzXMLs/amidation_C16_0_BB4_01_63090.mzXML:scan:1268	qToF	Positive	084bc4b93b8e47958ea7a4f1c3068cb6
aminoadipic acid-C16:0	mzspec:GNPSTASK-1eb0a498034d46adbca6048b4d2d3b7e:emgentry/Combinatorial Reactions/amidation mzXMLs/amidation_C16_0_BB4_01_63090.mzXML:scan:1700	qToF	Positive	ccf46be689de4d1ba7d8eba90707ee66
amyl amine-C16:0	mzspec:GNPSTASK-1eb0a498034d46adbca6048b4d2d3b7e:emgentry/Combinatorial Reactions/amidation mzXMLs/amidation_C16_0_BB4_01_63090.mzXML:scan:2102	qToF	Positive	afb60084c3db4a9fa020fce07dc19364
Ala-C17:0	mzspec:GNPSTASK-1eb0a498034d46adbca6048b4d2d3b7e:emgentry/Combinatorial Reactions/amidation mzXMLs/amidation_C17_0_BB5_01_63091.mzXML:scan:1874	qToF	Positive	234900d4b9824d67a450cef86287387e
Arg-C17:0	mzspec:GNPSTASK-1eb0a498034d46adbca6048b4d2d3b7e:emgentry/Combinatorial Reactions/amidation mzXMLs/amidation_C17_0_BB5_01_63091.mzXML:scan:1484	qToF	Positive	52e897615f9748188a599338ff9f5e37
Asn-C17:0	mzspec:GNPSTASK-1eb0a498034d46adbca6048b4d2d3b7e:emgentry/Combinatorial Reactions/amidation mzXMLs/amidation_C17_0_BB5_01_63091.mzXML:scan:1712	qToF	Positive	4d2758557478442895e71ea43753399e
Asp-C17:0	mzspec:GNPSTASK-1eb0a498034d46adbca6048b4d2d3b7e:emgentry/Combinatorial Reactions/amidation mzXMLs/amidation_C17_0_BB5_01_63091.mzXML:scan:1755	qToF	Positive	a6446411b56f4196a1a62f3ba45c67d3
Citrulline-C17:0	mzspec:GNPSTASK-1eb0a498034d46adbca6048b4d2d3b7e:emgentry/Combinatorial Reactions/amidation mzXMLs/amidation_C17_0_BB5_01_63091.mzXML:scan:1688	qToF	Positive	70c60d3a064942acbb67ae27d36b432b
Gln-C17:0	mzspec:GNPSTASK-1eb0a498034d46adbca6048b4d2d3b7e:emgentry/Combinatorial Reactions/amidation mzXMLs/amidation_C17_0_BB5_01_63091.mzXML:scan:1706	qToF	Positive	cdbb4719f4a54ddeb1768de7e07178e3
Glu-C17:0	mzspec:GNPSTASK-1eb0a498034d46adbca6048b4d2d3b7e:emgentry/Combinatorial Reactions/amidation mzXMLs/amidation_C17_0_BB5_01_63091.mzXML:scan:1754	qToF	Positive	5251840a5b564a5e917b9c7cd45bc400
Gly-C17:0	mzspec:GNPSTASK-1eb0a498034d46adbca6048b4d2d3b7e:emgentry/Combinatorial Reactions/amidation mzXMLs/amidation_C17_0_BB5_01_63091.mzXML:scan:1832	qToF	Positive	be60eb9fb48646ef80f6069f3fdd904c
His-C17:0	mzspec:GNPSTASK-1eb0a498034d46adbca6048b4d2d3b7e:emgentry/Combinatorial Reactions/amidation mzXMLs/amidation_C17_0_BB5_01_63091.mzXML:scan:1466	qToF	Positive	43f569f4ece6405aac7f5f9cee2afbcf
Leu-C17:0	mzspec:GNPSTASK-1eb0a498034d46adbca6048b4d2d3b7e:emgentry/Combinatorial Reactions/amidation mzXMLs/amidation_C17_0_BB5_01_63091.mzXML:scan:1994	qToF	Positive	4c3f964353b0486c889e1259b37eef9c
Lys-C17:0	mzspec:GNPSTASK-1eb0a498034d46adbca6048b4d2d3b7e:emgentry/Combinatorial Reactions/amidation mzXMLs/amidation_C17_0_BB5_01_63091.mzXML:scan:1538	qToF	Positive	7318cb80a6834b438cf320ca8d82318e
Met-C17:0	mzspec:GNPSTASK-1eb0a498034d46adbca6048b4d2d3b7e:emgentry/Combinatorial Reactions/amidation mzXMLs/amidation_C17_0_BB5_01_63091.mzXML:scan:1934	qToF	Positive	82a5e07335294e2e97ace532bac804ad
Ornithine-C17:0	mzspec:GNPSTASK-1eb0a498034d46adbca6048b4d2d3b7e:emgentry/Combinatorial Reactions/amidation mzXMLs/amidation_C17_0_BB5_01_63091.mzXML:scan:1520	qToF	Positive	4cb3f2edeba54060835b293be128046c
Phe-C17:0	mzspec:GNPSTASK-1eb0a498034d46adbca6048b4d2d3b7e:emgentry/Combinatorial Reactions/amidation mzXMLs/amidation_C17_0_BB5_01_63091.mzXML:scan:1988	qToF	Positive	db8fdf0190b44f8191929fe4644eb9cd
Ser-C17:0	mzspec:GNPSTASK-1eb0a498034d46adbca6048b4d2d3b7e:emgentry/Combinatorial Reactions/amidation mzXMLs/amidation_C17_0_BB5_01_63091.mzXML:scan:1766	qToF	Positive	91fa9852d6e34ecb9e5a069b4c2a4fe8
Tau-C17:0	mzspec:GNPSTASK-1eb0a498034d46adbca6048b4d2d3b7e:emgentry/Combinatorial Reactions/amidation mzXMLs/amidation_C17_0_BB5_01_63091.mzXML:scan:1790	qToF	Positive	d3b995d5904f4379b0c6f04a34bcfc17
Thr-C17:0	mzspec:GNPSTASK-1eb0a498034d46adbca6048b4d2d3b7e:emgentry/Combinatorial Reactions/amidation mzXMLs/amidation_C17_0_BB5_01_63091.mzXML:scan:1772	qToF	Positive	69dfa730e9a24e828dc0ee29a3a7b149
Trp-C17:0	mzspec:GNPSTASK-1eb0a498034d46adbca6048b4d2d3b7e:emgentry/Combinatorial Reactions/amidation mzXMLs/amidation_C17_0_BB5_01_63091.mzXML:scan:1940	qToF	Positive	72300cdd8adb41c2b79cb60b2e7f0f8e
Tyr-C17:0	mzspec:GNPSTASK-1eb0a498034d46adbca6048b4d2d3b7e:emgentry/Combinatorial Reactions/amidation mzXMLs/amidation_C17_0_BB5_01_63091.mzXML:scan:1833	qToF	Positive	16a99ab15753457fa8f5873b3b3ceaa9
Val-C17:0	mzspec:GNPSTASK-1eb0a498034d46adbca6048b4d2d3b7e:emgentry/Combinatorial Reactions/amidation mzXMLs/amidation_C17_0_BB5_01_63091.mzXML:scan:1958	qToF	Positive	80a171d22e174c55bf8c8107a15125bd
PABA-C17:0	mzspec:GNPSTASK-1eb0a498034d46adbca6048b4d2d3b7e:emgentry/Combinatorial Reactions/amidation mzXMLs/amidation_C17_0_BB5_01_63091.mzXML:scan:1962	qToF	Positive	59109f91be7d47f3877f328f4fa898bc
dopamine-C17:0	mzspec:GNPSTASK-1eb0a498034d46adbca6048b4d2d3b7e:emgentry/Combinatorial Reactions/amidation mzXMLs/amidation_C17_0_BB5_01_63091.mzXML:scan:2002	qToF	Positive	f3ade1db310646ac9809bf6be7bec15c
tryptamine-C17:0	mzspec:GNPSTASK-1eb0a498034d46adbca6048b4d2d3b7e:emgentry/Combinatorial Reactions/amidation mzXMLs/amidation_C17_0_BB5_01_63091.mzXML:scan:2066	qToF	Positive	16443425d983421594f322cb528c6ba7
GABA-C17:0	mzspec:GNPSTASK-1eb0a498034d46adbca6048b4d2d3b7e:emgentry/Combinatorial Reactions/amidation mzXMLs/amidation_C17_0_BB5_01_63091.mzXML:scan:1850	qToF	Positive	e36458a18f794fe1a1da6a495c43c809
histamine-C17:0	mzspec:GNPSTASK-1eb0a498034d46adbca6048b4d2d3b7e:emgentry/Combinatorial Reactions/amidation mzXMLs/amidation_C17_0_BB5_01_63091.mzXML:scan:1502	qToF	Positive	f813567e52e24c0396dfb8a022ac265b
aminoadipic acid-C17:0	mzspec:GNPSTASK-1eb0a498034d46adbca6048b4d2d3b7e:emgentry/Combinatorial Reactions/amidation mzXMLs/amidation_C17_0_BB5_01_63091.mzXML:scan:1768	qToF	Positive	a2256c1c28274a2db92ccd1369f541c3
amyl amine-C17:0	mzspec:GNPSTASK-1eb0a498034d46adbca6048b4d2d3b7e:emgentry/Combinatorial Reactions/amidation mzXMLs/amidation_C17_0_BB5_01_63091.mzXML:scan:2162	qToF	Positive	164c7fda41b34765b9d70e0965301889
Ala-C18:0	mzspec:GNPSTASK-1eb0a498034d46adbca6048b4d2d3b7e:emgentry/Combinatorial Reactions/amidation mzXMLs/amidation_C18_0_BB6_01_63092.mzXML:scan:1946	qToF	Positive	8a51bb7767a04e47a03276d80ee72756
Arg-C18:0	mzspec:GNPSTASK-1eb0a498034d46adbca6048b4d2d3b7e:emgentry/Combinatorial Reactions/amidation mzXMLs/amidation_C18_0_BB6_01_63092.mzXML:scan:1538	qToF	Positive	58183b2a17ec4c6295369eb626cd12d9
Asn-C18:0	mzspec:GNPSTASK-1eb0a498034d46adbca6048b4d2d3b7e:emgentry/Combinatorial Reactions/amidation mzXMLs/amidation_C18_0_BB6_01_63092.mzXML:scan:1784	qToF	Positive	f773fb0adf2745e7a486680f83daf25a
Asp-C18:0	mzspec:GNPSTASK-1eb0a498034d46adbca6048b4d2d3b7e:emgentry/Combinatorial Reactions/amidation mzXMLs/amidation_C18_0_BB6_01_63092.mzXML:scan:1826	qToF	Positive	8d8af220869c46e7819b9e4cd0e9ddf3
Citrulline-C18:0	mzspec:GNPSTASK-1eb0a498034d46adbca6048b4d2d3b7e:emgentry/Combinatorial Reactions/amidation mzXMLs/amidation_C18_0_BB6_01_63092.mzXML:scan:1760	qToF	Positive	f2402d6593174c2695c9abb7dee163c7
Gln-C18:0	mzspec:GNPSTASK-1eb0a498034d46adbca6048b4d2d3b7e:emgentry/Combinatorial Reactions/amidation mzXMLs/amidation_C18_0_BB6_01_63092.mzXML:scan:1778	qToF	Positive	8332379b0a9e449685fc95184a506ad5
Glu-C18:0	mzspec:GNPSTASK-1eb0a498034d46adbca6048b4d2d3b7e:emgentry/Combinatorial Reactions/amidation mzXMLs/amidation_C18_0_BB6_01_63092.mzXML:scan:1820	qToF	Positive	35d94114c1214a099122c5b9f9c8aad0
Gly-C18:0	mzspec:GNPSTASK-1eb0a498034d46adbca6048b4d2d3b7e:emgentry/Combinatorial Reactions/amidation mzXMLs/amidation_C18_0_BB6_01_63092.mzXML:scan:1904	qToF	Positive	97ea655576e9479e915922934ffbd1f9
His-C18:0	mzspec:GNPSTASK-1eb0a498034d46adbca6048b4d2d3b7e:emgentry/Combinatorial Reactions/amidation mzXMLs/amidation_C18_0_BB6_01_63092.mzXML:scan:1526	qToF	Positive	2e5e630dc49e41e5ae686bcd1aa53362
Leu-C18:0	mzspec:GNPSTASK-1eb0a498034d46adbca6048b4d2d3b7e:emgentry/Combinatorial Reactions/amidation mzXMLs/amidation_C18_0_BB6_01_63092.mzXML:scan:2054	qToF	Positive	1c0d67860b234cafb3a0e8f2e1abd6d6
Lys-C18:0	mzspec:GNPSTASK-1eb0a498034d46adbca6048b4d2d3b7e:emgentry/Combinatorial Reactions/amidation mzXMLs/amidation_C18_0_BB6_01_63092.mzXML:scan:1604	qToF	Positive	3ee3667dd83d4aa085490b7566e79ef5
Met-C18:0	mzspec:GNPSTASK-1eb0a498034d46adbca6048b4d2d3b7e:emgentry/Combinatorial Reactions/amidation mzXMLs/amidation_C18_0_BB6_01_63092.mzXML:scan:2000	qToF	Positive	e06c7f820030459b9201cb3ebd940252
Ornithine-C18:0	mzspec:GNPSTASK-1eb0a498034d46adbca6048b4d2d3b7e:emgentry/Combinatorial Reactions/amidation mzXMLs/amidation_C18_0_BB6_01_63092.mzXML:scan:1514	qToF	Positive	7e890270563e4f10861b1570dd9d9bc0
Phe-C18:0	mzspec:GNPSTASK-1eb0a498034d46adbca6048b4d2d3b7e:emgentry/Combinatorial Reactions/amidation mzXMLs/amidation_C18_0_BB6_01_63092.mzXML:scan:2048	qToF	Positive	3cca82261d0243b18d504939738c7627
Ser-C18:0	mzspec:GNPSTASK-1eb0a498034d46adbca6048b4d2d3b7e:emgentry/Combinatorial Reactions/amidation mzXMLs/amidation_C18_0_BB6_01_63092.mzXML:scan:1838	qToF	Positive	334b605bf8054243b6298f16f926ba35
Tau-C18:0	mzspec:GNPSTASK-1eb0a498034d46adbca6048b4d2d3b7e:emgentry/Combinatorial Reactions/amidation mzXMLs/amidation_C18_0_BB6_01_63092.mzXML:scan:1893	qToF	Positive	719e93491f2a4b5c81a5a8338e18dcb3
Thr-C18:0	mzspec:GNPSTASK-1eb0a498034d46adbca6048b4d2d3b7e:emgentry/Combinatorial Reactions/amidation mzXMLs/amidation_C18_0_BB6_01_63092.mzXML:scan:1844	qToF	Positive	664d54fe9913474789a56c2a6f01375a
Trp-C18:0	mzspec:GNPSTASK-1eb0a498034d46adbca6048b4d2d3b7e:emgentry/Combinatorial Reactions/amidation mzXMLs/amidation_C18_0_BB6_01_63092.mzXML:scan:1994	qToF	Positive	129aa08aa9894133a9dd3c5e2f2f6d9f
Tyr-C18:0	mzspec:GNPSTASK-1eb0a498034d46adbca6048b4d2d3b7e:emgentry/Combinatorial Reactions/amidation mzXMLs/amidation_C18_0_BB6_01_63092.mzXML:scan:1898	qToF	Positive	d3ab49a02f1f4f8682df49d8649ca1f5
Val-C18:0	mzspec:GNPSTASK-1eb0a498034d46adbca6048b4d2d3b7e:emgentry/Combinatorial Reactions/amidation mzXMLs/amidation_C18_0_BB6_01_63092.mzXML:scan:1943	qToF	Positive	bbee8d5702704cfabc367a979ee2fd36
L-DOPA-C18:0	mzspec:GNPSTASK-1eb0a498034d46adbca6048b4d2d3b7e:emgentry/Combinatorial Reactions/amidation mzXMLs/amidation_C18_0_BB6_01_63092.mzXML:scan:1763	qToF	Positive	4cd2e873d7564abba567168effc650c0
PABA-C18:0	mzspec:GNPSTASK-1eb0a498034d46adbca6048b4d2d3b7e:emgentry/Combinatorial Reactions/amidation mzXMLs/amidation_C18_0_BB6_01_63092.mzXML:scan:1934	qToF	Positive	1057c211b309478f9fe205979c05dae9
dopamine-C18:0	mzspec:GNPSTASK-1eb0a498034d46adbca6048b4d2d3b7e:emgentry/Combinatorial Reactions/amidation mzXMLs/amidation_C18_0_BB6_01_63092.mzXML:scan:1965	qToF	Positive	452d8eb9194a4bd99703579d1aa687d9
tryptamine-C18:0	mzspec:GNPSTASK-1eb0a498034d46adbca6048b4d2d3b7e:emgentry/Combinatorial Reactions/amidation mzXMLs/amidation_C18_0_BB6_01_63092.mzXML:scan:2120	qToF	Positive	a3286a6d7b4a41d6b2aa01de113d6d03
GABA-C18:0	mzspec:GNPSTASK-1eb0a498034d46adbca6048b4d2d3b7e:emgentry/Combinatorial Reactions/amidation mzXMLs/amidation_C18_0_BB6_01_63092.mzXML:scan:1922	qToF	Positive	57269247f18e49f38a046880e62ba17b
histamine-C18:0	mzspec:GNPSTASK-1eb0a498034d46adbca6048b4d2d3b7e:emgentry/Combinatorial Reactions/amidation mzXMLs/amidation_C18_0_BB6_01_63092.mzXML:scan:1568	qToF	Positive	9452274811d149388a386220caacc02a
putrescine-C18:0	mzspec:GNPSTASK-1eb0a498034d46adbca6048b4d2d3b7e:emgentry/Combinatorial Reactions/amidation mzXMLs/amidation_C18_0_BB6_01_63092.mzXML:scan:1562	qToF	Positive	92fa22df41fc44578e9fd8b6d957d5fa
aminoadipic acid-C18:0	mzspec:GNPSTASK-1eb0a498034d46adbca6048b4d2d3b7e:emgentry/Combinatorial Reactions/amidation mzXMLs/amidation_C18_0_BB6_01_63092.mzXML:scan:1832	qToF	Positive	658f719639ab48248261df7c938755f5
amyl amine-C18:0	mzspec:GNPSTASK-1eb0a498034d46adbca6048b4d2d3b7e:emgentry/Combinatorial Reactions/amidation mzXMLs/amidation_C18_0_BB6_01_63092.mzXML:scan:2228	qToF	Positive	cef50b9aeceb4d41b795a167e6e741c0
Ala-C19:0	mzspec:GNPSTASK-1eb0a498034d46adbca6048b4d2d3b7e:emgentry/Combinatorial Reactions/amidation mzXMLs/amidation_C19_0_BB7_01_63094.mzXML:scan:2006	qToF	Positive	1e8c7f0bf235491d87f05006d6bbf27c
Arg-C19:0	mzspec:GNPSTASK-1eb0a498034d46adbca6048b4d2d3b7e:emgentry/Combinatorial Reactions/amidation mzXMLs/amidation_C19_0_BB7_01_63094.mzXML:scan:1598	qToF	Positive	569abf97d4ab46ee8216c0a660940c38
Asn-C19:0	mzspec:GNPSTASK-1eb0a498034d46adbca6048b4d2d3b7e:emgentry/Combinatorial Reactions/amidation mzXMLs/amidation_C19_0_BB7_01_63094.mzXML:scan:1856	qToF	Positive	086e05080ea546d89600a6464e7e7dd8
Asp-C19:0	mzspec:GNPSTASK-1eb0a498034d46adbca6048b4d2d3b7e:emgentry/Combinatorial Reactions/amidation mzXMLs/amidation_C19_0_BB7_01_63094.mzXML:scan:1892	qToF	Positive	ceeff04d448f4e5381f195ea3844cd7e
Citrulline-C19:0	mzspec:GNPSTASK-1eb0a498034d46adbca6048b4d2d3b7e:emgentry/Combinatorial Reactions/amidation mzXMLs/amidation_C19_0_BB7_01_63094.mzXML:scan:1832	qToF	Positive	e523dadb225540859c48e355e13c7d36
Gln-C19:0	mzspec:GNPSTASK-1eb0a498034d46adbca6048b4d2d3b7e:emgentry/Combinatorial Reactions/amidation mzXMLs/amidation_C19_0_BB7_01_63094.mzXML:scan:1850	qToF	Positive	b0974d6ac672431bb34edf074cf97a44
Glu-C19:0	mzspec:GNPSTASK-1eb0a498034d46adbca6048b4d2d3b7e:emgentry/Combinatorial Reactions/amidation mzXMLs/amidation_C19_0_BB7_01_63094.mzXML:scan:1886	qToF	Positive	06463be038fc4bb3b2940fdb45b908e1
Gly-C19:0	mzspec:GNPSTASK-1eb0a498034d46adbca6048b4d2d3b7e:emgentry/Combinatorial Reactions/amidation mzXMLs/amidation_C19_0_BB7_01_63094.mzXML:scan:1970	qToF	Positive	8def22ac4a9548059c4570767efe54b1
His-C19:0	mzspec:GNPSTASK-1eb0a498034d46adbca6048b4d2d3b7e:emgentry/Combinatorial Reactions/amidation mzXMLs/amidation_C19_0_BB7_01_63094.mzXML:scan:1586	qToF	Positive	02512c8a82d3454a852f3e3fb80142e7
Leu-C19:0	mzspec:GNPSTASK-1eb0a498034d46adbca6048b4d2d3b7e:emgentry/Combinatorial Reactions/amidation mzXMLs/amidation_C19_0_BB7_01_63094.mzXML:scan:2108	qToF	Positive	a951e766348d4cd8a22682e15eb0f326
Lys-C19:0	mzspec:GNPSTASK-1eb0a498034d46adbca6048b4d2d3b7e:emgentry/Combinatorial Reactions/amidation mzXMLs/amidation_C19_0_BB7_01_63094.mzXML:scan:1574	qToF	Positive	2d8d149cecb44c8c9d707e0c7500d55f
Met-C19:0	mzspec:GNPSTASK-1eb0a498034d46adbca6048b4d2d3b7e:emgentry/Combinatorial Reactions/amidation mzXMLs/amidation_C19_0_BB7_01_63094.mzXML:scan:2054	qToF	Positive	2c4bb8cd23d9471ebcdd109bdbb2d7b7
Ornithine-C19:0	mzspec:GNPSTASK-1eb0a498034d46adbca6048b4d2d3b7e:emgentry/Combinatorial Reactions/amidation mzXMLs/amidation_C19_0_BB7_01_63094.mzXML:scan:1568	qToF	Positive	174e2afc330640b8b94ec60bd3edaa5f
Phe-C19:0	mzspec:GNPSTASK-1eb0a498034d46adbca6048b4d2d3b7e:emgentry/Combinatorial Reactions/amidation mzXMLs/amidation_C19_0_BB7_01_63094.mzXML:scan:2102	qToF	Positive	849228a54e0f4ae597ba2b919fcb3195
Ser-C19:0	mzspec:GNPSTASK-1eb0a498034d46adbca6048b4d2d3b7e:emgentry/Combinatorial Reactions/amidation mzXMLs/amidation_C19_0_BB7_01_63094.mzXML:scan:1904	qToF	Positive	be3dfbae06a24ec79edacdfd1d5e072f
Thr-C19:0	mzspec:GNPSTASK-1eb0a498034d46adbca6048b4d2d3b7e:emgentry/Combinatorial Reactions/amidation mzXMLs/amidation_C19_0_BB7_01_63094.mzXML:scan:1946	qToF	Positive	37eb78a0e1334f399d8f802b7743c699
Trp-C19:0	mzspec:GNPSTASK-1eb0a498034d46adbca6048b4d2d3b7e:emgentry/Combinatorial Reactions/amidation mzXMLs/amidation_C19_0_BB7_01_63094.mzXML:scan:2048	qToF	Positive	eb1936f1aca347c1af22899206f9a559
Tyr-C19:0	mzspec:GNPSTASK-1eb0a498034d46adbca6048b4d2d3b7e:emgentry/Combinatorial Reactions/amidation mzXMLs/amidation_C19_0_BB7_01_63094.mzXML:scan:1952	qToF	Positive	8f96824e8f7c4453a59ffe1b20e2684b
Val-C19:0	mzspec:GNPSTASK-1eb0a498034d46adbca6048b4d2d3b7e:emgentry/Combinatorial Reactions/amidation mzXMLs/amidation_C19_0_BB7_01_63094.mzXML:scan:2003	qToF	Positive	0550db7c47784b74bd84d200a2236bab
L-DOPA-C19:0	mzspec:GNPSTASK-1eb0a498034d46adbca6048b4d2d3b7e:emgentry/Combinatorial Reactions/amidation mzXMLs/amidation_C19_0_BB7_01_63094.mzXML:scan:1835	qToF	Positive	1e81e2a2ef3d4429bd048d8848f61ea7
PABA-C19:0	mzspec:GNPSTASK-1eb0a498034d46adbca6048b4d2d3b7e:emgentry/Combinatorial Reactions/amidation mzXMLs/amidation_C19_0_BB7_01_63094.mzXML:scan:2075	qToF	Positive	c0e1217ce6784ff887dabfe0349096ad
dopamine-C19:0	mzspec:GNPSTASK-1eb0a498034d46adbca6048b4d2d3b7e:emgentry/Combinatorial Reactions/amidation mzXMLs/amidation_C19_0_BB7_01_63094.mzXML:scan:2117	qToF	Positive	0150a4f2a81e41bdafb528c9dfe73d05
tryptamine-C19:0	mzspec:GNPSTASK-1eb0a498034d46adbca6048b4d2d3b7e:emgentry/Combinatorial Reactions/amidation mzXMLs/amidation_C19_0_BB7_01_63094.mzXML:scan:2174	qToF	Positive	1ff0263e427a47b3b2b0a4abdf9e2a8c
GABA-C19:0	mzspec:GNPSTASK-1eb0a498034d46adbca6048b4d2d3b7e:emgentry/Combinatorial Reactions/amidation mzXMLs/amidation_C19_0_BB7_01_63094.mzXML:scan:1982	qToF	Positive	8455a958fb144449ab1b39724706f05a
histamine-C19:0	mzspec:GNPSTASK-1eb0a498034d46adbca6048b4d2d3b7e:emgentry/Combinatorial Reactions/amidation mzXMLs/amidation_C19_0_BB7_01_63094.mzXML:scan:1628	qToF	Positive	80575f26db7348c0bee81e4f625b1795
putrescine-C19:0	mzspec:GNPSTASK-1eb0a498034d46adbca6048b4d2d3b7e:emgentry/Combinatorial Reactions/amidation mzXMLs/amidation_C19_0_BB7_01_63094.mzXML:scan:1622	qToF	Positive	56d52eb23ad744e3bf515f8dc6075b57
aminoadipic acid-C19:0	mzspec:GNPSTASK-1eb0a498034d46adbca6048b4d2d3b7e:emgentry/Combinatorial Reactions/amidation mzXMLs/amidation_C19_0_BB7_01_63094.mzXML:scan:1898	qToF	Positive	899fc5f2cea44da29013e3c8f89dd25e
amyl amine-C19:0	mzspec:GNPSTASK-1eb0a498034d46adbca6048b4d2d3b7e:emgentry/Combinatorial Reactions/amidation mzXMLs/amidation_C19_0_BB7_01_63094.mzXML:scan:2288	qToF	Positive	4f4a8856202c42aea3d93707f138b88d
Ala-C20:0	mzspec:GNPSTASK-1eb0a498034d46adbca6048b4d2d3b7e:emgentry/Combinatorial Reactions/amidation mzXMLs/amidation_C20_0_BB8_01_63095.mzXML:scan:2066	qToF	Positive	4d40868f63b44bf3927f46e7dfc9fd8a
Arg-C20:0	mzspec:GNPSTASK-1eb0a498034d46adbca6048b4d2d3b7e:emgentry/Combinatorial Reactions/amidation mzXMLs/amidation_C20_0_BB8_01_63095.mzXML:scan:1652	qToF	Positive	ab0be95ede2742b687c6d4bc49dfce39
Asn-C20:0	mzspec:GNPSTASK-1eb0a498034d46adbca6048b4d2d3b7e:emgentry/Combinatorial Reactions/amidation mzXMLs/amidation_C20_0_BB8_01_63095.mzXML:scan:1922	qToF	Positive	9e9e8acc2504406aabe6f17c08edd8b7
Asp-C20:0	mzspec:GNPSTASK-1eb0a498034d46adbca6048b4d2d3b7e:emgentry/Combinatorial Reactions/amidation mzXMLs/amidation_C20_0_BB8_01_63095.mzXML:scan:1952	qToF	Positive	1994669b8227448b981c8bdd1f8df8db
Citrulline-C20:0	mzspec:GNPSTASK-1eb0a498034d46adbca6048b4d2d3b7e:emgentry/Combinatorial Reactions/amidation mzXMLs/amidation_C20_0_BB8_01_63095.mzXML:scan:1898	qToF	Positive	02cb19b153294b55910d99a22a1b1589
Gln-C20:0	mzspec:GNPSTASK-1eb0a498034d46adbca6048b4d2d3b7e:emgentry/Combinatorial Reactions/amidation mzXMLs/amidation_C20_0_BB8_01_63095.mzXML:scan:1916	qToF	Positive	678669d977dd4258b46541cd65ca4600
Glu-C20:0	mzspec:GNPSTASK-1eb0a498034d46adbca6048b4d2d3b7e:emgentry/Combinatorial Reactions/amidation mzXMLs/amidation_C20_0_BB8_01_63095.mzXML:scan:1946	qToF	Positive	09b558c5f8724b1991378698bce2deac
Gly-C20:0	mzspec:GNPSTASK-1eb0a498034d46adbca6048b4d2d3b7e:emgentry/Combinatorial Reactions/amidation mzXMLs/amidation_C20_0_BB8_01_63095.mzXML:scan:2030	qToF	Positive	f51f9b1c3f454036a6203f4029c5946b
His-C20:0	mzspec:GNPSTASK-1eb0a498034d46adbca6048b4d2d3b7e:emgentry/Combinatorial Reactions/amidation mzXMLs/amidation_C20_0_BB8_01_63095.mzXML:scan:1646	qToF	Positive	f27c72ad9b61497b949dbbe8bf525e4a
Leu-C20:0	mzspec:GNPSTASK-1eb0a498034d46adbca6048b4d2d3b7e:emgentry/Combinatorial Reactions/amidation mzXMLs/amidation_C20_0_BB8_01_63095.mzXML:scan:2162	qToF	Positive	bcda2e0ff9be4482821bd898f00403fa
Lys-C20:0	mzspec:GNPSTASK-1eb0a498034d46adbca6048b4d2d3b7e:emgentry/Combinatorial Reactions/amidation mzXMLs/amidation_C20_0_BB8_01_63095.mzXML:scan:1730	qToF	Positive	629d1f5708eb4f41a51e20318df2653b
Met-C20:0	mzspec:GNPSTASK-1eb0a498034d46adbca6048b4d2d3b7e:emgentry/Combinatorial Reactions/amidation mzXMLs/amidation_C20_0_BB8_01_63095.mzXML:scan:2108	qToF	Positive	dbefd8743f844b89982aaba53630dd28
Ornithine-C20:0	mzspec:GNPSTASK-1eb0a498034d46adbca6048b4d2d3b7e:emgentry/Combinatorial Reactions/amidation mzXMLs/amidation_C20_0_BB8_01_63095.mzXML:scan:1724	qToF	Positive	90b9132282cc4c69a156776d783217a6
Phe-C20:0	mzspec:GNPSTASK-1eb0a498034d46adbca6048b4d2d3b7e:emgentry/Combinatorial Reactions/amidation mzXMLs/amidation_C20_0_BB8_01_63095.mzXML:scan:2156	qToF	Positive	94bcf579f9aa4afe8feb1c57d5a4414f
Ser-C20:0	mzspec:GNPSTASK-1eb0a498034d46adbca6048b4d2d3b7e:emgentry/Combinatorial Reactions/amidation mzXMLs/amidation_C20_0_BB8_01_63095.mzXML:scan:1970	qToF	Positive	588f709ed945447a9d08e27f0ae3c714
Tau-C20:0	mzspec:GNPSTASK-1eb0a498034d46adbca6048b4d2d3b7e:emgentry/Combinatorial Reactions/amidation mzXMLs/amidation_C20_0_BB8_01_63095.mzXML:scan:2172	qToF	Positive	c34809c957184bc58ca2c6ce70ba0dd4
Thr-C20:0	mzspec:GNPSTASK-1eb0a498034d46adbca6048b4d2d3b7e:emgentry/Combinatorial Reactions/amidation mzXMLs/amidation_C20_0_BB8_01_63095.mzXML:scan:1976	qToF	Positive	628c9a0e8e164bf7a97b56192d14d261
Trp-C20:0	mzspec:GNPSTASK-1eb0a498034d46adbca6048b4d2d3b7e:emgentry/Combinatorial Reactions/amidation mzXMLs/amidation_C20_0_BB8_01_63095.mzXML:scan:2096	qToF	Positive	30abd9d5a0f54d09a5c5991169e8bf95
Tyr-C20:0	mzspec:GNPSTASK-1eb0a498034d46adbca6048b4d2d3b7e:emgentry/Combinatorial Reactions/amidation mzXMLs/amidation_C20_0_BB8_01_63095.mzXML:scan:2012	qToF	Positive	98f15a47f8714ad3beb530a1bcdf56d2
Val-C20:0	mzspec:GNPSTASK-1eb0a498034d46adbca6048b4d2d3b7e:emgentry/Combinatorial Reactions/amidation mzXMLs/amidation_C20_0_BB8_01_63095.mzXML:scan:2132	qToF	Positive	8dd34c49365e47c9bdfcbf67b01af873
L-DOPA-C20:0	mzspec:GNPSTASK-1eb0a498034d46adbca6048b4d2d3b7e:emgentry/Combinatorial Reactions/amidation mzXMLs/amidation_C20_0_BB8_01_63095.mzXML:scan:1901	qToF	Positive	46f5da953a934b35ba29fe4a5b6ca050
PABA-C20:0	mzspec:GNPSTASK-1eb0a498034d46adbca6048b4d2d3b7e:emgentry/Combinatorial Reactions/amidation mzXMLs/amidation_C20_0_BB8_01_63095.mzXML:scan:2141	qToF	Positive	44d0ba48ae554981b46511d58f72c1b2
dopamine-C20:0	mzspec:GNPSTASK-1eb0a498034d46adbca6048b4d2d3b7e:emgentry/Combinatorial Reactions/amidation mzXMLs/amidation_C20_0_BB8_01_63095.mzXML:scan:2166	qToF	Positive	e2c8197afef64a0e82380fbd6d415deb
tryptamine-C20:0	mzspec:GNPSTASK-1eb0a498034d46adbca6048b4d2d3b7e:emgentry/Combinatorial Reactions/amidation mzXMLs/amidation_C20_0_BB8_01_63095.mzXML:scan:2228	qToF	Positive	55880c9aecdf4c9e8715d5bc9d414ccf
GABA-C20:0	mzspec:GNPSTASK-1eb0a498034d46adbca6048b4d2d3b7e:emgentry/Combinatorial Reactions/amidation mzXMLs/amidation_C20_0_BB8_01_63095.mzXML:scan:2042	qToF	Positive	0e75abecfad8468a91b6ca4fe15d318c
histamine-C20:0	mzspec:GNPSTASK-1eb0a498034d46adbca6048b4d2d3b7e:emgentry/Combinatorial Reactions/amidation mzXMLs/amidation_C20_0_BB8_01_63095.mzXML:scan:1682	qToF	Positive	309a9934aaf24730a3b273be0c7ef6cf
aminoadipic acid-C20:0	mzspec:GNPSTASK-1eb0a498034d46adbca6048b4d2d3b7e:emgentry/Combinatorial Reactions/amidation mzXMLs/amidation_C20_0_BB8_01_63095.mzXML:scan:1958	qToF	Positive	1ba4033e5e3745598e37c2f7b001e66c
amyl amine-C20:0	mzspec:GNPSTASK-1eb0a498034d46adbca6048b4d2d3b7e:emgentry/Combinatorial Reactions/amidation mzXMLs/amidation_C20_0_BB8_01_63095.mzXML:scan:2354	qToF	Positive	be368d5770d94a0d83f675c05ce65fdf
Ala-C21:0	mzspec:GNPSTASK-1eb0a498034d46adbca6048b4d2d3b7e:emgentry/Combinatorial Reactions/amidation mzXMLs/amidation_C21_0_BB9_01_63096.mzXML:scan:2126	qToF	Positive	c8e1e549a4e14d8bbac7c553a397f05e
Arg-C21:0	mzspec:GNPSTASK-1eb0a498034d46adbca6048b4d2d3b7e:emgentry/Combinatorial Reactions/amidation mzXMLs/amidation_C21_0_BB9_01_63096.mzXML:scan:1702	qToF	Positive	1b2ea3bf582343b09c0a99a36b6281ff
Asn-C21:0	mzspec:GNPSTASK-1eb0a498034d46adbca6048b4d2d3b7e:emgentry/Combinatorial Reactions/amidation mzXMLs/amidation_C21_0_BB9_01_63096.mzXML:scan:1988	qToF	Positive	1bd02ea9233242eab3c48aaeb17b3c1a
Asp-C21:0	mzspec:GNPSTASK-1eb0a498034d46adbca6048b4d2d3b7e:emgentry/Combinatorial Reactions/amidation mzXMLs/amidation_C21_0_BB9_01_63096.mzXML:scan:2015	qToF	Positive	16bc39ffd2a14113921e094b1117f056
Citrulline-C21:0	mzspec:GNPSTASK-1eb0a498034d46adbca6048b4d2d3b7e:emgentry/Combinatorial Reactions/amidation mzXMLs/amidation_C21_0_BB9_01_63096.mzXML:scan:1964	qToF	Positive	7e62e5f31d8140798e97101f1051ffe4
Gln-C21:0	mzspec:GNPSTASK-1eb0a498034d46adbca6048b4d2d3b7e:emgentry/Combinatorial Reactions/amidation mzXMLs/amidation_C21_0_BB9_01_63096.mzXML:scan:1982	qToF	Positive	18fed5671781468aa38bc8bb9b242225
Glu-C21:0	mzspec:GNPSTASK-1eb0a498034d46adbca6048b4d2d3b7e:emgentry/Combinatorial Reactions/amidation mzXMLs/amidation_C21_0_BB9_01_63096.mzXML:scan:2006	qToF	Positive	6322885d6ebf4ecd8ee017fa4b5febee
Gly-C21:0	mzspec:GNPSTASK-1eb0a498034d46adbca6048b4d2d3b7e:emgentry/Combinatorial Reactions/amidation mzXMLs/amidation_C21_0_BB9_01_63096.mzXML:scan:2090	qToF	Positive	f4490328b45e49678c135c529c11970e
His-C21:0	mzspec:GNPSTASK-1eb0a498034d46adbca6048b4d2d3b7e:emgentry/Combinatorial Reactions/amidation mzXMLs/amidation_C21_0_BB9_01_63096.mzXML:scan:1706	qToF	Positive	0131d94bcbbe4c4fbdb7ef2fabe14cb1
Leu-C21:0	mzspec:GNPSTASK-1eb0a498034d46adbca6048b4d2d3b7e:emgentry/Combinatorial Reactions/amidation mzXMLs/amidation_C21_0_BB9_01_63096.mzXML:scan:2216	qToF	Positive	9ca7f2f2feec4c8f8ae1fe2dcf080193
Lys-C21:0	mzspec:GNPSTASK-1eb0a498034d46adbca6048b4d2d3b7e:emgentry/Combinatorial Reactions/amidation mzXMLs/amidation_C21_0_BB9_01_63096.mzXML:scan:1799	qToF	Positive	460abc7064dc4095b54a5c6934641ee4
Met-C21:0	mzspec:GNPSTASK-1eb0a498034d46adbca6048b4d2d3b7e:emgentry/Combinatorial Reactions/amidation mzXMLs/amidation_C21_0_BB9_01_63096.mzXML:scan:2162	qToF	Positive	16c169af6c9845c595911256844c350a
Phe-C21:0	mzspec:GNPSTASK-1eb0a498034d46adbca6048b4d2d3b7e:emgentry/Combinatorial Reactions/amidation mzXMLs/amidation_C21_0_BB9_01_63096.mzXML:scan:2210	qToF	Positive	7f05cc6d592345ebb474eec886bf2b70
Ser-C21:0	mzspec:GNPSTASK-1eb0a498034d46adbca6048b4d2d3b7e:emgentry/Combinatorial Reactions/amidation mzXMLs/amidation_C21_0_BB9_01_63096.mzXML:scan:2030	qToF	Positive	37cd558c765743688705be4f15d096e1
Tau-C21:0	mzspec:GNPSTASK-1eb0a498034d46adbca6048b4d2d3b7e:emgentry/Combinatorial Reactions/amidation mzXMLs/amidation_C21_0_BB9_01_63096.mzXML:scan:2724	qToF	Positive	e74d12d611ef4f069bf0df4c5d4170fe
Thr-C21:0	mzspec:GNPSTASK-1eb0a498034d46adbca6048b4d2d3b7e:emgentry/Combinatorial Reactions/amidation mzXMLs/amidation_C21_0_BB9_01_63096.mzXML:scan:2042	qToF	Positive	7de3c465e2bf4d929d83f11dea206be0
Trp-C21:0	mzspec:GNPSTASK-1eb0a498034d46adbca6048b4d2d3b7e:emgentry/Combinatorial Reactions/amidation mzXMLs/amidation_C21_0_BB9_01_63096.mzXML:scan:2150	qToF	Positive	c4d73fd9242444e0a4750d36e682e6e7
Tyr-C21:0	mzspec:GNPSTASK-1eb0a498034d46adbca6048b4d2d3b7e:emgentry/Combinatorial Reactions/amidation mzXMLs/amidation_C21_0_BB9_01_63096.mzXML:scan:2060	qToF	Positive	20c2b011395a4a62993053f7af4e9845
Val-C21:0	mzspec:GNPSTASK-1eb0a498034d46adbca6048b4d2d3b7e:emgentry/Combinatorial Reactions/amidation mzXMLs/amidation_C21_0_BB9_01_63096.mzXML:scan:2186	qToF	Positive	0552b5f3f7a24813809aeb8f3c1f9d0d
L-DOPA-C21:0	mzspec:GNPSTASK-1eb0a498034d46adbca6048b4d2d3b7e:emgentry/Combinatorial Reactions/amidation mzXMLs/amidation_C21_0_BB9_01_63096.mzXML:scan:1965	qToF	Positive	d8b5316a3a0a4b54a74c619e82cc7275
PABA-C21:0	mzspec:GNPSTASK-1eb0a498034d46adbca6048b4d2d3b7e:emgentry/Combinatorial Reactions/amidation mzXMLs/amidation_C21_0_BB9_01_63096.mzXML:scan:2201	qToF	Positive	1a8f4cf5686c45f8b9736b4d69bdaab0
dopamine-C21:0	mzspec:GNPSTASK-1eb0a498034d46adbca6048b4d2d3b7e:emgentry/Combinatorial Reactions/amidation mzXMLs/amidation_C21_0_BB9_01_63096.mzXML:scan:2217	qToF	Positive	b20e444d7ee6425c8782e66d36095e5e
tryptamine-C21:0	mzspec:GNPSTASK-1eb0a498034d46adbca6048b4d2d3b7e:emgentry/Combinatorial Reactions/amidation mzXMLs/amidation_C21_0_BB9_01_63096.mzXML:scan:2288	qToF	Positive	83d7787033bd4e2e892669686920d404
GABA-C21:0	mzspec:GNPSTASK-1eb0a498034d46adbca6048b4d2d3b7e:emgentry/Combinatorial Reactions/amidation mzXMLs/amidation_C21_0_BB9_01_63096.mzXML:scan:2108	qToF	Positive	39edeb43d1b14cec9590d17f5faaeecb
histamine-C21:0	mzspec:GNPSTASK-1eb0a498034d46adbca6048b4d2d3b7e:emgentry/Combinatorial Reactions/amidation mzXMLs/amidation_C21_0_BB9_01_63096.mzXML:scan:1742	qToF	Positive	4570d603cf2640b89dc9b1eb24892ce8
putrescine-C21:0	mzspec:GNPSTASK-1eb0a498034d46adbca6048b4d2d3b7e:emgentry/Combinatorial Reactions/amidation mzXMLs/amidation_C21_0_BB9_01_63096.mzXML:scan:1730	qToF	Positive	93ffe4cc0b0343cbb93d1256b883666d
aminoadipic acid-C21:0	mzspec:GNPSTASK-1eb0a498034d46adbca6048b4d2d3b7e:emgentry/Combinatorial Reactions/amidation mzXMLs/amidation_C21_0_BB9_01_63096.mzXML:scan:2014	qToF	Positive	e3fc2a49306d40b49df14531c7da13c2
amyl amine-C21:0	mzspec:GNPSTASK-1eb0a498034d46adbca6048b4d2d3b7e:emgentry/Combinatorial Reactions/amidation mzXMLs/amidation_C21_0_BB9_01_63096.mzXML:scan:2426	qToF	Positive	28c4089c89b44a5da0c6096fdf2b7545
Ala-C22:0	mzspec:GNPSTASK-1eb0a498034d46adbca6048b4d2d3b7e:emgentry/Combinatorial Reactions/amidation mzXMLs/amidation_C22_0_BB10_01_63097.mzXML:scan:2180	qToF	Positive	6a1fcf17c5bc4ad495b4e8fa76712606
Arg-C22:0	mzspec:GNPSTASK-1eb0a498034d46adbca6048b4d2d3b7e:emgentry/Combinatorial Reactions/amidation mzXMLs/amidation_C22_0_BB10_01_63097.mzXML:scan:1757	qToF	Positive	2991cc76823944fd95442dc46ccd48b5
Asn-C22:0	mzspec:GNPSTASK-1eb0a498034d46adbca6048b4d2d3b7e:emgentry/Combinatorial Reactions/amidation mzXMLs/amidation_C22_0_BB10_01_63097.mzXML:scan:2048	qToF	Positive	90d30d170dc74a83a25fc00035467718
Asp-C22:0	mzspec:GNPSTASK-1eb0a498034d46adbca6048b4d2d3b7e:emgentry/Combinatorial Reactions/amidation mzXMLs/amidation_C22_0_BB10_01_63097.mzXML:scan:2067	qToF	Positive	e74d6d18439645a8ad2099844395504c
Citrulline-C22:0	mzspec:GNPSTASK-1eb0a498034d46adbca6048b4d2d3b7e:emgentry/Combinatorial Reactions/amidation mzXMLs/amidation_C22_0_BB10_01_63097.mzXML:scan:2030	qToF	Positive	c8f0eb69a47e4b8ebbdbcd62c6e9da21
Gln-C22:0	mzspec:GNPSTASK-1eb0a498034d46adbca6048b4d2d3b7e:emgentry/Combinatorial Reactions/amidation mzXMLs/amidation_C22_0_BB10_01_63097.mzXML:scan:2042	qToF	Positive	309530a85a134d9cb196fba1f448dea1
Glu-C22:0	mzspec:GNPSTASK-1eb0a498034d46adbca6048b4d2d3b7e:emgentry/Combinatorial Reactions/amidation mzXMLs/amidation_C22_0_BB10_01_63097.mzXML:scan:2060	qToF	Positive	9a0bdfcd0cf647c69fd5ba2e2ca2eb84
Gly-C22:0	mzspec:GNPSTASK-1eb0a498034d46adbca6048b4d2d3b7e:emgentry/Combinatorial Reactions/amidation mzXMLs/amidation_C22_0_BB10_01_63097.mzXML:scan:2144	qToF	Positive	8c758e767d7a4a1e9d76816c71bb8c2d
His-C22:0	mzspec:GNPSTASK-1eb0a498034d46adbca6048b4d2d3b7e:emgentry/Combinatorial Reactions/amidation mzXMLs/amidation_C22_0_BB10_01_63097.mzXML:scan:1760	qToF	Positive	e45576726b5a405bb55148bc0e449c30
Leu-C22:0	mzspec:GNPSTASK-1eb0a498034d46adbca6048b4d2d3b7e:emgentry/Combinatorial Reactions/amidation mzXMLs/amidation_C22_0_BB10_01_63097.mzXML:scan:2270	qToF	Positive	dcb23e9d3cde4b9098833b6b3962d1b5
Met-C22:0	mzspec:GNPSTASK-1eb0a498034d46adbca6048b4d2d3b7e:emgentry/Combinatorial Reactions/amidation mzXMLs/amidation_C22_0_BB10_01_63097.mzXML:scan:2216	qToF	Positive	eb345e96d60441cfa7f3be18ae047ddb
Phe-C22:0	mzspec:GNPSTASK-1eb0a498034d46adbca6048b4d2d3b7e:emgentry/Combinatorial Reactions/amidation mzXMLs/amidation_C22_0_BB10_01_63097.mzXML:scan:2264	qToF	Positive	4c148fdaa7114b708aeb52108feed763
Ser-C22:0	mzspec:GNPSTASK-1eb0a498034d46adbca6048b4d2d3b7e:emgentry/Combinatorial Reactions/amidation mzXMLs/amidation_C22_0_BB10_01_63097.mzXML:scan:2090	qToF	Positive	67f8004076d2427182abb15de913aaab
Thr-C22:0	mzspec:GNPSTASK-1eb0a498034d46adbca6048b4d2d3b7e:emgentry/Combinatorial Reactions/amidation mzXMLs/amidation_C22_0_BB10_01_63097.mzXML:scan:2126	qToF	Positive	0fb3536a99aa46639ef84db1096238cd
Trp-C22:0	mzspec:GNPSTASK-1eb0a498034d46adbca6048b4d2d3b7e:emgentry/Combinatorial Reactions/amidation mzXMLs/amidation_C22_0_BB10_01_63097.mzXML:scan:2198	qToF	Positive	214b4a0702db477f9db90490e2d10c2b
Tyr-C22:0	mzspec:GNPSTASK-1eb0a498034d46adbca6048b4d2d3b7e:emgentry/Combinatorial Reactions/amidation mzXMLs/amidation_C22_0_BB10_01_63097.mzXML:scan:2114	qToF	Positive	56ca93703afc4200b4d9e2a11c1c7672
Val-C22:0	mzspec:GNPSTASK-1eb0a498034d46adbca6048b4d2d3b7e:emgentry/Combinatorial Reactions/amidation mzXMLs/amidation_C22_0_BB10_01_63097.mzXML:scan:2240	qToF	Positive	bb94a034e1e04444a078ac86b1259f8f
L-DOPA-C22:0	mzspec:GNPSTASK-1eb0a498034d46adbca6048b4d2d3b7e:emgentry/Combinatorial Reactions/amidation mzXMLs/amidation_C22_0_BB10_01_63097.mzXML:scan:2031	qToF	Positive	78b3823281fe4707ab9669279e81b3d0
PABA-C22:0	mzspec:GNPSTASK-1eb0a498034d46adbca6048b4d2d3b7e:emgentry/Combinatorial Reactions/amidation mzXMLs/amidation_C22_0_BB10_01_63097.mzXML:scan:2253	qToF	Positive	3c6e24182c9442158f0ca13bd6dbe559
dopamine-C22:0	mzspec:GNPSTASK-1eb0a498034d46adbca6048b4d2d3b7e:emgentry/Combinatorial Reactions/amidation mzXMLs/amidation_C22_0_BB10_01_63097.mzXML:scan:2271	qToF	Positive	0197c224c3694abf8f6cd7c3c952b47e
tryptamine-C22:0	mzspec:GNPSTASK-1eb0a498034d46adbca6048b4d2d3b7e:emgentry/Combinatorial Reactions/amidation mzXMLs/amidation_C22_0_BB10_01_63097.mzXML:scan:2342	qToF	Positive	c9f679abbf5a475b84fb18b94c188af4
GABA-C22:0	mzspec:GNPSTASK-1eb0a498034d46adbca6048b4d2d3b7e:emgentry/Combinatorial Reactions/amidation mzXMLs/amidation_C22_0_BB10_01_63097.mzXML:scan:2168	qToF	Positive	66f8dd7f8b6b4bc6b4e30af3fde7bac4
histamine-C22:0	mzspec:GNPSTASK-1eb0a498034d46adbca6048b4d2d3b7e:emgentry/Combinatorial Reactions/amidation mzXMLs/amidation_C22_0_BB10_01_63097.mzXML:scan:1790	qToF	Positive	3f432f14b93042179e3c81857b8f9de1
aminoadipic acid-C22:0	mzspec:GNPSTASK-1eb0a498034d46adbca6048b4d2d3b7e:emgentry/Combinatorial Reactions/amidation mzXMLs/amidation_C22_0_BB10_01_63097.mzXML:scan:2073	qToF	Positive	cbbda4a93fe743f9b7b1d679edc65d41
amyl amine-C22:0	mzspec:GNPSTASK-1eb0a498034d46adbca6048b4d2d3b7e:emgentry/Combinatorial Reactions/amidation mzXMLs/amidation_C22_0_BB10_01_63097.mzXML:scan:2498	qToF	Positive	50de8eaf8ecd4c5d99c64a9d1bb3912f
Ala-C23:0	mzspec:GNPSTASK-1eb0a498034d46adbca6048b4d2d3b7e:emgentry/Combinatorial Reactions/amidation mzXMLs/amidation_C23_0_BB11_01_63098.mzXML:scan:2240	qToF	Positive	f01e444d495e41a99bbf1380fdd1f9e5
Arg-C23:0	mzspec:GNPSTASK-1eb0a498034d46adbca6048b4d2d3b7e:emgentry/Combinatorial Reactions/amidation mzXMLs/amidation_C23_0_BB11_01_63098.mzXML:scan:1808	qToF	Positive	00f657cb2ad945c28c805f054bb8dc71
Asn-C23:0	mzspec:GNPSTASK-1eb0a498034d46adbca6048b4d2d3b7e:emgentry/Combinatorial Reactions/amidation mzXMLs/amidation_C23_0_BB11_01_63098.mzXML:scan:2114	qToF	Positive	cc46cca0702b453d91f0f9136fc00d6f
Asp-C23:0	mzspec:GNPSTASK-1eb0a498034d46adbca6048b4d2d3b7e:emgentry/Combinatorial Reactions/amidation mzXMLs/amidation_C23_0_BB11_01_63098.mzXML:scan:2127	qToF	Positive	8487facafd6248a59b82c608734c5af8
Citrulline-C23:0	mzspec:GNPSTASK-1eb0a498034d46adbca6048b4d2d3b7e:emgentry/Combinatorial Reactions/amidation mzXMLs/amidation_C23_0_BB11_01_63098.mzXML:scan:2096	qToF	Positive	79dc0f31c2a64b8a8819e63c268cb0d4
Gln-C23:0	mzspec:GNPSTASK-1eb0a498034d46adbca6048b4d2d3b7e:emgentry/Combinatorial Reactions/amidation mzXMLs/amidation_C23_0_BB11_01_63098.mzXML:scan:2108	qToF	Positive	0bd5d6a1fc6e48d8a2b8d128e895cad1
Glu-C23:0	mzspec:GNPSTASK-1eb0a498034d46adbca6048b4d2d3b7e:emgentry/Combinatorial Reactions/amidation mzXMLs/amidation_C23_0_BB11_01_63098.mzXML:scan:2120	qToF	Positive	7d3a09d09bfc4f81b45f3a9ac568363a
Gly-C23:0	mzspec:GNPSTASK-1eb0a498034d46adbca6048b4d2d3b7e:emgentry/Combinatorial Reactions/amidation mzXMLs/amidation_C23_0_BB11_01_63098.mzXML:scan:2210	qToF	Positive	6153b83e8a2e469888c08677285bcad4
His-C23:0	mzspec:GNPSTASK-1eb0a498034d46adbca6048b4d2d3b7e:emgentry/Combinatorial Reactions/amidation mzXMLs/amidation_C23_0_BB11_01_63098.mzXML:scan:1820	qToF	Positive	ed6c30d709e645659c05df0acc5ae7e9
Leu-C23:0	mzspec:GNPSTASK-1eb0a498034d46adbca6048b4d2d3b7e:emgentry/Combinatorial Reactions/amidation mzXMLs/amidation_C23_0_BB11_01_63098.mzXML:scan:2330	qToF	Positive	18b7b687888e4525b790c4a766dfa48f
Lys-C23:0	mzspec:GNPSTASK-1eb0a498034d46adbca6048b4d2d3b7e:emgentry/Combinatorial Reactions/amidation mzXMLs/amidation_C23_0_BB11_01_63098.mzXML:scan:1928	qToF	Positive	8d2bee49a89b46a8b13b6467a96db76b
Met-C23:0	mzspec:GNPSTASK-1eb0a498034d46adbca6048b4d2d3b7e:emgentry/Combinatorial Reactions/amidation mzXMLs/amidation_C23_0_BB11_01_63098.mzXML:scan:2276	qToF	Positive	d7160a2198e84692b3bbc36c4f1e88e3
Ornithine-C23:0	mzspec:GNPSTASK-1eb0a498034d46adbca6048b4d2d3b7e:emgentry/Combinatorial Reactions/amidation mzXMLs/amidation_C23_0_BB11_01_63098.mzXML:scan:1922	qToF	Positive	8cf34d387a484c27a1468b5e941f6b8e
Phe-C23:0	mzspec:GNPSTASK-1eb0a498034d46adbca6048b4d2d3b7e:emgentry/Combinatorial Reactions/amidation mzXMLs/amidation_C23_0_BB11_01_63098.mzXML:scan:2319	qToF	Positive	75e8dd6e554b4eaeac8939b7d443f150
Ser-C23:0	mzspec:GNPSTASK-1eb0a498034d46adbca6048b4d2d3b7e:emgentry/Combinatorial Reactions/amidation mzXMLs/amidation_C23_0_BB11_01_63098.mzXML:scan:2156	qToF	Positive	372d79bd91864b71834bcdff511e1a04
Thr-C23:0	mzspec:GNPSTASK-1eb0a498034d46adbca6048b4d2d3b7e:emgentry/Combinatorial Reactions/amidation mzXMLs/amidation_C23_0_BB11_01_63098.mzXML:scan:2162	qToF	Positive	5de5a5417be047a5b5bc2b81eeaaa3a5
Trp-C23:0	mzspec:GNPSTASK-1eb0a498034d46adbca6048b4d2d3b7e:emgentry/Combinatorial Reactions/amidation mzXMLs/amidation_C23_0_BB11_01_63098.mzXML:scan:2258	qToF	Positive	6279cad9ed1445a486ba0141405ac251
Tyr-C23:0	mzspec:GNPSTASK-1eb0a498034d46adbca6048b4d2d3b7e:emgentry/Combinatorial Reactions/amidation mzXMLs/amidation_C23_0_BB11_01_63098.mzXML:scan:2168	qToF	Positive	9b2f986d3d2f497680b61cdae030d144
Val-C23:0	mzspec:GNPSTASK-1eb0a498034d46adbca6048b4d2d3b7e:emgentry/Combinatorial Reactions/amidation mzXMLs/amidation_C23_0_BB11_01_63098.mzXML:scan:2300	qToF	Positive	50c94bb7f7a4468a872351eb799f524f
L-DOPA-C23:0	mzspec:GNPSTASK-1eb0a498034d46adbca6048b4d2d3b7e:emgentry/Combinatorial Reactions/amidation mzXMLs/amidation_C23_0_BB11_01_63098.mzXML:scan:2097	qToF	Positive	ef180fd70445459a80630abf3f84d8a4
dopamine-C23:0	mzspec:GNPSTASK-1eb0a498034d46adbca6048b4d2d3b7e:emgentry/Combinatorial Reactions/amidation mzXMLs/amidation_C23_0_BB11_01_63098.mzXML:scan:2337	qToF	Positive	960186c64bb24bb59064e356f4e8bed1
tryptamine-C23:0	mzspec:GNPSTASK-1eb0a498034d46adbca6048b4d2d3b7e:emgentry/Combinatorial Reactions/amidation mzXMLs/amidation_C23_0_BB11_01_63098.mzXML:scan:2402	qToF	Positive	4a6d5dbc15ba4612a5d744e4a1178de3
GABA-C23:0	mzspec:GNPSTASK-1eb0a498034d46adbca6048b4d2d3b7e:emgentry/Combinatorial Reactions/amidation mzXMLs/amidation_C23_0_BB11_01_63098.mzXML:scan:2228	qToF	Positive	d32b0541b92748fa8fc1e42da8021abc
histamine-C23:0	mzspec:GNPSTASK-1eb0a498034d46adbca6048b4d2d3b7e:emgentry/Combinatorial Reactions/amidation mzXMLs/amidation_C23_0_BB11_01_63098.mzXML:scan:1838	qToF	Positive	1abc61e1542a49c5ae7a8cd11090e0bf
putrescine-C23:0	mzspec:GNPSTASK-1eb0a498034d46adbca6048b4d2d3b7e:emgentry/Combinatorial Reactions/amidation mzXMLs/amidation_C23_0_BB11_01_63098.mzXML:scan:1832	qToF	Positive	3a7df39df9364fa1ab282a682d60dfd9
aminoadipic acid-C23:0	mzspec:GNPSTASK-1eb0a498034d46adbca6048b4d2d3b7e:emgentry/Combinatorial Reactions/amidation mzXMLs/amidation_C23_0_BB11_01_63098.mzXML:scan:2126	qToF	Positive	8a48f26dd7a74bc4958c24230f828b7a
amyl amine-C23:0	mzspec:GNPSTASK-1eb0a498034d46adbca6048b4d2d3b7e:emgentry/Combinatorial Reactions/amidation mzXMLs/amidation_C23_0_BB11_01_63098.mzXML:scan:2588	qToF	Positive	ae502f0cf8184603bb4954df31a25ea2
Ala-C24:0	mzspec:GNPSTASK-1eb0a498034d46adbca6048b4d2d3b7e:emgentry/Combinatorial Reactions/amidation mzXMLs/amidation_C24_0_BC1_01_63100.mzXML:scan:2300	qToF	Positive	231a49b522554c46be5492fafee6d4bd
Arg-C24:0	mzspec:GNPSTASK-1eb0a498034d46adbca6048b4d2d3b7e:emgentry/Combinatorial Reactions/amidation mzXMLs/amidation_C24_0_BC1_01_63100.mzXML:scan:1856	qToF	Positive	42ca35e404f744e287178bb77b3cbd03
Asn-C24:0	mzspec:GNPSTASK-1eb0a498034d46adbca6048b4d2d3b7e:emgentry/Combinatorial Reactions/amidation mzXMLs/amidation_C24_0_BC1_01_63100.mzXML:scan:2175	qToF	Positive	93eef6550e7140979271f699837e859f
Asp-C24:0	mzspec:GNPSTASK-1eb0a498034d46adbca6048b4d2d3b7e:emgentry/Combinatorial Reactions/amidation mzXMLs/amidation_C24_0_BC1_01_63100.mzXML:scan:2181	qToF	Positive	123d3853cd854872a18e167d5ef09e53
Citrulline-C24:0	mzspec:GNPSTASK-1eb0a498034d46adbca6048b4d2d3b7e:emgentry/Combinatorial Reactions/amidation mzXMLs/amidation_C24_0_BC1_01_63100.mzXML:scan:2163	qToF	Positive	8476cb8d47ff42c5993d2bb6ad615ab8
Gln-C24:0	mzspec:GNPSTASK-1eb0a498034d46adbca6048b4d2d3b7e:emgentry/Combinatorial Reactions/amidation mzXMLs/amidation_C24_0_BC1_01_63100.mzXML:scan:2168	qToF	Positive	30e5fa557efd486ebdc8dc981e1bb204
Glu-C24:0	mzspec:GNPSTASK-1eb0a498034d46adbca6048b4d2d3b7e:emgentry/Combinatorial Reactions/amidation mzXMLs/amidation_C24_0_BC1_01_63100.mzXML:scan:2174	qToF	Positive	d348be42fcca47aeae3fcf6fcee5a84e
Gly-C24:0	mzspec:GNPSTASK-1eb0a498034d46adbca6048b4d2d3b7e:emgentry/Combinatorial Reactions/amidation mzXMLs/amidation_C24_0_BC1_01_63100.mzXML:scan:2270	qToF	Positive	68545eda15bc4a5ebcdf08868a07b7f2
His-C24:0	mzspec:GNPSTASK-1eb0a498034d46adbca6048b4d2d3b7e:emgentry/Combinatorial Reactions/amidation mzXMLs/amidation_C24_0_BC1_01_63100.mzXML:scan:1874	qToF	Positive	5039dc76f4104769924f3507d22aff94
Leu-C24:0	mzspec:GNPSTASK-1eb0a498034d46adbca6048b4d2d3b7e:emgentry/Combinatorial Reactions/amidation mzXMLs/amidation_C24_0_BC1_01_63100.mzXML:scan:2390	qToF	Positive	55dbde640fcc4776b997be3276b8cdff
Lys-C24:0	mzspec:GNPSTASK-1eb0a498034d46adbca6048b4d2d3b7e:emgentry/Combinatorial Reactions/amidation mzXMLs/amidation_C24_0_BC1_01_63100.mzXML:scan:2002	qToF	Positive	9fe32c0e48204cd7ba783f29ac89bec6
Met-C24:0	mzspec:GNPSTASK-1eb0a498034d46adbca6048b4d2d3b7e:emgentry/Combinatorial Reactions/amidation mzXMLs/amidation_C24_0_BC1_01_63100.mzXML:scan:2330	qToF	Positive	b58ecf1ffe37440da1a4d806cc3db596
Ornithine-C24:0	mzspec:GNPSTASK-1eb0a498034d46adbca6048b4d2d3b7e:emgentry/Combinatorial Reactions/amidation mzXMLs/amidation_C24_0_BC1_01_63100.mzXML:scan:2001	qToF	Positive	5609a18275c4483d9de95456f7854115
Phe-C24:0	mzspec:GNPSTASK-1eb0a498034d46adbca6048b4d2d3b7e:emgentry/Combinatorial Reactions/amidation mzXMLs/amidation_C24_0_BC1_01_63100.mzXML:scan:2378	qToF	Positive	e6b7fb51868c4c118bfcc586260a4bda
Ser-C24:0	mzspec:GNPSTASK-1eb0a498034d46adbca6048b4d2d3b7e:emgentry/Combinatorial Reactions/amidation mzXMLs/amidation_C24_0_BC1_01_63100.mzXML:scan:2216	qToF	Positive	ebf6df95984e4d48b50fb5b10634266c
Thr-C24:0	mzspec:GNPSTASK-1eb0a498034d46adbca6048b4d2d3b7e:emgentry/Combinatorial Reactions/amidation mzXMLs/amidation_C24_0_BC1_01_63100.mzXML:scan:2223	qToF	Positive	44ae2fe2cc0b4baeb57b265341b3115a
Trp-C24:0	mzspec:GNPSTASK-1eb0a498034d46adbca6048b4d2d3b7e:emgentry/Combinatorial Reactions/amidation mzXMLs/amidation_C24_0_BC1_01_63100.mzXML:scan:2312	qToF	Positive	4181822d439a468c84c1611328f79997
Tyr-C24:0	mzspec:GNPSTASK-1eb0a498034d46adbca6048b4d2d3b7e:emgentry/Combinatorial Reactions/amidation mzXMLs/amidation_C24_0_BC1_01_63100.mzXML:scan:2222	qToF	Positive	549d68bf99e0402596ae46dcb227e2c3
Val-C24:0	mzspec:GNPSTASK-1eb0a498034d46adbca6048b4d2d3b7e:emgentry/Combinatorial Reactions/amidation mzXMLs/amidation_C24_0_BC1_01_63100.mzXML:scan:2360	qToF	Positive	6f0384baba3f4928baa34e46d2cdb6a3
L-DOPA-C24:0	mzspec:GNPSTASK-1eb0a498034d46adbca6048b4d2d3b7e:emgentry/Combinatorial Reactions/amidation mzXMLs/amidation_C24_0_BC1_01_63100.mzXML:scan:2164	qToF	Positive	f56ae417b29a44d2afa93cde63aafdaf
tryptamine-C24:0	mzspec:GNPSTASK-1eb0a498034d46adbca6048b4d2d3b7e:emgentry/Combinatorial Reactions/amidation mzXMLs/amidation_C24_0_BC1_01_63100.mzXML:scan:2468	qToF	Positive	0c13a4de2c47435280a9c625bcea6ffa
GABA-C24:0	mzspec:GNPSTASK-1eb0a498034d46adbca6048b4d2d3b7e:emgentry/Combinatorial Reactions/amidation mzXMLs/amidation_C24_0_BC1_01_63100.mzXML:scan:2294	qToF	Positive	3c72dead6a7f4fb3b0eb1ce49bb00db5
histamine-C24:0	mzspec:GNPSTASK-1eb0a498034d46adbca6048b4d2d3b7e:emgentry/Combinatorial Reactions/amidation mzXMLs/amidation_C24_0_BC1_01_63100.mzXML:scan:1892	qToF	Positive	8957841002044a9d8e50619d3c40c17c
putrescine-C24:0	mzspec:GNPSTASK-1eb0a498034d46adbca6048b4d2d3b7e:emgentry/Combinatorial Reactions/amidation mzXMLs/amidation_C24_0_BC1_01_63100.mzXML:scan:1899	qToF	Positive	e08e5ace4c744971ad5ce20287fe545a
aminoadipic acid-C24:0	mzspec:GNPSTASK-1eb0a498034d46adbca6048b4d2d3b7e:emgentry/Combinatorial Reactions/amidation mzXMLs/amidation_C24_0_BC1_01_63100.mzXML:scan:2180	qToF	Positive	c5282dbb23004e28b873135153488bb2
amyl amine-C24:0	mzspec:GNPSTASK-1eb0a498034d46adbca6048b4d2d3b7e:emgentry/Combinatorial Reactions/amidation mzXMLs/amidation_C24_0_BC1_01_63100.mzXML:scan:2684	qToF	Positive	cb087bb284de4b19afc1d465e151095d
Ala-C11:1	mzspec:GNPSTASK-1eb0a498034d46adbca6048b4d2d3b7e:emgentry/Combinatorial Reactions/amidation mzXMLs/amidation_C11_1_BC2_01_63101.mzXML:scan:1334	qToF	Positive	d984bbdc49354a578ea0fe834cfea507
Arg-C11:1	mzspec:GNPSTASK-1eb0a498034d46adbca6048b4d2d3b7e:emgentry/Combinatorial Reactions/amidation mzXMLs/amidation_C11_1_BC2_01_63101.mzXML:scan:1064	qToF	Positive	574f68024e3341d4bf35bf93df1732e0
Asn-C11:1	mzspec:GNPSTASK-1eb0a498034d46adbca6048b4d2d3b7e:emgentry/Combinatorial Reactions/amidation mzXMLs/amidation_C11_1_BC2_01_63101.mzXML:scan:1172	qToF	Positive	4a6bfd8801fa4dadb9adc42ebb39e60f
Asp-C11:1	mzspec:GNPSTASK-1eb0a498034d46adbca6048b4d2d3b7e:emgentry/Combinatorial Reactions/amidation mzXMLs/amidation_C11_1_BC2_01_63101.mzXML:scan:1232	qToF	Positive	309c1c676dd64013aa054a124f065d27
Citrulline-C11:1	mzspec:GNPSTASK-1eb0a498034d46adbca6048b4d2d3b7e:emgentry/Combinatorial Reactions/amidation mzXMLs/amidation_C11_1_BC2_01_63101.mzXML:scan:1178	qToF	Positive	05d1f6f4193d493cb796a2e8d6e8928d
Glu-C11:1	mzspec:GNPSTASK-1eb0a498034d46adbca6048b4d2d3b7e:emgentry/Combinatorial Reactions/amidation mzXMLs/amidation_C11_1_BC2_01_63101.mzXML:scan:1244	qToF	Positive	bdf28a8b9d1d4156af079734737f52ed
Gly-C11:1	mzspec:GNPSTASK-1eb0a498034d46adbca6048b4d2d3b7e:emgentry/Combinatorial Reactions/amidation mzXMLs/amidation_C11_1_BC2_01_63101.mzXML:scan:1280	qToF	Positive	b8c53cb3655142799ea4fdd9a10ff0e5
His-C11:1	mzspec:GNPSTASK-1eb0a498034d46adbca6048b4d2d3b7e:emgentry/Combinatorial Reactions/amidation mzXMLs/amidation_C11_1_BC2_01_63101.mzXML:scan:1040	qToF	Positive	5365fcc80aa44b868592d28ef2c79ebc
Leu-C11:1	mzspec:GNPSTASK-1eb0a498034d46adbca6048b4d2d3b7e:emgentry/Combinatorial Reactions/amidation mzXMLs/amidation_C11_1_BC2_01_63101.mzXML:scan:1508	qToF	Positive	ac475cba99df4df896e15204e5450d8d
Lys-C11:1	mzspec:GNPSTASK-1eb0a498034d46adbca6048b4d2d3b7e:emgentry/Combinatorial Reactions/amidation mzXMLs/amidation_C11_1_BC2_01_63101.mzXML:scan:1094	qToF	Positive	fea86cc8023b41958da3405d0a436274
Met-C11:1	mzspec:GNPSTASK-1eb0a498034d46adbca6048b4d2d3b7e:emgentry/Combinatorial Reactions/amidation mzXMLs/amidation_C11_1_BC2_01_63101.mzXML:scan:1436	qToF	Positive	c5dedca14330417bada4c78b009564d5
Ornithine-C11:1	mzspec:GNPSTASK-1eb0a498034d46adbca6048b4d2d3b7e:emgentry/Combinatorial Reactions/amidation mzXMLs/amidation_C11_1_BC2_01_63101.mzXML:scan:1072	qToF	Positive	c6f7de0dfad54e7b83a7cb39fddc1981
Phe-C11:1	mzspec:GNPSTASK-1eb0a498034d46adbca6048b4d2d3b7e:emgentry/Combinatorial Reactions/amidation mzXMLs/amidation_C11_1_BC2_01_63101.mzXML:scan:1518	qToF	Positive	fc881197e3c44c0f895b2550a2c70e32
Ser-C11:1	mzspec:GNPSTASK-1eb0a498034d46adbca6048b4d2d3b7e:emgentry/Combinatorial Reactions/amidation mzXMLs/amidation_C11_1_BC2_01_63101.mzXML:scan:1214	qToF	Positive	31f6eb15a6014f2b8dec9bc172b3410d
Tau-C11:1	mzspec:GNPSTASK-1eb0a498034d46adbca6048b4d2d3b7e:emgentry/Combinatorial Reactions/amidation mzXMLs/amidation_C11_1_BC2_01_63101.mzXML:scan:1142	qToF	Positive	db0cc9fd251d459cb0d7b45a18025401
Thr-C11:1	mzspec:GNPSTASK-1eb0a498034d46adbca6048b4d2d3b7e:emgentry/Combinatorial Reactions/amidation mzXMLs/amidation_C11_1_BC2_01_63101.mzXML:scan:1226	qToF	Positive	5657f74844894296bda7086f3ce31216
Trp-C11:1	mzspec:GNPSTASK-1eb0a498034d46adbca6048b4d2d3b7e:emgentry/Combinatorial Reactions/amidation mzXMLs/amidation_C11_1_BC2_01_63101.mzXML:scan:1484	qToF	Positive	eee52570bfa6494cb03f3b1020de068e
Tyr-C11:1	mzspec:GNPSTASK-1eb0a498034d46adbca6048b4d2d3b7e:emgentry/Combinatorial Reactions/amidation mzXMLs/amidation_C11_1_BC2_01_63101.mzXML:scan:1352	qToF	Positive	0fd2e345eee94f1e98dfcb57063e4c74
Val-C11:1	mzspec:GNPSTASK-1eb0a498034d46adbca6048b4d2d3b7e:emgentry/Combinatorial Reactions/amidation mzXMLs/amidation_C11_1_BC2_01_63101.mzXML:scan:1449	qToF	Positive	e994ecfae5204d058e0438abf9374e62
PABA-C11:1	mzspec:GNPSTASK-1eb0a498034d46adbca6048b4d2d3b7e:emgentry/Combinatorial Reactions/amidation mzXMLs/amidation_C11_1_BC2_01_63101.mzXML:scan:1402	qToF	Positive	e35a199248e745b591db8ef275aed511
dopamine-C11:1	mzspec:GNPSTASK-1eb0a498034d46adbca6048b4d2d3b7e:emgentry/Combinatorial Reactions/amidation mzXMLs/amidation_C11_1_BC2_01_63101.mzXML:scan:1510	qToF	Positive	689e4e638a0149389990d5216758abd4
tryptamine-C11:1	mzspec:GNPSTASK-1eb0a498034d46adbca6048b4d2d3b7e:emgentry/Combinatorial Reactions/amidation mzXMLs/amidation_C11_1_BC2_01_63101.mzXML:scan:1610	qToF	Positive	9fd07e19416b493d8302e957f7561665
GABA-C11:1	mzspec:GNPSTASK-1eb0a498034d46adbca6048b4d2d3b7e:emgentry/Combinatorial Reactions/amidation mzXMLs/amidation_C11_1_BC2_01_63101.mzXML:scan:1310	qToF	Positive	e204ad0ad8d14af68c99243c41f2d492
histamine-C11:1	mzspec:GNPSTASK-1eb0a498034d46adbca6048b4d2d3b7e:emgentry/Combinatorial Reactions/amidation mzXMLs/amidation_C11_1_BC2_01_63101.mzXML:scan:1070	qToF	Positive	6d0348e6d09c415e89909443a933e33e
putrescine-C11:1	mzspec:GNPSTASK-1eb0a498034d46adbca6048b4d2d3b7e:emgentry/Combinatorial Reactions/amidation mzXMLs/amidation_C11_1_BC2_01_63101.mzXML:scan:1065	qToF	Positive	d8cdc74895ca46649c04ca32bae9f918
spermidine-C11:1	mzspec:GNPSTASK-1eb0a498034d46adbca6048b4d2d3b7e:emgentry/Combinatorial Reactions/amidation mzXMLs/amidation_C11_1_BC2_01_63101.mzXML:scan:932	qToF	Positive	872898cb79d846f2a188500855cc536a
aminoadipic acid-C11:1	mzspec:GNPSTASK-1eb0a498034d46adbca6048b4d2d3b7e:emgentry/Combinatorial Reactions/amidation mzXMLs/amidation_C11_1_BC2_01_63101.mzXML:scan:1262	qToF	Positive	910ba68753b34eab90fd9c57dd149539
amyl amine-C11:1	mzspec:GNPSTASK-1eb0a498034d46adbca6048b4d2d3b7e:emgentry/Combinatorial Reactions/amidation mzXMLs/amidation_C11_1_BC2_01_63101.mzXML:scan:1676	qToF	Positive	49ff2c61523547648735813e0c2a808a
Ala-C12:1	mzspec:GNPSTASK-1eb0a498034d46adbca6048b4d2d3b7e:emgentry/Combinatorial Reactions/amidation mzXMLs/amidation_C12_1_BC3_01_63102.mzXML:scan:1406	qToF	Positive	b8d819c09dc8434b84368bd6697fac1a
Arg-C12:1	mzspec:GNPSTASK-1eb0a498034d46adbca6048b4d2d3b7e:emgentry/Combinatorial Reactions/amidation mzXMLs/amidation_C12_1_BC3_01_63102.mzXML:scan:1136	qToF	Positive	17483800103a449993da89c9919c4c94
Asn-C12:1	mzspec:GNPSTASK-1eb0a498034d46adbca6048b4d2d3b7e:emgentry/Combinatorial Reactions/amidation mzXMLs/amidation_C12_1_BC3_01_63102.mzXML:scan:1254	qToF	Positive	34057863a07f4a4da320ddb78520b0dc
Citrulline-C12:1	mzspec:GNPSTASK-1eb0a498034d46adbca6048b4d2d3b7e:emgentry/Combinatorial Reactions/amidation mzXMLs/amidation_C12_1_BC3_01_63102.mzXML:scan:1250	qToF	Positive	19e1811756eb4116b539d78e26e0535b
Gln-C12:1	mzspec:GNPSTASK-1eb0a498034d46adbca6048b4d2d3b7e:emgentry/Combinatorial Reactions/amidation mzXMLs/amidation_C12_1_BC3_01_63102.mzXML:scan:1256	qToF	Positive	37994388b4c34d86bfb6c999705316dd
Gly-C12:1	mzspec:GNPSTASK-1eb0a498034d46adbca6048b4d2d3b7e:emgentry/Combinatorial Reactions/amidation mzXMLs/amidation_C12_1_BC3_01_63102.mzXML:scan:1358	qToF	Positive	147c9558e0d84e44b8c854032f26f4b2
His-C12:1	mzspec:GNPSTASK-1eb0a498034d46adbca6048b4d2d3b7e:emgentry/Combinatorial Reactions/amidation mzXMLs/amidation_C12_1_BC3_01_63102.mzXML:scan:1112	qToF	Positive	ff01b2bd565c4641a0cc804cf1052f70
Leu-C12:1	mzspec:GNPSTASK-1eb0a498034d46adbca6048b4d2d3b7e:emgentry/Combinatorial Reactions/amidation mzXMLs/amidation_C12_1_BC3_01_63102.mzXML:scan:1574	qToF	Positive	eb7b927569534ad48a004412930d98b6
Met-C12:1	mzspec:GNPSTASK-1eb0a498034d46adbca6048b4d2d3b7e:emgentry/Combinatorial Reactions/amidation mzXMLs/amidation_C12_1_BC3_01_63102.mzXML:scan:1500	qToF	Positive	aef863f1ffb34b73890cbeda8222d396
Ornithine-C12:1	mzspec:GNPSTASK-1eb0a498034d46adbca6048b4d2d3b7e:emgentry/Combinatorial Reactions/amidation mzXMLs/amidation_C12_1_BC3_01_63102.mzXML:scan:1138	qToF	Positive	494d7b03b9934fb3b0fb999b45e15957
Phe-C12:1	mzspec:GNPSTASK-1eb0a498034d46adbca6048b4d2d3b7e:emgentry/Combinatorial Reactions/amidation mzXMLs/amidation_C12_1_BC3_01_63102.mzXML:scan:1580	qToF	Positive	c5c679d208a9408aa00dadfe069a96e1
Tau-C12:1	mzspec:GNPSTASK-1eb0a498034d46adbca6048b4d2d3b7e:emgentry/Combinatorial Reactions/amidation mzXMLs/amidation_C12_1_BC3_01_63102.mzXML:scan:1233	qToF	Positive	eb8cd9eee8df49e8bd13fd5582dfcd65
Thr-C12:1	mzspec:GNPSTASK-1eb0a498034d46adbca6048b4d2d3b7e:emgentry/Combinatorial Reactions/amidation mzXMLs/amidation_C12_1_BC3_01_63102.mzXML:scan:1298	qToF	Positive	049db20638dc459fa0f1524b6d8217a6
Trp-C12:1	mzspec:GNPSTASK-1eb0a498034d46adbca6048b4d2d3b7e:emgentry/Combinatorial Reactions/amidation mzXMLs/amidation_C12_1_BC3_01_63102.mzXML:scan:1544	qToF	Positive	f485491985924c7bbd6a9d653f9aa660
Tyr-C12:1	mzspec:GNPSTASK-1eb0a498034d46adbca6048b4d2d3b7e:emgentry/Combinatorial Reactions/amidation mzXMLs/amidation_C12_1_BC3_01_63102.mzXML:scan:1412	qToF	Positive	0c6d192f24d34af4800d2a5b981ec7eb
Val-C12:1	mzspec:GNPSTASK-1eb0a498034d46adbca6048b4d2d3b7e:emgentry/Combinatorial Reactions/amidation mzXMLs/amidation_C12_1_BC3_01_63102.mzXML:scan:1514	qToF	Positive	eeeaa005687e4640b97f07aaa9a8d44a
tryptamine-C12:1	mzspec:GNPSTASK-1eb0a498034d46adbca6048b4d2d3b7e:emgentry/Combinatorial Reactions/amidation mzXMLs/amidation_C12_1_BC3_01_63102.mzXML:scan:1670	qToF	Positive	38ce6d6a62364079a405d68466c573d6
GABA-C12:1	mzspec:GNPSTASK-1eb0a498034d46adbca6048b4d2d3b7e:emgentry/Combinatorial Reactions/amidation mzXMLs/amidation_C12_1_BC3_01_63102.mzXML:scan:1388	qToF	Positive	e4dccbc3675a4b6e9ac7291e85841610
histamine-C12:1	mzspec:GNPSTASK-1eb0a498034d46adbca6048b4d2d3b7e:emgentry/Combinatorial Reactions/amidation mzXMLs/amidation_C12_1_BC3_01_63102.mzXML:scan:1142	qToF	Positive	844d5e70a3d84bb6a38c862e69920022
putrescine-C12:1	mzspec:GNPSTASK-1eb0a498034d46adbca6048b4d2d3b7e:emgentry/Combinatorial Reactions/amidation mzXMLs/amidation_C12_1_BC3_01_63102.mzXML:scan:1143	qToF	Positive	d0af5d3900494c7daa9c31a4d10e2cd1
spermidine-C12:1	mzspec:GNPSTASK-1eb0a498034d46adbca6048b4d2d3b7e:emgentry/Combinatorial Reactions/amidation mzXMLs/amidation_C12_1_BC3_01_63102.mzXML:scan:1010	qToF	Positive	dc263e838aa843a0a1c75781b2a5d8d9
amyl amine-C12:1	mzspec:GNPSTASK-1eb0a498034d46adbca6048b4d2d3b7e:emgentry/Combinatorial Reactions/amidation mzXMLs/amidation_C12_1_BC3_01_63102.mzXML:scan:1736	qToF	Positive	f5879a87d2864cf18c9b6a44b93aa4d4
Ala-C13:1	mzspec:GNPSTASK-1eb0a498034d46adbca6048b4d2d3b7e:emgentry/Combinatorial Reactions/amidation mzXMLs/amidation_C13_1_BC4_01_63103.mzXML:scan:1431	qToF	Positive	37c30ce7efe348e290ce0b668cfebf6e
Arg-C13:1	mzspec:GNPSTASK-1eb0a498034d46adbca6048b4d2d3b7e:emgentry/Combinatorial Reactions/amidation mzXMLs/amidation_C13_1_BC4_01_63103.mzXML:scan:1130	qToF	Positive	e4f054034ac74f79b675d0997cc1b971
Asn-C13:1	mzspec:GNPSTASK-1eb0a498034d46adbca6048b4d2d3b7e:emgentry/Combinatorial Reactions/amidation mzXMLs/amidation_C13_1_BC4_01_63103.mzXML:scan:1268	qToF	Positive	43b038bcf20e4055891e059ab4bf6862
Asp-C13:1	mzspec:GNPSTASK-1eb0a498034d46adbca6048b4d2d3b7e:emgentry/Combinatorial Reactions/amidation mzXMLs/amidation_C13_1_BC4_01_63103.mzXML:scan:1329	qToF	Positive	68de19d1136b4e578ee0e8350157f712
Citrulline-C13:1	mzspec:GNPSTASK-1eb0a498034d46adbca6048b4d2d3b7e:emgentry/Combinatorial Reactions/amidation mzXMLs/amidation_C13_1_BC4_01_63103.mzXML:scan:1262	qToF	Positive	8dec59eb841b4adea1d9436c6c1acb72
Gln-C13:1	mzspec:GNPSTASK-1eb0a498034d46adbca6048b4d2d3b7e:emgentry/Combinatorial Reactions/amidation mzXMLs/amidation_C13_1_BC4_01_63103.mzXML:scan:1274	qToF	Positive	d92d8b9762a74affaf920a006e056ebd
Glu-C13:1	mzspec:GNPSTASK-1eb0a498034d46adbca6048b4d2d3b7e:emgentry/Combinatorial Reactions/amidation mzXMLs/amidation_C13_1_BC4_01_63103.mzXML:scan:1328	qToF	Positive	ba996225963c43ae8c80361c54889e0a
Gly-C13:1	mzspec:GNPSTASK-1eb0a498034d46adbca6048b4d2d3b7e:emgentry/Combinatorial Reactions/amidation mzXMLs/amidation_C13_1_BC4_01_63103.mzXML:scan:1382	qToF	Positive	38611fd03d064737bcfd0be8f0fdba1d
His-C13:1	mzspec:GNPSTASK-1eb0a498034d46adbca6048b4d2d3b7e:emgentry/Combinatorial Reactions/amidation mzXMLs/amidation_C13_1_BC4_01_63103.mzXML:scan:1112	qToF	Positive	c669786da1394506aacf53b21b78995f
Leu-C13:1	mzspec:GNPSTASK-1eb0a498034d46adbca6048b4d2d3b7e:emgentry/Combinatorial Reactions/amidation mzXMLs/amidation_C13_1_BC4_01_63103.mzXML:scan:1592	qToF	Positive	4a22ae4feaad49f19060fc61af4ba463
Lys-C13:1	mzspec:GNPSTASK-1eb0a498034d46adbca6048b4d2d3b7e:emgentry/Combinatorial Reactions/amidation mzXMLs/amidation_C13_1_BC4_01_63103.mzXML:scan:1166	qToF	Positive	8d67af27b0a14900b27adb62cddf62fc
Met-C13:1	mzspec:GNPSTASK-1eb0a498034d46adbca6048b4d2d3b7e:emgentry/Combinatorial Reactions/amidation mzXMLs/amidation_C13_1_BC4_01_63103.mzXML:scan:1520	qToF	Positive	c455886b492d4022b16a2797c2cea6a1
Ornithine-C13:1	mzspec:GNPSTASK-1eb0a498034d46adbca6048b4d2d3b7e:emgentry/Combinatorial Reactions/amidation mzXMLs/amidation_C13_1_BC4_01_63103.mzXML:scan:1139	qToF	Positive	190b3489921646c6af15d2ce4083300c
Phe-C13:1	mzspec:GNPSTASK-1eb0a498034d46adbca6048b4d2d3b7e:emgentry/Combinatorial Reactions/amidation mzXMLs/amidation_C13_1_BC4_01_63103.mzXML:scan:1595	qToF	Positive	0f19b4e1dbb6420ebcab07c5043e6872
Ser-C13:1	mzspec:GNPSTASK-1eb0a498034d46adbca6048b4d2d3b7e:emgentry/Combinatorial Reactions/amidation mzXMLs/amidation_C13_1_BC4_01_63103.mzXML:scan:1316	qToF	Positive	2c33cf3356e94b618d23c3f3e9b62ef3
Tau-C13:1	mzspec:GNPSTASK-1eb0a498034d46adbca6048b4d2d3b7e:emgentry/Combinatorial Reactions/amidation mzXMLs/amidation_C13_1_BC4_01_63103.mzXML:scan:1244	qToF	Positive	9089425d7e60442eb367d5461f3798d5
Thr-C13:1	mzspec:GNPSTASK-1eb0a498034d46adbca6048b4d2d3b7e:emgentry/Combinatorial Reactions/amidation mzXMLs/amidation_C13_1_BC4_01_63103.mzXML:scan:1322	qToF	Positive	27ecd1f27f1a4156be3224d8b2bd286a
Trp-C13:1	mzspec:GNPSTASK-1eb0a498034d46adbca6048b4d2d3b7e:emgentry/Combinatorial Reactions/amidation mzXMLs/amidation_C13_1_BC4_01_63103.mzXML:scan:1557	qToF	Positive	cc9ad5114d064708a11d3f286bab364b
Tyr-C13:1	mzspec:GNPSTASK-1eb0a498034d46adbca6048b4d2d3b7e:emgentry/Combinatorial Reactions/amidation mzXMLs/amidation_C13_1_BC4_01_63103.mzXML:scan:1430	qToF	Positive	b0b963625ac64f64abd6253503019d1b
Val-C13:1	mzspec:GNPSTASK-1eb0a498034d46adbca6048b4d2d3b7e:emgentry/Combinatorial Reactions/amidation mzXMLs/amidation_C13_1_BC4_01_63103.mzXML:scan:1538	qToF	Positive	20c951a37c954ffdbbd15722e1de175c
PABA-C13:1	mzspec:GNPSTASK-1eb0a498034d46adbca6048b4d2d3b7e:emgentry/Combinatorial Reactions/amidation mzXMLs/amidation_C13_1_BC4_01_63103.mzXML:scan:1505	qToF	Positive	25821cb76e004798a645664fecec7647
dopamine-C13:1	mzspec:GNPSTASK-1eb0a498034d46adbca6048b4d2d3b7e:emgentry/Combinatorial Reactions/amidation mzXMLs/amidation_C13_1_BC4_01_63103.mzXML:scan:1588	qToF	Positive	4a036c48d0b4439f88cf7f290818390f
tryptamine-C13:1	mzspec:GNPSTASK-1eb0a498034d46adbca6048b4d2d3b7e:emgentry/Combinatorial Reactions/amidation mzXMLs/amidation_C13_1_BC4_01_63103.mzXML:scan:1682	qToF	Positive	9202944a9cf54f0188892ab723c3c9f4
GABA-C13:1	mzspec:GNPSTASK-1eb0a498034d46adbca6048b4d2d3b7e:emgentry/Combinatorial Reactions/amidation mzXMLs/amidation_C13_1_BC4_01_63103.mzXML:scan:1406	qToF	Positive	653df81abf2f475389b826de16ee2e80
histamine-C13:1	mzspec:GNPSTASK-1eb0a498034d46adbca6048b4d2d3b7e:emgentry/Combinatorial Reactions/amidation mzXMLs/amidation_C13_1_BC4_01_63103.mzXML:scan:1142	qToF	Positive	03eda743b1214d7cbcf1c66e99c1d53c
putrescine-C13:1	mzspec:GNPSTASK-1eb0a498034d46adbca6048b4d2d3b7e:emgentry/Combinatorial Reactions/amidation mzXMLs/amidation_C13_1_BC4_01_63103.mzXML:scan:1137	qToF	Positive	97e8fafe1cf7410f8ff50b1a91df95fc
spermidine-C13:1	mzspec:GNPSTASK-1eb0a498034d46adbca6048b4d2d3b7e:emgentry/Combinatorial Reactions/amidation mzXMLs/amidation_C13_1_BC4_01_63103.mzXML:scan:992	qToF	Positive	0fb35bd193f74ccfa9ab8002bce882d7
aminoadipic acid-C13:1	mzspec:GNPSTASK-1eb0a498034d46adbca6048b4d2d3b7e:emgentry/Combinatorial Reactions/amidation mzXMLs/amidation_C13_1_BC4_01_63103.mzXML:scan:1346	qToF	Positive	62c772e748244054bcf7dc147163cbb3
amyl amine-C13:1	mzspec:GNPSTASK-1eb0a498034d46adbca6048b4d2d3b7e:emgentry/Combinatorial Reactions/amidation mzXMLs/amidation_C13_1_BC4_01_63103.mzXML:scan:1760	qToF	Positive	a07216ee9f3c4e2fa65c9d68b514f887
Ala-C14:1	mzspec:GNPSTASK-1eb0a498034d46adbca6048b4d2d3b7e:emgentry/Combinatorial Reactions/amidation mzXMLs/amidation_C14_1_BC5_01_63104.mzXML:scan:1574	qToF	Positive	64a494ba7e17463db0bebb88bd9a758e
Arg-C14:1	mzspec:GNPSTASK-1eb0a498034d46adbca6048b4d2d3b7e:emgentry/Combinatorial Reactions/amidation mzXMLs/amidation_C14_1_BC5_01_63104.mzXML:scan:1256	qToF	Positive	d8a3e9de1a25486e8266402fe6b84446
Asn-C14:1	mzspec:GNPSTASK-1eb0a498034d46adbca6048b4d2d3b7e:emgentry/Combinatorial Reactions/amidation mzXMLs/amidation_C14_1_BC5_01_63104.mzXML:scan:1413	qToF	Positive	c01b6a2ace894385a3fff565977454f8
Asp-C14:1	mzspec:GNPSTASK-1eb0a498034d46adbca6048b4d2d3b7e:emgentry/Combinatorial Reactions/amidation mzXMLs/amidation_C14_1_BC5_01_63104.mzXML:scan:1470	qToF	Positive	3cfcd65dbf7a4b90840198670984ae2a
Citrulline-C14:1	mzspec:GNPSTASK-1eb0a498034d46adbca6048b4d2d3b7e:emgentry/Combinatorial Reactions/amidation mzXMLs/amidation_C14_1_BC5_01_63104.mzXML:scan:1400	qToF	Positive	c4c1a94d7bd44457ba6a09b66ce36ffe
Gln-C14:1	mzspec:GNPSTASK-1eb0a498034d46adbca6048b4d2d3b7e:emgentry/Combinatorial Reactions/amidation mzXMLs/amidation_C14_1_BC5_01_63104.mzXML:scan:1412	qToF	Positive	4516e6e464b74433812735d6ed5e344c
Glu-C14:1	mzspec:GNPSTASK-1eb0a498034d46adbca6048b4d2d3b7e:emgentry/Combinatorial Reactions/amidation mzXMLs/amidation_C14_1_BC5_01_63104.mzXML:scan:1470	qToF	Positive	3cfcd65dbf7a4b90840198670984ae2a
Gly-C14:1	mzspec:GNPSTASK-1eb0a498034d46adbca6048b4d2d3b7e:emgentry/Combinatorial Reactions/amidation mzXMLs/amidation_C14_1_BC5_01_63104.mzXML:scan:1526	qToF	Positive	b09ae610ef874d44a4b004f3a21614e8
His-C14:1	mzspec:GNPSTASK-1eb0a498034d46adbca6048b4d2d3b7e:emgentry/Combinatorial Reactions/amidation mzXMLs/amidation_C14_1_BC5_01_63104.mzXML:scan:1238	qToF	Positive	ecdcf8ff0e134212be47fbfd6c05db5d
Leu-C14:1	mzspec:GNPSTASK-1eb0a498034d46adbca6048b4d2d3b7e:emgentry/Combinatorial Reactions/amidation mzXMLs/amidation_C14_1_BC5_01_63104.mzXML:scan:1724	qToF	Positive	2f111e872a8a4279b122231441c8701f
Lys-C14:1	mzspec:GNPSTASK-1eb0a498034d46adbca6048b4d2d3b7e:emgentry/Combinatorial Reactions/amidation mzXMLs/amidation_C14_1_BC5_01_63104.mzXML:scan:1292	qToF	Positive	714ee9d51ebb41ed9a06c0215e615a46
Met-C14:1	mzspec:GNPSTASK-1eb0a498034d46adbca6048b4d2d3b7e:emgentry/Combinatorial Reactions/amidation mzXMLs/amidation_C14_1_BC5_01_63104.mzXML:scan:1658	qToF	Positive	35e3a571ae354f89b68446df7d798410
Ornithine-C14:1	mzspec:GNPSTASK-1eb0a498034d46adbca6048b4d2d3b7e:emgentry/Combinatorial Reactions/amidation mzXMLs/amidation_C14_1_BC5_01_63104.mzXML:scan:1269	qToF	Positive	1af257040fc44c83b1c5648745c11e8c
Phe-C14:1	mzspec:GNPSTASK-1eb0a498034d46adbca6048b4d2d3b7e:emgentry/Combinatorial Reactions/amidation mzXMLs/amidation_C14_1_BC5_01_63104.mzXML:scan:1730	qToF	Positive	05baeefe4f044d2c92dfb286b4e78ec7
Ser-C14:1	mzspec:GNPSTASK-1eb0a498034d46adbca6048b4d2d3b7e:emgentry/Combinatorial Reactions/amidation mzXMLs/amidation_C14_1_BC5_01_63104.mzXML:scan:1460	qToF	Positive	5461f1937fdc4bd5aca94b7f2b6675bc
Tau-C14:1	mzspec:GNPSTASK-1eb0a498034d46adbca6048b4d2d3b7e:emgentry/Combinatorial Reactions/amidation mzXMLs/amidation_C14_1_BC5_01_63104.mzXML:scan:1401	qToF	Positive	93b886e2ed0449a3a4b96830fcd12852
Thr-C14:1	mzspec:GNPSTASK-1eb0a498034d46adbca6048b4d2d3b7e:emgentry/Combinatorial Reactions/amidation mzXMLs/amidation_C14_1_BC5_01_63104.mzXML:scan:1466	qToF	Positive	55ac94e4a66a401994333741324f7933
Trp-C14:1	mzspec:GNPSTASK-1eb0a498034d46adbca6048b4d2d3b7e:emgentry/Combinatorial Reactions/amidation mzXMLs/amidation_C14_1_BC5_01_63104.mzXML:scan:1683	qToF	Positive	a0f96a6986ec46e6bd0e6c315aab1dcb
Tyr-C14:1	mzspec:GNPSTASK-1eb0a498034d46adbca6048b4d2d3b7e:emgentry/Combinatorial Reactions/amidation mzXMLs/amidation_C14_1_BC5_01_63104.mzXML:scan:1562	qToF	Positive	77033e193ca84ba5a800d2ddc412e3d7
Val-C14:1	mzspec:GNPSTASK-1eb0a498034d46adbca6048b4d2d3b7e:emgentry/Combinatorial Reactions/amidation mzXMLs/amidation_C14_1_BC5_01_63104.mzXML:scan:1676	qToF	Positive	dded0283fbc04e88bccb6c411af87405
PABA-C14:1	mzspec:GNPSTASK-1eb0a498034d46adbca6048b4d2d3b7e:emgentry/Combinatorial Reactions/amidation mzXMLs/amidation_C14_1_BC5_01_63104.mzXML:scan:1649	qToF	Positive	9b05f2fdd4fa462e9991a68a5f342ac3
dopamine-C14:1	mzspec:GNPSTASK-1eb0a498034d46adbca6048b4d2d3b7e:emgentry/Combinatorial Reactions/amidation mzXMLs/amidation_C14_1_BC5_01_63104.mzXML:scan:1618	qToF	Positive	7ca5052c50c3447e99d6ba3be82d6343
tryptamine-C14:1	mzspec:GNPSTASK-1eb0a498034d46adbca6048b4d2d3b7e:emgentry/Combinatorial Reactions/amidation mzXMLs/amidation_C14_1_BC5_01_63104.mzXML:scan:1808	qToF	Positive	c299b77a13c443a8bc0e8275fe25efd2
GABA-C14:1	mzspec:GNPSTASK-1eb0a498034d46adbca6048b4d2d3b7e:emgentry/Combinatorial Reactions/amidation mzXMLs/amidation_C14_1_BC5_01_63104.mzXML:scan:1550	qToF	Positive	762c76431a224268a4b39a97855634f6
histamine-C14:1	mzspec:GNPSTASK-1eb0a498034d46adbca6048b4d2d3b7e:emgentry/Combinatorial Reactions/amidation mzXMLs/amidation_C14_1_BC5_01_63104.mzXML:scan:1274	qToF	Positive	6705ae96e9e0476bac4f960551dfe121
putrescine-C14:1	mzspec:GNPSTASK-1eb0a498034d46adbca6048b4d2d3b7e:emgentry/Combinatorial Reactions/amidation mzXMLs/amidation_C14_1_BC5_01_63104.mzXML:scan:1262	qToF	Positive	f667951d1fe14ac1840615d4810b9ef5
spermidine-C14:1	mzspec:GNPSTASK-1eb0a498034d46adbca6048b4d2d3b7e:emgentry/Combinatorial Reactions/amidation mzXMLs/amidation_C14_1_BC5_01_63104.mzXML:scan:1124	qToF	Positive	52c38247e6804049837925c268847256
aminoadipic acid-C14:1	mzspec:GNPSTASK-1eb0a498034d46adbca6048b4d2d3b7e:emgentry/Combinatorial Reactions/amidation mzXMLs/amidation_C14_1_BC5_01_63104.mzXML:scan:1484	qToF	Positive	167acb7f86c34a788dcd1e85e85cd466
amyl amine-C14:1	mzspec:GNPSTASK-1eb0a498034d46adbca6048b4d2d3b7e:emgentry/Combinatorial Reactions/amidation mzXMLs/amidation_C14_1_BC5_01_63104.mzXML:scan:1892	qToF	Positive	ead80c580b8e48b6a82dba64cce2a28c
Ala-C15:1	mzspec:GNPSTASK-1eb0a498034d46adbca6048b4d2d3b7e:emgentry/Combinatorial Reactions/amidation mzXMLs/amidation_C15_1_BC6_01_63105.mzXML:scan:1628	qToF	Positive	3d8f46ff97564e27810477324e4f7171
Arg-C15:1	mzspec:GNPSTASK-1eb0a498034d46adbca6048b4d2d3b7e:emgentry/Combinatorial Reactions/amidation mzXMLs/amidation_C15_1_BC6_01_63105.mzXML:scan:1292	qToF	Positive	dc34ef082a9c4e3bb848b26d26483e98
Asn-C15:1	mzspec:GNPSTASK-1eb0a498034d46adbca6048b4d2d3b7e:emgentry/Combinatorial Reactions/amidation mzXMLs/amidation_C15_1_BC6_01_63105.mzXML:scan:1462	qToF	Positive	a3972d7a55a64241aaad5c106394ae3a
Asp-C15:1	mzspec:GNPSTASK-1eb0a498034d46adbca6048b4d2d3b7e:emgentry/Combinatorial Reactions/amidation mzXMLs/amidation_C15_1_BC6_01_63105.mzXML:scan:1515	qToF	Positive	e9f860000e9641c091a861fcfe850711
Citrulline-C15:1	mzspec:GNPSTASK-1eb0a498034d46adbca6048b4d2d3b7e:emgentry/Combinatorial Reactions/amidation mzXMLs/amidation_C15_1_BC6_01_63105.mzXML:scan:1448	qToF	Positive	c5480bf4641f45928ae5e3967740b2c0
Gln-C15:1	mzspec:GNPSTASK-1eb0a498034d46adbca6048b4d2d3b7e:emgentry/Combinatorial Reactions/amidation mzXMLs/amidation_C15_1_BC6_01_63105.mzXML:scan:1460	qToF	Positive	61a0abad10884fe9a6f04582d587d415
Glu-C15:1	mzspec:GNPSTASK-1eb0a498034d46adbca6048b4d2d3b7e:emgentry/Combinatorial Reactions/amidation mzXMLs/amidation_C15_1_BC6_01_63105.mzXML:scan:1516	qToF	Positive	ef597417e41d414ba91bc120ff1aab46
Gly-C15:1	mzspec:GNPSTASK-1eb0a498034d46adbca6048b4d2d3b7e:emgentry/Combinatorial Reactions/amidation mzXMLs/amidation_C15_1_BC6_01_63105.mzXML:scan:1580	qToF	Positive	403c61888c784ab59c3024f0b6930c37
His-C15:1	mzspec:GNPSTASK-1eb0a498034d46adbca6048b4d2d3b7e:emgentry/Combinatorial Reactions/amidation mzXMLs/amidation_C15_1_BC6_01_63105.mzXML:scan:1280	qToF	Positive	b9216e81bea84bb0a39f42ab6b898fab
Leu-C15:1	mzspec:GNPSTASK-1eb0a498034d46adbca6048b4d2d3b7e:emgentry/Combinatorial Reactions/amidation mzXMLs/amidation_C15_1_BC6_01_63105.mzXML:scan:1772	qToF	Positive	c93d4e851e0c49b9a8abf595bfe676a9
Lys-C15:1	mzspec:GNPSTASK-1eb0a498034d46adbca6048b4d2d3b7e:emgentry/Combinatorial Reactions/amidation mzXMLs/amidation_C15_1_BC6_01_63105.mzXML:scan:1334	qToF	Positive	8e08ca09826343a989f65d13f3062eff
Met-C15:1	mzspec:GNPSTASK-1eb0a498034d46adbca6048b4d2d3b7e:emgentry/Combinatorial Reactions/amidation mzXMLs/amidation_C15_1_BC6_01_63105.mzXML:scan:1706	qToF	Positive	18068c9998944d51ac9ab106ca367913
Ornithine-C15:1	mzspec:GNPSTASK-1eb0a498034d46adbca6048b4d2d3b7e:emgentry/Combinatorial Reactions/amidation mzXMLs/amidation_C15_1_BC6_01_63105.mzXML:scan:1311	qToF	Positive	59fc1288c7804c17a71ca0eae2b055bc
Phe-C15:1	mzspec:GNPSTASK-1eb0a498034d46adbca6048b4d2d3b7e:emgentry/Combinatorial Reactions/amidation mzXMLs/amidation_C15_1_BC6_01_63105.mzXML:scan:1778	qToF	Positive	bcac401656e8417a872db2f0ce29ddc4
Ser-C15:1	mzspec:GNPSTASK-1eb0a498034d46adbca6048b4d2d3b7e:emgentry/Combinatorial Reactions/amidation mzXMLs/amidation_C15_1_BC6_01_63105.mzXML:scan:1508	qToF	Positive	38618f34824f46e8b5aeef5c83904266
Tau-C15:1	mzspec:GNPSTASK-1eb0a498034d46adbca6048b4d2d3b7e:emgentry/Combinatorial Reactions/amidation mzXMLs/amidation_C15_1_BC6_01_63105.mzXML:scan:1454	qToF	Positive	70bf4d0024114a7b8385609404936ccb
Thr-C15:1	mzspec:GNPSTASK-1eb0a498034d46adbca6048b4d2d3b7e:emgentry/Combinatorial Reactions/amidation mzXMLs/amidation_C15_1_BC6_01_63105.mzXML:scan:1514	qToF	Positive	11e906f581f44439b774c973715f0cf2
Trp-C15:1	mzspec:GNPSTASK-1eb0a498034d46adbca6048b4d2d3b7e:emgentry/Combinatorial Reactions/amidation mzXMLs/amidation_C15_1_BC6_01_63105.mzXML:scan:1730	qToF	Positive	b0be64c47d504c77a72e80c3d454d5dd
Tyr-C15:1	mzspec:GNPSTASK-1eb0a498034d46adbca6048b4d2d3b7e:emgentry/Combinatorial Reactions/amidation mzXMLs/amidation_C15_1_BC6_01_63105.mzXML:scan:1608	qToF	Positive	888dc83100e540c593f4dadc51a265eb
Val-C15:1	mzspec:GNPSTASK-1eb0a498034d46adbca6048b4d2d3b7e:emgentry/Combinatorial Reactions/amidation mzXMLs/amidation_C15_1_BC6_01_63105.mzXML:scan:1724	qToF	Positive	49a3a80c3b2747c88f34b0ca2e4cdf62
PABA-C15:1	mzspec:GNPSTASK-1eb0a498034d46adbca6048b4d2d3b7e:emgentry/Combinatorial Reactions/amidation mzXMLs/amidation_C15_1_BC6_01_63105.mzXML:scan:1697	qToF	Positive	de078073876e400b93ce1e403a859f29
dopamine-C15:1	mzspec:GNPSTASK-1eb0a498034d46adbca6048b4d2d3b7e:emgentry/Combinatorial Reactions/amidation mzXMLs/amidation_C15_1_BC6_01_63105.mzXML:scan:1664	qToF	Positive	123714fcf92f4f0a98d09e793c2bbc34
tryptamine-C15:1	mzspec:GNPSTASK-1eb0a498034d46adbca6048b4d2d3b7e:emgentry/Combinatorial Reactions/amidation mzXMLs/amidation_C15_1_BC6_01_63105.mzXML:scan:1856	qToF	Positive	cb851428fc9e41728a655360b908073c
GABA-C15:1	mzspec:GNPSTASK-1eb0a498034d46adbca6048b4d2d3b7e:emgentry/Combinatorial Reactions/amidation mzXMLs/amidation_C15_1_BC6_01_63105.mzXML:scan:1598	qToF	Positive	4f8ae21a076447ddab6e59812b4ba2e3
histamine-C15:1	mzspec:GNPSTASK-1eb0a498034d46adbca6048b4d2d3b7e:emgentry/Combinatorial Reactions/amidation mzXMLs/amidation_C15_1_BC6_01_63105.mzXML:scan:1310	qToF	Positive	dbff2057115549e69e4e7a3a34f8f03c
putrescine-C15:1	mzspec:GNPSTASK-1eb0a498034d46adbca6048b4d2d3b7e:emgentry/Combinatorial Reactions/amidation mzXMLs/amidation_C15_1_BC6_01_63105.mzXML:scan:1304	qToF	Positive	3077457ea4734429a72354261b4924d0
spermidine-C15:1	mzspec:GNPSTASK-1eb0a498034d46adbca6048b4d2d3b7e:emgentry/Combinatorial Reactions/amidation mzXMLs/amidation_C15_1_BC6_01_63105.mzXML:scan:1154	qToF	Positive	248ae7a599a14b18954743e6eb11290c
aminoadipic acid-C15:1	mzspec:GNPSTASK-1eb0a498034d46adbca6048b4d2d3b7e:emgentry/Combinatorial Reactions/amidation mzXMLs/amidation_C15_1_BC6_01_63105.mzXML:scan:1532	qToF	Positive	7a506d062db449b1b54fbb35a7aa692f
amyl amine-C15:1	mzspec:GNPSTASK-1eb0a498034d46adbca6048b4d2d3b7e:emgentry/Combinatorial Reactions/amidation mzXMLs/amidation_C15_1_BC6_01_63105.mzXML:scan:1940	qToF	Positive	f40097e0e9b74662bcbbefa79e9b7679
Ala-C16:1	mzspec:GNPSTASK-1eb0a498034d46adbca6048b4d2d3b7e:emgentry/Combinatorial Reactions/amidation mzXMLs/amidation_C16_1_BC7_01_63107.mzXML:scan:1724	qToF	Positive	28e1b27b3c2249b98c3a0cc5f838c0a7
Arg-C16:1	mzspec:GNPSTASK-1eb0a498034d46adbca6048b4d2d3b7e:emgentry/Combinatorial Reactions/amidation mzXMLs/amidation_C16_1_BC7_01_63107.mzXML:scan:1364	qToF	Positive	8f410febdaa840c5b6833bbbf1f70ffc
Asn-C16:1	mzspec:GNPSTASK-1eb0a498034d46adbca6048b4d2d3b7e:emgentry/Combinatorial Reactions/amidation mzXMLs/amidation_C16_1_BC7_01_63107.mzXML:scan:1557	qToF	Positive	5cf3afe7a5bf45f3b3084218b73fd568
Asp-C16:1	mzspec:GNPSTASK-1eb0a498034d46adbca6048b4d2d3b7e:emgentry/Combinatorial Reactions/amidation mzXMLs/amidation_C16_1_BC7_01_63107.mzXML:scan:1606	qToF	Positive	d5c4aed7e3094bab85a7399bd4ad3135
Citrulline-C16:1	mzspec:GNPSTASK-1eb0a498034d46adbca6048b4d2d3b7e:emgentry/Combinatorial Reactions/amidation mzXMLs/amidation_C16_1_BC7_01_63107.mzXML:scan:1538	qToF	Positive	980547f1c04342b7b26544682276c116
Gln-C16:1	mzspec:GNPSTASK-1eb0a498034d46adbca6048b4d2d3b7e:emgentry/Combinatorial Reactions/amidation mzXMLs/amidation_C16_1_BC7_01_63107.mzXML:scan:1556	qToF	Positive	8cf13bbf1d5d4de492bd59bcda4e5439
Glu-C16:1	mzspec:GNPSTASK-1eb0a498034d46adbca6048b4d2d3b7e:emgentry/Combinatorial Reactions/amidation mzXMLs/amidation_C16_1_BC7_01_63107.mzXML:scan:1605	qToF	Positive	1d167129b3be4511be0e813baf0c15e1
Gly-C16:1	mzspec:GNPSTASK-1eb0a498034d46adbca6048b4d2d3b7e:emgentry/Combinatorial Reactions/amidation mzXMLs/amidation_C16_1_BC7_01_63107.mzXML:scan:1676	qToF	Positive	c7a210320c434552b11266114b29c94e
His-C16:1	mzspec:GNPSTASK-1eb0a498034d46adbca6048b4d2d3b7e:emgentry/Combinatorial Reactions/amidation mzXMLs/amidation_C16_1_BC7_01_63107.mzXML:scan:1352	qToF	Positive	e528f00590c944d78fda6a2a333dd960
Leu-C16:1	mzspec:GNPSTASK-1eb0a498034d46adbca6048b4d2d3b7e:emgentry/Combinatorial Reactions/amidation mzXMLs/amidation_C16_1_BC7_01_63107.mzXML:scan:1857	qToF	Positive	2129fc85b65544a6846aafea081b4f55
Lys-C16:1	mzspec:GNPSTASK-1eb0a498034d46adbca6048b4d2d3b7e:emgentry/Combinatorial Reactions/amidation mzXMLs/amidation_C16_1_BC7_01_63107.mzXML:scan:1412	qToF	Positive	d7508476bf67478ea24c8c6ec9ac112d
Met-C16:1	mzspec:GNPSTASK-1eb0a498034d46adbca6048b4d2d3b7e:emgentry/Combinatorial Reactions/amidation mzXMLs/amidation_C16_1_BC7_01_63107.mzXML:scan:1793	qToF	Positive	c41587e37c294a76951bcc1cd0cd91c4
Ornithine-C16:1	mzspec:GNPSTASK-1eb0a498034d46adbca6048b4d2d3b7e:emgentry/Combinatorial Reactions/amidation mzXMLs/amidation_C16_1_BC7_01_63107.mzXML:scan:1389	qToF	Positive	ddf4c07c267b444aaec36e627300d1b2
Phe-C16:1	mzspec:GNPSTASK-1eb0a498034d46adbca6048b4d2d3b7e:emgentry/Combinatorial Reactions/amidation mzXMLs/amidation_C16_1_BC7_01_63107.mzXML:scan:1856	qToF	Positive	5c12775411a94b7d8bfdf6732cea0426
Ser-C16:1	mzspec:GNPSTASK-1eb0a498034d46adbca6048b4d2d3b7e:emgentry/Combinatorial Reactions/amidation mzXMLs/amidation_C16_1_BC7_01_63107.mzXML:scan:1610	qToF	Positive	99c7e7f334fd4af6a203687bed7fce7a
Tau-C16:1	mzspec:GNPSTASK-1eb0a498034d46adbca6048b4d2d3b7e:emgentry/Combinatorial Reactions/amidation mzXMLs/amidation_C16_1_BC7_01_63107.mzXML:scan:1574	qToF	Positive	56e0a721192047a5963d75a1051522e5
Thr-C16:1	mzspec:GNPSTASK-1eb0a498034d46adbca6048b4d2d3b7e:emgentry/Combinatorial Reactions/amidation mzXMLs/amidation_C16_1_BC7_01_63107.mzXML:scan:1652	qToF	Positive	24dd4a6ad0244d268658c946996a38d7
Trp-C16:1	mzspec:GNPSTASK-1eb0a498034d46adbca6048b4d2d3b7e:emgentry/Combinatorial Reactions/amidation mzXMLs/amidation_C16_1_BC7_01_63107.mzXML:scan:1808	qToF	Positive	a4e6f9ddeb284caab23729a9442f6ee0
Tyr-C16:1	mzspec:GNPSTASK-1eb0a498034d46adbca6048b4d2d3b7e:emgentry/Combinatorial Reactions/amidation mzXMLs/amidation_C16_1_BC7_01_63107.mzXML:scan:1695	qToF	Positive	9e196d2883d14e058bb82e1263692d58
Val-C16:1	mzspec:GNPSTASK-1eb0a498034d46adbca6048b4d2d3b7e:emgentry/Combinatorial Reactions/amidation mzXMLs/amidation_C16_1_BC7_01_63107.mzXML:scan:1814	qToF	Positive	e7ecfb17007145c5baafdbdf0a0aad98
PABA-C16:1	mzspec:GNPSTASK-1eb0a498034d46adbca6048b4d2d3b7e:emgentry/Combinatorial Reactions/amidation mzXMLs/amidation_C16_1_BC7_01_63107.mzXML:scan:1794	qToF	Positive	fb979afb8f3640168bc89e64b9371269
dopamine-C16:1	mzspec:GNPSTASK-1eb0a498034d46adbca6048b4d2d3b7e:emgentry/Combinatorial Reactions/amidation mzXMLs/amidation_C16_1_BC7_01_63107.mzXML:scan:1757	qToF	Positive	1a24de7dc451477683e6625cf6dcd795
tryptamine-C16:1	mzspec:GNPSTASK-1eb0a498034d46adbca6048b4d2d3b7e:emgentry/Combinatorial Reactions/amidation mzXMLs/amidation_C16_1_BC7_01_63107.mzXML:scan:1934	qToF	Positive	681867bb5b684759aaec40ee9d9ccf8e
GABA-C16:1	mzspec:GNPSTASK-1eb0a498034d46adbca6048b4d2d3b7e:emgentry/Combinatorial Reactions/amidation mzXMLs/amidation_C16_1_BC7_01_63107.mzXML:scan:1694	qToF	Positive	cac4f6f472ae494b905640931ffb408c
histamine-C16:1	mzspec:GNPSTASK-1eb0a498034d46adbca6048b4d2d3b7e:emgentry/Combinatorial Reactions/amidation mzXMLs/amidation_C16_1_BC7_01_63107.mzXML:scan:1382	qToF	Positive	82c50351332b4083ab94f0ff2d0134ca
putrescine-C16:1	mzspec:GNPSTASK-1eb0a498034d46adbca6048b4d2d3b7e:emgentry/Combinatorial Reactions/amidation mzXMLs/amidation_C16_1_BC7_01_63107.mzXML:scan:1376	qToF	Positive	74ff71ec9b444bfa9276afca2651cd52
spermidine-C16:1	mzspec:GNPSTASK-1eb0a498034d46adbca6048b4d2d3b7e:emgentry/Combinatorial Reactions/amidation mzXMLs/amidation_C16_1_BC7_01_63107.mzXML:scan:1220	qToF	Positive	0945153986c24ff6b3ed42b3a19a80f2
aminoadipic acid-C16:1	mzspec:GNPSTASK-1eb0a498034d46adbca6048b4d2d3b7e:emgentry/Combinatorial Reactions/amidation mzXMLs/amidation_C16_1_BC7_01_63107.mzXML:scan:1622	qToF	Positive	81e5b0564da84d20b9988c92e03ec8eb
amyl amine-C16:1	mzspec:GNPSTASK-1eb0a498034d46adbca6048b4d2d3b7e:emgentry/Combinatorial Reactions/amidation mzXMLs/amidation_C16_1_BC7_01_63107.mzXML:scan:2024	qToF	Positive	805f5cb184e14d2fa3e892c46bac7d2e
Ala-C17:1	mzspec:GNPSTASK-1eb0a498034d46adbca6048b4d2d3b7e:emgentry/Combinatorial Reactions/amidation mzXMLs/amidation_C17_1_BC8_01_63108.mzXML:scan:1790	qToF	Positive	a740ca676a924cac9f08db462c10ee6f
Arg-C17:1	mzspec:GNPSTASK-1eb0a498034d46adbca6048b4d2d3b7e:emgentry/Combinatorial Reactions/amidation mzXMLs/amidation_C17_1_BC8_01_63108.mzXML:scan:1418	qToF	Positive	00ed5e007172404d828184bc34fec0be
Asn-C17:1	mzspec:GNPSTASK-1eb0a498034d46adbca6048b4d2d3b7e:emgentry/Combinatorial Reactions/amidation mzXMLs/amidation_C17_1_BC8_01_63108.mzXML:scan:1628	qToF	Positive	bc1e03d6bd614dfbade472bed608a000
Asp-C17:1	mzspec:GNPSTASK-1eb0a498034d46adbca6048b4d2d3b7e:emgentry/Combinatorial Reactions/amidation mzXMLs/amidation_C17_1_BC8_01_63108.mzXML:scan:1672	qToF	Positive	f5c118ccaf5b48c49ace25c0a7937fad
Citrulline-C17:1	mzspec:GNPSTASK-1eb0a498034d46adbca6048b4d2d3b7e:emgentry/Combinatorial Reactions/amidation mzXMLs/amidation_C17_1_BC8_01_63108.mzXML:scan:1610	qToF	Positive	1290fd5034a34af4955ffad64d5d677a
Gln-C17:1	mzspec:GNPSTASK-1eb0a498034d46adbca6048b4d2d3b7e:emgentry/Combinatorial Reactions/amidation mzXMLs/amidation_C17_1_BC8_01_63108.mzXML:scan:1622	qToF	Positive	d3f3c8a7e02346e8bc35cdf183c8d0fe
Glu-C17:1	mzspec:GNPSTASK-1eb0a498034d46adbca6048b4d2d3b7e:emgentry/Combinatorial Reactions/amidation mzXMLs/amidation_C17_1_BC8_01_63108.mzXML:scan:1670	qToF	Positive	c5e4fd866e584b87a65e8293baf0eb82
Gly-C17:1	mzspec:GNPSTASK-1eb0a498034d46adbca6048b4d2d3b7e:emgentry/Combinatorial Reactions/amidation mzXMLs/amidation_C17_1_BC8_01_63108.mzXML:scan:1748	qToF	Positive	7c400ef0cfb84d84af8afd85e2fe147a
His-C17:1	mzspec:GNPSTASK-1eb0a498034d46adbca6048b4d2d3b7e:emgentry/Combinatorial Reactions/amidation mzXMLs/amidation_C17_1_BC8_01_63108.mzXML:scan:1406	qToF	Positive	845c4f042bdf4b3abc28ff8e118631a1
Leu-C17:1	mzspec:GNPSTASK-1eb0a498034d46adbca6048b4d2d3b7e:emgentry/Combinatorial Reactions/amidation mzXMLs/amidation_C17_1_BC8_01_63108.mzXML:scan:1922	qToF	Positive	0b240ad59b694669bd548592842a5af8
Lys-C17:1	mzspec:GNPSTASK-1eb0a498034d46adbca6048b4d2d3b7e:emgentry/Combinatorial Reactions/amidation mzXMLs/amidation_C17_1_BC8_01_63108.mzXML:scan:1472	qToF	Positive	106f36d9eb8e4fb89e6621fdd1d5957c
Met-C17:1	mzspec:GNPSTASK-1eb0a498034d46adbca6048b4d2d3b7e:emgentry/Combinatorial Reactions/amidation mzXMLs/amidation_C17_1_BC8_01_63108.mzXML:scan:1857	qToF	Positive	9c4499aaf5044d03802fa6ac31e5ff3f
Ornithine-C17:1	mzspec:GNPSTASK-1eb0a498034d46adbca6048b4d2d3b7e:emgentry/Combinatorial Reactions/amidation mzXMLs/amidation_C17_1_BC8_01_63108.mzXML:scan:1454	qToF	Positive	a3ca7b1eaac64ada9d06d9b5cccb57ba
Phe-C17:1	mzspec:GNPSTASK-1eb0a498034d46adbca6048b4d2d3b7e:emgentry/Combinatorial Reactions/amidation mzXMLs/amidation_C17_1_BC8_01_63108.mzXML:scan:1916	qToF	Positive	284b83709cc941a38c0ce89a7c174e2b
Ser-C17:1	mzspec:GNPSTASK-1eb0a498034d46adbca6048b4d2d3b7e:emgentry/Combinatorial Reactions/amidation mzXMLs/amidation_C17_1_BC8_01_63108.mzXML:scan:1676	qToF	Positive	d7979df2c33a4e5a9810322de6bd69ab
Tau-C17:1	mzspec:GNPSTASK-1eb0a498034d46adbca6048b4d2d3b7e:emgentry/Combinatorial Reactions/amidation mzXMLs/amidation_C17_1_BC8_01_63108.mzXML:scan:1658	qToF	Positive	14466ecee35747458b0d9d963b21ba15
Thr-C17:1	mzspec:GNPSTASK-1eb0a498034d46adbca6048b4d2d3b7e:emgentry/Combinatorial Reactions/amidation mzXMLs/amidation_C17_1_BC8_01_63108.mzXML:scan:1682	qToF	Positive	44ca4ff6345e4a09b6edb9e4caef1727
Trp-C17:1	mzspec:GNPSTASK-1eb0a498034d46adbca6048b4d2d3b7e:emgentry/Combinatorial Reactions/amidation mzXMLs/amidation_C17_1_BC8_01_63108.mzXML:scan:1868	qToF	Positive	045c5b482983448a98c96bcbf7c8b217
Tyr-C17:1	mzspec:GNPSTASK-1eb0a498034d46adbca6048b4d2d3b7e:emgentry/Combinatorial Reactions/amidation mzXMLs/amidation_C17_1_BC8_01_63108.mzXML:scan:1754	qToF	Positive	5a1a6fd210b04800a33326ca780bf9a4
Val-C17:1	mzspec:GNPSTASK-1eb0a498034d46adbca6048b4d2d3b7e:emgentry/Combinatorial Reactions/amidation mzXMLs/amidation_C17_1_BC8_01_63108.mzXML:scan:1880	qToF	Positive	a400c1217c3241e792869bb5a08a713d
PABA-C17:1	mzspec:GNPSTASK-1eb0a498034d46adbca6048b4d2d3b7e:emgentry/Combinatorial Reactions/amidation mzXMLs/amidation_C17_1_BC8_01_63108.mzXML:scan:1876	qToF	Positive	ffa3b2ac38df451ca8253c38feef6af6
dopamine-C17:1	mzspec:GNPSTASK-1eb0a498034d46adbca6048b4d2d3b7e:emgentry/Combinatorial Reactions/amidation mzXMLs/amidation_C17_1_BC8_01_63108.mzXML:scan:1929	qToF	Positive	99df75c6603b4c3e951d1f17639e9dca
tryptamine-C17:1	mzspec:GNPSTASK-1eb0a498034d46adbca6048b4d2d3b7e:emgentry/Combinatorial Reactions/amidation mzXMLs/amidation_C17_1_BC8_01_63108.mzXML:scan:1988	qToF	Positive	2cb6adae9dc34276bef7709ee20d63b4
GABA-C17:1	mzspec:GNPSTASK-1eb0a498034d46adbca6048b4d2d3b7e:emgentry/Combinatorial Reactions/amidation mzXMLs/amidation_C17_1_BC8_01_63108.mzXML:scan:1766	qToF	Positive	0e5deb92e50c4c80884f1e449dd9963f
histamine-C17:1	mzspec:GNPSTASK-1eb0a498034d46adbca6048b4d2d3b7e:emgentry/Combinatorial Reactions/amidation mzXMLs/amidation_C17_1_BC8_01_63108.mzXML:scan:1442	qToF	Positive	406d87821314472aae676bebaa28b8f4
putrescine-C17:1	mzspec:GNPSTASK-1eb0a498034d46adbca6048b4d2d3b7e:emgentry/Combinatorial Reactions/amidation mzXMLs/amidation_C17_1_BC8_01_63108.mzXML:scan:1431	qToF	Positive	1b72d676198f4d44879f5c28f65f99b1
spermidine-C17:1	mzspec:GNPSTASK-1eb0a498034d46adbca6048b4d2d3b7e:emgentry/Combinatorial Reactions/amidation mzXMLs/amidation_C17_1_BC8_01_63108.mzXML:scan:1268	qToF	Positive	9703d6674ba145deb16bfce0f7d513f5
aminoadipic acid-C17:1	mzspec:GNPSTASK-1eb0a498034d46adbca6048b4d2d3b7e:emgentry/Combinatorial Reactions/amidation mzXMLs/amidation_C17_1_BC8_01_63108.mzXML:scan:1688	qToF	Positive	025d3f7f8ead445287154ba17c2b2bc0
amyl amine-C17:1	mzspec:GNPSTASK-1eb0a498034d46adbca6048b4d2d3b7e:emgentry/Combinatorial Reactions/amidation mzXMLs/amidation_C17_1_BC8_01_63108.mzXML:scan:2078	qToF	Positive	665c47c6eb444bebb1de0329205e04b1
Ala-C18:1	mzspec:GNPSTASK-1eb0a498034d46adbca6048b4d2d3b7e:emgentry/Combinatorial Reactions/amidation mzXMLs/amidation_C18_1_BC9_01_63109.mzXML:scan:1862	qToF	Positive	562bb8a35ff241c2a31321efc111ed55
Arg-C18:1	mzspec:GNPSTASK-1eb0a498034d46adbca6048b4d2d3b7e:emgentry/Combinatorial Reactions/amidation mzXMLs/amidation_C18_1_BC9_01_63109.mzXML:scan:1478	qToF	Positive	c2b03597dd7a4d75b8b688b165b78dcc
Asn-C18:1	mzspec:GNPSTASK-1eb0a498034d46adbca6048b4d2d3b7e:emgentry/Combinatorial Reactions/amidation mzXMLs/amidation_C18_1_BC9_01_63109.mzXML:scan:1700	qToF	Positive	4b00ac78a26f45e1acec8350439a44a3
Asp-C18:1	mzspec:GNPSTASK-1eb0a498034d46adbca6048b4d2d3b7e:emgentry/Combinatorial Reactions/amidation mzXMLs/amidation_C18_1_BC9_01_63109.mzXML:scan:1743	qToF	Positive	4403b39741544095a1fedf47df45321d
Citrulline-C18:1	mzspec:GNPSTASK-1eb0a498034d46adbca6048b4d2d3b7e:emgentry/Combinatorial Reactions/amidation mzXMLs/amidation_C18_1_BC9_01_63109.mzXML:scan:1682	qToF	Positive	301e78453fa64036afcfea7d5f4a0f10
Gln-C18:1	mzspec:GNPSTASK-1eb0a498034d46adbca6048b4d2d3b7e:emgentry/Combinatorial Reactions/amidation mzXMLs/amidation_C18_1_BC9_01_63109.mzXML:scan:1694	qToF	Positive	1b7fedea089d4a8aa744a3a23a4919ba
Glu-C18:1	mzspec:GNPSTASK-1eb0a498034d46adbca6048b4d2d3b7e:emgentry/Combinatorial Reactions/amidation mzXMLs/amidation_C18_1_BC9_01_63109.mzXML:scan:1742	qToF	Positive	b080f6d196e046aca12728d5eb9c193e
Gly-C18:1	mzspec:GNPSTASK-1eb0a498034d46adbca6048b4d2d3b7e:emgentry/Combinatorial Reactions/amidation mzXMLs/amidation_C18_1_BC9_01_63109.mzXML:scan:1820	qToF	Positive	35c32aeb67364762b6899bf825a23ac5
His-C18:1	mzspec:GNPSTASK-1eb0a498034d46adbca6048b4d2d3b7e:emgentry/Combinatorial Reactions/amidation mzXMLs/amidation_C18_1_BC9_01_63109.mzXML:scan:1466	qToF	Positive	b75114dc184646cfacc80cb6102b7d41
Leu-C18:1	mzspec:GNPSTASK-1eb0a498034d46adbca6048b4d2d3b7e:emgentry/Combinatorial Reactions/amidation mzXMLs/amidation_C18_1_BC9_01_63109.mzXML:scan:1977	qToF	Positive	77f2bbd851e144519367920cac652e34
Lys-C18:1	mzspec:GNPSTASK-1eb0a498034d46adbca6048b4d2d3b7e:emgentry/Combinatorial Reactions/amidation mzXMLs/amidation_C18_1_BC9_01_63109.mzXML:scan:1532	qToF	Positive	df6a33d536864aa89e68b21e56d26a9d
Met-C18:1	mzspec:GNPSTASK-1eb0a498034d46adbca6048b4d2d3b7e:emgentry/Combinatorial Reactions/amidation mzXMLs/amidation_C18_1_BC9_01_63109.mzXML:scan:1917	qToF	Positive	7817389abf7c4657b9d725e4337b425f
Ornithine-C18:1	mzspec:GNPSTASK-1eb0a498034d46adbca6048b4d2d3b7e:emgentry/Combinatorial Reactions/amidation mzXMLs/amidation_C18_1_BC9_01_63109.mzXML:scan:1514	qToF	Positive	b148dbe4e0294c9b8ea695406bbce4a8
Phe-C18:1	mzspec:GNPSTASK-1eb0a498034d46adbca6048b4d2d3b7e:emgentry/Combinatorial Reactions/amidation mzXMLs/amidation_C18_1_BC9_01_63109.mzXML:scan:1976	qToF	Positive	29bea5782f6f47b9b949dc8606919c52
Ser-C18:1	mzspec:GNPSTASK-1eb0a498034d46adbca6048b4d2d3b7e:emgentry/Combinatorial Reactions/amidation mzXMLs/amidation_C18_1_BC9_01_63109.mzXML:scan:1754	qToF	Positive	1c3aaac1da7644ce89548bfe49a5f53e
Tau-C18:1	mzspec:GNPSTASK-1eb0a498034d46adbca6048b4d2d3b7e:emgentry/Combinatorial Reactions/amidation mzXMLs/amidation_C18_1_BC9_01_63109.mzXML:scan:1772	qToF	Positive	3acb918801f84a8eb44555a3e2d868ab
Thr-C18:1	mzspec:GNPSTASK-1eb0a498034d46adbca6048b4d2d3b7e:emgentry/Combinatorial Reactions/amidation mzXMLs/amidation_C18_1_BC9_01_63109.mzXML:scan:1760	qToF	Positive	721b3f7147174110be3c65ebc4edebe2
Trp-C18:1	mzspec:GNPSTASK-1eb0a498034d46adbca6048b4d2d3b7e:emgentry/Combinatorial Reactions/amidation mzXMLs/amidation_C18_1_BC9_01_63109.mzXML:scan:1923	qToF	Positive	66638049d7a74e23912a3a573c7b7781
Tyr-C18:1	mzspec:GNPSTASK-1eb0a498034d46adbca6048b4d2d3b7e:emgentry/Combinatorial Reactions/amidation mzXMLs/amidation_C18_1_BC9_01_63109.mzXML:scan:1821	qToF	Positive	c4f844ee520f4f42bccd56c9d91e0898
Val-C18:1	mzspec:GNPSTASK-1eb0a498034d46adbca6048b4d2d3b7e:emgentry/Combinatorial Reactions/amidation mzXMLs/amidation_C18_1_BC9_01_63109.mzXML:scan:1940	qToF	Positive	106eb0008dce45c0846a3c01b7a5fc36
PABA-C18:1	mzspec:GNPSTASK-1eb0a498034d46adbca6048b4d2d3b7e:emgentry/Combinatorial Reactions/amidation mzXMLs/amidation_C18_1_BC9_01_63109.mzXML:scan:1938	qToF	Positive	9742275b19184256ab32f85fc591a08d
dopamine-C18:1	mzspec:GNPSTASK-1eb0a498034d46adbca6048b4d2d3b7e:emgentry/Combinatorial Reactions/amidation mzXMLs/amidation_C18_1_BC9_01_63109.mzXML:scan:1985	qToF	Positive	a1c5e2ef979c4672a5ad13bdd175122f
tryptamine-C18:1	mzspec:GNPSTASK-1eb0a498034d46adbca6048b4d2d3b7e:emgentry/Combinatorial Reactions/amidation mzXMLs/amidation_C18_1_BC9_01_63109.mzXML:scan:2042	qToF	Positive	fcc41862d24f481ab79e20e546490ae2
GABA-C18:1	mzspec:GNPSTASK-1eb0a498034d46adbca6048b4d2d3b7e:emgentry/Combinatorial Reactions/amidation mzXMLs/amidation_C18_1_BC9_01_63109.mzXML:scan:1838	qToF	Positive	2f03f0e102f844f0b7c8f35e5ac183e5
histamine-C18:1	mzspec:GNPSTASK-1eb0a498034d46adbca6048b4d2d3b7e:emgentry/Combinatorial Reactions/amidation mzXMLs/amidation_C18_1_BC9_01_63109.mzXML:scan:1502	qToF	Positive	0e5f925f00cf4ababee3b333ba89fca8
putrescine-C18:1	mzspec:GNPSTASK-1eb0a498034d46adbca6048b4d2d3b7e:emgentry/Combinatorial Reactions/amidation mzXMLs/amidation_C18_1_BC9_01_63109.mzXML:scan:1491	qToF	Positive	1ee87aea6158426c96b837f6e729085d
spermidine-C18:1	mzspec:GNPSTASK-1eb0a498034d46adbca6048b4d2d3b7e:emgentry/Combinatorial Reactions/amidation mzXMLs/amidation_C18_1_BC9_01_63109.mzXML:scan:1316	qToF	Positive	01d5594bfb384556aba227c34d5de527
aminoadipic acid-C18:1	mzspec:GNPSTASK-1eb0a498034d46adbca6048b4d2d3b7e:emgentry/Combinatorial Reactions/amidation mzXMLs/amidation_C18_1_BC9_01_63109.mzXML:scan:1756	qToF	Positive	3f79027544c44d389f45f92c22cc43b2
amyl amine-C18:1	mzspec:GNPSTASK-1eb0a498034d46adbca6048b4d2d3b7e:emgentry/Combinatorial Reactions/amidation mzXMLs/amidation_C18_1_BC9_01_63109.mzXML:scan:2138	qToF	Positive	943be511d0d84ca9bf0f7b04a539fb0f
Ala-C18:2	mzspec:GNPSTASK-1eb0a498034d46adbca6048b4d2d3b7e:emgentry/Combinatorial Reactions/amidation mzXMLs/amidation_C18_2_BC10_01_63110.mzXML:scan:1778	qToF	Positive	c629cccec33b4ec892f89c02a34d9363
Arg-C18:2	mzspec:GNPSTASK-1eb0a498034d46adbca6048b4d2d3b7e:emgentry/Combinatorial Reactions/amidation mzXMLs/amidation_C18_2_BC10_01_63110.mzXML:scan:1424	qToF	Positive	f26e5153eb354e848f08bc37174608de
Asn-C18:2	mzspec:GNPSTASK-1eb0a498034d46adbca6048b4d2d3b7e:emgentry/Combinatorial Reactions/amidation mzXMLs/amidation_C18_2_BC10_01_63110.mzXML:scan:1623	qToF	Positive	1f08a3db5fdd47c29a9265d1234fa821
Asp-C18:2	mzspec:GNPSTASK-1eb0a498034d46adbca6048b4d2d3b7e:emgentry/Combinatorial Reactions/amidation mzXMLs/amidation_C18_2_BC10_01_63110.mzXML:scan:1667	qToF	Positive	2be1fda5cc4a45539b074507cb1ae94a
Citrulline-C18:2	mzspec:GNPSTASK-1eb0a498034d46adbca6048b4d2d3b7e:emgentry/Combinatorial Reactions/amidation mzXMLs/amidation_C18_2_BC10_01_63110.mzXML:scan:1604	qToF	Positive	457f8dd3110b4ff19da0563a8ba113bc
Gln-C18:2	mzspec:GNPSTASK-1eb0a498034d46adbca6048b4d2d3b7e:emgentry/Combinatorial Reactions/amidation mzXMLs/amidation_C18_2_BC10_01_63110.mzXML:scan:1622	qToF	Positive	7512467769a84349a36080be09dc47ef
Glu-C18:2	mzspec:GNPSTASK-1eb0a498034d46adbca6048b4d2d3b7e:emgentry/Combinatorial Reactions/amidation mzXMLs/amidation_C18_2_BC10_01_63110.mzXML:scan:1458	qToF	Positive	3ae091a00684460398399a4b149945c9
Gly-C18:2	mzspec:GNPSTASK-1eb0a498034d46adbca6048b4d2d3b7e:emgentry/Combinatorial Reactions/amidation mzXMLs/amidation_C18_2_BC10_01_63110.mzXML:scan:1736	qToF	Positive	b9cf9e0e698a457d92858df5c6904daf
His-C18:2	mzspec:GNPSTASK-1eb0a498034d46adbca6048b4d2d3b7e:emgentry/Combinatorial Reactions/amidation mzXMLs/amidation_C18_2_BC10_01_63110.mzXML:scan:1412	qToF	Positive	61c88c1cd1f74c8a8ca3bd2ba164ef35
Leu-C18:2	mzspec:GNPSTASK-1eb0a498034d46adbca6048b4d2d3b7e:emgentry/Combinatorial Reactions/amidation mzXMLs/amidation_C18_2_BC10_01_63110.mzXML:scan:1899	qToF	Positive	f540ff15b79f46869687442a4426ef50
Lys-C18:2	mzspec:GNPSTASK-1eb0a498034d46adbca6048b4d2d3b7e:emgentry/Combinatorial Reactions/amidation mzXMLs/amidation_C18_2_BC10_01_63110.mzXML:scan:1472	qToF	Positive	9955da97eed546669e0f99ee4395cc91
Met-C18:2	mzspec:GNPSTASK-1eb0a498034d46adbca6048b4d2d3b7e:emgentry/Combinatorial Reactions/amidation mzXMLs/amidation_C18_2_BC10_01_63110.mzXML:scan:1839	qToF	Positive	4a4112f526264eceab5343fde7dc2516
Ornithine-C18:2	mzspec:GNPSTASK-1eb0a498034d46adbca6048b4d2d3b7e:emgentry/Combinatorial Reactions/amidation mzXMLs/amidation_C18_2_BC10_01_63110.mzXML:scan:1454	qToF	Positive	25093ab2f07b439d9b908f8cdd209c0c
Phe-C18:2	mzspec:GNPSTASK-1eb0a498034d46adbca6048b4d2d3b7e:emgentry/Combinatorial Reactions/amidation mzXMLs/amidation_C18_2_BC10_01_63110.mzXML:scan:1898	qToF	Positive	0a7fd1b82600474396fd52c8075714a4
Ser-C18:2	mzspec:GNPSTASK-1eb0a498034d46adbca6048b4d2d3b7e:emgentry/Combinatorial Reactions/amidation mzXMLs/amidation_C18_2_BC10_01_63110.mzXML:scan:1670	qToF	Positive	1287a14f69dc4a60bd01ee9d9db5a5ef
Tau-C18:2	mzspec:GNPSTASK-1eb0a498034d46adbca6048b4d2d3b7e:emgentry/Combinatorial Reactions/amidation mzXMLs/amidation_C18_2_BC10_01_63110.mzXML:scan:1671	qToF	Positive	f841b23be9b04918a5f224e78ef8a706
Thr-C18:2	mzspec:GNPSTASK-1eb0a498034d46adbca6048b4d2d3b7e:emgentry/Combinatorial Reactions/amidation mzXMLs/amidation_C18_2_BC10_01_63110.mzXML:scan:1676	qToF	Positive	4352cb30a5c24d9c916d75c2afc834ed
Trp-C18:2	mzspec:GNPSTASK-1eb0a498034d46adbca6048b4d2d3b7e:emgentry/Combinatorial Reactions/amidation mzXMLs/amidation_C18_2_BC10_01_63110.mzXML:scan:1851	qToF	Positive	6170f79d2d7b4e21814ac1f8b5e50375
Tyr-C18:2	mzspec:GNPSTASK-1eb0a498034d46adbca6048b4d2d3b7e:emgentry/Combinatorial Reactions/amidation mzXMLs/amidation_C18_2_BC10_01_63110.mzXML:scan:1748	qToF	Positive	7c5f7104cff14cf08cba1087f78e255e
Val-C18:2	mzspec:GNPSTASK-1eb0a498034d46adbca6048b4d2d3b7e:emgentry/Combinatorial Reactions/amidation mzXMLs/amidation_C18_2_BC10_01_63110.mzXML:scan:1863	qToF	Positive	cc1222b763d64fee9c119bad9a30c1db
L-DOPA-C18:2	mzspec:GNPSTASK-1eb0a498034d46adbca6048b4d2d3b7e:emgentry/Combinatorial Reactions/amidation mzXMLs/amidation_C18_2_BC10_01_63110.mzXML:scan:1605	qToF	Positive	76061b90a6ee4dcc9060504678827a1d
PABA-C18:2	mzspec:GNPSTASK-1eb0a498034d46adbca6048b4d2d3b7e:emgentry/Combinatorial Reactions/amidation mzXMLs/amidation_C18_2_BC10_01_63110.mzXML:scan:1846	qToF	Positive	7de96719c4434df2965c1836b4c0a8e4
dopamine-C18:2	mzspec:GNPSTASK-1eb0a498034d46adbca6048b4d2d3b7e:emgentry/Combinatorial Reactions/amidation mzXMLs/amidation_C18_2_BC10_01_63110.mzXML:scan:1900	qToF	Positive	814d81a2888349c794ed09ee319c464f
tryptamine-C18:2	mzspec:GNPSTASK-1eb0a498034d46adbca6048b4d2d3b7e:emgentry/Combinatorial Reactions/amidation mzXMLs/amidation_C18_2_BC10_01_63110.mzXML:scan:1964	qToF	Positive	51071efc5adc43e2b58007f5902161f3
GABA-C18:2	mzspec:GNPSTASK-1eb0a498034d46adbca6048b4d2d3b7e:emgentry/Combinatorial Reactions/amidation mzXMLs/amidation_C18_2_BC10_01_63110.mzXML:scan:1754	qToF	Positive	918b3e0009564902be6b739dcacc9dcf
histamine-C18:2	mzspec:GNPSTASK-1eb0a498034d46adbca6048b4d2d3b7e:emgentry/Combinatorial Reactions/amidation mzXMLs/amidation_C18_2_BC10_01_63110.mzXML:scan:1442	qToF	Positive	d7e9d47e267b47b39af033b86ab8e137
putrescine-C18:2	mzspec:GNPSTASK-1eb0a498034d46adbca6048b4d2d3b7e:emgentry/Combinatorial Reactions/amidation mzXMLs/amidation_C18_2_BC10_01_63110.mzXML:scan:1436	qToF	Positive	92218cd8b12944d0be7c595c769f55ee
spermidine-C18:2	mzspec:GNPSTASK-1eb0a498034d46adbca6048b4d2d3b7e:emgentry/Combinatorial Reactions/amidation mzXMLs/amidation_C18_2_BC10_01_63110.mzXML:scan:1268	qToF	Positive	65032f7d23664e979358300704e6f88b
amyl amine-C18:2	mzspec:GNPSTASK-1eb0a498034d46adbca6048b4d2d3b7e:emgentry/Combinatorial Reactions/amidation mzXMLs/amidation_C18_2_BC10_01_63110.mzXML:scan:2048	qToF	Positive	be3831b3f59f4a3284cf104ceb335387
Ala-C18:3	mzspec:GNPSTASK-1eb0a498034d46adbca6048b4d2d3b7e:emgentry/Combinatorial Reactions/amidation mzXMLs/amidation_C18_3_BC11_01_63111.mzXML:scan:1682	qToF	Positive	49f74a0260a1404b8f781890bd088078
Arg-C18:3	mzspec:GNPSTASK-1eb0a498034d46adbca6048b4d2d3b7e:emgentry/Combinatorial Reactions/amidation mzXMLs/amidation_C18_3_BC11_01_63111.mzXML:scan:1346	qToF	Positive	c0216bfe6b5e47c9953f8e2b46c802e0
Asn-C18:3	mzspec:GNPSTASK-1eb0a498034d46adbca6048b4d2d3b7e:emgentry/Combinatorial Reactions/amidation mzXMLs/amidation_C18_3_BC11_01_63111.mzXML:scan:1527	qToF	Positive	677cdd90f02c443ebc751e5a0f3ebbb6
Asp-C18:3	mzspec:GNPSTASK-1eb0a498034d46adbca6048b4d2d3b7e:emgentry/Combinatorial Reactions/amidation mzXMLs/amidation_C18_3_BC11_01_63111.mzXML:scan:1577	qToF	Positive	9c467067533d4ca2b8f9efbf5248fea0
Citrulline-C18:3	mzspec:GNPSTASK-1eb0a498034d46adbca6048b4d2d3b7e:emgentry/Combinatorial Reactions/amidation mzXMLs/amidation_C18_3_BC11_01_63111.mzXML:scan:1508	qToF	Positive	1ca66f81e55141f68deeee815355c0de
Gln-C18:3	mzspec:GNPSTASK-1eb0a498034d46adbca6048b4d2d3b7e:emgentry/Combinatorial Reactions/amidation mzXMLs/amidation_C18_3_BC11_01_63111.mzXML:scan:1526	qToF	Positive	99e1ba1a72ad400782e54c997326a698
Glu-C18:3	mzspec:GNPSTASK-1eb0a498034d46adbca6048b4d2d3b7e:emgentry/Combinatorial Reactions/amidation mzXMLs/amidation_C18_3_BC11_01_63111.mzXML:scan:1400	qToF	Positive	f3f695ab36214adca0545d6965671ad3
Gly-C18:3	mzspec:GNPSTASK-1eb0a498034d46adbca6048b4d2d3b7e:emgentry/Combinatorial Reactions/amidation mzXMLs/amidation_C18_3_BC11_01_63111.mzXML:scan:1634	qToF	Positive	6453593791b34e468332f7a56e889e9b
His-C18:3	mzspec:GNPSTASK-1eb0a498034d46adbca6048b4d2d3b7e:emgentry/Combinatorial Reactions/amidation mzXMLs/amidation_C18_3_BC11_01_63111.mzXML:scan:1334	qToF	Positive	8f1219e23f9f47d5971c497690240fd5
Leu-C18:3	mzspec:GNPSTASK-1eb0a498034d46adbca6048b4d2d3b7e:emgentry/Combinatorial Reactions/amidation mzXMLs/amidation_C18_3_BC11_01_63111.mzXML:scan:1809	qToF	Positive	7958575f6bab48d98d1f305578770780
Lys-C18:3	mzspec:GNPSTASK-1eb0a498034d46adbca6048b4d2d3b7e:emgentry/Combinatorial Reactions/amidation mzXMLs/amidation_C18_3_BC11_01_63111.mzXML:scan:1382	qToF	Positive	e81fcf1689bb430b873ec9bbd823f5eb
Met-C18:3	mzspec:GNPSTASK-1eb0a498034d46adbca6048b4d2d3b7e:emgentry/Combinatorial Reactions/amidation mzXMLs/amidation_C18_3_BC11_01_63111.mzXML:scan:1749	qToF	Positive	1154144dd60648b9942bf59234dab600
Ornithine-C18:3	mzspec:GNPSTASK-1eb0a498034d46adbca6048b4d2d3b7e:emgentry/Combinatorial Reactions/amidation mzXMLs/amidation_C18_3_BC11_01_63111.mzXML:scan:1365	qToF	Positive	17bcf839d00e4c6abfec43da0d7338e1
Phe-C18:3	mzspec:GNPSTASK-1eb0a498034d46adbca6048b4d2d3b7e:emgentry/Combinatorial Reactions/amidation mzXMLs/amidation_C18_3_BC11_01_63111.mzXML:scan:1808	qToF	Positive	adb5f3d467234df38b3fc781518c7579
Ser-C18:3	mzspec:GNPSTASK-1eb0a498034d46adbca6048b4d2d3b7e:emgentry/Combinatorial Reactions/amidation mzXMLs/amidation_C18_3_BC11_01_63111.mzXML:scan:1574	qToF	Positive	ec235cf43a88415ebc9f7e26645288f1
Tau-C18:3	mzspec:GNPSTASK-1eb0a498034d46adbca6048b4d2d3b7e:emgentry/Combinatorial Reactions/amidation mzXMLs/amidation_C18_3_BC11_01_63111.mzXML:scan:1544	qToF	Positive	30e808e5704942e5afffcd0e48cd6dd6
Thr-C18:3	mzspec:GNPSTASK-1eb0a498034d46adbca6048b4d2d3b7e:emgentry/Combinatorial Reactions/amidation mzXMLs/amidation_C18_3_BC11_01_63111.mzXML:scan:1576	qToF	Positive	1e2054116cdb41b69984fc4aca6c49b3
Trp-C18:3	mzspec:GNPSTASK-1eb0a498034d46adbca6048b4d2d3b7e:emgentry/Combinatorial Reactions/amidation mzXMLs/amidation_C18_3_BC11_01_63111.mzXML:scan:1766	qToF	Positive	8c79a024e7f142f896546a24fcf3e9f9
Tyr-C18:3	mzspec:GNPSTASK-1eb0a498034d46adbca6048b4d2d3b7e:emgentry/Combinatorial Reactions/amidation mzXMLs/amidation_C18_3_BC11_01_63111.mzXML:scan:1658	qToF	Positive	d52434b798144e1b8454984950cc56e2
Val-C18:3	mzspec:GNPSTASK-1eb0a498034d46adbca6048b4d2d3b7e:emgentry/Combinatorial Reactions/amidation mzXMLs/amidation_C18_3_BC11_01_63111.mzXML:scan:1767	qToF	Positive	949276738ba64a8ab69417a65b630d7f
L-DOPA-C18:3	mzspec:GNPSTASK-1eb0a498034d46adbca6048b4d2d3b7e:emgentry/Combinatorial Reactions/amidation mzXMLs/amidation_C18_3_BC11_01_63111.mzXML:scan:1287	qToF	Positive	bb0997c6bd5d41d3b7407c84f4b123b2
PABA-C18:3	mzspec:GNPSTASK-1eb0a498034d46adbca6048b4d2d3b7e:emgentry/Combinatorial Reactions/amidation mzXMLs/amidation_C18_3_BC11_01_63111.mzXML:scan:1744	qToF	Positive	9ffba7be0af6483988cc2ea42e092ecb
dopamine-C18:3	mzspec:GNPSTASK-1eb0a498034d46adbca6048b4d2d3b7e:emgentry/Combinatorial Reactions/amidation mzXMLs/amidation_C18_3_BC11_01_63111.mzXML:scan:1810	qToF	Positive	f069ab5605104f4ba4c15a4a7a8be5e7
tryptamine-C18:3	mzspec:GNPSTASK-1eb0a498034d46adbca6048b4d2d3b7e:emgentry/Combinatorial Reactions/amidation mzXMLs/amidation_C18_3_BC11_01_63111.mzXML:scan:1880	qToF	Positive	54a2f1363ac449fabf1fa4a335c40be0
GABA-C18:3	mzspec:GNPSTASK-1eb0a498034d46adbca6048b4d2d3b7e:emgentry/Combinatorial Reactions/amidation mzXMLs/amidation_C18_3_BC11_01_63111.mzXML:scan:1652	qToF	Positive	841bae78f9fc44eca63f4aa38f341e3a
histamine-C18:3	mzspec:GNPSTASK-1eb0a498034d46adbca6048b4d2d3b7e:emgentry/Combinatorial Reactions/amidation mzXMLs/amidation_C18_3_BC11_01_63111.mzXML:scan:1364	qToF	Positive	be1e3085c76b4b57ab6105e6d223176f
putrescine-C18:3	mzspec:GNPSTASK-1eb0a498034d46adbca6048b4d2d3b7e:emgentry/Combinatorial Reactions/amidation mzXMLs/amidation_C18_3_BC11_01_63111.mzXML:scan:1353	qToF	Positive	4bebfeae99c44d1eacda6165a8c12d5d
spermidine-C18:3	mzspec:GNPSTASK-1eb0a498034d46adbca6048b4d2d3b7e:emgentry/Combinatorial Reactions/amidation mzXMLs/amidation_C18_3_BC11_01_63111.mzXML:scan:1202	qToF	Positive	90bfd3e2f50f4db2b6ddb0a5c9849e26
aminoadipic acid-C18:3	mzspec:GNPSTASK-1eb0a498034d46adbca6048b4d2d3b7e:emgentry/Combinatorial Reactions/amidation mzXMLs/amidation_C18_3_BC11_01_63111.mzXML:scan:1586	qToF	Positive	2a8de9f1dfc242ea9aa7b5cd01bb7df4
amyl amine-C18:3	mzspec:GNPSTASK-1eb0a498034d46adbca6048b4d2d3b7e:emgentry/Combinatorial Reactions/amidation mzXMLs/amidation_C18_3_BC11_01_63111.mzXML:scan:1958	qToF	Positive	3bb3f8d7d8d8432cabbcee968aee4d83
Ala-C19:1	mzspec:GNPSTASK-1eb0a498034d46adbca6048b4d2d3b7e:emgentry/Combinatorial Reactions/amidation mzXMLs/amidation_C19_1_BD1_01_63113.mzXML:scan:1902	qToF	Positive	0b45fbe2d8644cb9b57752a68bf35dbb
Arg-C19:1	mzspec:GNPSTASK-1eb0a498034d46adbca6048b4d2d3b7e:emgentry/Combinatorial Reactions/amidation mzXMLs/amidation_C19_1_BD1_01_63113.mzXML:scan:1512	qToF	Positive	f54832f346684745aff5fc0b297a7ba8
Asn-C19:1	mzspec:GNPSTASK-1eb0a498034d46adbca6048b4d2d3b7e:emgentry/Combinatorial Reactions/amidation mzXMLs/amidation_C19_1_BD1_01_63113.mzXML:scan:1746	qToF	Positive	a7de7084ce4b434a8a1e4f6cc769d385
Asp-C19:1	mzspec:GNPSTASK-1eb0a498034d46adbca6048b4d2d3b7e:emgentry/Combinatorial Reactions/amidation mzXMLs/amidation_C19_1_BD1_01_63113.mzXML:scan:1788	qToF	Positive	f1e5a044f4fc4d11955867a5d1bb93cb
Citrulline-C19:1	mzspec:GNPSTASK-1eb0a498034d46adbca6048b4d2d3b7e:emgentry/Combinatorial Reactions/amidation mzXMLs/amidation_C19_1_BD1_01_63113.mzXML:scan:1722	qToF	Positive	6818e1f128324d9290461c47d6a9a7e2
Gln-C19:1	mzspec:GNPSTASK-1eb0a498034d46adbca6048b4d2d3b7e:emgentry/Combinatorial Reactions/amidation mzXMLs/amidation_C19_1_BD1_01_63113.mzXML:scan:1740	qToF	Positive	f98b1b2344664b7099f8c22d329d19f9
Glu-C19:1	mzspec:GNPSTASK-1eb0a498034d46adbca6048b4d2d3b7e:emgentry/Combinatorial Reactions/amidation mzXMLs/amidation_C19_1_BD1_01_63113.mzXML:scan:1782	qToF	Positive	90d0bc61707f4d16965cf57f7a2d2c8b
Gly-C19:1	mzspec:GNPSTASK-1eb0a498034d46adbca6048b4d2d3b7e:emgentry/Combinatorial Reactions/amidation mzXMLs/amidation_C19_1_BD1_01_63113.mzXML:scan:1860	qToF	Positive	21683cf16b5e4e4b898c070da51ccf74
His-C19:1	mzspec:GNPSTASK-1eb0a498034d46adbca6048b4d2d3b7e:emgentry/Combinatorial Reactions/amidation mzXMLs/amidation_C19_1_BD1_01_63113.mzXML:scan:1506	qToF	Positive	ff0605e43ea74437b0b77bf74a56fada
Leu-C19:1	mzspec:GNPSTASK-1eb0a498034d46adbca6048b4d2d3b7e:emgentry/Combinatorial Reactions/amidation mzXMLs/amidation_C19_1_BD1_01_63113.mzXML:scan:2010	qToF	Positive	bad827f8df844581abf8a7b9be3a191c
Lys-C19:1	mzspec:GNPSTASK-1eb0a498034d46adbca6048b4d2d3b7e:emgentry/Combinatorial Reactions/amidation mzXMLs/amidation_C19_1_BD1_01_63113.mzXML:scan:1572	qToF	Positive	a6d8bb33069f4210b5e2fd4e1626d673
Met-C19:1	mzspec:GNPSTASK-1eb0a498034d46adbca6048b4d2d3b7e:emgentry/Combinatorial Reactions/amidation mzXMLs/amidation_C19_1_BD1_01_63113.mzXML:scan:1950	qToF	Positive	ff8dd9a41ccc41548686b4db4f620a35
Ornithine-C19:1	mzspec:GNPSTASK-1eb0a498034d46adbca6048b4d2d3b7e:emgentry/Combinatorial Reactions/amidation mzXMLs/amidation_C19_1_BD1_01_63113.mzXML:scan:1554	qToF	Positive	c50e05676845473caf38da30e7a86fe8
Phe-C19:1	mzspec:GNPSTASK-1eb0a498034d46adbca6048b4d2d3b7e:emgentry/Combinatorial Reactions/amidation mzXMLs/amidation_C19_1_BD1_01_63113.mzXML:scan:2004	qToF	Positive	69ca4786835c4c24816c963cdc47cf6c
Ser-C19:1	mzspec:GNPSTASK-1eb0a498034d46adbca6048b4d2d3b7e:emgentry/Combinatorial Reactions/amidation mzXMLs/amidation_C19_1_BD1_01_63113.mzXML:scan:1794	qToF	Positive	252d4603e41e49ef9349115e365ddad3
Tau-C19:1	mzspec:GNPSTASK-1eb0a498034d46adbca6048b4d2d3b7e:emgentry/Combinatorial Reactions/amidation mzXMLs/amidation_C19_1_BD1_01_63113.mzXML:scan:1848	qToF	Positive	91ce1b7c75bf4610a04551465367a0d2
Thr-C19:1	mzspec:GNPSTASK-1eb0a498034d46adbca6048b4d2d3b7e:emgentry/Combinatorial Reactions/amidation mzXMLs/amidation_C19_1_BD1_01_63113.mzXML:scan:1800	qToF	Positive	354812ce46e54bb89526c03ec96db3a3
Trp-C19:1	mzspec:GNPSTASK-1eb0a498034d46adbca6048b4d2d3b7e:emgentry/Combinatorial Reactions/amidation mzXMLs/amidation_C19_1_BD1_01_63113.mzXML:scan:1956	qToF	Positive	68e9b895df264a8dbae5b1d04d208049
Tyr-C19:1	mzspec:GNPSTASK-1eb0a498034d46adbca6048b4d2d3b7e:emgentry/Combinatorial Reactions/amidation mzXMLs/amidation_C19_1_BD1_01_63113.mzXML:scan:1854	qToF	Positive	ca398cea172c44cdb522753b776c3d4b
Val-C19:1	mzspec:GNPSTASK-1eb0a498034d46adbca6048b4d2d3b7e:emgentry/Combinatorial Reactions/amidation mzXMLs/amidation_C19_1_BD1_01_63113.mzXML:scan:1981	qToF	Positive	65758362f6334973865379a777355d1f
L-DOPA-C19:1	mzspec:GNPSTASK-1eb0a498034d46adbca6048b4d2d3b7e:emgentry/Combinatorial Reactions/amidation mzXMLs/amidation_C19_1_BD1_01_63113.mzXML:scan:1728	qToF	Positive	063b3c5a0ba0490fbaff8388ac80495f
PABA-C19:1	mzspec:GNPSTASK-1eb0a498034d46adbca6048b4d2d3b7e:emgentry/Combinatorial Reactions/amidation mzXMLs/amidation_C19_1_BD1_01_63113.mzXML:scan:1971	qToF	Positive	7b52ce06f61748b9b8c113aea227e2ee
dopamine-C19:1	mzspec:GNPSTASK-1eb0a498034d46adbca6048b4d2d3b7e:emgentry/Combinatorial Reactions/amidation mzXMLs/amidation_C19_1_BD1_01_63113.mzXML:scan:2013	qToF	Positive	3b61611c9ecd4da89c9e41754211d923
tryptamine-C19:1	mzspec:GNPSTASK-1eb0a498034d46adbca6048b4d2d3b7e:emgentry/Combinatorial Reactions/amidation mzXMLs/amidation_C19_1_BD1_01_63113.mzXML:scan:2076	qToF	Positive	b78ffa72d55e48a4931aa2907f1210c4
GABA-C19:1	mzspec:GNPSTASK-1eb0a498034d46adbca6048b4d2d3b7e:emgentry/Combinatorial Reactions/amidation mzXMLs/amidation_C19_1_BD1_01_63113.mzXML:scan:1878	qToF	Positive	6af894d8bd4844748f9c3bae403cecdd
histamine-C19:1	mzspec:GNPSTASK-1eb0a498034d46adbca6048b4d2d3b7e:emgentry/Combinatorial Reactions/amidation mzXMLs/amidation_C19_1_BD1_01_63113.mzXML:scan:1536	qToF	Positive	fac373979a464241898d9a4ab7f6ce7e
putrescine-C19:1	mzspec:GNPSTASK-1eb0a498034d46adbca6048b4d2d3b7e:emgentry/Combinatorial Reactions/amidation mzXMLs/amidation_C19_1_BD1_01_63113.mzXML:scan:1530	qToF	Positive	3c20148c2ec7414ab7c24e476307dc72
spermidine-C19:1	mzspec:GNPSTASK-1eb0a498034d46adbca6048b4d2d3b7e:emgentry/Combinatorial Reactions/amidation mzXMLs/amidation_C19_1_BD1_01_63113.mzXML:scan:1338	qToF	Positive	8daa3918f6fa4992a666b29331fb02da
aminoadipic acid-C19:1	mzspec:GNPSTASK-1eb0a498034d46adbca6048b4d2d3b7e:emgentry/Combinatorial Reactions/amidation mzXMLs/amidation_C19_1_BD1_01_63113.mzXML:scan:1795	qToF	Positive	21ac176aa52c46039fa434890c957ed4
amyl amine-C19:1	mzspec:GNPSTASK-1eb0a498034d46adbca6048b4d2d3b7e:emgentry/Combinatorial Reactions/amidation mzXMLs/amidation_C19_1_BD1_01_63113.mzXML:scan:2172	qToF	Positive	07b52f5a5c114dc0940703be1808b00e
Ala-C19:2	mzspec:GNPSTASK-1eb0a498034d46adbca6048b4d2d3b7e:emgentry/Combinatorial Reactions/amidation mzXMLs/amidation_C19_2_BD2_01_63114.mzXML:scan:1814	qToF	Positive	5dd5a291009a47a097072f95339651cf
Arg-C19:2	mzspec:GNPSTASK-1eb0a498034d46adbca6048b4d2d3b7e:emgentry/Combinatorial Reactions/amidation mzXMLs/amidation_C19_2_BD2_01_63114.mzXML:scan:1448	qToF	Positive	50e8f41ae3374f8c890d64fb2aacd1f3
Asn-C19:2	mzspec:GNPSTASK-1eb0a498034d46adbca6048b4d2d3b7e:emgentry/Combinatorial Reactions/amidation mzXMLs/amidation_C19_2_BD2_01_63114.mzXML:scan:1653	qToF	Positive	e66d513e0ade447b89358cfee64135b5
Asp-C19:2	mzspec:GNPSTASK-1eb0a498034d46adbca6048b4d2d3b7e:emgentry/Combinatorial Reactions/amidation mzXMLs/amidation_C19_2_BD2_01_63114.mzXML:scan:1704	qToF	Positive	489885d9fbcf42ba9bfd1fa41e3f5c05
Citrulline-C19:2	mzspec:GNPSTASK-1eb0a498034d46adbca6048b4d2d3b7e:emgentry/Combinatorial Reactions/amidation mzXMLs/amidation_C19_2_BD2_01_63114.mzXML:scan:1634	qToF	Positive	21fc154d61274363b0941e5863076689
Gln-C19:2	mzspec:GNPSTASK-1eb0a498034d46adbca6048b4d2d3b7e:emgentry/Combinatorial Reactions/amidation mzXMLs/amidation_C19_2_BD2_01_63114.mzXML:scan:1652	qToF	Positive	92fe9a58df4844948fd0b8a300cda113
Glu-C19:2	mzspec:GNPSTASK-1eb0a498034d46adbca6048b4d2d3b7e:emgentry/Combinatorial Reactions/amidation mzXMLs/amidation_C19_2_BD2_01_63114.mzXML:scan:1694	qToF	Positive	5fbb4cffe28a49cebc6f42729fdf1bd6
Gly-C19:2	mzspec:GNPSTASK-1eb0a498034d46adbca6048b4d2d3b7e:emgentry/Combinatorial Reactions/amidation mzXMLs/amidation_C19_2_BD2_01_63114.mzXML:scan:1766	qToF	Positive	3f65fae6692e42d4a7166a6e57b36382
His-C19:2	mzspec:GNPSTASK-1eb0a498034d46adbca6048b4d2d3b7e:emgentry/Combinatorial Reactions/amidation mzXMLs/amidation_C19_2_BD2_01_63114.mzXML:scan:1436	qToF	Positive	af1d82f5d6bc469bbe7d998f279017d3
Leu-C19:2	mzspec:GNPSTASK-1eb0a498034d46adbca6048b4d2d3b7e:emgentry/Combinatorial Reactions/amidation mzXMLs/amidation_C19_2_BD2_01_63114.mzXML:scan:1929	qToF	Positive	2b90bbcdee534f95a794cbb45201294f
Lys-C19:2	mzspec:GNPSTASK-1eb0a498034d46adbca6048b4d2d3b7e:emgentry/Combinatorial Reactions/amidation mzXMLs/amidation_C19_2_BD2_01_63114.mzXML:scan:1496	qToF	Positive	ffc76377bcd44135b810700cde21b295
Met-C19:2	mzspec:GNPSTASK-1eb0a498034d46adbca6048b4d2d3b7e:emgentry/Combinatorial Reactions/amidation mzXMLs/amidation_C19_2_BD2_01_63114.mzXML:scan:1869	qToF	Positive	3d81a3a41379482e86fecf73e98d82d3
Ornithine-C19:2	mzspec:GNPSTASK-1eb0a498034d46adbca6048b4d2d3b7e:emgentry/Combinatorial Reactions/amidation mzXMLs/amidation_C19_2_BD2_01_63114.mzXML:scan:1478	qToF	Positive	ccb37e10818e4aabaafba86cf53ba6a4
Phe-C19:2	mzspec:GNPSTASK-1eb0a498034d46adbca6048b4d2d3b7e:emgentry/Combinatorial Reactions/amidation mzXMLs/amidation_C19_2_BD2_01_63114.mzXML:scan:1928	qToF	Positive	a547a9280f094a4da9add677b44ea79f
Ser-C19:2	mzspec:GNPSTASK-1eb0a498034d46adbca6048b4d2d3b7e:emgentry/Combinatorial Reactions/amidation mzXMLs/amidation_C19_2_BD2_01_63114.mzXML:scan:1701	qToF	Positive	37c0cec687f8491d82ecf854c25fd02e
Tau-C19:2	mzspec:GNPSTASK-1eb0a498034d46adbca6048b4d2d3b7e:emgentry/Combinatorial Reactions/amidation mzXMLs/amidation_C19_2_BD2_01_63114.mzXML:scan:1713	qToF	Positive	13117726759c4857842a0d72a025769e
Thr-C19:2	mzspec:GNPSTASK-1eb0a498034d46adbca6048b4d2d3b7e:emgentry/Combinatorial Reactions/amidation mzXMLs/amidation_C19_2_BD2_01_63114.mzXML:scan:1707	qToF	Positive	03647575f5d743659729297bd9238cdb
Trp-C19:2	mzspec:GNPSTASK-1eb0a498034d46adbca6048b4d2d3b7e:emgentry/Combinatorial Reactions/amidation mzXMLs/amidation_C19_2_BD2_01_63114.mzXML:scan:1880	qToF	Positive	3a676eac08f0413f916880b615929ce9
Tyr-C19:2	mzspec:GNPSTASK-1eb0a498034d46adbca6048b4d2d3b7e:emgentry/Combinatorial Reactions/amidation mzXMLs/amidation_C19_2_BD2_01_63114.mzXML:scan:1773	qToF	Positive	c7877b2b9a264250b38d1e8543f9bca6
Val-C19:2	mzspec:GNPSTASK-1eb0a498034d46adbca6048b4d2d3b7e:emgentry/Combinatorial Reactions/amidation mzXMLs/amidation_C19_2_BD2_01_63114.mzXML:scan:1893	qToF	Positive	b25abae712974bcfb6ebcce071a39651
L-DOPA-C19:2	mzspec:GNPSTASK-1eb0a498034d46adbca6048b4d2d3b7e:emgentry/Combinatorial Reactions/amidation mzXMLs/amidation_C19_2_BD2_01_63114.mzXML:scan:1635	qToF	Positive	5fb3d93daf704916955cc691b03abeb4
PABA-C19:2	mzspec:GNPSTASK-1eb0a498034d46adbca6048b4d2d3b7e:emgentry/Combinatorial Reactions/amidation mzXMLs/amidation_C19_2_BD2_01_63114.mzXML:scan:818	qToF	Positive	ef9c5a5bd2934201829e28e32b13f5a2
dopamine-C19:2	mzspec:GNPSTASK-1eb0a498034d46adbca6048b4d2d3b7e:emgentry/Combinatorial Reactions/amidation mzXMLs/amidation_C19_2_BD2_01_63114.mzXML:scan:1833	qToF	Positive	44236b24005c4b34ac38ee7408768afe
tryptamine-C19:2	mzspec:GNPSTASK-1eb0a498034d46adbca6048b4d2d3b7e:emgentry/Combinatorial Reactions/amidation mzXMLs/amidation_C19_2_BD2_01_63114.mzXML:scan:1994	qToF	Positive	9daa2e16bdec4f448cf5b50f2ce42db7
GABA-C19:2	mzspec:GNPSTASK-1eb0a498034d46adbca6048b4d2d3b7e:emgentry/Combinatorial Reactions/amidation mzXMLs/amidation_C19_2_BD2_01_63114.mzXML:scan:1784	qToF	Positive	f4f4d468d3e04946936492b7596433fc
histamine-C19:2	mzspec:GNPSTASK-1eb0a498034d46adbca6048b4d2d3b7e:emgentry/Combinatorial Reactions/amidation mzXMLs/amidation_C19_2_BD2_01_63114.mzXML:scan:1466	qToF	Positive	13c5b9c2825a47c68d26c7573287a45a
putrescine-C19:2	mzspec:GNPSTASK-1eb0a498034d46adbca6048b4d2d3b7e:emgentry/Combinatorial Reactions/amidation mzXMLs/amidation_C19_2_BD2_01_63114.mzXML:scan:1460	qToF	Positive	7f0c90f3640f435fbe3feb5150ca0d1a
spermidine-C19:2	mzspec:GNPSTASK-1eb0a498034d46adbca6048b4d2d3b7e:emgentry/Combinatorial Reactions/amidation mzXMLs/amidation_C19_2_BD2_01_63114.mzXML:scan:1274	qToF	Positive	ccc402f0e874412290eb2f82bdf75a5f
aminoadipic acid-C19:2	mzspec:GNPSTASK-1eb0a498034d46adbca6048b4d2d3b7e:emgentry/Combinatorial Reactions/amidation mzXMLs/amidation_C19_2_BD2_01_63114.mzXML:scan:1709	qToF	Positive	2efcb624d17e41bd8482f781bb7bd1f9
amyl amine-C19:2	mzspec:GNPSTASK-1eb0a498034d46adbca6048b4d2d3b7e:emgentry/Combinatorial Reactions/amidation mzXMLs/amidation_C19_2_BD2_01_63114.mzXML:scan:2078	qToF	Positive	1c49374bced84563b1c2b9117a58f4e1
Ala-C20:1	mzspec:GNPSTASK-1eb0a498034d46adbca6048b4d2d3b7e:emgentry/Combinatorial Reactions/amidation mzXMLs/amidation_C20_1_BD3_01_63115.mzXML:scan:1904	qToF	Positive	ec18cf49da90461fbce21d06de596faf
Arg-C20:1	mzspec:GNPSTASK-1eb0a498034d46adbca6048b4d2d3b7e:emgentry/Combinatorial Reactions/amidation mzXMLs/amidation_C20_1_BD3_01_63115.mzXML:scan:1502	qToF	Positive	21bd843e4b4d42ea8f73645f21af39da
Asn-C20:1	mzspec:GNPSTASK-1eb0a498034d46adbca6048b4d2d3b7e:emgentry/Combinatorial Reactions/amidation mzXMLs/amidation_C20_1_BD3_01_63115.mzXML:scan:1754	qToF	Positive	aede3ce101a24fa1ba8f2013b9dc7953
Asp-C20:1	mzspec:GNPSTASK-1eb0a498034d46adbca6048b4d2d3b7e:emgentry/Combinatorial Reactions/amidation mzXMLs/amidation_C20_1_BD3_01_63115.mzXML:scan:1790	qToF	Positive	2f3f54487bcc49edb425bcfe20dbc3cf
Citrulline-C20:1	mzspec:GNPSTASK-1eb0a498034d46adbca6048b4d2d3b7e:emgentry/Combinatorial Reactions/amidation mzXMLs/amidation_C20_1_BD3_01_63115.mzXML:scan:1730	qToF	Positive	73fe13fed9924424b7ee0818e0f1ce87
Gln-C20:1	mzspec:GNPSTASK-1eb0a498034d46adbca6048b4d2d3b7e:emgentry/Combinatorial Reactions/amidation mzXMLs/amidation_C20_1_BD3_01_63115.mzXML:scan:1748	qToF	Positive	ee638288597f42e3af9fc408a570ff67
Glu-C20:1	mzspec:GNPSTASK-1eb0a498034d46adbca6048b4d2d3b7e:emgentry/Combinatorial Reactions/amidation mzXMLs/amidation_C20_1_BD3_01_63115.mzXML:scan:1784	qToF	Positive	8992397056e74bfaacf1b6a401ac4959
Gly-C20:1	mzspec:GNPSTASK-1eb0a498034d46adbca6048b4d2d3b7e:emgentry/Combinatorial Reactions/amidation mzXMLs/amidation_C20_1_BD3_01_63115.mzXML:scan:1868	qToF	Positive	efe79f0a621b40b2b93cac7f8290938d
His-C20:1	mzspec:GNPSTASK-1eb0a498034d46adbca6048b4d2d3b7e:emgentry/Combinatorial Reactions/amidation mzXMLs/amidation_C20_1_BD3_01_63115.mzXML:scan:1496	qToF	Positive	a916c49c10144690a4bfcb74dd646210
Leu-C20:1	mzspec:GNPSTASK-1eb0a498034d46adbca6048b4d2d3b7e:emgentry/Combinatorial Reactions/amidation mzXMLs/amidation_C20_1_BD3_01_63115.mzXML:scan:2006	qToF	Positive	b10fa23a760548f9915b3f8ed2ca9b52
Lys-C20:1	mzspec:GNPSTASK-1eb0a498034d46adbca6048b4d2d3b7e:emgentry/Combinatorial Reactions/amidation mzXMLs/amidation_C20_1_BD3_01_63115.mzXML:scan:1568	qToF	Positive	21757c28dec04ae9962297727652ac6b
Met-C20:1	mzspec:GNPSTASK-1eb0a498034d46adbca6048b4d2d3b7e:emgentry/Combinatorial Reactions/amidation mzXMLs/amidation_C20_1_BD3_01_63115.mzXML:scan:1953	qToF	Positive	0029549afa0d4b788da1e6d3d0fce8a7
Ornithine-C20:1	mzspec:GNPSTASK-1eb0a498034d46adbca6048b4d2d3b7e:emgentry/Combinatorial Reactions/amidation mzXMLs/amidation_C20_1_BD3_01_63115.mzXML:scan:1556	qToF	Positive	f9dee815ad0a45a3b2e23eb306618be5
Phe-C20:1	mzspec:GNPSTASK-1eb0a498034d46adbca6048b4d2d3b7e:emgentry/Combinatorial Reactions/amidation mzXMLs/amidation_C20_1_BD3_01_63115.mzXML:scan:2000	qToF	Positive	204478a53ba1454e83fd30f3886b9c25
Ser-C20:1	mzspec:GNPSTASK-1eb0a498034d46adbca6048b4d2d3b7e:emgentry/Combinatorial Reactions/amidation mzXMLs/amidation_C20_1_BD3_01_63115.mzXML:scan:1802	qToF	Positive	ce1496db56f34409b1ed367d46feb430
Tau-C20:1	#N/A	qToF	Positive	#N/A
Thr-C20:1	mzspec:GNPSTASK-1eb0a498034d46adbca6048b4d2d3b7e:emgentry/Combinatorial Reactions/amidation mzXMLs/amidation_C20_1_BD3_01_63115.mzXML:scan:1808	qToF	Positive	609c166b572c4587875ca5ea8a631add
Trp-C20:1	mzspec:GNPSTASK-1eb0a498034d46adbca6048b4d2d3b7e:emgentry/Combinatorial Reactions/amidation mzXMLs/amidation_C20_1_BD3_01_63115.mzXML:scan:1952	qToF	Positive	3658b5d92ada4554a7c9276a4d81e97d
Tyr-C20:1	mzspec:GNPSTASK-1eb0a498034d46adbca6048b4d2d3b7e:emgentry/Combinatorial Reactions/amidation mzXMLs/amidation_C20_1_BD3_01_63115.mzXML:scan:1856	qToF	Positive	537bf7ca2417470fa606489611577a50
Val-C20:1	mzspec:GNPSTASK-1eb0a498034d46adbca6048b4d2d3b7e:emgentry/Combinatorial Reactions/amidation mzXMLs/amidation_C20_1_BD3_01_63115.mzXML:scan:1976	qToF	Positive	0b866e6549ee47d793fff2399a1df464
L-DOPA-C20:1	mzspec:GNPSTASK-1eb0a498034d46adbca6048b4d2d3b7e:emgentry/Combinatorial Reactions/amidation mzXMLs/amidation_C20_1_BD3_01_63115.mzXML:scan:1733	qToF	Positive	56206dd40d8c4d588dd0160f8a5523f1
PABA-C20:1	mzspec:GNPSTASK-1eb0a498034d46adbca6048b4d2d3b7e:emgentry/Combinatorial Reactions/amidation mzXMLs/amidation_C20_1_BD3_01_63115.mzXML:scan:1974	qToF	Positive	8ad1a6b412e64436b94139c26e872809
dopamine-C20:1	mzspec:GNPSTASK-1eb0a498034d46adbca6048b4d2d3b7e:emgentry/Combinatorial Reactions/amidation mzXMLs/amidation_C20_1_BD3_01_63115.mzXML:scan:2010	qToF	Positive	57122196ac834b6388a9e50573947d52
tryptamine-C20:1	mzspec:GNPSTASK-1eb0a498034d46adbca6048b4d2d3b7e:emgentry/Combinatorial Reactions/amidation mzXMLs/amidation_C20_1_BD3_01_63115.mzXML:scan:2072	qToF	Positive	c3652b41f83f48c6adc3983eebdcbf77
GABA-C20:1	mzspec:GNPSTASK-1eb0a498034d46adbca6048b4d2d3b7e:emgentry/Combinatorial Reactions/amidation mzXMLs/amidation_C20_1_BD3_01_63115.mzXML:scan:1880	qToF	Positive	fcb74aa417d8414da54ef790b5665d76
histamine-C20:1	mzspec:GNPSTASK-1eb0a498034d46adbca6048b4d2d3b7e:emgentry/Combinatorial Reactions/amidation mzXMLs/amidation_C20_1_BD3_01_63115.mzXML:scan:1526	qToF	Positive	3727451ab4ad4fd2b0f4450dc09aa662
putrescine-C20:1	mzspec:GNPSTASK-1eb0a498034d46adbca6048b4d2d3b7e:emgentry/Combinatorial Reactions/amidation mzXMLs/amidation_C20_1_BD3_01_63115.mzXML:scan:1520	qToF	Positive	ec0468807dda4258ab7272e31041aa42
spermidine-C20:1	mzspec:GNPSTASK-1eb0a498034d46adbca6048b4d2d3b7e:emgentry/Combinatorial Reactions/amidation mzXMLs/amidation_C20_1_BD3_01_63115.mzXML:scan:1322	qToF	Positive	723a9bf62a684195909b55cf870698ca
aminoadipic acid-C20:1	mzspec:GNPSTASK-1eb0a498034d46adbca6048b4d2d3b7e:emgentry/Combinatorial Reactions/amidation mzXMLs/amidation_C20_1_BD3_01_63115.mzXML:scan:1796	qToF	Positive	3d0ff6ea882a4e3e9785ed208599b8bd
amyl amine-C20:1	mzspec:GNPSTASK-1eb0a498034d46adbca6048b4d2d3b7e:emgentry/Combinatorial Reactions/amidation mzXMLs/amidation_C20_1_BD3_01_63115.mzXML:scan:2174	qToF	Positive	e5ea55d31264465a8bd69ad9b901f015
Ala-C20:2	mzspec:GNPSTASK-1eb0a498034d46adbca6048b4d2d3b7e:emgentry/Combinatorial Reactions/amidation mzXMLs/amidation_C20_2_BD4_01_63116.mzXML:scan:1880	qToF	Positive	1d1d0f73eda84a6497ea2f64695fddec
Arg-C20:2	mzspec:GNPSTASK-1eb0a498034d46adbca6048b4d2d3b7e:emgentry/Combinatorial Reactions/amidation mzXMLs/amidation_C20_2_BD4_01_63116.mzXML:scan:1502	qToF	Positive	24a8f303b6384074a87d8007748df036
Asn-C20:2	mzspec:GNPSTASK-1eb0a498034d46adbca6048b4d2d3b7e:emgentry/Combinatorial Reactions/amidation mzXMLs/amidation_C20_2_BD4_01_63116.mzXML:scan:1727	qToF	Positive	604831a4f1ff4e4db529956cd860273f
Citrulline-C20:2	mzspec:GNPSTASK-1eb0a498034d46adbca6048b4d2d3b7e:emgentry/Combinatorial Reactions/amidation mzXMLs/amidation_C20_2_BD4_01_63116.mzXML:scan:1703	qToF	Positive	6c1831fc454c41b4a4e0407cf86d999f
Gln-C20:2	mzspec:GNPSTASK-1eb0a498034d46adbca6048b4d2d3b7e:emgentry/Combinatorial Reactions/amidation mzXMLs/amidation_C20_2_BD4_01_63116.mzXML:scan:1719	qToF	Positive	025c5196a1b5499e8b505592f896ffeb
Glu-C20:2	mzspec:GNPSTASK-1eb0a498034d46adbca6048b4d2d3b7e:emgentry/Combinatorial Reactions/amidation mzXMLs/amidation_C20_2_BD4_01_63116.mzXML:scan:1300	qToF	Positive	96ea3c7323604170a3096f5b3d78ef4e
Gly-C20:2	mzspec:GNPSTASK-1eb0a498034d46adbca6048b4d2d3b7e:emgentry/Combinatorial Reactions/amidation mzXMLs/amidation_C20_2_BD4_01_63116.mzXML:scan:1838	qToF	Positive	b6d96ac875354f91a5166ec6e2ffede4
His-C20:2	mzspec:GNPSTASK-1eb0a498034d46adbca6048b4d2d3b7e:emgentry/Combinatorial Reactions/amidation mzXMLs/amidation_C20_2_BD4_01_63116.mzXML:scan:1490	qToF	Positive	1e24b7c717584215bfb447f3e349eab3
Leu-C20:2	mzspec:GNPSTASK-1eb0a498034d46adbca6048b4d2d3b7e:emgentry/Combinatorial Reactions/amidation mzXMLs/amidation_C20_2_BD4_01_63116.mzXML:scan:1988	qToF	Positive	39095bc6f6244798b9e9599abd926114
Lys-C20:2	mzspec:GNPSTASK-1eb0a498034d46adbca6048b4d2d3b7e:emgentry/Combinatorial Reactions/amidation mzXMLs/amidation_C20_2_BD4_01_63116.mzXML:scan:1551	qToF	Positive	41244096ddf845c990642e8fb9218959
Met-C20:2	mzspec:GNPSTASK-1eb0a498034d46adbca6048b4d2d3b7e:emgentry/Combinatorial Reactions/amidation mzXMLs/amidation_C20_2_BD4_01_63116.mzXML:scan:1932	qToF	Positive	accc13191e224c25acd24ee2e23a83c8
Ornithine-C20:2	mzspec:GNPSTASK-1eb0a498034d46adbca6048b4d2d3b7e:emgentry/Combinatorial Reactions/amidation mzXMLs/amidation_C20_2_BD4_01_63116.mzXML:scan:1538	qToF	Positive	23ce108502104d91a6a0d11e1455b92d
Phe-C20:2	mzspec:GNPSTASK-1eb0a498034d46adbca6048b4d2d3b7e:emgentry/Combinatorial Reactions/amidation mzXMLs/amidation_C20_2_BD4_01_63116.mzXML:scan:1982	qToF	Positive	758adba87851466f8e68b9667e58defa
Ser-C20:2	mzspec:GNPSTASK-1eb0a498034d46adbca6048b4d2d3b7e:emgentry/Combinatorial Reactions/amidation mzXMLs/amidation_C20_2_BD4_01_63116.mzXML:scan:1774	qToF	Positive	f3a4d27f7a0146fd82afb08e5f5ce41b
Tau-C20:2	mzspec:GNPSTASK-1eb0a498034d46adbca6048b4d2d3b7e:emgentry/Combinatorial Reactions/amidation mzXMLs/amidation_C20_2_BD4_01_63116.mzXML:scan:1821	qToF	Positive	e24295aaa88c4ce7ae8e46bf11ae7aba
Thr-C20:2	mzspec:GNPSTASK-1eb0a498034d46adbca6048b4d2d3b7e:emgentry/Combinatorial Reactions/amidation mzXMLs/amidation_C20_2_BD4_01_63116.mzXML:scan:1996	qToF	Positive	92493a1ce23542ba8731be0ed2d3f88d
Trp-C20:2	mzspec:GNPSTASK-1eb0a498034d46adbca6048b4d2d3b7e:emgentry/Combinatorial Reactions/amidation mzXMLs/amidation_C20_2_BD4_01_63116.mzXML:scan:1934	qToF	Positive	556ba4dbaa924d2e9679d5d9414c1e9c
Tyr-C20:2	mzspec:GNPSTASK-1eb0a498034d46adbca6048b4d2d3b7e:emgentry/Combinatorial Reactions/amidation mzXMLs/amidation_C20_2_BD4_01_63116.mzXML:scan:1840	qToF	Positive	f2c7e2dfc2294a5f8e281dfc0c891c75
Val-C20:2	mzspec:GNPSTASK-1eb0a498034d46adbca6048b4d2d3b7e:emgentry/Combinatorial Reactions/amidation mzXMLs/amidation_C20_2_BD4_01_63116.mzXML:scan:2032	qToF	Positive	612e72f3555840a79b3af71278754f7f
L-DOPA-C20:2	mzspec:GNPSTASK-1eb0a498034d46adbca6048b4d2d3b7e:emgentry/Combinatorial Reactions/amidation mzXMLs/amidation_C20_2_BD4_01_63116.mzXML:scan:1404	qToF	Positive	fc1d90c8867c494684e88c9ea8fd50c3
PABA-C20:2	mzspec:GNPSTASK-1eb0a498034d46adbca6048b4d2d3b7e:emgentry/Combinatorial Reactions/amidation mzXMLs/amidation_C20_2_BD4_01_63116.mzXML:scan:884	qToF	Positive	339852adf41f42bb8f05cde431ccfc76
dopamine-C20:2	mzspec:GNPSTASK-1eb0a498034d46adbca6048b4d2d3b7e:emgentry/Combinatorial Reactions/amidation mzXMLs/amidation_C20_2_BD4_01_63116.mzXML:scan:1413	qToF	Positive	17fc8f1f24034b95b913da9667b4ebfb
tryptamine-C20:2	mzspec:GNPSTASK-1eb0a498034d46adbca6048b4d2d3b7e:emgentry/Combinatorial Reactions/amidation mzXMLs/amidation_C20_2_BD4_01_63116.mzXML:scan:2048	qToF	Positive	3642c867dc474374809e61b1ad235e75
GABA-C20:2	mzspec:GNPSTASK-1eb0a498034d46adbca6048b4d2d3b7e:emgentry/Combinatorial Reactions/amidation mzXMLs/amidation_C20_2_BD4_01_63116.mzXML:scan:1856	qToF	Positive	fa181f63611c4ca09bc4fbf2ceedf522
histamine-C20:2	mzspec:GNPSTASK-1eb0a498034d46adbca6048b4d2d3b7e:emgentry/Combinatorial Reactions/amidation mzXMLs/amidation_C20_2_BD4_01_63116.mzXML:scan:1526	qToF	Positive	22016d297c4c4bee9ee328f7cde6fdcf
putrescine-C20:2	mzspec:GNPSTASK-1eb0a498034d46adbca6048b4d2d3b7e:emgentry/Combinatorial Reactions/amidation mzXMLs/amidation_C20_2_BD4_01_63116.mzXML:scan:1514	qToF	Positive	c073f18e212b41c3be77f3779d8b3216
spermidine-C20:2	mzspec:GNPSTASK-1eb0a498034d46adbca6048b4d2d3b7e:emgentry/Combinatorial Reactions/amidation mzXMLs/amidation_C20_2_BD4_01_63116.mzXML:scan:1323	qToF	Positive	8b3ce18affbc49fc9c0d36e7f0c4bd12
amyl amine-C20:2	mzspec:GNPSTASK-1eb0a498034d46adbca6048b4d2d3b7e:emgentry/Combinatorial Reactions/amidation mzXMLs/amidation_C20_2_BD4_01_63116.mzXML:scan:2138	qToF	Positive	3a13e38c8ff2427fae4141b05a5cdc63
Ala-C20:3	mzspec:GNPSTASK-1eb0a498034d46adbca6048b4d2d3b7e:emgentry/Combinatorial Reactions/amidation mzXMLs/amidation_C20_3_BD5_01_63117.mzXML:scan:1808	qToF	Positive	799bc74b99cf4b56997fb99cc881e282
Arg-C20:3	mzspec:GNPSTASK-1eb0a498034d46adbca6048b4d2d3b7e:emgentry/Combinatorial Reactions/amidation mzXMLs/amidation_C20_3_BD5_01_63117.mzXML:scan:1454	qToF	Positive	85109826fe6e40dd87c8b8c10d68ac19
Asn-C20:3	mzspec:GNPSTASK-1eb0a498034d46adbca6048b4d2d3b7e:emgentry/Combinatorial Reactions/amidation mzXMLs/amidation_C20_3_BD5_01_63117.mzXML:scan:1658	qToF	Positive	bee35647f5324f7aadc997be5fb60997
Asp-C20:3	mzspec:GNPSTASK-1eb0a498034d46adbca6048b4d2d3b7e:emgentry/Combinatorial Reactions/amidation mzXMLs/amidation_C20_3_BD5_01_63117.mzXML:scan:1702	qToF	Positive	fc16f09a924942bbb07aec87efde8447
Citrulline-C20:3	mzspec:GNPSTASK-1eb0a498034d46adbca6048b4d2d3b7e:emgentry/Combinatorial Reactions/amidation mzXMLs/amidation_C20_3_BD5_01_63117.mzXML:scan:1634	qToF	Positive	f94b552e9a794118b3445756ddd06fbf
Gln-C20:3	mzspec:GNPSTASK-1eb0a498034d46adbca6048b4d2d3b7e:emgentry/Combinatorial Reactions/amidation mzXMLs/amidation_C20_3_BD5_01_63117.mzXML:scan:1652	qToF	Positive	af3b6bd486e34c718ca5dc8d78bc0c4f
Glu-C20:3	mzspec:GNPSTASK-1eb0a498034d46adbca6048b4d2d3b7e:emgentry/Combinatorial Reactions/amidation mzXMLs/amidation_C20_3_BD5_01_63117.mzXML:scan:1700	qToF	Positive	746a32b513c845d89fb13705e73a2199
Gly-C20:3	mzspec:GNPSTASK-1eb0a498034d46adbca6048b4d2d3b7e:emgentry/Combinatorial Reactions/amidation mzXMLs/amidation_C20_3_BD5_01_63117.mzXML:scan:1766	qToF	Positive	4f8e7593144f4962b60741ef46f682c1
His-C20:3	mzspec:GNPSTASK-1eb0a498034d46adbca6048b4d2d3b7e:emgentry/Combinatorial Reactions/amidation mzXMLs/amidation_C20_3_BD5_01_63117.mzXML:scan:1442	qToF	Positive	740a21b4a0b946cbb6a1b78f2a3a0f06
Leu-C20:3	mzspec:GNPSTASK-1eb0a498034d46adbca6048b4d2d3b7e:emgentry/Combinatorial Reactions/amidation mzXMLs/amidation_C20_3_BD5_01_63117.mzXML:scan:1928	qToF	Positive	c82ab35b72994a9490330f81199dc109
Lys-C20:3	mzspec:GNPSTASK-1eb0a498034d46adbca6048b4d2d3b7e:emgentry/Combinatorial Reactions/amidation mzXMLs/amidation_C20_3_BD5_01_63117.mzXML:scan:1496	qToF	Positive	28c2e37c38644dd8987ede889bdad04b
Met-C20:3	mzspec:GNPSTASK-1eb0a498034d46adbca6048b4d2d3b7e:emgentry/Combinatorial Reactions/amidation mzXMLs/amidation_C20_3_BD5_01_63117.mzXML:scan:1869	qToF	Positive	b4fd1ba2d507477e98d281ad15a29814
Ornithine-C20:3	mzspec:GNPSTASK-1eb0a498034d46adbca6048b4d2d3b7e:emgentry/Combinatorial Reactions/amidation mzXMLs/amidation_C20_3_BD5_01_63117.mzXML:scan:1484	qToF	Positive	5a71dc8ecb154344bf38256cd3155854
Phe-C20:3	mzspec:GNPSTASK-1eb0a498034d46adbca6048b4d2d3b7e:emgentry/Combinatorial Reactions/amidation mzXMLs/amidation_C20_3_BD5_01_63117.mzXML:scan:1922	qToF	Positive	8973f70bc7ca4c54b2c6f7f594afc70e
Ser-C20:3	mzspec:GNPSTASK-1eb0a498034d46adbca6048b4d2d3b7e:emgentry/Combinatorial Reactions/amidation mzXMLs/amidation_C20_3_BD5_01_63117.mzXML:scan:1706	qToF	Positive	46e00f06be0d42c6b285ff08560860ef
Tau-C20:3	mzspec:GNPSTASK-1eb0a498034d46adbca6048b4d2d3b7e:emgentry/Combinatorial Reactions/amidation mzXMLs/amidation_C20_3_BD5_01_63117.mzXML:scan:1713	qToF	Positive	bc26a13c60f74fa4b1e0faf911105abe
Thr-C20:3	mzspec:GNPSTASK-1eb0a498034d46adbca6048b4d2d3b7e:emgentry/Combinatorial Reactions/amidation mzXMLs/amidation_C20_3_BD5_01_63117.mzXML:scan:1712	qToF	Positive	3634cfdafb3148d38ff33134f34477b8
Trp-C20:3	mzspec:GNPSTASK-1eb0a498034d46adbca6048b4d2d3b7e:emgentry/Combinatorial Reactions/amidation mzXMLs/amidation_C20_3_BD5_01_63117.mzXML:scan:1880	qToF	Positive	2d01e83fafa24379a32867891831b9f0
Tyr-C20:3	mzspec:GNPSTASK-1eb0a498034d46adbca6048b4d2d3b7e:emgentry/Combinatorial Reactions/amidation mzXMLs/amidation_C20_3_BD5_01_63117.mzXML:scan:1772	qToF	Positive	ba317495df694fed9237d75da6495dc5
Val-C20:3	mzspec:GNPSTASK-1eb0a498034d46adbca6048b4d2d3b7e:emgentry/Combinatorial Reactions/amidation mzXMLs/amidation_C20_3_BD5_01_63117.mzXML:scan:1886	qToF	Positive	e933d3bec26340e7806c974334b4819b
L-DOPA-C20:3	mzspec:GNPSTASK-1eb0a498034d46adbca6048b4d2d3b7e:emgentry/Combinatorial Reactions/amidation mzXMLs/amidation_C20_3_BD5_01_63117.mzXML:scan:1636	qToF	Positive	5f4359ebaefc495f991fd047a682895a
PABA-C20:3	mzspec:GNPSTASK-1eb0a498034d46adbca6048b4d2d3b7e:emgentry/Combinatorial Reactions/amidation mzXMLs/amidation_C20_3_BD5_01_63117.mzXML:scan:1870	qToF	Positive	ba95dedb48194bdd86ca459ecd86f38d
dopamine-C20:3	mzspec:GNPSTASK-1eb0a498034d46adbca6048b4d2d3b7e:emgentry/Combinatorial Reactions/amidation mzXMLs/amidation_C20_3_BD5_01_63117.mzXML:scan:1930	qToF	Positive	10b28cedb89a4dff93fac612144f2e86
tryptamine-C20:3	mzspec:GNPSTASK-1eb0a498034d46adbca6048b4d2d3b7e:emgentry/Combinatorial Reactions/amidation mzXMLs/amidation_C20_3_BD5_01_63117.mzXML:scan:1988	qToF	Positive	75d4c0890de94a66a59aec3431349b9a
GABA-C20:3	mzspec:GNPSTASK-1eb0a498034d46adbca6048b4d2d3b7e:emgentry/Combinatorial Reactions/amidation mzXMLs/amidation_C20_3_BD5_01_63117.mzXML:scan:1784	qToF	Positive	14ad6ff03e1949e1a43c18f3c243cd5b
histamine-C20:3	mzspec:GNPSTASK-1eb0a498034d46adbca6048b4d2d3b7e:emgentry/Combinatorial Reactions/amidation mzXMLs/amidation_C20_3_BD5_01_63117.mzXML:scan:1472	qToF	Positive	2e43ea16ebed4ca187dc547a5f0fbaf9
putrescine-C20:3	mzspec:GNPSTASK-1eb0a498034d46adbca6048b4d2d3b7e:emgentry/Combinatorial Reactions/amidation mzXMLs/amidation_C20_3_BD5_01_63117.mzXML:scan:1460	qToF	Positive	4065c4b8a00b4c93944a84d1d3556219
spermidine-C20:3	mzspec:GNPSTASK-1eb0a498034d46adbca6048b4d2d3b7e:emgentry/Combinatorial Reactions/amidation mzXMLs/amidation_C20_3_BD5_01_63117.mzXML:scan:1280	qToF	Positive	c62b07fd4f3f4546a94960c7d03229aa
aminoadipic acid-C20:3	mzspec:GNPSTASK-1eb0a498034d46adbca6048b4d2d3b7e:emgentry/Combinatorial Reactions/amidation mzXMLs/amidation_C20_3_BD5_01_63117.mzXML:scan:1709	qToF	Positive	940f18e60b744bb5ba0c3ec783f1d91f
amyl amine-C20:3	mzspec:GNPSTASK-1eb0a498034d46adbca6048b4d2d3b7e:emgentry/Combinatorial Reactions/amidation mzXMLs/amidation_C20_3_BD5_01_63117.mzXML:scan:2072	qToF	Positive	edb5fa4d5e824b3f956ceb449f4ede25
Ala-C20:4	mzspec:GNPSTASK-1eb0a498034d46adbca6048b4d2d3b7e:emgentry/Combinatorial Reactions/amidation mzXMLs/amidation_C20_4_BD6_01_63118.mzXML:scan:1754	qToF	Positive	47ee41bf599243a68f78bda91a297480
Arg-C20:4	mzspec:GNPSTASK-1eb0a498034d46adbca6048b4d2d3b7e:emgentry/Combinatorial Reactions/amidation mzXMLs/amidation_C20_4_BD6_01_63118.mzXML:scan:1412	qToF	Positive	d41a015c70cb48cf9a780358c0c6dd19
Asn-C20:4	mzspec:GNPSTASK-1eb0a498034d46adbca6048b4d2d3b7e:emgentry/Combinatorial Reactions/amidation mzXMLs/amidation_C20_4_BD6_01_63118.mzXML:scan:1604	qToF	Positive	52f5e22e2b73454b94cf2691e00cfee9
Asp-C20:4	mzspec:GNPSTASK-1eb0a498034d46adbca6048b4d2d3b7e:emgentry/Combinatorial Reactions/amidation mzXMLs/amidation_C20_4_BD6_01_63118.mzXML:scan:1648	qToF	Positive	dc967e81b6f8496fabc7f770bbabdaa9
Citrulline-C20:4	mzspec:GNPSTASK-1eb0a498034d46adbca6048b4d2d3b7e:emgentry/Combinatorial Reactions/amidation mzXMLs/amidation_C20_4_BD6_01_63118.mzXML:scan:1586	qToF	Positive	9fd576b045ac44209f4b9f832c841520
Gln-C20:4	mzspec:GNPSTASK-1eb0a498034d46adbca6048b4d2d3b7e:emgentry/Combinatorial Reactions/amidation mzXMLs/amidation_C20_4_BD6_01_63118.mzXML:scan:1598	qToF	Positive	702e5a4dc12741c5bad7655803b1ec1d
Glu-C20:4	mzspec:GNPSTASK-1eb0a498034d46adbca6048b4d2d3b7e:emgentry/Combinatorial Reactions/amidation mzXMLs/amidation_C20_4_BD6_01_63118.mzXML:scan:1646	qToF	Positive	a73198c974a446299c58960a8fb339d6
Gly-C20:4	mzspec:GNPSTASK-1eb0a498034d46adbca6048b4d2d3b7e:emgentry/Combinatorial Reactions/amidation mzXMLs/amidation_C20_4_BD6_01_63118.mzXML:scan:1712	qToF	Positive	48b1fd6c970145609689fbce6495e78c
His-C20:4	mzspec:GNPSTASK-1eb0a498034d46adbca6048b4d2d3b7e:emgentry/Combinatorial Reactions/amidation mzXMLs/amidation_C20_4_BD6_01_63118.mzXML:scan:1400	qToF	Positive	b2a197f2d7944f33a906ccdec65054d5
Leu-C20:4	mzspec:GNPSTASK-1eb0a498034d46adbca6048b4d2d3b7e:emgentry/Combinatorial Reactions/amidation mzXMLs/amidation_C20_4_BD6_01_63118.mzXML:scan:1875	qToF	Positive	ab8bd69444f348df9809e049a72a23b5
Lys-C20:4	mzspec:GNPSTASK-1eb0a498034d46adbca6048b4d2d3b7e:emgentry/Combinatorial Reactions/amidation mzXMLs/amidation_C20_4_BD6_01_63118.mzXML:scan:1448	qToF	Positive	cb6cec2b54224b79bd9684b8f0f43f79
Met-C20:4	mzspec:GNPSTASK-1eb0a498034d46adbca6048b4d2d3b7e:emgentry/Combinatorial Reactions/amidation mzXMLs/amidation_C20_4_BD6_01_63118.mzXML:scan:1814	qToF	Positive	296a8f1b4d394c90aee0d41b2e035c48
Ornithine-C20:4	mzspec:GNPSTASK-1eb0a498034d46adbca6048b4d2d3b7e:emgentry/Combinatorial Reactions/amidation mzXMLs/amidation_C20_4_BD6_01_63118.mzXML:scan:1436	qToF	Positive	3665e348ab0b4f81a01888e3b344fc51
Phe-C20:4	mzspec:GNPSTASK-1eb0a498034d46adbca6048b4d2d3b7e:emgentry/Combinatorial Reactions/amidation mzXMLs/amidation_C20_4_BD6_01_63118.mzXML:scan:1868	qToF	Positive	e26666c076d64d21a94bff17c2c824cf
Ser-C20:4	mzspec:GNPSTASK-1eb0a498034d46adbca6048b4d2d3b7e:emgentry/Combinatorial Reactions/amidation mzXMLs/amidation_C20_4_BD6_01_63118.mzXML:scan:1652	qToF	Positive	8acd797f832f4d7981ed9f9ed39d209b
Tau-C20:4	mzspec:GNPSTASK-1eb0a498034d46adbca6048b4d2d3b7e:emgentry/Combinatorial Reactions/amidation mzXMLs/amidation_C20_4_BD6_01_63118.mzXML:scan:1640	qToF	Positive	c6738762acce498bb5afb1c07b841c3a
Thr-C20:4	mzspec:GNPSTASK-1eb0a498034d46adbca6048b4d2d3b7e:emgentry/Combinatorial Reactions/amidation mzXMLs/amidation_C20_4_BD6_01_63118.mzXML:scan:1688	qToF	Positive	2ba969e7fe724d788219ebabe5406da0
Trp-C20:4	mzspec:GNPSTASK-1eb0a498034d46adbca6048b4d2d3b7e:emgentry/Combinatorial Reactions/amidation mzXMLs/amidation_C20_4_BD6_01_63118.mzXML:scan:1826	qToF	Positive	558252f2499e4b918ffb417c057bab3f
Tyr-C20:4	mzspec:GNPSTASK-1eb0a498034d46adbca6048b4d2d3b7e:emgentry/Combinatorial Reactions/amidation mzXMLs/amidation_C20_4_BD6_01_63118.mzXML:scan:1725	qToF	Positive	4d986c54a31e4818af214e93058dd3ac
Val-C20:4	mzspec:GNPSTASK-1eb0a498034d46adbca6048b4d2d3b7e:emgentry/Combinatorial Reactions/amidation mzXMLs/amidation_C20_4_BD6_01_63118.mzXML:scan:1834	qToF	Positive	61522fbed44c43c4bc7f54760e914d38
L-DOPA-C20:4	mzspec:GNPSTASK-1eb0a498034d46adbca6048b4d2d3b7e:emgentry/Combinatorial Reactions/amidation mzXMLs/amidation_C20_4_BD6_01_63118.mzXML:scan:1311	qToF	Positive	1c51bd48c43747fd84cf8948f3683bab
PABA-C20:4	mzspec:GNPSTASK-1eb0a498034d46adbca6048b4d2d3b7e:emgentry/Combinatorial Reactions/amidation mzXMLs/amidation_C20_4_BD6_01_63118.mzXML:scan:1809	qToF	Positive	bc3b93b0789443279c9b8a30741d108b
dopamine-C20:4	mzspec:GNPSTASK-1eb0a498034d46adbca6048b4d2d3b7e:emgentry/Combinatorial Reactions/amidation mzXMLs/amidation_C20_4_BD6_01_63118.mzXML:scan:1877	qToF	Positive	2839ca5621e645599bbea0237f74d93e
tryptamine-C20:4	mzspec:GNPSTASK-1eb0a498034d46adbca6048b4d2d3b7e:emgentry/Combinatorial Reactions/amidation mzXMLs/amidation_C20_4_BD6_01_63118.mzXML:scan:1934	qToF	Positive	704aca05b8e14633b3d7bb45cc59f39f
GABA-C20:4	mzspec:GNPSTASK-1eb0a498034d46adbca6048b4d2d3b7e:emgentry/Combinatorial Reactions/amidation mzXMLs/amidation_C20_4_BD6_01_63118.mzXML:scan:1724	qToF	Positive	671890f7ed2d4658ac0bb42f37acf3f2
histamine-C20:4	mzspec:GNPSTASK-1eb0a498034d46adbca6048b4d2d3b7e:emgentry/Combinatorial Reactions/amidation mzXMLs/amidation_C20_4_BD6_01_63118.mzXML:scan:1424	qToF	Positive	edcc285104c446b39157855f6be7b78b
putrescine-C20:4	mzspec:GNPSTASK-1eb0a498034d46adbca6048b4d2d3b7e:emgentry/Combinatorial Reactions/amidation mzXMLs/amidation_C20_4_BD6_01_63118.mzXML:scan:1418	qToF	Positive	328d5dd08d2c4c18a4c5a88118db807a
spermidine-C20:4	mzspec:GNPSTASK-1eb0a498034d46adbca6048b4d2d3b7e:emgentry/Combinatorial Reactions/amidation mzXMLs/amidation_C20_4_BD6_01_63118.mzXML:scan:1244	qToF	Positive	a208bcb4d4cc40058a6ea4efa7d01dca
tyramine-C20:4	mzspec:GNPSTASK-1eb0a498034d46adbca6048b4d2d3b7e:emgentry/Combinatorial Reactions/amidation mzXMLs/amidation_C20_4_BD6_01_63118.mzXML:scan:1095	qToF	Positive	899df7954cfa4ee9854de775f2466564
aminoadipic acid-C20:4	mzspec:GNPSTASK-1eb0a498034d46adbca6048b4d2d3b7e:emgentry/Combinatorial Reactions/amidation mzXMLs/amidation_C20_4_BD6_01_63118.mzXML:scan:1659	qToF	Positive	caa3eae38afc482991a1f15ab09bca4c
amyl amine-C20:4	mzspec:GNPSTASK-1eb0a498034d46adbca6048b4d2d3b7e:emgentry/Combinatorial Reactions/amidation mzXMLs/amidation_C20_4_BD6_01_63118.mzXML:scan:2018	qToF	Positive	ea6f16b80a9744f9a08b7099403beab5
Ala-C20:5	mzspec:GNPSTASK-1eb0a498034d46adbca6048b4d2d3b7e:emgentry/Combinatorial Reactions/amidation mzXMLs/amidation_C20_5_BD7_01_63120.mzXML:scan:1676	qToF	Positive	ef83e3b866ee4a68aa52736683355320
Arg-C20:5	mzspec:GNPSTASK-1eb0a498034d46adbca6048b4d2d3b7e:emgentry/Combinatorial Reactions/amidation mzXMLs/amidation_C20_5_BD7_01_63120.mzXML:scan:1358	qToF	Positive	2a082b75aaa74f71995ca93254026113
Asn-C20:5	mzspec:GNPSTASK-1eb0a498034d46adbca6048b4d2d3b7e:emgentry/Combinatorial Reactions/amidation mzXMLs/amidation_C20_5_BD7_01_63120.mzXML:scan:1533	qToF	Positive	68bc5ba73bef46e29f6973ebfed2ccb6
Asp-C20:5	mzspec:GNPSTASK-1eb0a498034d46adbca6048b4d2d3b7e:emgentry/Combinatorial Reactions/amidation mzXMLs/amidation_C20_5_BD7_01_63120.mzXML:scan:1575	qToF	Positive	299e53a1dabf4e45b6aeebed427b6c49
Citrulline-C20:5	mzspec:GNPSTASK-1eb0a498034d46adbca6048b4d2d3b7e:emgentry/Combinatorial Reactions/amidation mzXMLs/amidation_C20_5_BD7_01_63120.mzXML:scan:1514	qToF	Positive	854bad83190c4fabb7db05c718d8b90f
Gln-C20:5	mzspec:GNPSTASK-1eb0a498034d46adbca6048b4d2d3b7e:emgentry/Combinatorial Reactions/amidation mzXMLs/amidation_C20_5_BD7_01_63120.mzXML:scan:1532	qToF	Positive	460d8f628ed4462c9c6c45772a3d1917
Glu-C20:5	mzspec:GNPSTASK-1eb0a498034d46adbca6048b4d2d3b7e:emgentry/Combinatorial Reactions/amidation mzXMLs/amidation_C20_5_BD7_01_63120.mzXML:scan:1582	qToF	Positive	ce18e4be925441ba96047a97b78f75db
Gly-C20:5	mzspec:GNPSTASK-1eb0a498034d46adbca6048b4d2d3b7e:emgentry/Combinatorial Reactions/amidation mzXMLs/amidation_C20_5_BD7_01_63120.mzXML:scan:1640	qToF	Positive	9a10c86029a54a6fb4e26f35102e451a
His-C20:5	mzspec:GNPSTASK-1eb0a498034d46adbca6048b4d2d3b7e:emgentry/Combinatorial Reactions/amidation mzXMLs/amidation_C20_5_BD7_01_63120.mzXML:scan:1346	qToF	Positive	90ad23add25541cc8e8a8d2f4181af40
Leu-C20:5	mzspec:GNPSTASK-1eb0a498034d46adbca6048b4d2d3b7e:emgentry/Combinatorial Reactions/amidation mzXMLs/amidation_C20_5_BD7_01_63120.mzXML:scan:1809	qToF	Positive	7a9ca9e9fd4a4c0abf74328244346eee
Lys-C20:5	mzspec:GNPSTASK-1eb0a498034d46adbca6048b4d2d3b7e:emgentry/Combinatorial Reactions/amidation mzXMLs/amidation_C20_5_BD7_01_63120.mzXML:scan:1394	qToF	Positive	084b52797f79490d95894a511169482c
Met-C20:5	mzspec:GNPSTASK-1eb0a498034d46adbca6048b4d2d3b7e:emgentry/Combinatorial Reactions/amidation mzXMLs/amidation_C20_5_BD7_01_63120.mzXML:scan:1748	qToF	Positive	d688bb469184444bba964d6b8a6d073a
Ornithine-C20:5	mzspec:GNPSTASK-1eb0a498034d46adbca6048b4d2d3b7e:emgentry/Combinatorial Reactions/amidation mzXMLs/amidation_C20_5_BD7_01_63120.mzXML:scan:1376	qToF	Positive	94721e679ec945eaadb405ee874c6612
Phe-C20:5	mzspec:GNPSTASK-1eb0a498034d46adbca6048b4d2d3b7e:emgentry/Combinatorial Reactions/amidation mzXMLs/amidation_C20_5_BD7_01_63120.mzXML:scan:1808	qToF	Positive	6724cf7e71b14895b00a8dd880ba531b
Ser-C20:5	mzspec:GNPSTASK-1eb0a498034d46adbca6048b4d2d3b7e:emgentry/Combinatorial Reactions/amidation mzXMLs/amidation_C20_5_BD7_01_63120.mzXML:scan:1580	qToF	Positive	545c95971c1b44e8a956812026719c0e
Tau-C20:5	mzspec:GNPSTASK-1eb0a498034d46adbca6048b4d2d3b7e:emgentry/Combinatorial Reactions/amidation mzXMLs/amidation_C20_5_BD7_01_63120.mzXML:scan:1550	qToF	Positive	00270ea2b1794bf29a79d947d9ad1fbe
Thr-C20:5	mzspec:GNPSTASK-1eb0a498034d46adbca6048b4d2d3b7e:emgentry/Combinatorial Reactions/amidation mzXMLs/amidation_C20_5_BD7_01_63120.mzXML:scan:1616	qToF	Positive	9cebaff783a0495b8b9956d882ab911b
Trp-C20:5	mzspec:GNPSTASK-1eb0a498034d46adbca6048b4d2d3b7e:emgentry/Combinatorial Reactions/amidation mzXMLs/amidation_C20_5_BD7_01_63120.mzXML:scan:1767	qToF	Positive	d8413c23c33a4c30a5309b40c14c7fec
Tyr-C20:5	mzspec:GNPSTASK-1eb0a498034d46adbca6048b4d2d3b7e:emgentry/Combinatorial Reactions/amidation mzXMLs/amidation_C20_5_BD7_01_63120.mzXML:scan:1658	qToF	Positive	282585583cf64e239191e862f1d8db10
Val-C20:5	mzspec:GNPSTASK-1eb0a498034d46adbca6048b4d2d3b7e:emgentry/Combinatorial Reactions/amidation mzXMLs/amidation_C20_5_BD7_01_63120.mzXML:scan:1760	qToF	Positive	5cf455cc143740d0a3bfefc298a29156
L-DOPA-C20:5	mzspec:GNPSTASK-1eb0a498034d46adbca6048b4d2d3b7e:emgentry/Combinatorial Reactions/amidation mzXMLs/amidation_C20_5_BD7_01_63120.mzXML:scan:1515	qToF	Positive	7ff0f6e68d464e7685a9aceec5f46289
PABA-C20:5	mzspec:GNPSTASK-1eb0a498034d46adbca6048b4d2d3b7e:emgentry/Combinatorial Reactions/amidation mzXMLs/amidation_C20_5_BD7_01_63120.mzXML:scan:1731	qToF	Positive	4bf5898b7d1e42559b31df360f26c392
dopamine-C20:5	mzspec:GNPSTASK-1eb0a498034d46adbca6048b4d2d3b7e:emgentry/Combinatorial Reactions/amidation mzXMLs/amidation_C20_5_BD7_01_63120.mzXML:scan:1804	qToF	Positive	26d12fc6116a4585bee276f388d423e6
tryptamine-C20:5	mzspec:GNPSTASK-1eb0a498034d46adbca6048b4d2d3b7e:emgentry/Combinatorial Reactions/amidation mzXMLs/amidation_C20_5_BD7_01_63120.mzXML:scan:1874	qToF	Positive	abf308cd732b46cf84444ea3a4cef7de
GABA-C20:5	mzspec:GNPSTASK-1eb0a498034d46adbca6048b4d2d3b7e:emgentry/Combinatorial Reactions/amidation mzXMLs/amidation_C20_5_BD7_01_63120.mzXML:scan:1652	qToF	Positive	f7774f6e70b94edb8773ed4c3060f102
histamine-C20:5	mzspec:GNPSTASK-1eb0a498034d46adbca6048b4d2d3b7e:emgentry/Combinatorial Reactions/amidation mzXMLs/amidation_C20_5_BD7_01_63120.mzXML:scan:1370	qToF	Positive	c3c04a00da414802a033d37d8de2fa9b
putrescine-C20:5	mzspec:GNPSTASK-1eb0a498034d46adbca6048b4d2d3b7e:emgentry/Combinatorial Reactions/amidation mzXMLs/amidation_C20_5_BD7_01_63120.mzXML:scan:1364	qToF	Positive	89caf6b65ade492192663761aac93318
spermidine-C20:5	mzspec:GNPSTASK-1eb0a498034d46adbca6048b4d2d3b7e:emgentry/Combinatorial Reactions/amidation mzXMLs/amidation_C20_5_BD7_01_63120.mzXML:scan:1196	qToF	Positive	3ffb2d77920442cab8e146dbe798e780
tyramine-C20:5	mzspec:GNPSTASK-1eb0a498034d46adbca6048b4d2d3b7e:emgentry/Combinatorial Reactions/amidation mzXMLs/amidation_C20_5_BD7_01_63120.mzXML:scan:1034	qToF	Positive	30117dcdd2df4d08b1252fc2f961e755
aminoadipic acid-C20:5	mzspec:GNPSTASK-1eb0a498034d46adbca6048b4d2d3b7e:emgentry/Combinatorial Reactions/amidation mzXMLs/amidation_C20_5_BD7_01_63120.mzXML:scan:1588	qToF	Positive	ddfb94123e844f11a7a691498c3c79d7
amyl amine-C20:5	mzspec:GNPSTASK-1eb0a498034d46adbca6048b4d2d3b7e:emgentry/Combinatorial Reactions/amidation mzXMLs/amidation_C20_5_BD7_01_63120.mzXML:scan:1952	qToF	Positive	895364d7731345af8960b6b7fbb87e29
Ala-C22:1	mzspec:GNPSTASK-1eb0a498034d46adbca6048b4d2d3b7e:emgentry/Combinatorial Reactions/amidation mzXMLs/amidation_C22_1_BD8_01_63121.mzXML:scan:2090	qToF	Positive	ea1ca608a510467bbf96109e7584669b
Arg-C22:1	mzspec:GNPSTASK-1eb0a498034d46adbca6048b4d2d3b7e:emgentry/Combinatorial Reactions/amidation mzXMLs/amidation_C22_1_BD8_01_63121.mzXML:scan:1677	qToF	Positive	a0f21a4c4eaf41dc8c8a5466cdcc8448
Asn-C22:1	mzspec:GNPSTASK-1eb0a498034d46adbca6048b4d2d3b7e:emgentry/Combinatorial Reactions/amidation mzXMLs/amidation_C22_1_BD8_01_63121.mzXML:scan:1958	qToF	Positive	49e9d62a7232477c8762bd2bb174ce08
[truncated: 793 more rows]
