# Supplementary material for: Reverse metabolomics for the discovery of chemical structures from humans
Source: Nature. Author manuscript; Available in PMC 2024 Mar 8. (PMC10849969; doi:10.1038/s41586-023-06906-8)
Supplement: SData_Fig2 [file NIHMS1962612-supplement-SData_Fig2.xlsx]

## Sheet: Fig. 2a and b
filename	Arg-C4:0	Met-C4:0	Phe-C4:0	Trp-C4:0	Tyr-C4:0	tryptamine-C4:0	spermidine-C4:0	Arg-C5:0	Glu-C5:0	His-C5:0	Lys-C5:0	Met-C5:0	Phe-C5:0	Trp-C5:0	Tyr-C5:0	tryptamine-C5:0	histamine-C5:0	Arg-C6:0	Citrulline-C6:0	His-C6:0	Leu-C6:0	Lys-C6:0	Met-C6:0	Phe-C6:0	Trp-C6:0	Tyr-C6:0	tryptamine-C6:0	Leu-C7:0	Phe-C7:0	Ser-C7:0	Thr-C7:0	Trp-C7:0	Tyr-C7:0	tryptamine-C7:0	homoserine-C7:0	Arg-C8:0	Citrulline-C8:0	Glu-C8:0	His-C8:0	Leu-C8:0	Lys-C8:0	Met-C8:0	Phe-C8:0	Ser-C8:0	Trp-C8:0	Tyr-C8:0	histamine-C8:0	Asn-C9:0	Ser-C9:0
f.MSV000087449/ccms_peak/Mzml TIC-18 FRACTIONS/TIC-18-31F.mzML	1	0	0	0	0	0	0	0	0	0	0	0	0	0	0	0	0	0	0	0	0	0	0	0	0	0	0	0	0	0	0	0	0	0	0	0	0	0	0	0	0	0	0	0	0	0	0	0	0
f.MSV000084475/ccms_peak/mzXML files/RCM plates/Plate 1B/mzXML/HM_728_GB3_01_46452.mzML	1	1	0	0	0	0	0	0	0	0	0	0	0	0	0	0	0	0	0	0	0	0	0	0	0	0	0	0	0	0	0	0	0	0	0	0	0	0	0	0	0	0	0	0	0	0	0	0	0
f.MSV000085018/ccms_peak/MM9_Cntl_GB1_01_31073.mzML	0	0	1	0	0	0	0	0	0	0	0	0	0	0	0	0	0	0	0	0	0	0	0	0	0	0	0	0	0	0	0	0	0	0	0	1	0	0	1	0	0	0	0	0	0	1	0	0	0
f.MSV000084945/ccms_peak/Acidified_EA_2/Pigment_mutant_strains/LB_Blanks/Trimethoprim/LB_ctrl_EA+acid_48_Tri_P1-A-2_01_5796.mzML	0	0	1	1	0	0	0	0	0	0	0	0	0	0	0	0	0	0	0	0	0	0	0	1	0	0	0	0	0	0	0	0	0	0	0	0	0	0	0	0	0	0	1	0	1	0	0	0	0
f.MSV000084775/ccms_peak/mzXML/Samples/FIT291E3CAL_GF8_01_50259.mzML	0	0	0	0	1	0	0	0	0	0	0	0	0	0	0	0	0	0	0	0	0	0	0	0	0	0	0	0	0	0	0	0	0	0	0	0	0	0	0	0	0	0	0	0	0	0	0	0	0
f.MSV000087127/ccms_peak/peak/20170728_KBL_PZ-KM_Root_SMs__QE139-UV_C18_102_POS-MSMS_S_Root-Exudate-Sample_B_EthAce__205060eV_80to1200_S1_Run75.mzML	0	0	0	0	0	1	0	0	0	0	0	0	0	0	0	0	0	0	0	0	0	0	0	0	0	0	0	0	0	0	0	0	0	0	0	0	0	0	0	0	0	0	0	0	0	0	0	0	0
f.MSV000083995/ccms_peak/mzXML/Cecum Samples/TH/TH_S2_CONT_4_Cecum_GB4_01_44309.mzML	0	0	0	0	0	0	1	0	0	0	0	0	0	0	0	0	0	0	0	0	0	0	0	0	0	0	0	0	0	0	0	0	0	0	0	0	0	0	0	0	0	0	0	0	0	0	0	0	0
f.MSV000087612/ccms_peak/Plate02/X00176803.mzML	0	0	0	0	0	0	0	1	0	0	0	0	0	0	0	0	0	0	0	0	0	0	0	0	0	0	0	0	0	0	0	0	0	0	0	0	0	0	0	0	0	0	0	0	0	0	0	0	0
f.MSV000082662/ccms_peak/raw/PDA-3.mzML	0	0	0	0	0	0	0	0	1	0	0	0	0	0	0	0	0	0	0	0	0	0	0	0	0	0	0	0	0	0	0	0	0	0	0	0	0	0	0	0	0	0	0	0	0	0	0	0	0
f.MSV000081486/ccms_peak/mzXML/2017_study_malawi/samples/FB02755208_RA2_01_15758.mzML	0	0	0	0	0	0	0	0	0	1	0	0	0	0	0	0	0	0	0	0	0	0	0	0	0	0	0	0	0	0	0	0	0	0	0	0	0	0	0	0	0	0	0	0	0	0	0	0	0
f.MSV000084556/ccms_peak/Raw_data/FD026_T3.mzML	0	0	0	0	0	0	0	1	0	0	1	0	0	0	0	0	0	0	0	0	0	0	0	0	0	0	0	0	0	0	0	0	0	0	0	0	0	0	0	0	0	0	0	0	0	0	0	0	0
f.MSV000084753/ccms_peak/raw/F35_5.mzML	0	0	0	0	0	0	0	0	0	0	0	1	0	0	0	0	0	0	0	0	0	0	0	0	0	0	0	0	0	0	0	0	0	0	0	0	0	0	0	0	0	0	0	0	0	0	0	0	0
f.MSV000088196/ccms_peak/ORNL R2 Raw/P2R2C2.mzML	0	0	0	0	0	0	0	0	0	0	0	0	1	0	0	0	0	0	0	0	0	0	0	0	0	0	0	0	0	0	0	0	0	0	0	0	0	0	0	0	0	0	0	0	0	0	0	0	0
f.MSV000088137/ccms_peak/U19_Wisconsin_Stool_Plate_02_RAW_Data/mars00104.mzML	0	0	0	0	0	0	0	0	0	0	0	0	0	1	0	0	0	0	0	0	0	0	0	0	0	0	0	0	0	0	0	0	0	0	0	0	0	0	0	0	0	0	0	0	0	0	0	0	0
f.MSV000088087/ccms_peak/RAW_Data/Plate_01_RAW_Data/5809559.mzML	0	0	0	0	0	0	0	0	0	0	0	0	0	0	1	0	0	0	0	0	0	0	0	0	0	0	0	0	0	0	0	0	0	0	0	0	0	0	0	0	0	0	0	0	0	0	0	0	0
f.MSV000084024/ccms_peak/2018_02_12_NSF_FGA_Plates1_2_mzXML/PD-FGA-79_GC10_02_8506.mzML	0	0	0	0	0	0	0	0	0	0	0	0	0	0	0	1	0	0	0	0	0	0	0	0	0	0	0	0	0	0	0	0	0	0	0	0	0	0	0	0	0	0	0	0	0	0	0	0	0
f.MSV000088087/ccms_peak/RAW_Data/Plate_01_RAW_Data/5848208.mzML	0	0	0	0	0	0	0	0	0	0	0	0	0	0	0	0	1	0	0	0	0	0	0	0	0	0	0	0	0	0	0	0	0	0	0	0	0	0	0	0	0	0	0	0	0	0	0	0	0
f.MSV000083666/ccms_peak/mzxml/samples/GF8.D11_BG8_01_41876.mzML	0	0	0	0	0	0	0	0	0	0	0	0	0	0	0	0	0	1	0	0	0	0	0	0	0	0	0	0	0	0	0	0	0	0	0	0	0	0	0	0	0	0	0	0	0	0	0	0	0
f.MSV000088570/ccms_peak/In_Vitro_RAW_Data/Plate_B_In_VITRO/Clostridium_sordelli_AO32_T72_NoBileSalts.mzML	0	0	0	0	0	0	0	0	0	0	0	0	0	0	0	0	0	0	1	1	0	0	1	0	1	1	0	0	0	0	0	0	0	0	0	0	0	0	0	0	0	0	0	0	0	0	0	0	0
f.MSV000088570/ccms_peak/In_Vitro_RAW_Data/Plate_B_In_VITRO/Clostridium_sporogenes_ATCC_15579_T72_NoBileSalts.mzML	0	0	0	0	0	0	0	0	0	0	0	0	0	0	0	0	0	0	0	1	0	0	0	0	0	0	0	0	0	0	0	0	0	0	0	0	0	0	0	0	0	0	0	0	0	0	0	0	0
f.MSV000082045/ccms_peak/HMP/Blanks/Anaerobic_TSB_BL_RH12_01_22511.mzML	0	0	0	0	0	0	0	0	0	0	0	0	0	0	0	0	0	1	0	0	1	0	0	1	1	0	0	0	0	0	0	0	0	0	0	0	0	0	0	1	0	1	0	0	0	0	0	0	0
f.MSV000088823/ccms_peak/pos-Mode_MS2/Lab_07/DOM_Interlab-LCMS_Lab7_A_POS_MS2_rep3.mzML	0	0	0	0	0	0	0	0	0	0	0	0	0	0	0	0	0	0	0	0	0	1	0	0	0	0	0	0	0	0	0	0	0	0	0	0	0	0	0	0	0	0	0	0	0	0	0	0	0
f.MSV000087130/ccms_peak/Bt_raw/PLT4_B12.mzML	0	0	0	0	0	0	0	0	0	0	0	0	0	0	0	0	0	0	0	0	0	0	0	1	0	0	0	0	0	0	0	0	0	0	0	0	0	0	0	0	0	0	0	0	0	0	0	0	0
f.MSV000084900/ccms_peak/Global_Foodomics_composite_data_2020/MSV000083010_core/G73998_1x_BH2_01_20239.mzML	0	0	0	0	0	0	0	0	0	0	0	0	0	0	0	0	0	0	0	0	0	0	0	0	0	0	1	0	0	0	0	0	0	0	0	0	0	0	0	0	0	0	0	0	0	0	0	0	0
f.MSV000082374/ccms_peak/Samples/TW_DF_002_BE10_01_29880.mzML	0	0	0	0	0	0	0	0	0	0	0	0	1	0	0	0	0	0	0	0	0	0	0	0	0	0	0	1	0	0	0	0	0	0	0	0	0	0	0	0	0	0	0	0	0	0	0	0	0
f.MSV000087629/ccms_peak/9+SJ+on+TSB+meth-pos.mzML	0	0	0	0	0	0	0	0	0	0	0	0	0	0	0	0	0	0	0	0	0	0	0	0	0	0	0	0	1	0	0	0	0	0	0	0	0	0	0	0	0	0	0	0	0	0	0	0	0
f.MSV000087352/ccms_peak/PDB_ctl.mzML	0	0	0	0	0	0	0	0	0	0	0	0	0	0	0	0	0	0	0	0	0	0	0	0	0	0	0	0	0	1	0	0	0	0	0	0	0	0	0	0	0	0	0	0	0	0	0	0	0
f.MSV000083183/ccms_peak/raw/Bsub4_91.mzML	0	0	0	0	0	0	0	0	0	0	0	0	0	0	0	0	0	0	0	0	0	0	0	0	0	0	0	0	0	0	1	0	0	0	1	0	0	0	0	0	0	0	0	0	0	0	0	0	0
f.MSV000085024/ccms_peak/raw/SvmP_4-Ext.mzML	0	0	0	0	0	0	0	0	0	0	0	0	0	1	0	0	0	0	0	0	0	0	0	0	0	0	0	0	0	0	0	1	0	0	0	0	0	0	0	0	0	0	1	0	1	0	0	0	0
f.MSV000085864/ccms_peak/PTE-049.mzML	0	0	0	0	0	0	0	0	0	0	0	0	0	0	0	0	0	0	0	0	0	0	0	0	0	0	0	0	0	0	0	0	1	0	0	0	0	0	0	0	0	0	0	0	0	0	0	0	0
f.MSV000083729/ccms_peak/StromTissuePos_mzXMLfiles/Stromatolite_Tissue_94_pos.mzML	0	0	0	0	0	0	0	0	0	0	0	0	0	0	0	0	0	0	0	0	0	0	0	0	0	0	0	0	0	0	0	0	0	1	0	0	0	0	0	0	0	0	0	0	0	0	0	0	0
f.MSV000087904/ccms_peak/RAW/pSK019_M9_Lassopeptide_Ecoli_XAD.mzML	0	0	0	0	0	0	0	0	0	0	0	0	0	0	0	0	0	0	0	0	0	0	0	0	0	0	0	0	0	0	0	0	0	0	0	1	0	0	1	0	0	0	0	0	0	0	0	0	0
f.MSV000080443/ccms_peak/London/P2_LON_Vol2_B7_Naval_GB7_01_33149.mzXML	0	0	0	0	0	0	0	0	0	0	0	0	0	0	0	0	0	0	0	0	0	0	0	0	0	0	0	0	0	0	0	0	0	0	0	0	1	0	0	0	0	0	0	0	0	0	0	0	0
f.MSV000081379/ccms_peak/Skin_swabs/Cl.V10.10E4.LA_GE4_01_38753.mzXML	0	0	0	0	0	0	0	0	0	0	0	0	0	0	0	0	0	0	0	0	0	0	0	0	0	0	0	0	0	0	0	0	0	0	0	0	0	1	0	0	0	0	0	0	0	0	0	0	0
f.MSV000087942/ccms_peak/Plate_02_RAW/Tube_108.mzML	0	0	0	0	0	0	0	0	0	0	0	0	0	0	0	0	0	0	0	0	0	0	0	0	0	0	0	0	0	0	0	0	0	0	0	0	0	0	0	1	0	0	0	0	0	0	0	0	0
f.MSV000086107/ccms_peak/VVP77_MeOh.mzML	0	0	0	0	0	0	0	0	0	0	0	0	0	0	0	0	0	0	0	0	0	0	0	1	0	0	0	0	0	0	0	0	0	0	0	0	0	0	0	0	1	0	0	0	0	0	0	0	0
f.MSV000086246/ccms_peak/Breastmilk/BMS_25_5X_RG4_01_59261.mzML	0	0	0	0	0	0	0	0	0	0	0	0	0	0	0	0	0	0	0	0	0	0	0	0	0	0	0	0	0	0	0	0	0	0	0	0	0	0	0	0	0	1	0	0	0	0	0	0	0
f.MSV000085326/ccms_peak/PCL1606-amyloliquefaciens_Definitivo/FZB42_48h_02.mzML	0	0	0	0	0	0	0	0	0	0	0	0	0	0	0	0	0	0	0	0	0	0	0	0	0	0	0	0	0	0	0	0	0	0	0	0	0	0	0	0	0	0	0	1	0	0	0	0	0
f.MSV000088196/ccms_peak/ORNL R2 Raw/P2R2H2.mzML	0	0	0	0	0	0	0	0	0	0	0	0	0	0	0	0	0	0	0	0	0	0	0	0	0	0	0	0	0	0	0	0	0	0	0	0	0	0	0	0	0	0	0	0	1	0	0	0	0
f.MSV000088570/ccms_peak/In_Vitro_RAW_Data/Plate_B_In_VITRO/MRS_medium_blank_T72_NoBileSalts.mzML	0	0	0	0	0	0	0	0	0	0	0	0	0	0	0	0	0	0	0	0	0	0	0	0	0	0	0	0	0	0	0	0	0	0	0	0	0	0	0	0	0	0	0	0	0	1	0	0	0
f.MSV000084900/ccms_peak/Global_Foodomics_composite_data_2020/MSV000083010_University_garden/RE5_RE5_01_49109.mzML	0	0	0	0	0	0	0	0	0	0	0	0	0	0	0	0	0	0	0	0	0	0	0	0	0	0	0	0	0	0	0	0	0	0	0	0	0	0	0	0	0	0	0	0	0	0	1	0	0
f.MSV000085467/ccms_peak/Raw data .mzXML PI mode/180821_PMA_JM_098.mzML	0	0	0	0	0	0	0	0	0	0	0	0	0	0	0	0	0	0	0	0	0	0	0	0	0	0	0	0	0	0	0	0	0	0	0	0	0	0	0	0	0	0	0	0	0	0	0	1	0
f.MSV000084951/ccms_peak/AH48.mzML	0	0	0	0	0	0	0	0	0	0	0	0	0	0	0	0	0	0	0	0	0	0	0	0	0	0	0	0	0	0	0	0	0	0	0	0	0	0	0	0	1	0	0	0	0	0	0	0	1
f.MSV000081116/ccms_peak/TSB/Control_TSB_media_labeled_AA/Contr_TSB__Mix6_SampleG8.mzML	0	0	0	0	0	0	0	0	0	0	0	0	0	0	0	0	0	0	0	0	0	0	0	0	0	0	0	0	0	0	0	0	0	0	0	0	0	0	0	0	0	0	0	0	0	1	0	0	0
f.MSV000087904/ccms_peak/RAW/Cl482_6_Lassopeptide_Burkholderia_Butanol.mzML	0	0	0	0	0	0	0	0	0	0	0	0	0	0	1	0	0	0	0	0	0	0	0	0	0	0	0	0	0	0	0	0	0	0	0	0	0	0	0	0	0	0	0	0	0	0	0	0	0
f.MSV000081463/ccms_peak/mzML Positive/NS1_3_Skin_2_Y_G8.mzML	0	0	0	0	0	0	0	0	0	0	0	0	0	0	0	0	0	0	0	0	0	0	0	0	0	0	0	0	0	0	0	0	0	0	0	0	0	0	0	0	0	0	0	0	0	0	0	0	0
f.MSV000083791/ccms_peak/data_raw/JB182_80_3.mzML	0	0	0	0	0	0	0	0	0	0	0	0	0	0	0	0	0	0	0	0	0	0	0	1	0	0	0	0	0	0	0	0	0	0	0	0	0	0	0	0	0	0	0	0	0	0	0	0	0
f.MSV000084900/ccms_peak/Global_Foodomics_composite_data_2020/MSV000083010_core/G75779_1x_RH8_01_18600.mzML	0	0	0	0	0	0	0	0	0	0	0	0	0	0	0	0	0	0	0	0	0	0	0	0	0	0	0	0	0	0	0	0	0	0	0	0	0	0	0	0	0	0	0	0	0	0	0	0	0
f.MSV000084045/ccms_peak/80_pre_2b.mzML	0	0	0	0	0	0	0	0	0	0	0	0	0	0	0	0	0	0	0	0	0	0	0	1	0	0	0	0	0	0	0	0	0	0	0	0	0	0	0	1	0	0	0	0	0	1	0	0	0
f.MSV000086830/ccms_peak/raw/PLT6_H3.mzML	0	0	0	0	0	0	0	0	0	0	0	0	0	0	0	0	0	0	0	0	0	0	0	0	0	0	0	0	0	0	0	0	0	0	0	0	0	0	0	0	0	0	0	0	0	0	0	0	0
f.MSV000086131/ccms_peak/Feces/Sample-2E8.mzML	0	0	0	0	0	0	0	0	0	0	0	0	0	0	0	0	0	0	0	0	0	0	0	0	0	0	0	0	0	0	0	0	0	0	0	0	0	0	0	0	0	0	0	0	0	0	0	0	0
f.MSV000082978/ccms_peak/STACHYBOTRYS/suberoil branco.mzML	0	0	1	0	0	0	0	0	0	0	0	0	0	0	0	0	0	0	0	0	0	0	0	0	0	0	0	0	0	0	0	0	0	0	0	0	0	0	0	0	0	0	0	0	0	1	0	0	0
f.MSV000087790/ccms_peak/mzxml/202.mzML	0	0	0	0	0	0	0	0	0	0	0	0	0	0	0	0	0	0	0	0	0	0	0	0	0	0	0	0	0	0	0	0	0	0	0	0	0	0	0	0	0	0	0	0	0	0	0	0	0
f.MSV000086830/ccms_peak/raw/PLT6_F12.mzML	0	0	0	0	0	0	0	0	0	0	0	0	0	0	0	0	0	0	0	0	0	0	0	0	0	0	0	0	0	0	0	0	0	0	0	0	0	0	0	0	0	0	0	0	0	0	0	0	0
f.MSV000084945/ccms_peak/Dataset1_1/LB_controls/Trimethoprim/LB_SPE_48_TMP_P1-A-8_01_2646.mzML	0	0	0	0	0	0	0	0	0	0	0	0	0	0	0	0	0	0	0	0	0	0	0	0	0	0	0	0	0	0	0	0	0	0	0	0	0	0	0	0	0	0	0	0	0	0	0	0	0
f.MSV000083183/ccms_peak/raw/100_pre_1.mzML	0	0	0	0	0	0	0	0	0	0	0	0	0	0	0	0	0	0	0	0	0	0	0	1	0	0	0	0	0	0	0	0	0	0	0	0	0	0	0	1	0	0	0	0	0	0	0	0	0
f.MSV000088823/ccms_peak/pos-Mode_MS2/Lab_09/DOM_Interlab-LCMS_Lab9_M_Pos_MS2_rep3.mzML	0	0	0	0	0	0	0	0	0	0	0	0	0	0	0	0	0	0	0	0	0	0	0	0	0	0	0	0	0	0	0	0	0	0	0	0	0	0	0	0	0	0	0	0	0	0	0	0	0
f.MSV000084945/ccms_peak/Dataset1_1/B.dolosa_AU1058/Trimethoprim/Bdolosa_SPE_48_TMP_2_P1-A-8_01_2854.mzML	0	0	0	0	0	0	0	0	0	0	0	0	0	0	0	0	0	0	0	0	0	0	0	0	0	0	0	0	0	0	0	0	0	0	0	0	0	0	0	0	0	0	0	0	0	0	0	0	0
f.MSV000087904/ccms_peak/RAW/pSK019_LB_Lassopeptide_Ecoli_XAD.mzML	0	0	0	0	0	0	0	0	0	0	0	0	0	0	0	0	0	0	0	0	0	0	0	0	0	0	0	0	0	0	0	0	0	0	0	1	0	0	1	0	0	0	0	0	0	0	0	0	0
f.MSV000080673/ccms_peak/2017.AmericanGut3K.mzXMLfiles/Samples/000010051_RC9_01_6365.mzML	0	0	1	0	0	0	0	0	0	0	0	0	1	0	0	0	0	0	0	0	0	0	0	0	0	0	0	0	0	0	0	0	0	0	0	0	0	0	0	1	0	0	1	0	1	0	0	0	0
f.MSV000087747/ccms_peak/POS_MS2/DOM_Interlab-LCMS_Lab30_QC_POS_MS2_rep1.mzML	0	0	0	0	0	0	0	0	0	0	0	0	0	0	0	0	0	0	0	0	0	0	0	0	0	0	0	0	0	0	0	0	0	0	0	0	0	0	0	0	0	0	0	0	0	0	0	0	0
f.MSV000083475/ccms_peak/RAW/PLATE5/5D9_3_78_girguis-50-s006-a04.mzML	0	0	0	0	0	0	0	0	0	0	0	0	0	0	0	0	0	0	0	0	0	1	0	0	0	0	0	0	0	0	0	0	0	0	0	0	0	0	0	0	0	0	0	0	0	0	0	0	0
f.MSV000083002/ccms_peak/10-1-18/Vicky3-c4-ClonoA3B.mzML	0	0	0	0	0	0	0	0	0	0	0	0	0	0	0	0	0	0	0	0	0	0	0	0	0	0	0	0	0	0	0	0	0	0	0	0	0	0	0	0	0	0	0	0	0	0	0	0	0
f.MSV000084945/ccms_peak/Acidified_EA_2/Wildtype_strains/B.cenocepacia_K56-2/K562_EA+acid_48_noMOPS_P1-A-3_01_4952.mzML	0	0	0	0	0	0	0	0	0	0	0	0	0	0	0	0	0	0	0	0	0	0	0	0	0	0	0	0	0	0	0	0	0	0	0	0	0	0	0	0	0	0	0	0	0	0	0	0	0
f.MSV000088196/ccms_peak/ORNL R2 Raw/P1R2E8.mzML	0	0	0	0	0	0	0	0	0	0	0	0	0	0	0	0	0	0	0	0	0	0	0	0	0	0	0	0	0	0	0	0	0	0	0	0	0	0	0	0	0	0	0	0	0	0	0	0	0
f.MSV000088196/ccms_peak/ORNL R2 Raw/P1R2A2.mzML	0	0	0	0	0	0	0	0	0	0	0	0	0	0	0	0	0	0	0	0	0	0	0	0	0	0	0	0	0	0	0	0	0	0	0	0	0	0	0	0	0	0	0	0	0	0	0	0	0
f.MSV000080905/ccms_peak/Raw/Plate2/P5_EMP_18.mzML	0	0	0	0	0	0	0	0	0	0	0	0	0	0	0	0	0	0	0	0	0	0	0	0	0	0	0	0	0	0	0	0	0	0	0	0	0	0	0	0	0	0	0	0	0	0	0	0	0
f.MSV000088021/ccms_peak/210619_Moorea19_PlanC/Mo_2019_74.mzML	0	0	0	0	0	0	0	0	0	0	0	0	0	0	0	0	0	0	0	0	0	0	0	0	0	0	0	0	0	0	0	0	0	0	0	0	0	0	0	0	0	0	0	0	0	0	0	0	0
f.MSV000088087/ccms_peak/RAW_Data/Plate_01_RAW_Data/5842927.mzML	0	0	0	0	0	0	0	0	0	0	0	0	0	0	0	0	0	0	0	0	0	0	0	0	0	0	0	0	0	0	0	0	0	0	0	0	0	0	0	0	0	0	0	0	0	0	0	0	0
f.MSV000088196/ccms_peak/ORNL R2 Raw/P1R2C8.mzML	0	0	0	0	0	0	0	0	0	0	0	0	0	0	0	0	0	0	0	0	0	0	0	0	0	0	0	0	0	0	0	0	0	0	0	0	0	0	0	0	0	0	0	0	0	0	0	0	0
f.MSV000084945/ccms_peak/Acidified_EA_2/Wildtype_strains/B.ambifaria_H14274/MC03_EA+acid_48_noMOPS_P1-A-1_01_4950.mzML	0	0	0	0	0	0	0	0	0	0	0	0	0	0	0	0	0	0	0	0	0	0	0	0	0	0	0	0	0	0	0	0	0	0	0	0	0	0	0	0	0	0	1	0	0	0	0	0	0
f.MSV000088380/ccms_peak/KM_102721_TE-22.mzML	0	0	0	0	0	0	0	0	0	0	0	0	0	0	0	0	0	0	0	0	0	0	0	0	0	0	0	0	0	0	0	0	0	0	0	0	0	0	0	0	0	0	0	0	0	0	0	0	0
f.MSV000086926/ccms_peak/DOM_mzML/20200211_DOM_SIO_SZ_2.mzML	0	0	0	0	0	0	0	0	0	0	0	0	0	0	0	0	0	0	0	0	0	0	0	0	0	0	0	0	0	0	0	0	0	0	0	0	0	0	0	0	0	0	0	0	0	0	0	0	0
f.MSV000087629/ccms_peak/8+SJ+on+GSPG+meth-pos.mzML	0	0	0	0	0	0	0	0	0	0	0	0	0	0	0	0	0	0	0	0	0	0	0	0	0	0	0	0	1	0	0	0	0	0	0	0	0	0	0	0	0	0	0	0	0	0	0	0	0
f.MSV000087790/ccms_peak/mzXML/430Ag_GUN.mzML	0	0	0	0	0	0	0	0	0	0	0	0	0	0	0	0	0	0	0	0	0	0	0	0	0	0	0	0	0	0	0	0	0	0	0	0	0	0	0	0	0	0	0	0	0	0	0	0	0
f.MSV000085129/ccms_peak/mzMLs_4.5x/03228_An_6.mzML	0	0	0	0	0	0	0	0	0	0	0	0	0	0	0	0	0	0	0	0	0	0	0	0	0	0	0	0	0	0	0	0	0	0	0	0	0	0	0	0	0	0	0	0	0	0	0	0	0
f.MSV000087793/ccms_peak/LB_SPE_48_Tri_1_P1-D-8_01_3807.mzML	0	0	0	0	0	0	0	0	0	0	0	0	0	0	0	0	0	0	0	0	0	0	0	0	0	0	0	0	0	0	0	0	0	0	0	0	0	0	0	0	0	0	0	0	0	0	0	0	0
f.MSV000081351/ccms_peak/mzXML_Files/Rhee_1/39109.mzXML	0	0	0	0	0	0	0	0	0	0	0	0	0	0	0	0	0	0	0	0	0	0	0	0	0	0	0	0	0	0	0	0	0	0	0	0	0	0	0	0	0	0	0	0	0	0	0	0	0
f.MSV000087790/ccms_peak/mzxml/203.mzML	0	0	0	0	0	0	0	0	0	0	0	0	0	0	0	0	0	0	0	0	0	0	0	0	0	0	0	0	0	0	0	0	0	0	0	0	0	0	0	0	0	0	0	0	0	0	0	0	0
f.MSV000088745/ccms_peak/127_9_Ppisc_LYO_61_P1-B-6_01_12074.mzML	0	0	0	0	0	0	0	0	0	0	0	0	0	0	0	0	0	0	0	0	0	0	0	0	0	0	0	0	0	0	0	0	0	0	0	0	0	0	0	0	0	0	0	0	0	0	0	0	0
f.MSV000085852/ccms_peak/Samples_raw/CCE2019_93.mzML	0	0	0	0	0	0	0	0	0	0	0	0	0	0	0	0	0	0	0	0	0	0	0	0	0	0	0	0	0	0	0	0	0	0	0	0	0	0	0	0	0	0	0	0	0	0	0	0	0
f.MSV000088196/ccms_peak/ORNL R2 Raw/P2R2H3.mzML	0	0	0	0	0	0	0	0	0	0	0	0	0	0	0	0	0	0	0	0	0	0	0	0	0	0	0	0	0	0	0	0	0	0	0	0	0	0	0	0	0	0	0	0	0	0	0	0	0
f.MSV000087790/ccms_peak/mzXML/470Ag_CON.mzML	0	0	0	0	0	0	0	0	0	0	0	0	0	0	0	0	0	0	0	0	0	0	0	0	0	0	0	0	0	0	0	0	0	0	0	0	0	0	0	0	0	0	0	0	0	0	0	0	0
f.MSV000082869/ccms_peak/Colgate_phase2/Plate8/95395_R-G12.mzML	0	0	0	0	0	0	0	0	0	0	0	0	0	0	0	0	0	0	0	0	0	0	0	0	0	0	0	0	0	0	0	0	0	0	0	0	0	0	0	0	0	0	0	0	0	0	0	0	0
f.MSV000084322/ccms_peak/Plate7_mzXML files/Plate7_45486_Skin_GF8_01_27092.mzML	0	0	0	0	0	0	0	0	0	0	0	0	0	0	0	0	0	0	0	0	0	0	0	0	0	0	0	0	0	0	0	0	0	0	0	0	0	0	0	0	0	0	0	0	0	0	0	0	0
f.MSV000084024/ccms_peak/2018_02_12_NSF_FGA_Plates1_2_mzXML/PD-FGA-40_BE11_02_8420.mzML	0	0	0	0	0	0	0	0	0	0	0	0	0	0	0	0	0	0	0	0	0	0	0	0	0	0	0	0	0	0	0	0	0	0	0	0	0	0	0	0	0	0	0	0	0	0	0	0	0
f.MSV000078556/ccms_peak/Human_Swabs/Man/5m__BH8_01_1398.mzXML	0	0	0	0	0	0	0	0	0	0	0	0	0	0	0	0	0	0	0	0	0	0	0	0	0	0	0	0	0	0	0	0	0	0	0	0	0	0	0	0	0	0	0	0	0	0	0	0	0
f.MSV000088196/ccms_peak/ORNL R2 Raw/P2R2B1.mzML	0	0	0	0	0	0	0	0	0	0	0	0	0	0	0	0	0	0	0	0	0	0	0	0	0	0	0	0	0	0	0	0	0	0	0	0	0	0	0	0	0	0	0	0	0	0	0	0	0
f.MSV000079697/ccms_peak/G5_mzxml/group5_P2_H9.mzXML	0	0	0	0	0	0	0	0	0	0	0	0	0	0	0	0	0	0	0	0	0	0	0	0	0	0	0	0	0	0	0	0	0	0	0	0	0	0	0	0	0	0	0	0	0	0	0	0	0
f.MSV000080102/ccms_peak/mzXML/Samples/C18p_5uL_NASA_Sample_BB9_01_25965.mzML	0	0	0	0	0	0	0	0	0	0	0	0	0	0	0	0	0	0	0	0	0	0	0	0	0	0	0	0	0	0	0	0	0	0	0	0	0	0	0	0	0	0	0	0	0	0	0	0	0
f.MSV000082082/ccms_peak/raw/170821_CCE2017_MSMS/CCE_P1706_146_MSMS.mzML	0	0	0	0	0	0	0	0	0	0	0	0	0	0	0	0	0	0	0	0	0	0	0	0	0	0	0	0	0	0	0	0	0	0	0	0	0	0	0	0	0	0	0	0	0	0	0	0	0
f.MSV000078604/ccms_peak/PDorr_0532_14Sep12_Lynx_12-07-02.mzXML	0	0	0	0	0	0	0	0	0	0	0	0	0	0	0	0	0	0	0	0	0	0	0	0	0	0	0	0	0	0	0	0	0	0	0	0	0	0	0	0	0	0	0	0	0	0	0	0	0
f.MSV000085555/ccms_peak/raw_pos/DOM-20200518_pos_2.mzML	0	0	0	0	0	0	0	0	0	0	0	0	0	0	0	0	0	0	0	0	0	0	0	0	0	0	0	0	0	0	0	0	0	0	0	0	0	0	0	0	0	0	0	0	0	0	0	0	0
f.MSV000088196/ccms_peak/ORNL R1 Raw/P2R1H4.mzML	0	0	0	0	0	0	0	0	0	0	0	0	0	0	0	0	0	0	0	0	0	0	0	0	0	0	0	0	0	0	0	0	0	0	0	0	0	0	0	0	0	0	0	0	0	0	0	0	0
f.MSV000088380/ccms_peak/KM_110321_TE-32.mzML	0	0	0	0	0	0	0	0	0	0	0	0	0	0	0	0	0	0	0	0	0	0	0	0	0	0	0	0	0	0	0	0	0	0	0	0	0	0	0	0	0	0	0	0	0	0	0	0	0
f.MSV000084900/ccms_peak/Global_Foodomics_composite_data_2020/MSV000083014_course/G96382_5x_RC10_01_32639.mzML	0	0	0	0	0	0	0	0	0	0	0	0	0	0	0	0	0	0	0	0	0	0	0	0	0	0	0	0	0	0	0	0	0	0	0	0	0	0	0	0	0	0	0	0	0	0	0	0	0
f.MSV000083065/ccms_peak/Blood_plasma/Twins_samples/TW-DJ-001_RH11_01_35056.mzML	0	0	0	0	0	0	0	0	0	0	0	0	0	0	0	0	0	0	0	0	0	0	0	0	0	0	0	0	0	0	0	0	0	0	0	0	0	0	0	0	0	0	0	0	0	0	0	0	0
f.MSV000087135/ccms_peak/RiPPs_DSM40736_raw/D6.mzML	0	0	0	0	0	0	0	0	0	0	0	0	0	0	0	0	0	0	0	0	0	0	0	0	0	0	0	0	0	0	0	0	0	0	0	0	0	0	0	0	0	0	0	0	0	0	0	0	0
f.MSV000080102/ccms_peak/mzXML/Samples/C18p_5uL_NASA_Sample_BC1_01_25972.mzML	0	0	0	0	0	0	0	1	0	0	0	0	0	0	0	0	0	0	0	0	0	0	0	0	0	0	0	0	0	0	0	0	0	0	0	0	0	0	0	0	0	0	0	0	0	0	0	0	0
f.MSV000088745/ccms_peak/127_24_Pruth_WET_76_P1-A-8_01_12088.mzML	0	0	0	0	0	0	0	0	0	0	0	0	0	0	0	0	0	0	0	0	0	0	0	0	0	0	0	0	0	0	0	0	0	0	0	0	0	0	0	0	0	0	0	0	0	0	0	0	0
f.MSV000082423/ccms_peak/data_mzxml_beef/Samples_beef/G96381_5x_RD9_01_32648.mzML	0	0	0	0	0	0	0	0	0	0	0	0	0	0	0	0	0	0	0	0	0	0	0	0	0	0	0	0	0	0	0	0	0	0	0	0	0	0	0	0	0	0	0	0	0	0	0	0	0
f.MSV000084024/ccms_peak/2018_02_12_NSF_FGA_Plates1_2_mzXML/PD-FGA-50_BF11_02_8441.mzML	0	0	0	0	0	0	0	0	0	0	0	0	0	0	0	0	0	0	0	0	0	0	0	0	0	0	0	0	0	0	0	0	0	0	0	0	0	0	0	0	0	0	0	0	0	0	0	0	0
f.MSV000083378/ccms_peak/Thai_wGPS/20170904_NT_281_RC1_01_19883.mzML	0	0	0	0	0	0	0	0	0	0	0	0	0	0	0	0	0	0	0	0	0	0	0	0	0	0	0	0	0	0	0	0	0	0	0	0	0	0	0	0	0	0	0	0	0	0	0	0	0
f.MSV000087745/ccms_peak/ID103MSMS_RD3_01_18166_modified.mzML	0	0	0	0	0	0	0	0	0	0	0	0	0	0	0	0	0	0	0	0	0	0	0	0	0	0	0	0	0	0	0	0	0	0	0	0	0	0	0	0	0	0	0	0	0	0	0	0	0
f.MSV000087157/ccms_peak/Strains mzXMLs/mFLRO1-3_P2-E-6_01_11821.mzML	0	0	0	0	0	0	0	0	0	0	0	0	0	0	0	0	0	0	0	0	0	0	0	0	0	0	0	0	0	0	0	0	0	0	0	0	0	0	0	0	0	0	0	0	0	0	0	0	0
f.MSV000085480/ccms_peak/190626_Irina_OMZ_ENTP17/ETNP_9.mzML	0	0	0	0	0	0	0	0	0	0	0	0	0	0	0	0	0	0	0	0	0	0	0	0	0	0	0	0	0	0	0	0	0	0	0	0	0	0	0	0	0	0	0	0	0	0	0	0	0
f.MSV000086012/ccms_peak/mzxml_p6/data/KRG/KRG_32_BB4_01_56129.mzML	0	0	0	0	0	0	0	0	0	0	0	0	0	0	0	0	0	0	0	0	0	0	0	0	0	0	0	0	0	0	0	0	0	0	0	0	0	0	0	0	0	0	0	0	0	0	0	0	0
f.MSV000082402/ccms_peak/raw/T6SS-Triple_LB_96h_03.mzML	0	0	0	0	0	0	0	0	0	0	0	0	0	0	0	0	0	0	0	0	0	0	0	0	0	0	0	0	0	0	0	0	0	0	0	0	0	0	0	0	0	0	0	0	0	1	0	0	0
f.MSV000088380/ccms_peak/KM_110321_TE-31.mzML	0	0	0	0	0	0	0	0	0	0	0	0	0	0	0	0	0	0	0	0	0	0	0	0	0	0	0	0	0	0	0	0	0	0	0	0	0	0	0	0	0	0	0	0	0	0	0	0	0
f.MSV000088196/ccms_peak/ORNL R2 Raw/P2R2E7.mzML	0	0	0	0	0	0	0	0	0	0	0	0	0	0	0	0	0	0	0	0	0	0	0	0	0	0	0	0	0	0	0	0	0	0	0	0	0	0	0	0	0	0	0	0	0	0	0	0	0
f.MSV000082869/ccms_peak/Colgate_phase2/Plate1_stained/95681_R-F4.mzML	0	0	0	0	0	0	0	0	0	0	0	0	0	0	0	0	0	0	0	0	0	0	0	0	0	0	0	0	0	0	0	0	0	0	0	0	0	0	0	0	0	0	0	0	0	0	0	0	0
f.MSV000088021/ccms_peak/210624_Moorea2019_Mutant/Mo_2019_49.mzML	0	0	0	0	0	0	0	0	0	0	0	0	0	0	0	0	0	0	0	0	0	0	0	0	0	0	0	0	0	0	0	0	0	0	0	0	0	0	0	0	0	0	0	0	0	0	0	0	0
f.MSV000084680/ccms_peak/mzXML/BH8_BH8_01_13883.mzML	0	0	0	0	0	0	0	0	0	0	0	0	0	0	0	0	0	0	0	0	0	0	0	0	0	0	0	0	0	0	0	0	0	0	0	0	0	0	0	0	0	0	0	0	0	0	0	0	0
f.MSV000083756/ccms_peak/Fecal-2-MeOH_RB1_39.mzML	0	0	0	0	0	0	0	0	0	0	0	0	0	0	0	0	0	0	0	0	0	0	0	0	0	0	0	0	0	0	0	0	0	0	0	0	0	0	0	0	0	0	0	0	0	0	0	0	0
f.MSV000086639/ccms_peak/raw/PLT1_H6.mzML	0	0	0	0	0	0	0	0	0	0	0	0	0	0	0	0	0	0	0	0	0	0	0	1	0	0	0	0	0	0	0	0	0	0	0	0	0	0	0	0	0	0	0	0	0	0	0	0	0
f.MSV000083734/ccms_peak/mzxml/PTJ0091_E_lenta_16A_RG2_01_40220.mzML	0	0	1	0	0	0	0	0	0	0	0	0	1	0	0	0	0	0	0	0	0	0	0	0	0	0	0	0	0	0	0	0	0	0	0	0	0	0	0	0	0	0	0	0	0	0	0	0	0
f.MSV000083666/ccms_peak/mzxml/samples/GF21.D10_BB12_01_41812.mzML	0	0	0	0	0	0	0	0	0	0	0	0	0	0	0	0	0	0	0	0	0	0	0	0	0	0	0	0	0	0	0	0	0	0	0	0	0	0	0	0	0	0	0	0	0	0	0	0	0
f.MSV000082045/ccms_peak/HMP/Samples/Anaerobic_TSB_20_RC6_01_22469.mzML	0	0	1	0	0	0	0	0	0	0	0	0	0	0	0	0	0	1	0	0	0	0	0	1	0	0	0	0	0	0	0	0	0	0	0	0	0	0	0	0	0	0	0	0	0	0	0	0	0
f.MSV000088380/ccms_peak/KM_110321_TE-37.mzML	0	0	0	0	0	0	0	0	0	0	0	0	0	0	0	0	0	0	0	0	0	0	0	0	0	0	0	0	0	0	0	0	0	0	0	0	0	0	0	0	0	0	0	0	0	0	0	0	0
f.MSV000082433/ccms_peak/raw/20161102_Amerindian_Plate3/M-467.mzML	0	0	0	0	0	0	0	0	0	0	0	0	0	0	0	0	0	0	0	0	0	0	0	0	0	0	0	0	0	0	0	0	0	0	0	0	0	0	0	0	0	0	0	0	0	0	0	0	0
f.MSV000081477/ccms_peak/mzXML/Plate1/Old/S9_BA3_01_505.mzML	0	0	0	0	0	0	0	0	0	0	0	0	0	0	0	0	0	0	0	0	0	0	0	0	0	0	0	0	0	0	0	0	0	0	0	0	0	0	0	0	0	0	0	0	0	0	0	0	0
f.MSV000087790/ccms_peak/mzXML/499Ag_PUN.mzML	0	0	0	0	0	0	0	0	0	0	0	0	0	0	0	0	0	0	0	0	0	0	0	0	0	0	0	0	0	0	0	0	0	0	0	0	0	0	0	0	0	0	0	0	0	0	0	0	0
f.MSV000088235/ccms_peak/Raw/P610102-11E-002.mzML	0	0	0	0	0	0	0	0	0	0	0	0	0	0	0	0	0	0	0	0	0	0	0	0	0	0	0	0	0	0	0	0	0	0	0	0	0	0	0	0	0	0	0	0	0	0	0	0	0
f.MSV000088335/ccms_peak/G75702_RC7_01_17563.mzML	0	0	0	0	0	0	0	0	0	0	0	0	0	0	0	0	0	0	0	0	0	0	0	0	0	0	0	0	0	0	0	0	0	0	0	0	0	0	0	0	0	0	0	0	0	0	0	0	0
f.MSV000088196/ccms_peak/ORNL R1 Raw/P2R1A2.mzML	0	0	0	0	0	0	0	0	0	0	0	0	1	0	0	0	0	0	0	0	0	0	0	0	0	0	0	0	0	0	0	0	0	0	0	0	0	0	0	0	0	0	0	0	0	0	0	0	0
f.MSV000088420/ccms_peak/peak/RPLC_GL_Raw_Data/2021_0115_4x_360min.mzML	0	0	0	0	0	0	0	0	0	0	0	0	0	0	0	0	0	0	0	1	0	0	0	0	0	0	0	0	0	0	0	0	0	0	0	0	0	0	0	0	0	0	0	0	0	0	0	0	0
f.MSV000085480/ccms_peak/190626_Irina_OMZ_ENTP17/ETNP_35.mzML	0	0	0	0	0	0	0	0	0	0	0	0	0	0	0	0	0	0	0	0	0	0	0	0	0	0	0	0	0	0	0	0	0	0	0	0	0	0	0	0	0	0	0	0	0	0	0	0	0
f.MSV000085480/ccms_peak/190626_Irina_OMZ_ENTP17/ETNP_31.mzML	0	0	0	0	0	0	0	0	0	0	0	0	0	0	0	0	0	0	0	0	0	0	0	0	0	0	0	0	0	0	0	0	0	0	0	0	0	0	0	0	0	0	0	0	0	0	0	0	0
f.MSV000087522/ccms_peak/pos/ECG_1_19C_BC1_01_56956.mzML	0	0	0	0	0	0	0	0	0	0	0	0	0	0	0	0	0	0	0	0	0	0	0	0	0	0	0	0	0	0	0	0	0	0	0	0	0	0	0	0	0	0	0	0	0	0	0	0	0
f.MSV000087790/ccms_peak/mzXML/474Ag_PUN.mzML	0	0	0	0	0	0	0	0	0	0	0	0	0	0	0	0	0	0	0	0	0	0	0	0	0	0	0	0	0	0	0	0	0	0	0	0	0	0	0	0	0	0	0	0	0	0	0	0	0
f.MSV000088337/ccms_peak/mzXML/NIST_POS_Samp_15-03_BC3_01_61934.mzML	0	0	0	0	0	0	0	0	0	0	0	0	0	0	0	0	0	0	0	0	0	0	0	0	0	0	0	0	0	0	0	0	0	0	0	0	0	0	0	0	0	0	0	0	0	0	0	0	0
f.MSV000088196/ccms_peak/ORNL R1 Raw/P2R1D2.mzML	0	0	0	0	0	0	0	0	0	0	0	0	0	0	0	0	0	0	0	0	0	0	0	0	0	0	0	0	0	0	0	0	0	0	0	0	0	0	0	0	0	0	0	0	0	0	0	0	0
f.MSV000084007/ccms_peak/040119_7.mzXML	0	0	0	0	0	0	0	0	0	0	0	0	0	0	0	0	0	0	0	0	0	0	0	0	0	0	0	0	0	0	0	0	0	0	0	0	0	0	0	0	0	0	0	0	0	0	0	0	0
f.MSV000087021/ccms_peak/KRuMBS_Monodiet_trials_Feb2020/W4_G2_M_GD8_01_56664.mzML	0	0	0	0	0	0	0	0	0	0	0	0	0	0	0	0	0	0	0	0	0	0	0	0	0	0	0	0	0	0	0	0	0	0	0	0	0	0	0	0	0	0	0	0	0	0	0	0	0
f.MSV000088335/ccms_peak/G86800_1x_RH8_01_23399.mzML	0	0	0	0	0	0	0	0	0	0	0	0	0	0	0	0	0	0	0	0	0	0	0	0	0	0	0	0	0	0	0	0	0	0	0	0	0	0	0	0	0	0	0	0	0	0	0	0	0
f.MSV000088745/ccms_peak/133_10_Amacl_LYO_90_P1-A-9_01_12119.mzML	0	0	0	0	0	0	0	0	0	0	0	0	0	0	0	0	0	0	0	0	0	0	0	0	0	0	0	0	0	0	0	0	0	0	0	0	0	0	0	0	0	0	0	0	0	0	0	0	0
f.MSV000084322/ccms_peak/Plate7_mzXML files/Plate7_54968_Skin_GA2_01_27015.mzML	0	0	0	0	0	0	0	0	0	0	0	0	0	0	0	0	0	0	0	0	0	0	0	0	0	0	0	0	0	0	0	0	0	0	0	0	0	0	0	0	0	0	0	0	0	0	0	0	0
f.MSV000087728/ccms_peak/VGF_pos_with_QC_and_blanks_raw/VGF144_A07_pos.mzML	0	0	0	0	0	0	0	0	0	0	0	0	0	0	0	0	0	0	0	0	0	0	0	0	0	0	0	0	0	0	0	0	0	0	0	0	0	0	0	0	0	0	0	0	0	0	0	0	0
f.MSV000087629/ccms_peak/20+SJ+on+GSPG+EthAc-pos.mzML	0	0	0	0	0	0	0	0	0	0	0	0	0	0	0	0	0	0	0	0	0	0	0	0	0	0	0	0	1	0	0	0	0	0	0	0	0	0	0	0	0	0	0	0	0	0	0	0	0
f.MSV000087157/ccms_peak/Strains mzXMLs/SH2D-2_P2-G-5_01_11826.mzML	0	0	0	0	0	0	0	0	0	0	0	0	0	0	0	0	0	0	0	0	0	0	0	0	0	0	0	0	0	0	0	0	0	0	0	0	0	0	0	0	0	0	0	0	0	0	0	0	0
f.MSV000085120/ccms_peak/Plate 5/BAX389_2x_GD4_01_23623.mzML	0	0	0	0	0	0	0	0	0	0	0	0	0	0	0	0	0	0	0	0	0	0	0	0	0	0	0	0	0	0	0	0	0	0	0	0	0	0	0	0	0	0	0	0	0	0	0	0	0
f.MSV000087728/ccms_peak/VGF_pos_with_QC_and_blanks_raw/VGF157_F02_pos.mzML	0	0	0	0	0	0	0	0	0	0	0	0	0	0	0	0	0	0	0	0	0	0	0	0	0	0	0	0	0	0	0	0	0	0	0	0	0	0	0	0	0	0	0	0	0	0	0	0	0
f.MSV000083423/ccms_peak/Plate 2_mzXML files/2G1_GG1_01_19907.mzML	0	0	0	0	0	0	0	0	0	0	0	0	0	0	0	0	0	0	0	0	0	0	0	0	0	0	0	0	0	0	0	0	0	0	0	0	0	0	0	0	0	0	0	0	0	0	0	0	0
f.MSV000083378/ccms_peak/Thai_wGPS/20170904_NT_280_RB8_01_19881.mzML	0	0	0	0	0	0	0	0	0	0	0	0	0	0	0	0	0	0	0	0	0	0	0	0	0	0	0	0	0	0	0	0	0	0	0	0	0	0	0	0	0	0	0	0	0	0	0	0	0
f.MSV000084024/ccms_peak/2018_02_12_NSF_FGA_Plates1_2_mzXML/PD-FGA-52_BG3_02_8446.mzML	0	0	0	0	0	0	0	0	0	0	0	0	0	0	0	0	0	0	0	0	0	0	0	0	0	0	0	0	0	0	0	0	0	0	0	0	0	0	0	0	0	0	0	0	0	0	0	0	0
f.MSV000083183/ccms_peak/raw/Bsub4_72.mzML	0	0	0	0	0	0	0	0	0	0	0	0	0	0	0	0	0	0	0	0	0	0	0	0	0	0	0	0	0	0	0	0	0	0	0	0	0	0	0	0	0	0	0	0	0	0	0	0	0
f.MSV000086666/ccms_peak/01003-88-31.mzML	0	0	0	0	0	0	0	0	0	0	0	0	0	0	0	0	0	0	0	0	0	0	0	0	0	0	0	0	0	0	0	0	0	0	0	0	0	0	0	0	0	0	0	0	0	0	0	0	0
f.MSV000083073/ccms_peak/raw_files/samples/94302.mzML	0	0	0	0	0	0	0	0	0	0	0	0	0	0	0	0	0	0	0	0	0	0	0	0	0	0	0	0	0	0	0	0	0	0	0	0	0	0	0	0	0	0	0	0	0	0	0	0	0
f.MSV000088745/ccms_peak/127_23_Pruth_LYO_75_P1-A-7_01_12087.mzML	0	0	0	0	0	0	0	0	0	0	0	0	0	0	0	0	0	0	0	0	0	0	0	0	0	0	0	0	0	0	0	0	0	0	0	0	0	0	0	0	0	0	0	0	0	0	0	0	0
f.MSV000082402/ccms_peak/raw/T6SS-Triple_72h_1.mzML	0	0	0	0	0	0	0	0	0	0	0	1	0	0	0	0	0	1	0	0	0	0	0	0	0	0	0	0	0	0	0	0	0	0	0	0	0	0	0	0	0	0	0	0	0	0	0	0	0
f.MSV000083578/ccms_peak/20190307_EAFIT_ALL_mzXML/XM_S_R3_BF3_01_21314.mzML	0	0	0	0	0	0	0	0	0	0	0	0	0	0	0	0	0	0	0	0	0	0	0	0	0	0	0	0	0	0	0	0	0	0	0	0	0	0	0	0	0	0	0	0	0	0	0	0	0
f.MSV000083475/ccms_peak/RAW/PLATE3and4/4B4_2_79_pinto-63-s022-a04.mzML	0	0	0	0	0	0	0	0	0	0	0	0	0	0	0	0	0	0	0	0	0	0	0	0	0	0	0	0	0	0	0	0	0	0	0	0	0	0	0	0	0	0	0	0	0	0	0	0	0
f.MSV000080102/ccms_peak/mzXML/Samples/C18p_5uL_NASA_Sample_BB11_01_25967.mzML	0	0	0	0	0	0	0	0	0	0	0	0	0	0	0	0	0	0	0	0	0	0	0	0	0	0	0	0	0	0	0	0	0	0	0	0	0	0	0	0	0	0	0	0	0	0	0	0	0
f.MSV000083729/ccms_peak/StromTissuePos_mzXMLfiles/Stromatolite_Tissue_31_pos.mzML	0	0	0	0	0	0	0	0	0	0	0	0	0	0	0	0	0	0	0	0	0	0	0	0	0	0	0	0	0	0	0	0	0	0	0	0	0	0	0	0	0	0	0	0	0	0	0	0	0
f.MSV000086064/ccms_peak/Ruegeria arenilitoris_Proteobacteria_NP1-ST2-TCG-0201_48.mzML	0	0	0	0	0	0	0	0	0	0	0	0	0	0	0	0	0	0	0	0	0	0	0	0	0	0	0	0	0	0	0	0	0	0	0	0	0	0	0	0	0	0	0	0	0	0	0	0	0
f.MSV000087754/ccms_peak/Plate4/KoLRI_Pos_027184.mzML	0	0	0	0	0	0	0	0	0	0	0	0	0	0	0	0	0	0	0	0	0	0	0	0	0	0	0	0	0	0	0	0	0	0	0	0	0	0	0	0	0	0	0	0	0	0	0	0	0
f.MSV000085852/ccms_peak/Samples_raw/CCE2019_84.mzML	0	0	0	0	0	0	0	0	0	0	0	0	0	0	0	0	0	0	0	0	0	0	0	0	0	0	0	0	0	0	0	0	0	0	0	0	0	0	0	0	0	0	0	0	0	0	0	0	0
f.MSV000085480/ccms_peak/190626_Irina_OMZ_ENTP17/ETNP_32.mzML	0	0	0	0	0	0	0	0	0	0	0	0	0	0	0	0	0	0	0	0	0	0	0	0	0	0	0	0	0	0	0	0	0	0	0	0	0	0	0	0	0	0	0	0	0	0	0	0	0
f.MSV000084900/ccms_peak/Global_Foodomics_composite_data_2020/MSV000084890_2017/AMZ_4_tk2_RA5_01_48887.mzML	0	0	0	0	0	0	0	0	0	0	0	0	0	0	0	0	0	0	0	0	0	0	0	0	0	0	0	0	0	0	0	0	0	0	0	0	0	0	0	0	0	0	0	0	0	0	0	0	0
f.MSV000084322/ccms_peak/Plate7_mzXML files/Plate7_54970_Skin_GF6_01_27089.mzML	0	0	0	0	0	0	0	0	0	0	0	0	0	0	0	0	0	0	0	0	0	0	0	0	0	0	0	0	0	0	0	0	0	0	0	0	0	0	0	0	0	0	0	0	0	0	0	0	0
f.MSV000083756/ccms_peak/Tomato-MeOH_RC1_45.mzML	0	0	0	0	0	0	0	0	0	0	0	0	0	0	0	0	0	0	0	0	0	0	0	0	0	0	0	0	0	0	0	0	0	0	0	0	0	0	0	0	0	0	0	0	0	0	0	0	0
f.MSV000083004/ccms_peak/Bile_acid_gavage_experiment/PD9_13_GA9_01_16802.mzML	0	0	0	0	0	0	0	0	0	0	0	0	0	0	0	0	0	0	0	0	0	0	0	0	0	0	0	0	0	0	0	0	0	0	0	0	0	0	0	0	0	0	0	0	0	0	0	0	0
f.MSV000087728/ccms_peak/VGF_pos_with_QC_and_blanks_raw/VGF139_H08_pos.mzML	0	0	0	0	0	0	0	0	0	0	0	0	0	0	0	0	0	0	0	0	0	0	0	0	0	0	0	0	0	0	0	0	0	0	0	0	0	0	0	0	0	0	0	0	0	0	0	0	0
f.MSV000085480/ccms_peak/190626_Irina_OMZ_ENTP17/ETNPlank_94.mzML	0	0	0	0	0	0	0	0	0	0	0	0	0	0	0	0	0	0	0	0	0	0	0	0	0	0	0	0	0	0	0	0	0	0	0	0	0	0	0	0	0	0	0	0	0	0	0	0	0
f.MSV000085120/ccms_peak/Plate10/BAX799_2x_BA7_01_24280.mzML	0	0	0	0	0	0	0	0	0	0	0	0	0	0	0	0	0	0	0	0	0	0	0	0	0	0	0	0	0	0	0	0	0	0	0	0	0	0	0	0	0	0	0	0	0	0	0	0	0
f.MSV000088021/ccms_peak/210619_Moorea19_PlanC/Mo_2019_80.mzML	0	0	0	0	0	0	0	0	0	0	0	0	0	0	0	0	0	0	0	0	0	0	0	0	0	0	0	0	0	0	0	0	0	0	0	0	0	0	0	0	0	0	0	0	0	0	0	0	0
f.MSV000087694/ccms_peak/Diseas Markers/99.mzML	0	0	0	0	0	0	0	0	0	0	0	0	0	0	0	0	0	0	0	0	0	0	0	0	0	0	0	0	0	0	0	0	0	0	0	0	0	0	0	0	0	0	0	0	0	0	0	0	0
f.MSV000085506/ccms_peak/Raw_Spectrum_Files/Reference_pop_CSF_lipid/UDN_BG_A_C_QC_Pool_L_147_POS_11Mar17_Lola-WCSH7906.mzML	0	0	0	0	0	0	0	0	0	0	0	0	0	0	0	0	0	0	0	0	0	0	0	0	0	0	0	0	0	0	0	0	0	0	0	0	0	0	0	0	0	0	0	0	0	0	0	0	0
f.MSV000083756/ccms_peak/Fecal-1-MeOH_RA1_35.mzML	0	0	0	0	0	0	0	0	0	0	0	0	0	0	0	0	0	0	0	0	0	0	0	0	0	0	0	0	0	0	0	0	0	0	0	0	0	0	0	0	0	0	0	0	0	0	0	0	0
f.MSV000087346/ccms_peak/QC_6.mzML	0	0	0	0	0	0	0	0	0	0	0	0	0	0	0	0	0	0	0	0	0	0	0	0	0	0	0	0	0	0	0	0	0	0	0	0	0	0	0	0	0	0	0	0	0	0	0	0	0
f.MSV000079813/ccms_peak/Corn_mzxml_MS1-2/XA_light.mzXML	0	0	0	0	0	0	0	0	0	0	0	0	0	0	0	0	0	0	0	0	0	0	0	0	0	0	0	0	0	0	0	0	0	0	0	0	0	0	0	0	0	0	0	0	0	0	0	0	0
f.MSV000088735/ccms_peak/Plate_02/IFXI31-D2-AV-STWK3.mzML	0	0	0	0	0	0	0	0	0	0	0	0	0	0	0	0	0	0	0	0	0	0	0	0	0	0	0	0	0	0	0	0	0	0	0	0	0	0	0	0	0	0	0	0	0	0	0	0	0
f.MSV000080337/ccms_peak/ASM/Strains/VVP278_ASM_BC11_01_30183.mzXML	0	0	0	0	0	0	0	0	0	0	0	0	0	0	0	0	0	0	0	0	0	0	0	0	0	0	0	0	0	0	0	0	0	0	0	0	0	0	0	0	0	0	0	0	0	0	0	0	0
f.MSV000084024/ccms_peak/2018_02_12_NSF_FGA_Plates1_2_mzXML/PD-FGA-16_BC7_02_8367.mzML	0	0	0	0	0	0	0	0	0	0	0	0	0	0	0	0	0	0	0	0	0	0	0	0	0	0	0	0	0	0	0	0	0	0	0	0	0	0	0	0	0	0	0	0	0	0	0	0	0
f.MSV000083729/ccms_peak/StromTissuePos_mzXMLfiles/Stromatolite_Tissue_34_pos.mzML	0	0	0	0	0	0	0	0	0	0	0	0	0	0	0	0	0	0	0	0	0	0	0	0	0	0	0	0	0	0	0	0	0	0	0	0	0	0	0	0	0	0	0	0	0	0	0	0	0
f.MSV000084900/ccms_peak/Global_Foodomics_composite_data_2020/Italy_2018/MSV000082068_plate_2/G87306_1x_rerun_10ul_BA9_01_26142.mzML	0	0	0	0	0	0	0	0	0	0	0	0	0	0	0	0	0	0	0	0	0	0	0	0	0	0	0	0	0	0	0	0	0	0	0	0	0	0	0	0	0	0	0	0	0	0	0	0	0
f.MSV000085119/ccms_peak/Malpighiaceae_POS/Malpighiaceae_Plate5_POS/P5_F10_GF10_01_54002.mzML	0	0	0	0	0	0	0	0	0	0	0	0	0	0	0	0	0	0	0	0	0	0	0	0	0	0	0	0	0	0	0	0	0	0	0	0	0	0	0	0	0	0	0	0	0	0	0	0	0
f.MSV000083320/ccms_peak/data/99579.mzML	0	0	0	0	0	0	0	0	0	0	0	0	0	0	0	0	0	0	0	0	0	0	0	0	0	0	0	0	0	0	0	0	0	0	0	0	0	0	0	0	0	0	0	0	0	0	0	0	0
f.MSV000086721/ccms_peak/mzxmls/Soot-D6_P1-B-12_01_7292.mzML	0	0	0	0	0	0	0	0	0	0	0	0	0	0	0	0	0	0	0	0	0	0	0	0	0	0	0	0	0	0	0	0	0	0	0	0	0	0	0	0	0	0	0	0	0	0	0	0	0
f.MSV000080397/ccms_peak/Controls/C2_Toby5_BG3_01_31926.mzML	0	0	0	0	0	0	0	0	0	0	0	0	0	0	0	0	0	0	0	0	0	0	0	0	0	0	0	0	0	0	0	0	0	0	0	0	0	0	0	0	0	0	0	0	0	0	0	0	0
f.MSV000081683/ccms_peak/data_mzxml/Samples/G78928_RF4_01_18381.mzML	0	0	0	0	0	0	0	0	0	0	0	0	0	0	0	0	0	0	0	0	0	0	0	0	0	0	0	0	0	0	0	0	0	0	0	0	0	0	0	0	0	0	0	0	0	0	0	0	0
f.MSV000084900/ccms_peak/Global_Foodomics_composite_data_2020/MSV000083010_core/G83208_5x_5ul_RB8_01_21527.mzML	0	0	0	0	0	0	0	0	0	0	0	0	0	0	0	0	0	0	0	0	0	0	0	0	0	0	0	0	0	0	0	0	0	0	0	0	0	0	0	0	0	0	0	0	0	0	0	0	0
f.MSV000079447/ccms_peak/Pepper/Branch-1/Flower/Flower_Tube-12_RA12_01_11554.mzXML	0	0	0	0	0	0	0	0	0	0	0	0	0	0	0	0	0	0	0	0	0	0	0	0	0	0	0	0	0	0	0	0	0	0	0	0	0	0	0	0	0	0	0	0	0	0	0	0	0
f.MSV000084900/ccms_peak/Global_Foodomics_composite_data_2020/MSV000083010_core/G87572_1x_BH8_01_26654.mzML	0	0	0	0	0	0	0	0	0	0	0	0	0	0	0	0	0	0	0	0	0	0	0	0	0	0	0	0	0	0	0	0	0	0	0	0	0	0	0	0	0	0	0	0	0	0	0	0	0
f.MSV000079446/ccms_peak/Pepper/Branch-2/Leaf/Leaf-Green_P1-C-2_01_27730.mzXML	0	0	0	0	0	0	0	0	0	0	0	0	0	0	0	0	0	0	0	0	0	0	0	0	0	0	0	0	0	0	0	0	0	0	0	0	0	0	0	0	0	0	0	0	0	0	0	0	0
f.MSV000085843/ccms_peak/raw/XA_Green_85.mzML	0	0	0	0	0	0	0	0	0	0	0	0	0	0	0	0	0	0	0	0	0	0	0	0	0	0	0	0	0	0	0	0	0	0	0	0	0	0	0	0	0	0	0	0	0	0	0	0	0
f.MSV000084900/ccms_peak/Global_Foodomics_composite_data_2020/MSV000083010_core/G78811_p12_g12_rerun_GC8_01_21708.mzML	0	0	0	0	0	0	0	0	0	0	0	0	0	0	0	0	0	0	0	0	0	0	0	0	0	0	0	0	0	0	0	0	0	0	0	0	0	0	0	0	0	0	0	0	0	0	0	0	0
f.MSV000085226/ccms_peak/qemistree_midi_data/G79203_1x_RE9_01_18862.mzML	0	0	0	0	0	0	0	0	0	0	0	0	0	0	0	0	0	0	0	0	0	0	0	0	0	0	0	0	0	0	0	0	0	0	0	0	0	0	0	0	0	0	0	0	0	0	0	0	0
f.MSV000087728/ccms_peak/VGF_pos_with_QC_and_blanks_raw/VGF144_A09_pos.mzML	0	0	0	0	0	0	0	0	0	0	0	0	0	0	0	0	0	0	0	0	0	0	0	0	0	0	0	0	0	0	0	0	0	0	0	0	0	0	0	0	0	0	0	0	0	0	0	0	0
f.MSV000086161/ccms_peak/Positive raw data/KP138_Positive.mzML	0	0	0	0	0	0	0	0	0	0	0	0	0	0	0	0	0	0	0	0	0	0	0	0	0	0	0	0	0	0	0	0	0	0	0	0	0	0	0	0	0	0	0	0	0	0	0	0	0
f.MSV000088235/ccms_peak/Raw/P610035-11Q-001.mzML	0	0	0	0	0	0	0	0	0	0	0	0	0	0	0	0	0	0	0	0	0	0	0	0	0	0	0	0	0	0	0	0	0	0	0	0	0	0	0	0	0	0	0	0	0	0	0	0	0
f.MSV000087685/ccms_peak/raw/PLT2_H10.mzML	0	0	0	0	0	0	0	0	0	0	0	0	0	0	0	0	0	0	0	0	0	0	0	0	0	0	0	0	0	0	0	0	0	0	0	0	0	0	0	0	0	0	0	0	0	0	0	0	0
f.MSV000083729/ccms_peak/StromTissuePos_mzXMLfiles/Stromatolite_Tissue_75_pos.mzML	0	0	0	0	0	0	0	0	0	0	0	0	0	0	0	0	0	0	0	0	0	0	0	0	0	0	0	0	0	0	0	0	0	0	0	0	0	0	0	0	0	0	0	0	0	0	0	0	0
f.MSV000081116/ccms_peak/ISP2/Streptomyces albus J1074/S_albus_J1074_Mix2_SampleA4.mzML	0	0	0	0	0	0	0	0	0	0	0	0	0	0	0	0	0	0	0	0	0	0	0	0	0	0	0	0	0	0	0	0	0	0	0	0	0	0	0	0	0	0	0	0	0	0	0	0	0
f.MSV000085000/ccms_peak/KM_CB3.mzML	0	0	0	0	0	0	0	0	0	0	0	0	0	0	0	0	0	0	0	0	0	0	0	0	0	0	0	0	0	0	0	0	0	0	0	0	0	0	0	0	0	0	0	0	0	0	0	0	0
f.MSV000085852/ccms_peak/Samples_raw/CCE2019_89.mzML	0	0	0	0	0	0	0	0	0	0	0	0	0	0	0	0	0	0	0	0	0	0	0	0	0	0	0	0	0	0	0	0	0	0	0	0	0	0	0	0	0	0	0	0	0	0	0	0	0
f.MSV000086293/ccms_peak/pos glo1 exo ms2 top5.mzML	0	0	0	0	0	0	0	0	0	0	0	0	0	0	0	0	0	0	0	0	0	0	0	0	0	0	0	0	0	0	0	0	0	0	0	0	0	0	0	0	0	0	0	0	0	0	0	0	0
f.MSV000083378/ccms_peak/Thai_wGPS/20170904_NT_300_RE4_01_19904.mzML	0	0	0	0	0	0	0	0	0	0	0	0	0	0	0	0	0	0	0	0	0	0	0	0	0	0	0	0	0	0	0	0	0	0	0	0	0	0	0	0	0	0	0	0	0	0	0	0	0
f.MSV000083689/ccms_peak/data_mzxml/samples/G85399_RC4_01_35109.mzML	0	0	0	0	0	0	0	0	0	0	0	0	0	0	0	0	0	0	0	0	0	0	0	0	0	0	0	0	0	0	0	0	0	0	0	0	0	0	0	0	0	0	0	0	0	0	0	0	0
f.MSV000088745/ccms_peak/103_7_Vsp_LYO_35_P1-B-3_01_12055.mzML	0	0	0	0	0	0	0	0	0	0	0	0	0	0	0	0	0	0	0	0	0	0	0	0	0	0	0	0	0	0	0	0	0	0	0	0	0	0	0	0	0	0	0	0	0	0	0	0	0
f.MSV000087905/ccms_peak/raw/Sp44-29L.mzML	0	0	0	0	0	0	0	0	0	0	0	0	0	0	0	0	0	0	0	0	0	0	0	0	0	0	0	0	0	0	0	0	0	0	0	0	0	0	0	0	0	0	0	0	0	0	0	0	0
f.MSV000085120/ccms_peak/Plate 9/BAX712_2x_GA8_01_24143.mzML	0	0	0	0	0	0	0	0	0	0	0	0	0	0	0	0	0	0	0	0	0	0	0	0	0	0	0	0	0	0	0	0	0	0	0	0	0	0	0	0	0	0	0	0	0	0	0	0	0
f.MSV000082384/ccms_peak/raw/AH187_tasA_LB_48h_3.mzML	0	0	0	0	0	0	0	0	0	0	0	0	0	0	0	0	0	1	0	0	0	0	0	0	0	0	0	0	0	0	0	0	0	0	0	1	0	0	1	0	0	0	0	0	0	1	0	0	0
f.MSV000082402/ccms_peak/raw/Triple_72h_1.mzML	0	0	0	0	0	0	0	0	0	0	0	1	0	0	0	0	0	1	0	0	0	0	0	0	0	0	0	0	0	0	0	0	0	0	0	1	0	0	1	0	0	0	0	0	0	0	0	0	0
f.MSV000088196/ccms_peak/ORNL R1 Raw/P1R1H1.mzML	0	0	0	0	0	0	0	0	0	0	0	0	0	0	0	0	0	0	0	0	0	0	0	0	0	0	0	0	0	0	0	0	0	0	0	0	0	0	0	0	0	0	0	0	0	0	0	0	0
f.MSV000083320/ccms_peak/data/99861.mzML	0	0	0	0	0	0	0	0	0	0	0	0	0	0	0	0	0	0	0	0	0	0	0	0	0	0	0	0	0	0	0	0	0	0	0	0	0	0	0	0	0	0	0	0	0	0	0	0	0
f.MSV000085882/ccms_peak/raw/MS18_61_11.mzML	0	0	0	0	0	0	0	0	0	0	0	0	0	0	0	0	0	0	0	0	0	0	0	0	0	0	0	0	0	0	0	0	0	0	0	0	0	0	0	0	0	0	0	0	0	0	0	0	0
f.MSV000081908/ccms_peak/Coral_data_SIO/1504 cr_GC10_01_37754.mzML	0	0	0	0	0	0	0	0	0	0	0	0	0	0	0	0	0	0	0	0	0	0	0	0	0	0	0	0	0	0	0	0	0	0	0	0	0	0	0	0	0	0	0	0	0	0	0	0	0
f.MSV000079697/ccms_peak/G2_mzxml/QC_group2.mzXML	0	0	0	0	0	0	0	0	0	0	0	0	0	0	0	0	0	0	0	0	0	0	0	0	0	0	0	0	0	0	0	0	0	0	0	0	0	0	0	0	0	0	0	0	0	0	0	0	0
f.MSV000086131/ccms_peak/Food/Food-310518-34.mzML	0	0	0	0	0	0	0	0	0	0	0	0	0	0	0	0	0	0	0	0	0	0	0	0	0	0	0	0	0	0	0	0	0	0	0	0	0	0	0	0	0	0	0	0	0	0	0	0	0
f.MSV000086744/ccms_peak/nissle-DA_chelomicsfe_2-new.mzML	0	0	0	0	0	0	0	0	0	0	0	0	0	0	0	0	0	0	0	0	0	0	0	0	0	0	0	0	0	0	0	0	0	0	0	0	0	0	0	0	0	0	0	0	0	0	0	0	0
f.MSV000084900/ccms_peak/Global_Foodomics_composite_data_2020/MSV000083014_course/G96364_5x_RE3_01_32666.mzML	0	0	0	0	0	0	0	0	0	0	0	0	0	0	0	0	0	0	0	0	0	0	0	0	0	0	0	0	0	0	0	0	0	0	0	0	0	0	0	0	0	0	0	0	0	0	0	0	0
f.MSV000088235/ccms_peak/Raw/P610010-11N-002.mzML	0	0	0	0	0	0	0	0	0	0	0	0	0	0	0	0	0	0	0	0	0	0	0	0	0	0	0	0	0	0	0	0	0	0	0	0	0	0	0	0	0	0	0	0	0	0	0	0	0
f.MSV000081949/ccms_peak/raw_files/samples/e_coli_sam_rep_2.mzML	0	0	0	0	0	0	0	0	0	0	0	0	0	0	0	0	0	0	0	0	0	0	0	0	0	0	0	0	0	0	0	0	0	0	0	0	0	0	0	0	0	0	0	0	0	0	0	0	0
f.MSV000083791/ccms_peak/data_raw/JB182_100_3.mzML	0	0	0	0	0	0	0	0	0	0	0	0	0	0	0	0	0	0	0	0	0	0	0	1	0	0	0	0	0	0	0	0	0	0	0	0	0	0	0	0	0	0	0	0	0	0	0	0	0
f.MSV000085129/ccms_peak/mzMLs_5/03400_An_1.mzML	0	0	0	0	0	0	0	0	0	0	0	0	0	0	0	0	0	0	0	0	0	0	0	0	0	0	0	0	0	0	0	0	0	0	0	0	0	0	0	0	0	0	0	0	0	0	0	0	0
f.MSV000085129/ccms_peak/mzMLs_5/03410_An_8.mzML	0	0	0	0	0	0	0	0	0	0	0	0	0	0	0	0	0	0	0	0	0	0	0	0	0	0	0	0	0	0	0	0	0	0	0	0	0	0	0	0	0	0	0	0	0	0	0	0	0
f.MSV000088021/ccms_peak/210620_Moorea19_abcDOM/Mo_2019_323.mzML	0	0	0	0	0	0	0	0	0	0	0	0	0	0	0	0	0	0	0	0	0	0	0	0	0	0	0	0	0	0	0	0	0	0	0	0	0	0	0	0	0	0	0	0	0	0	0	0	0
f.MSV000080905/ccms_peak/Raw/Plate4/P5_EMP_81.mzML	0	0	0	0	0	0	0	0	0	0	0	0	0	0	0	0	0	0	0	0	0	0	0	0	0	0	0	0	0	0	0	0	0	0	0	0	0	0	0	0	0	0	0	0	0	0	0	0	0
f.MSV000088745/ccms_peak/103_8_Vsp_WET_36_P1-B-2_01_12054.mzML	0	0	0	0	0	0	0	0	0	0	0	0	0	0	0	0	0	0	0	0	0	0	0	0	0	0	0	0	0	0	0	0	0	0	0	0	0	0	0	0	0	0	0	0	0	0	0	0	0
f.MSV000087157/ccms_peak/Strains mzXMLs/SH3A-2_P2-H-5_01_11829.mzML	0	0	0	0	0	0	0	0	0	0	0	0	0	0	0	0	0	0	0	0	0	0	0	0	0	0	0	0	0	0	0	0	0	0	0	0	0	0	0	0	0	0	0	0	0	0	0	0	0
f.MSV000083383/ccms_peak/raw/S_YBT-1.mzML	0	0	0	0	0	0	0	0	0	0	0	0	0	0	0	0	0	0	0	0	0	0	0	0	0	0	0	0	0	0	0	0	0	0	0	0	0	0	0	0	0	0	0	0	0	0	0	0	0
f.MSV000081582/ccms_peak/Skin samples/22E12_BE12_01_15129.mzML	0	0	0	0	0	0	0	0	0	0	0	0	0	0	0	0	0	0	0	0	0	0	0	0	0	0	0	0	0	0	0	0	0	0	0	0	0	0	0	0	0	0	0	0	0	0	0	0	0
f.MSV000084020/ccms_peak/raw_plate3/samples/SDSF1394_7.mzML	0	0	0	0	0	0	0	0	0	0	0	0	0	0	0	0	0	0	0	0	0	0	0	0	0	0	0	0	0	0	0	0	0	0	0	0	0	0	0	0	0	0	0	0	0	0	0	0	0
f.MSV000085779/ccms_peak/raw_neg/RT_BP_Foam_2neg.mzML	0	0	0	0	0	0	0	0	0	0	0	0	0	0	0	0	0	0	0	0	0	0	0	0	0	0	0	0	0	0	0	0	0	0	0	0	0	0	0	0	0	0	0	0	0	0	0	0	0
f.MSV000088745/ccms_peak/133_11_Pruth_LYO_91_P1-B-2_01_12091.mzML	0	0	0	0	0	0	0	0	0	0	0	0	0	0	0	0	0	0	0	0	0	0	0	0	0	0	0	0	0	0	0	0	0	0	0	0	0	0	0	0	0	0	0	0	0	0	0	0	0
f.MSV000083183/ccms_peak/raw/Bsub4_9.mzML	0	0	0	0	0	0	0	0	0	0	0	0	0	0	0	0	0	0	0	0	0	0	0	0	0	0	0	0	0	0	0	0	0	0	0	0	0	0	0	0	0	0	0	0	0	0	0	0	0
f.MSV000083889/ccms_peak/raw/2019_3_03_SIO_DOM_1.mzML	0	0	0	0	0	0	0	0	0	0	0	0	0	0	0	0	0	0	0	0	0	0	0	0	0	0	0	0	0	0	0	0	0	0	0	0	0	0	0	0	0	0	0	0	0	0	0	0	0
f.MSV000088196/ccms_peak/ORNL R2 Raw/P1R2H1.mzML	0	0	0	0	0	0	0	0	0	0	0	0	0	0	0	0	0	0	0	0	0	0	0	0	0	0	0	0	0	0	0	0	0	0	0	0	0	0	0	0	0	0	0	0	0	0	0	0	0
f.MSV000085120/ccms_peak/Plate12/BAX997_2x_GC7_01_24734.mzML	0	0	0	0	0	0	0	0	0	0	0	0	0	0	0	0	0	0	0	0	0	0	0	0	0	0	0	0	0	0	0	0	0	0	0	0	0	0	0	0	0	0	0	0	0	0	0	0	0
f.MSV000088196/ccms_peak/ORNL R1 Raw/P2R1G5.mzML	0	0	0	0	0	0	0	0	0	0	0	0	0	0	0	0	0	0	0	0	0	0	0	0	0	0	0	0	0	0	0	0	0	0	0	0	0	0	0	0	0	0	0	0	0	0	0	0	0
f.MSV000085444/ccms_peak/peak/Hui_N3.mzML	0	0	0	0	0	0	0	0	0	0	0	0	0	0	0	0	0	0	0	0	0	0	0	0	0	0	0	0	0	0	0	0	0	0	0	0	0	0	0	0	0	0	0	0	0	0	0	0	0
f.MSV000086131/ccms_peak/Feces/Sample-2D4.mzML	0	0	0	0	0	0	0	0	0	0	0	0	0	0	0	0	0	0	0	0	0	0	0	0	0	0	0	0	0	0	0	0	0	0	0	0	0	0	0	0	0	0	0	0	0	0	0	0	0
f.MSV000085944/ccms_peak/raw_data/skin_08_600_FH.mzML	0	0	0	0	0	0	0	0	0	0	0	0	0	0	0	0	0	0	0	0	0	0	0	0	0	0	0	0	0	0	0	0	0	0	0	0	0	0	0	0	0	0	0	0	0	0	0	0	0
f.MSV000084463/ccms_peak/Plate17_mzXML files/Plate17_45222_Soil_BG10_01_28446.mzML	0	0	0	0	0	0	0	0	0	0	0	0	0	0	0	0	0	0	0	0	0	0	0	0	0	0	0	0	0	0	0	0	0	0	0	0	0	0	0	0	0	0	0	0	0	0	0	0	0
f.MSV000088021/ccms_peak/210619_Moorea19_PlanC/Mo_2019_94.mzML	0	0	0	0	0	0	0	0	0	0	0	0	0	0	0	0	0	0	0	0	0	0	0	0	0	0	0	0	0	0	0	0	0	0	0	0	0	0	0	0	0	0	0	0	0	0	0	0	0
f.MSV000088745/ccms_peak/133_9_Psp_LYO_89_P1-A-2_01_12096.mzML	0	0	0	0	0	0	0	0	0	0	0	0	0	0	0	0	0	0	0	0	0	0	0	0	0	0	0	0	0	0	0	0	0	0	0	0	0	0	0	0	0	0	0	0	0	0	0	0	0
f.MSV000087021/ccms_peak/KRuMBS_Monodiet_trials_Feb2020/M3_G1_M_GC2_01_56801.mzML	0	0	0	0	0	0	0	0	0	0	0	0	0	0	0	0	0	0	0	0	0	0	0	0	0	0	0	0	0	0	0	0	0	0	0	0	0	0	0	0	0	0	0	0	0	0	0	0	0
f.MSV000082402/ccms_peak/raw/Triple_LB_96h_03.mzML	0	0	0	0	0	0	0	0	0	0	0	0	0	0	0	0	0	0	0	0	0	0	0	0	0	0	0	0	0	0	0	0	0	0	0	1	0	0	1	0	0	0	0	0	0	1	0	0	0
f.MSV000088745/ccms_peak/1_Psp_LYO_6_P1-B-1_01_12156.mzML	0	0	0	0	0	0	0	0	0	0	0	0	0	0	0	0	0	0	0	0	0	0	0	0	0	0	0	0	0	0	0	0	0	0	0	0	0	0	0	0	0	0	0	0	0	0	0	0	0
f.MSV000088021/ccms_peak/210622_Moorea19_FACK/Mo_2019_481.mzML	0	0	0	0	0	0	0	0	0	0	0	0	0	0	0	0	0	0	0	0	0	0	0	0	0	0	0	0	0	0	0	0	0	0	0	0	0	0	0	0	0	0	0	0	0	0	0	0	0
f.MSV000088196/ccms_peak/ORNL R1 Raw/P2R1H3.mzML	0	0	0	0	0	0	0	0	0	0	0	0	0	0	0	0	0	0	0	0	0	0	0	0	0	0	0	0	0	0	0	0	0	0	0	0	0	0	0	0	0	0	0	0	0	0	0	0	0
f.MSV000083378/ccms_peak/Thai_wGPS/20170904_NT_551_RC8_01_20185.mzML	0	0	0	0	0	0	0	0	0	0	0	0	0	0	0	0	0	0	0	0	0	0	0	0	0	0	0	0	0	0	0	0	0	0	0	0	0	0	0	0	0	0	0	0	0	0	0	0	0
f.MSV000083729/ccms_peak/StromTissuePos_mzXMLfiles/Stromatolite_Tissue_96_pos.mzML	0	0	0	0	0	0	0	0	0	0	0	0	0	0	0	0	0	0	0	0	0	0	0	0	0	0	0	0	0	0	0	0	0	0	0	0	0	0	0	0	0	0	0	0	0	0	0	0	0
f.MSV000085843/ccms_peak/raw/XA_Green_3.mzML	0	0	0	0	0	0	0	0	0	0	0	0	0	0	0	0	0	0	0	0	0	0	0	0	0	0	0	0	0	0	0	0	0	0	0	0	0	0	0	0	0	0	0	0	0	0	0	0	0
f.MSV000085120/ccms_peak/Plate11/BAX885_2x_GA5_01_24412.mzML	0	0	0	0	0	0	0	0	0	0	0	0	0	0	0	0	0	0	0	0	0	0	0	0	0	0	0	0	0	0	0	0	0	0	0	0	0	0	0	0	0	0	0	0	0	0	0	0	0
f.MSV000083383/ccms_peak/raw/S_YBT-3_Zn.mzML	0	0	0	0	0	0	0	0	0	0	0	0	0	0	0	0	0	0	0	0	0	0	0	0	0	0	0	0	0	0	0	0	0	0	0	0	0	0	0	0	0	0	0	0	0	0	0	0	0
f.MSV000087135/ccms_peak/RiPPs_DSM40736_raw/D5.mzML	0	0	0	0	0	0	0	0	0	0	0	0	0	0	0	0	0	0	0	0	0	0	0	0	0	0	0	0	0	0	0	0	0	0	0	0	0	0	0	0	0	0	0	0	0	0	0	0	0
f.MSV000084322/ccms_peak/Plate4_mzXML files/Plate4_54736_Skin_GA1_01_27202.mzML	0	0	0	0	0	0	0	0	0	0	0	0	0	0	0	0	0	0	0	0	0	0	0	0	0	0	0	0	0	0	0	0	0	0	0	0	0	0	0	0	0	0	0	0	0	0	0	0	0
f.MSV000083378/ccms_peak/Thai_wGPS/20170904_NT_506_GC2_01_20134.mzML	0	0	0	0	0	0	0	0	0	0	0	0	0	0	0	0	0	0	0	0	0	0	0	0	0	0	0	0	0	0	0	0	0	0	0	0	0	0	0	0	0	0	0	0	0	0	0	0	0
f.MSV000082402/ccms_peak/raw/T6SS-Triple_72h_2.mzML	0	0	0	0	0	0	0	0	0	0	0	1	0	0	0	0	0	0	0	0	0	0	0	0	0	0	0	0	0	0	0	0	0	0	0	0	0	0	0	0	0	0	0	0	0	0	0	0	0
f.MSV000085120/ccms_peak/Plate11/BAX952_2x_GG6_01_24518.mzML	0	0	0	0	0	0	0	0	0	0	0	0	0	0	0	0	0	0	0	0	0	0	0	0	0	0	0	0	0	0	0	0	0	0	0	0	0	0	0	0	0	0	0	0	0	0	0	0	0
f.MSV000084024/ccms_peak/2018_02_12_NSF_FGA_Plates1_2_mzXML/PD-FGA-68_GB9_02_8483.mzML	0	0	0	0	0	0	0	0	0	0	0	0	0	0	0	0	0	0	0	0	0	0	0	0	0	0	0	0	0	0	0	0	0	0	0	0	0	0	0	0	0	0	0	0	0	0	0	0	0
f.MSV000085129/ccms_peak/mzMLs_5/03424_An_2.mzML	0	0	0	0	0	0	0	0	0	0	0	0	0	0	0	0	0	0	0	0	0	0	0	0	0	0	0	0	0	0	0	0	0	0	0	0	0	0	0	0	0	0	0	0	0	0	0	0	0
f.MSV000088101/ccms_peak/ST001794/GItube_RawData_CSHpos_Sa_11.mzML	0	0	0	0	0	0	0	0	0	0	0	0	0	0	0	0	0	0	0	0	0	0	0	0	0	0	0	0	0	0	0	0	0	0	0	0	0	0	0	0	0	0	0	0	0	0	0	0	0
f.MSV000084900/ccms_peak/Global_Foodomics_composite_data_2020/MSV000083010_core/G86973_1x_RH4_01_26470.mzML	0	0	0	0	0	0	0	0	0	0	0	0	0	0	0	0	0	0	0	0	0	0	0	0	0	0	0	0	0	0	0	0	0	0	0	0	0	0	0	0	0	0	0	0	0	0	0	0	0
f.MSV000083756/ccms_peak/Fecal-1-5EtOH-5H2O_RA10_152.mzML	0	0	0	0	0	0	0	0	0	0	0	0	0	0	0	0	0	0	0	0	0	0	0	0	0	0	0	0	0	0	0	0	0	0	0	0	0	0	0	0	0	0	0	0	0	0	0	0	0
f.MSV000088420/ccms_peak/peak/RPLC_IA_Raw_Data/2020_1217_4x_04.mzML	0	0	0	0	0	0	0	0	0	0	0	0	0	0	0	0	0	0	0	0	0	0	0	0	0	0	0	0	0	0	0	0	0	0	0	0	0	0	0	0	0	0	0	0	0	0	0	0	0
f.MSV000084463/ccms_peak/Plate18_mzXML files/Plate18_54566_Soil_GB3_01_28516.mzML	0	0	0	0	0	0	0	0	0	0	0	0	0	0	0	0	0	0	0	0	0	0	0	0	0	0	0	0	0	0	0	0	0	0	0	0	0	0	0	0	0	0	0	0	0	0	0	0	0
f.MSV000084900/ccms_peak/Global_Foodomics_composite_data_2020/MSV000083014_course/G96381_5x_RD9_01_32648.mzML	0	0	0	0	0	0	0	0	0	0	0	0	0	0	0	0	0	0	0	0	0	0	0	0	0	0	0	0	0	0	0	0	0	0	0	0	0	0	0	0	0	0	0	0	0	0	0	0	0
f.MSV000088621/ccms_peak/mzXML/P_T_PBS_A_R1_GH9_01_16000.mzML	0	0	0	0	0	0	0	0	0	0	0	0	0	0	0	0	0	0	0	0	0	0	0	0	0	0	0	0	0	0	0	0	0	0	0	0	0	0	0	0	0	0	0	0	0	0	0	0	0
f.MSV000088735/ccms_peak/Plate_02/IFXI24-D4-AV-STWK0.mzML	0	0	0	0	0	0	0	0	0	0	0	0	0	0	0	0	0	0	0	0	0	0	0	0	0	0	0	0	0	0	0	0	0	0	0	0	0	0	0	0	0	0	0	0	0	0	0	0	0
f.MSV000087021/ccms_peak/KRuMBS_Monodiet_trials_Feb2020/W5_G1_M_GF9_01_56696.mzML	0	0	0	0	0	0	0	0	0	0	0	0	0	0	0	0	0	0	0	0	0	0	0	0	0	0	0	0	0	0	0	0	0	0	0	0	0	0	0	0	0	0	0	0	0	0	0	0	0
f.MSV000086178/ccms_peak/75.mzML	0	0	0	0	0	0	0	0	0	0	0	0	0	0	0	0	0	0	0	0	0	0	0	0	0	0	0	0	0	0	0	0	0	0	0	0	0	0	0	0	0	0	0	0	0	0	0	0	0
f.MSV000085120/ccms_peak/Plate 8/BAX639_2x_BC1_01_24031.mzML	0	0	0	0	0	0	0	0	0	0	0	0	0	0	0	0	0	0	0	0	0	0	0	0	0	0	0	0	0	0	0	0	0	0	0	0	0	0	0	0	0	0	0	0	0	0	0	0	0
f.MSV000088335/ccms_peak/NIST_POS_Samp_03-01.mzML	0	0	0	0	0	0	0	0	0	0	0	0	0	0	0	0	0	0	0	0	0	0	0	0	0	0	0	0	0	0	0	0	0	0	0	0	0	0	0	0	0	0	0	0	0	0	0	0	0
f.MSV000079773/ccms_peak/Body04_Swabs/D10_Swab_2013_016_18_C.mzXML	0	0	0	0	0	0	0	0	0	0	0	0	0	0	0	0	0	0	0	0	0	0	0	0	0	0	0	0	0	0	0	0	0	0	0	0	0	0	0	1	0	0	0	0	0	0	0	0	0
f.MSV000084007/ccms_peak/040119_9.mzXML	0	0	0	0	0	0	0	0	0	0	0	0	0	0	0	0	0	0	0	0	0	0	0	0	0	0	0	0	0	0	0	0	0	0	0	0	0	0	0	0	0	0	0	0	0	0	0	0	0
f.MSV000087728/ccms_peak/VGF_pos_with_QC_and_blanks_raw/VGF158_D09_pos.mzML	0	0	0	0	0	0	0	0	0	0	0	0	0	0	0	0	0	0	0	0	0	0	0	0	0	0	0	0	0	0	0	0	0	0	0	0	0	0	0	0	0	0	0	0	0	0	0	0	0
f.MSV000085120/ccms_peak/Plate11/BAX916_2x_GD3_01_24465.mzML	0	0	0	0	0	0	0	0	0	0	0	0	0	0	0	0	0	0	0	0	0	0	0	0	0	0	0	0	0	0	0	0	0	0	0	0	0	0	0	0	0	0	0	0	0	0	0	0	0
f.MSV000081343/ccms_peak/mzXML/Rerun/ms_ileum_8d_exp2_a1GOOD.mzXML	0	0	0	0	0	0	0	0	0	0	0	0	0	0	0	0	0	0	0	0	0	0	0	0	0	0	0	0	0	0	0	0	0	0	0	0	0	0	0	0	0	0	0	0	0	0	0	0	0
f.MSV000088021/ccms_peak/200625_KBay2020_Priority1/KB_2020_85.mzML	0	0	0	0	0	0	0	0	0	0	0	0	0	0	0	0	0	0	0	0	0	0	0	0	0	0	0	0	0	0	0	0	0	0	0	0	0	0	0	0	0	0	0	0	0	0	0	0	0
f.MSV000085120/ccms_peak/Plate11/BAX887_2x_GA7_01_24416.mzML	0	0	0	0	0	0	0	0	0	0	0	0	0	0	0	0	0	0	0	0	0	0	0	0	0	0	0	0	0	0	0	0	0	0	0	0	0	0	0	0	0	0	0	0	0	0	0	0	0
f.MSV000084900/ccms_peak/Global_Foodomics_composite_data_2020/MSV000083014_course/G96373_5x_RC11_01_32379.mzML	0	0	0	0	0	0	0	0	0	0	0	0	0	0	0	0	0	0	0	0	0	0	0	0	0	0	0	0	0	0	0	0	0	0	0	0	0	0	0	0	0	0	0	0	0	0	0	0	0
f.MSV000088735/ccms_peak/Plate_02/IFXI26-D3-AV-STWK0.mzML	0	0	0	0	0	0	0	0	0	0	0	0	0	0	0	0	0	0	0	0	0	0	0	0	0	0	0	0	0	0	0	0	0	0	0	0	0	0	0	0	0	0	0	0	0	0	0	0	0
f.MSV000086131/ccms_peak/Food/Food-310518-3.mzML	0	0	0	0	0	0	0	0	0	0	0	0	0	0	0	0	0	0	0	0	0	0	0	0	0	0	0	0	0	0	0	0	0	0	0	0	0	0	0	0	0	0	0	0	0	0	0	0	0
f.MSV000087141/ccms_peak/Raw/PLT1_E9.mzML	0	0	0	0	0	0	0	0	0	0	0	0	0	0	0	0	0	0	0	0	0	0	0	0	0	0	0	0	0	0	0	0	0	0	0	0	0	0	0	0	0	0	0	0	0	0	0	0	0
f.MSV000083010/ccms_peak/Samples/G73681_5x_BG3_01_18387.mzML	0	0	0	0	0	0	0	0	0	0	0	0	0	0	0	0	0	0	0	0	0	0	0	0	0	0	0	0	0	0	0	0	0	0	0	0	0	0	0	0	0	0	0	0	0	0	0	0	0
f.MSV000087728/ccms_peak/VGF_pos_with_QC_and_blanks_raw/VGF156_H01_pos.mzML	0	0	0	0	0	0	0	0	0	0	0	0	0	0	0	0	0	0	0	0	0	0	0	0	0	0	0	0	0	0	0	0	0	0	0	0	0	0	0	0	0	0	0	0	0	0	0	0	0
f.MSV000084900/ccms_peak/Global_Foodomics_composite_data_2020/MSV000083010_core/G90224_1x_BA7_01_26546.mzML	0	0	0	0	0	0	0	0	0	0	0	0	0	0	0	0	0	0	0	0	0	0	0	0	0	0	0	0	0	0	0	0	0	0	0	0	0	0	0	0	0	0	0	0	0	0	0	0	0
f.MSV000086131/ccms_peak/Feces/Sample-1B3.mzML	0	0	0	0	0	0	0	0	0	0	0	0	0	0	0	0	0	0	0	0	0	0	0	0	0	0	0	0	0	0	0	0	0	0	0	0	0	0	0	0	0	0	0	0	0	0	0	0	0
f.MSV000088137/ccms_peak/U19_Wisconsin_Stool_Plate_02_RAW_Data/mars00101.mzML	0	0	0	0	0	0	0	0	0	0	0	0	0	0	0	0	0	0	0	0	0	0	0	0	0	0	0	0	0	0	0	0	0	0	0	0	0	0	0	0	0	0	0	0	0	0	0	0	0
f.MSV000088735/ccms_peak/Plate_01/IFXI20-D5-AV-STWK2.mzML	0	0	0	0	0	0	0	0	0	0	0	0	0	0	0	0	0	0	0	0	0	0	0	0	0	0	0	0	0	0	0	0	0	0	0	0	0	0	0	0	0	0	0	0	0	0	0	0	0
f.MSV000088735/ccms_peak/Plate_01/IFXI19-D14-AV-STWK2.mzML	0	0	0	0	0	0	0	0	0	0	0	0	0	0	0	0	0	0	0	0	0	0	0	0	0	0	0	0	0	0	0	0	0	0	0	0	0	0	0	0	0	0	0	0	0	0	0	0	0
f.MSV000088040/ccms_peak/In_Vivo_RAW_Data/Plate_C_In_Vivo_RAW_Data/Streptococcus_mitis_bv2_F0392_SI-1.mzML	0	0	0	0	0	0	0	0	0	0	0	0	0	0	0	0	0	0	0	0	0	0	0	0	0	0	0	0	0	0	0	0	0	0	0	0	0	0	0	0	0	0	0	0	0	0	0	0	0
f.MSV000085120/ccms_peak/Plate 9/BAX762_2x_GF3_01_24222.mzML	0	0	0	0	0	0	0	0	0	0	0	0	0	0	0	0	0	0	0	0	0	0	0	0	0	0	0	0	0	0	0	0	0	0	0	0	0	0	0	0	0	0	0	0	0	0	0	0	0
f.MSV000088735/ccms_peak/Plate_02/IFXI26-D2-AV-STWK0.mzML	0	0	0	0	0	0	0	0	0	0	0	0	0	0	0	0	0	0	0	0	0	0	0	0	0	0	0	0	0	0	0	0	0	0	0	0	0	0	0	0	0	0	0	0	0	0	0	0	0
f.MSV000086348/ccms_peak/F5_m_GI.1_GD6_01_56509.mzML	0	0	0	0	0	0	0	0	0	0	0	0	0	0	0	0	0	0	0	0	0	0	0	0	0	0	0	0	0	0	0	0	0	0	0	0	0	0	0	0	0	0	0	0	0	0	0	0	0
f.MSV000087728/ccms_peak/VGF_pos_with_QC_and_blanks_raw/VGF140_A01_pos.mzML	0	0	0	0	0	0	0	0	0	0	0	0	0	0	0	0	0	0	0	0	0	0	0	0	0	0	0	0	0	0	0	0	0	0	0	0	0	0	0	0	0	0	0	0	0	0	0	0	0
f.MSV000081343/ccms_peak/mzXML/Ileum/EZ389.mzXML	0	0	0	0	0	0	0	0	0	0	0	0	0	0	0	0	0	0	0	0	0	0	0	0	0	0	0	0	0	0	0	0	0	0	0	0	0	0	0	0	0	0	0	0	0	0	0	0	0
f.MSV000085120/ccms_peak/Plate13/BAX1122_6x_BH1_01_24922.mzML	0	0	0	0	0	0	0	0	0	0	0	0	0	0	0	0	0	0	0	0	0	0	0	0	0	0	0	0	0	0	0	0	0	0	0	0	0	0	0	0	0	0	0	0	0	0	0	0	0
f.MSV000084900/ccms_peak/Global_Foodomics_composite_data_2020/MSV000083010_core/G90225_1x_BC7_01_26574.mzML	0	0	0	0	0	0	0	0	0	0	0	0	0	0	0	0	0	0	0	0	0	0	0	0	0	0	0	0	0	0	0	0	0	0	0	0	0	0	0	0	0	0	0	0	0	0	0	0	0
f.MSV000086830/ccms_peak/raw/PLT6_G12.mzML	0	0	0	0	0	0	0	0	0	0	0	0	0	0	0	0	0	0	0	0	0	0	0	0	0	0	0	0	0	0	0	0	0	0	0	0	0	0	0	0	0	0	0	0	0	0	0	0	0
f.MSV000087093/ccms_peak/Raw Files/95.mzML	0	0	0	0	0	0	0	0	0	0	0	0	0	0	0	0	0	0	0	0	0	0	0	0	0	0	0	0	0	0	0	0	0	0	0	0	0	0	0	0	0	0	0	0	0	0	0	0	0
f.MSV000087790/ccms_peak/mzXML/419Ah_CON.mzML	0	0	0	0	0	0	0	0	0	0	0	0	0	0	0	0	0	0	0	0	0	0	0	0	0	0	0	0	0	0	0	0	0	0	0	0	0	0	0	0	0	0	0	0	0	0	0	0	0
f.MSV000087790/ccms_peak/mzXML/419Ac_CON.mzML	0	0	0	0	0	0	0	0	0	0	0	0	0	0	0	0	0	0	0	0	0	0	0	0	0	0	0	0	0	0	0	0	0	0	0	0	0	0	0	0	0	0	0	0	0	0	0	0	0
f.MSV000083475/ccms_peak/RAW/PLATE5/5D7_3_76_sandin-54-s003-a04.mzML	0	0	0	0	0	0	0	0	0	0	0	0	0	0	0	0	0	0	0	0	0	0	0	0	0	0	0	0	0	0	0	0	0	0	0	0	0	0	0	0	0	0	0	0	0	0	0	0	0
f.MSV000079888/ccms_peak/mzXML/Corn10_Bsubt_D07.mzXML	0	0	0	0	0	0	0	0	0	0	0	0	0	0	0	0	0	0	0	0	0	0	0	0	0	0	0	0	0	0	0	0	0	0	0	0	0	0	0	0	0	0	0	0	0	0	0	0	0
f.MSV000087790/ccms_peak/mzXML/416Bf_PUN.mzML	0	0	0	0	0	0	0	0	0	0	0	0	0	0	0	0	0	0	0	0	0	0	0	0	0	0	0	0	0	0	0	0	0	0	0	0	0	0	0	0	0	0	0	0	0	0	0	0	0
f.MSV000081477/ccms_peak/mzXML/Plate5/C90_GB2_01_754.mzML	0	0	0	0	0	0	0	0	0	0	0	0	0	0	0	0	0	0	0	0	0	0	0	0	0	0	0	0	0	0	0	0	0	0	0	0	0	0	0	0	0	0	0	0	0	0	0	0	0
f.MSV000086427/ccms_peak/ecometabo_rawfiles/VGF153_C05.mzML	0	0	0	0	0	0	0	0	0	0	0	0	0	0	0	0	0	0	0	0	0	0	0	0	0	0	0	0	0	0	0	0	0	0	0	0	0	0	0	0	0	0	0	0	0	0	0	0	0
f.MSV000083475/ccms_peak/RAW/PLATE7/7E6_8_46_song-52-s013-a04.mzML	0	0	0	0	0	0	0	0	0	0	0	0	0	0	0	0	0	0	0	0	0	0	0	0	0	0	0	0	0	0	0	0	0	0	0	0	0	0	0	0	0	0	0	0	0	0	0	0	0
f.MSV000080673/ccms_peak/2017.AmericanGut3K.mzXMLfiles/Samples/000022262_RE9_01_5164.mzML	0	0	0	0	0	0	0	0	0	0	0	0	0	0	0	0	0	0	0	0	0	0	0	0	0	0	0	0	0	0	0	0	0	0	0	0	0	0	0	0	0	0	0	0	0	0	0	0	0
f.MSV000083378/ccms_peak/Thai_wGPS/20170904_NT_455_RA8_01_20079.mzML	0	0	0	0	0	0	0	0	0	0	0	0	0	0	0	0	0	0	0	0	0	0	0	0	0	0	0	0	0	0	0	0	0	0	0	0	0	0	0	0	0	0	0	0	0	0	0	0	0
f.MSV000084900/ccms_peak/Global_Foodomics_composite_data_2020/MSV000083010_core/G87592_1x_BC10_01_26577.mzML	0	0	0	0	0	0	0	0	0	0	0	0	0	0	0	0	0	0	0	0	0	0	0	0	0	0	0	0	0	0	0	0	0	0	0	0	0	0	0	0	0	0	0	0	0	0	0	0	0
f.MSV000087728/ccms_peak/VGF_pos_with_QC_and_blanks_raw/VGF140_A10_pos.mzML	0	0	0	0	0	0	0	0	0	0	0	0	0	0	0	0	0	0	0	0	0	0	0	0	0	0	0	0	0	0	0	0	0	0	0	0	0	0	0	0	0	0	0	0	0	0	0	0	0
f.MSV000080918/ccms_peak/Steatohepatitis progresses to cancer via immunosuppression of HCC directed CD8+ T cells/SS332_RE5_01_7690.mzML	0	0	0	0	0	0	0	0	0	0	0	0	0	0	0	0	0	0	0	0	0	0	0	0	0	0	0	0	0	0	0	0	0	0	0	0	0	0	0	0	0	0	0	0	0	0	0	0	0
f.MSV000085120/ccms_peak/Plate16/BAX1393_2x_GH8_01_25312.mzML	0	0	0	0	0	0	0	0	0	0	0	0	0	0	0	0	0	0	0	0	0	0	0	0	0	0	0	0	0	0	0	0	0	0	0	0	0	0	0	0	0	0	0	0	0	0	0	0	0
f.MSV000082972/ccms_peak/haddad_ApoE_fecal_jan2018/A23_120_10.mzML	0	0	0	0	0	0	0	0	0	0	0	0	0	0	0	0	0	0	0	0	0	0	0	0	0	0	0	0	0	0	0	0	0	0	0	0	0	0	0	0	0	0	0	0	0	0	0	0	0
f.MSV000087728/ccms_peak/VGF_pos_with_QC_and_blanks_raw/VGF139_G08_pos.mzML	0	0	0	0	0	0	0	0	0	0	0	0	0	0	0	0	0	0	0	0	0	0	0	0	0	0	0	0	0	0	0	0	0	0	0	0	0	0	0	0	0	0	0	0	0	0	0	0	0
f.MSV000083475/ccms_peak/RAW/PLATE3and4/4G6_7_26_zaneveld-9-s007-a04.mzML	0	0	0	0	0	0	0	0	0	0	0	0	0	0	0	0	0	0	0	0	0	0	0	0	0	0	0	0	0	0	0	0	0	0	0	0	0	0	0	0	0	0	0	0	0	0	0	0	0
f.MSV000086926/ccms_peak/SSA_mzML/20200314_SSA_BF.mzML	0	0	0	0	0	0	0	0	0	0	0	0	0	0	0	0	0	0	0	0	0	0	0	0	0	0	0	0	0	0	0	0	0	0	0	0	0	0	0	0	0	0	0	0	0	0	0	0	0
f.MSV000085120/ccms_peak/Plate 8/BAX678_2x_BF7_01_24091.mzML	0	0	0	0	0	0	0	0	0	0	0	0	0	0	0	0	0	0	0	0	0	0	0	0	0	0	0	0	0	0	0	0	0	0	0	0	0	0	0	0	0	0	0	0	0	0	0	0	0
f.MSV000081477/ccms_peak/mzXML/Plate4/C7_BG2_01_711.mzML	0	1	0	0	0	0	0	0	0	0	0	0	0	0	0	0	0	0	0	0	0	0	0	0	0	0	0	0	0	0	0	0	0	0	0	0	0	0	0	0	0	0	0	0	0	0	0	0	0
f.MSV000087021/ccms_peak/KRuMBS_Monodiet_trials_Feb2020/W4_G1_M_GB10_01_56774.mzML	0	0	0	0	0	0	0	0	0	0	0	0	0	0	0	0	0	0	0	0	0	0	0	0	0	0	0	0	0	0	0	0	0	0	0	0	0	0	0	0	0	0	0	0	0	0	0	0	0
f.MSV000087790/ccms_peak/mzxml/191.mzML	0	0	0	0	0	0	0	0	0	0	0	0	0	0	0	0	0	0	0	0	0	0	0	0	0	0	0	0	0	0	0	0	0	0	0	0	0	0	0	0	0	0	0	0	0	0	0	0	0
f.MSV000087790/ccms_peak/mzxml/214.mzML	0	0	0	0	0	0	0	0	0	0	0	0	0	0	0	0	0	0	0	0	0	0	0	0	0	0	0	0	0	0	0	0	0	0	0	0	0	0	0	0	0	0	0	0	0	0	0	0	0
f.MSV000085882/ccms_peak/raw/MS18_62_12.mzML	0	0	0	0	0	0	0	0	0	0	0	0	0	0	0	0	0	0	0	0	0	0	0	0	0	0	0	0	0	0	0	0	0	0	0	0	0	0	0	0	0	0	0	0	0	0	0	0	0
f.MSV000083446/ccms_peak/PD36.17_RD5_01_20664.mzML	0	0	0	0	0	0	0	0	0	0	0	0	0	0	0	0	0	0	0	0	0	0	0	0	0	0	0	0	0	0	0	0	0	0	0	0	0	0	0	0	0	0	0	0	0	0	0	0	0
f.MSV000081477/ccms_peak/mzXML/Plate4/C9_BA3_01_626.mzML	0	0	0	0	0	0	0	0	0	0	0	0	0	0	0	0	0	0	0	0	0	0	0	0	0	0	0	0	0	0	0	0	0	0	0	0	0	0	0	0	0	0	0	0	0	0	0	0	0
f.MSV000087021/ccms_peak/KRuMBS_Monodiet_trials_Feb2020/W5_PC_M_RG6_01_56708.mzML	0	0	0	0	0	0	0	0	0	0	0	0	0	0	0	0	0	0	0	0	0	0	0	0	0	0	0	0	0	0	0	0	0	0	0	0	0	0	0	0	0	0	0	0	0	0	0	0	0
f.MSV000081477/ccms_peak/mzXML/Plate5/C98_GB3_01_755.mzML	0	0	0	0	0	0	0	0	0	0	0	0	0	0	0	0	0	0	0	0	0	0	0	0	0	0	0	0	0	0	0	0	0	0	0	0	0	0	0	0	0	0	0	0	0	0	0	0	0
f.MSV000086131/ccms_peak/Feces/Sample-X-101.mzML	0	0	0	0	0	0	0	0	0	0	0	0	0	0	0	0	0	0	0	0	0	0	0	0	0	0	0	0	0	0	0	0	0	0	0	0	0	0	0	0	0	0	0	0	0	0	0	0	0
f.MSV000086348/ccms_peak/F8_m_GI.1_GA5_01_56478.mzML	0	0	0	0	0	0	0	0	0	0	0	0	0	0	0	0	0	0	0	0	0	0	0	0	0	0	0	0	0	0	0	0	0	0	0	0	0	0	0	0	0	0	0	0	0	0	0	0	0
f.MSV000087021/ccms_peak/KRuMBS_Monodiet_trials_Feb2020/W5_G3_M_GF1_01_56822.mzML	0	0	0	0	0	0	0	0	0	0	0	0	0	0	0	0	0	0	0	0	0	0	0	0	0	0	0	0	0	0	0	0	0	0	0	0	0	0	0	0	0	0	0	0	0	0	0	0	0
f.MSV000084900/ccms_peak/Global_Foodomics_composite_data_2020/MSV000084591_CIAO_foods/RB11_tk2_RB11_01_49125.mzML	0	0	0	0	0	0	0	0	0	0	0	0	0	0	0	0	0	0	0	0	0	0	0	0	0	0	0	0	0	0	0	0	0	0	0	0	0	0	0	0	0	0	0	0	0	0	0	0	0
f.MSV000087127/ccms_peak/peak/20170728_KBL_PZ-KM_Root_SMs__QE139-UV_C18_102_POS-MSMS_8_MaizeRoot-WT-NoDrought_B_MeOH__205060eV_80to1200_S1_Run31.mzML	0	0	0	0	0	0	0	0	0	0	0	0	0	0	0	0	0	0	0	0	0	0	0	0	0	0	0	0	0	0	0	0	0	0	0	0	0	0	0	0	0	0	0	0	0	0	0	0	0
f.MSV000084879/ccms_peak/MAY13-SH-108.mzML	0	0	0	0	0	0	0	0	0	0	0	0	0	0	0	0	0	0	0	0	0	0	0	0	0	0	0	0	0	0	0	0	0	0	0	0	0	0	0	0	0	0	0	0	0	0	0	0	0
f.MSV000080181/ccms_peak/mzXMLs_mLNs/AIR_4Weeks/48-mLNs.mzXML	0	0	0	0	0	0	0	0	0	0	0	0	0	0	0	0	0	0	0	0	0	0	0	0	0	0	0	0	0	0	0	0	0	0	0	0	0	0	0	0	0	0	0	0	0	0	0	0	0
f.MSV000085226/ccms_peak/qemistree_midi_data/G87526_1x_BG4_01_26634.mzML	0	0	0	0	0	0	0	0	0	0	0	0	0	0	0	0	0	0	0	0	0	0	0	0	0	0	0	0	0	0	0	0	0	0	0	0	0	0	0	0	0	0	0	0	0	0	0	0	0
f.MSV000084900/ccms_peak/Global_Foodomics_composite_data_2020/MSV000083010_core/G87526_1x_BG4_01_26634.mzML	0	0	0	0	0	0	0	0	0	0	0	0	0	0	0	0	0	0	0	0	0	0	0	0	0	0	0	0	0	0	0	0	0	0	0	0	0	0	0	0	0	0	0	0	0	0	0	0	0
f.MSV000087021/ccms_peak/KRuMBS_Monodiet_trials_Feb2020/W1_G1_M_GC1_01_56800.mzML	0	0	0	0	0	0	0	0	0	0	0	0	0	0	0	0	0	0	0	0	0	0	0	0	0	0	0	0	0	0	0	0	0	0	0	0	0	0	0	0	0	0	0	0	0	0	0	0	0
f.MSV000087093/ccms_peak/Raw Files/99.mzML	0	0	0	0	0	0	0	0	0	0	0	0	0	0	0	0	0	0	0	0	0	0	0	0	0	0	0	0	0	0	0	0	0	0	0	0	0	0	0	0	0	0	0	0	0	0	0	0	0
f.MSV000084734/ccms_peak/files/Animal_plant_beverage_subset/animal_small/files/G79620_5x_RC6_01_18083.mzML	0	0	0	0	0	0	0	0	0	0	0	0	0	0	0	0	0	0	0	0	0	0	0	0	0	0	0	0	0	0	0	0	0	0	0	0	0	0	0	0	0	0	0	0	0	0	0	0	0
f.MSV000087449/ccms_peak/Mzml TIC-18 FRACTIONS/18-SPE-29B.mzML	0	0	0	0	0	0	0	0	0	0	0	0	0	0	0	0	0	0	0	0	0	0	0	0	0	0	0	0	0	0	0	0	0	0	0	0	0	0	0	0	0	0	0	0	0	0	0	0	0
f.MSV000087021/ccms_peak/KRuMBS_Monodiet_trials_Feb2020/W4_G3_M_GB5_01_56797.mzML	0	0	0	0	0	0	0	0	0	0	0	0	0	0	0	0	0	0	0	0	0	0	0	0	0	0	0	0	0	0	0	0	0	0	0	0	0	0	0	0	0	0	0	0	0	0	0	0	0
f.MSV000084681/ccms_peak/mzXML/Small intestine/PheF3_SI_BA10_01_49963.mzML	0	0	0	0	0	0	0	0	0	0	0	0	0	0	0	0	0	0	0	0	0	0	0	0	0	0	0	0	0	0	0	0	0	0	0	0	0	0	0	0	0	0	0	0	0	0	0	0	0
f.MSV000086348/ccms_peak/F8_m_HG.1_GC3_01_56496.mzML	0	0	0	0	0	0	0	0	0	0	0	0	0	0	0	0	0	0	0	0	0	0	0	0	0	0	0	0	0	0	0	0	0	0	0	0	0	0	0	0	0	0	0	0	0	0	0	0	0
f.MSV000085120/ccms_peak/Plate11/BAX958_2x_GH1_01_24530.mzML	0	0	0	0	0	0	0	0	0	0	0	0	0	0	0	0	0	0	0	0	0	0	0	0	0	0	0	0	0	0	0	0	0	0	0	0	0	0	0	0	0	0	0	0	0	0	0	0	0
f.MSV000079446/ccms_peak/Bluewitch/Flower/Flower-imature_P1-E-10_01_28961.mzXML	0	0	0	0	0	0	0	0	0	0	0	0	0	0	0	0	0	0	0	0	0	0	0	0	0	0	0	0	0	0	0	0	0	0	0	0	0	0	0	0	0	0	0	0	0	0	0	0	0
f.MSV000085120/ccms_peak/Plate21/BAX1800_2x_BE8_01_25919.mzML	0	0	0	0	0	0	0	0	0	0	0	0	0	0	0	0	0	0	0	0	0	0	0	0	0	0	0	0	0	0	0	0	0	0	0	0	0	0	0	0	0	0	0	0	0	0	0	0	0
f.MSV000085120/ccms_peak/Plate10/BAX859_2x_BG1_01_24373.mzML	0	0	0	0	0	0	0	0	0	0	0	0	0	0	0	0	0	0	0	0	0	0	0	0	0	0	0	0	0	0	0	0	0	0	0	0	0	0	0	0	0	0	0	0	0	0	0	0	0
f.MSV000086830/ccms_peak/raw/PLT6_E9.mzML	0	0	0	0	0	0	0	0	0	0	0	0	0	0	0	0	0	0	0	0	0	0	0	0	0	0	0	0	0	0	0	0	0	0	0	0	0	0	0	0	0	0	0	0	0	0	0	0	0
f.MSV000087942/ccms_peak/Plate_02_RAW/Tube_167.mzML	0	0	0	0	0	0	0	0	0	0	0	0	0	0	0	0	0	0	0	0	0	0	0	0	0	0	0	0	0	0	0	0	0	0	0	0	0	0	0	0	0	0	0	0	0	0	0	0	0
f.MSV000083475/ccms_peak/RAW/PLATE5/5D8_3_77_sandin-54-s012-a04.mzML	0	0	0	0	0	0	0	0	0	0	0	0	0	0	0	0	0	0	0	0	0	0	0	0	0	0	0	0	0	0	0	0	0	0	0	0	0	0	0	0	0	0	0	0	0	0	0	0	0
f.MSV000083475/ccms_peak/RAW/PLATE5/5B1_2_64_metcalf-81-s003-a04.mzML	0	0	0	0	0	0	0	0	0	0	0	0	0	0	0	0	0	0	0	0	0	1	0	0	0	0	0	0	0	0	0	0	0	0	0	0	0	0	0	0	1	0	0	0	0	0	0	0	0
f.MSV000081343/ccms_peak/mzXML/Ileum/EZ33.mzXML	0	0	0	0	0	0	0	0	0	0	0	0	0	0	0	0	0	0	0	0	0	0	0	0	0	0	0	0	0	0	0	0	0	0	0	0	0	0	0	0	0	0	0	0	0	0	0	0	0
f.MSV000086131/ccms_peak/Feces/Sample-X-93.mzML	0	0	0	0	0	0	0	0	0	0	0	0	0	0	0	0	0	0	0	0	0	0	0	0	0	0	0	0	0	0	0	0	0	0	0	0	0	0	0	0	0	0	0	0	0	0	0	0	0
f.MSV000084576/ccms_peak/Raw/LB94.mzML	0	0	0	0	0	0	0	0	0	0	0	0	0	0	0	0	0	0	0	0	0	0	0	0	0	0	0	0	0	0	0	0	0	0	0	0	0	0	0	0	0	0	0	0	0	0	0	0	0
f.MSV000084734/ccms_peak/files/Animal_plant_beverage_subset/animal_small/files/G79621_5x_RB6_01_18066.mzML	0	0	0	0	0	0	0	0	0	0	0	0	0	0	0	0	0	0	0	0	0	0	0	0	0	0	0	0	0	0	0	0	0	0	0	0	0	0	0	0	0	0	0	0	0	0	0	0	0
f.MSV000086621/ccms_peak/CMB-B003-G1-MSMS.mzML	0	0	0	0	0	0	0	0	0	0	0	0	0	0	0	0	0	0	0	0	0	0	0	0	0	0	0	0	0	0	0	0	0	0	0	0	0	0	0	0	0	0	0	0	0	0	0	0	0
f.MSV000082738/ccms_peak/ST000780/EX00361-lipidomics/Raw data/POS/S00016567_Positive_01.mzXML	0	0	0	0	0	0	0	0	0	0	0	0	0	0	0	0	0	0	0	0	0	0	0	0	0	0	0	0	0	0	0	0	0	0	0	0	0	0	0	0	0	0	0	0	0	0	0	0	0
f.MSV000086483/ccms_peak/Test_Inj_10X_2uL.mzML	1	0	0	0	0	0	0	0	0	0	0	0	0	0	0	0	0	0	0	0	0	0	0	0	0	0	0	0	0	0	0	0	0	0	0	0	0	0	0	0	0	0	0	0	0	0	0	0	0
f.MSV000084475/ccms_peak/mzXML files/RCM plates/Plate 1A/HM_728_BB3_01_46352.mzML	0	1	0	0	0	0	0	0	0	0	0	0	0	0	0	0	0	0	0	0	0	0	0	0	0	0	0	0	0	0	0	0	0	0	0	0	0	0	0	0	0	0	0	0	0	0	0	0	0
f.MSV000084945/ccms_peak/Acidified_EA_2/Wildtype_strains/LB_Blanks/LB_ctrl_EA+acid_48_Tri_P1-B-2_01_5454.mzML	0	0	1	0	0	0	0	0	0	0	0	0	0	0	0	0	0	0	0	0	0	0	0	0	0	0	0	0	0	0	0	0	0	0	0	0	0	0	0	1	0	0	1	0	1	0	0	0	0
f.MSV000084945/ccms_peak/Acidified_EA_2/Pigment_mutant_strains/LB_Blanks/Trimethoprim/LB_ctrl_EA+acid_48_Tri_P1-A-2_01_5795.mzML	0	0	1	1	0	0	0	0	0	0	0	0	0	0	0	0	0	0	0	0	0	0	0	1	0	0	0	0	0	0	0	0	0	0	0	0	0	0	0	0	0	0	0	0	1	0	0	0	0
f.MSV000084775/ccms_peak/mzXML/Samples/FIT265E3CAL_GD12_01_50234.mzML	0	0	0	0	1	0	0	0	0	0	0	0	0	0	0	0	0	0	0	0	0	0	0	0	0	0	0	0	0	0	0	0	0	0	0	0	0	0	0	0	0	0	0	0	0	0	0	0	0
f.MSV000087127/ccms_peak/peak/20170728_KBL_PZ-KM_Root_SMs__QE139-UV_C18_102_POS-MSMS_S_Root-Exudate-Sample_A_EthAce__102040eV_80to1200_S1_Run72.mzML	0	0	0	0	0	1	0	0	0	0	0	0	0	0	0	0	0	0	0	0	0	0	0	0	0	0	0	0	0	0	0	0	0	0	0	0	0	0	0	0	0	0	0	0	0	0	0	0	0
f.MSV000083995/ccms_peak/mzXML/Cecum Samples/TH/TH_S2_CONT_12_Cecum_GD8_01_44341.mzML	0	0	0	0	0	0	1	0	0	0	0	0	0	0	0	0	0	0	0	0	0	0	0	0	0	0	0	0	0	0	0	0	0	0	0	0	0	0	0	0	0	0	0	0	0	0	0	0	0
f.MSV000087612/ccms_peak/Plate02/X00176799.mzML	0	0	0	0	0	0	0	1	0	0	0	0	0	0	0	0	0	0	0	0	0	0	0	0	0	0	0	0	0	0	0	0	0	0	0	0	0	0	0	0	0	0	0	0	0	0	0	0	0
f.MSV000082662/ccms_peak/raw/PDA-2.mzML	0	0	0	0	0	0	0	0	1	0	0	0	0	0	0	0	0	0	0	0	0	0	0	0	0	0	0	0	0	0	0	0	0	0	0	0	0	0	0	0	0	0	0	0	0	0	0	0	0
f.MSV000081486/ccms_peak/mzXML/2017_study_malawi/samples/FB01923579_RG4_01_14612.mzML	0	0	0	0	0	0	0	0	0	1	0	0	0	0	0	0	0	0	0	0	0	0	0	0	0	0	0	0	0	0	0	0	0	0	0	0	0	0	0	0	0	0	0	0	0	0	0	0	0
f.MSV000084556/ccms_peak/Raw_data/FD026_T2.mzML	0	0	0	0	0	0	0	1	0	0	1	0	0	0	0	0	0	0	0	0	0	0	0	0	0	0	0	0	0	0	0	0	0	0	0	0	0	0	0	0	0	0	0	0	0	0	0	0	0
f.MSV000084753/ccms_peak/raw/F35_2.mzML	0	0	0	0	0	0	0	0	0	0	0	1	0	0	0	0	0	0	0	0	0	0	0	0	0	0	0	0	0	0	0	0	0	0	0	0	0	0	0	0	0	0	0	0	0	0	0	0	0
f.MSV000088196/ccms_peak/ORNL R2 Raw/P2R2C1.mzML	0	0	0	0	0	0	0	0	0	0	0	0	1	0	0	0	0	0	0	0	0	0	0	0	0	0	0	0	0	0	0	0	0	0	0	0	0	0	0	0	0	0	0	0	0	0	0	0	0
f.MSV000088137/ccms_peak/U19_Wisconsin_Stool_Plate_02_RAW_Data/mars00070.mzML	0	0	0	0	0	0	0	0	0	0	0	0	0	1	0	0	0	0	0	0	0	0	0	0	0	0	0	0	0	0	0	0	0	0	0	0	0	0	0	0	0	0	0	0	0	0	0	0	0
f.MSV000088087/ccms_peak/RAW_Data/Plate_02_RAW_Data/5793813.mzML	0	0	0	0	0	0	0	0	0	0	0	0	0	0	1	0	0	0	0	0	0	0	0	0	0	0	0	0	0	0	0	0	0	0	0	0	0	0	0	0	0	0	0	0	0	0	0	0	0
f.MSV000084024/ccms_peak/2018_02_12_NSF_FGA_Plates1_2_mzXML/PD-FGA-79_GC10_01_8505.mzML	0	0	0	0	0	0	0	0	0	0	0	0	0	0	0	1	0	0	0	0	0	0	0	0	0	0	0	0	0	0	0	0	0	0	0	0	0	0	0	0	0	0	0	0	0	0	0	0	0
f.MSV000088087/ccms_peak/RAW_Data/Plate_01_RAW_Data/5839531.mzML	0	0	0	0	0	0	0	0	0	0	0	0	0	0	0	0	1	0	0	0	0	0	0	0	0	0	0	0	0	0	0	0	0	0	0	0	0	0	0	0	0	0	0	0	0	0	0	0	0
f.MSV000083666/ccms_peak/mzxml/samples/GF2.D0_BE12_01_41854.mzML	0	0	0	0	0	0	0	0	0	0	0	0	0	0	0	0	0	1	0	0	0	0	0	0	0	0	0	0	0	0	0	0	0	0	0	0	0	0	0	0	0	0	0	0	0	0	0	0	0
f.MSV000088570/ccms_peak/In_Vitro_RAW_Data/Plate_B_In_VITRO/Clostridium_histolytica_AO25_T72_NoBileSalts.mzML	0	0	0	0	0	0	0	0	0	0	0	0	0	0	0	0	0	0	1	1	0	0	1	0	1	1	0	0	0	0	0	0	0	0	0	0	0	0	0	0	0	0	0	0	0	0	0	0	0
f.MSV000082045/ccms_peak/HMP/Samples/Anaerobic_TSB_1085_RH2_01_25007.mzML	0	0	0	0	0	0	0	0	0	0	0	0	0	0	0	0	0	1	0	1	1	0	0	1	1	0	0	0	0	0	0	0	0	0	0	0	0	0	0	1	0	1	0	0	0	0	0	0	0
f.MSV000088823/ccms_peak/pos-Mode_MS2/Lab_07/DOM_Interlab-LCMS_Lab7_A_POS_MS2_rep1.mzML	0	0	0	0	0	0	0	0	0	0	0	0	0	0	0	0	0	0	0	0	0	1	0	0	0	0	0	0	0	0	0	0	0	0	0	0	0	0	0	0	0	0	0	0	0	0	0	0	0
f.MSV000088570/ccms_peak/In_Vitro_RAW_Data/Plate_D_In_VITRO/Clostridium_sordelli_AO32_T72_BileSaltsAdded.mzML	0	0	0	0	0	0	0	0	0	0	0	0	0	0	0	0	0	0	0	1	0	0	1	0	0	1	0	0	0	0	0	0	0	0	0	0	0	0	0	0	0	0	0	0	0	0	0	0	0
f.MSV000087130/ccms_peak/Bt_raw/PLT4_B11.mzML	0	0	0	0	0	0	0	0	0	0	0	0	0	0	0	0	0	0	0	0	0	0	0	1	0	0	0	0	0	0	0	0	0	0	0	0	0	0	0	0	0	0	0	0	0	0	0	0	0
f.MSV000084900/ccms_peak/Global_Foodomics_composite_data_2020/MSV000083010_core/G72806_1x_RH3_01_20360.mzML	0	0	0	0	0	0	0	0	0	0	0	0	0	0	0	0	0	0	0	0	0	0	0	0	0	0	1	0	0	0	0	0	0	0	0	0	0	0	0	0	0	0	0	0	0	0	0	0	0
f.MSV000082374/ccms_peak/Samples/TWCH-001_RE1_01_29735.mzML	0	0	0	0	1	0	0	0	0	0	1	0	1	0	0	0	0	0	0	0	0	1	0	0	0	0	0	1	1	0	0	0	0	0	0	0	0	0	0	0	0	0	0	0	0	0	0	0	0
f.MSV000087352/ccms_peak/JM.mzML	0	0	0	0	0	0	0	0	0	0	0	0	1	0	0	0	0	0	0	0	0	0	0	0	0	0	0	0	0	1	0	0	0	0	0	0	0	0	0	0	0	0	0	0	0	0	0	0	0
f.MSV000083183/ccms_peak/raw/Bsub4_86.mzML	0	0	0	0	0	0	0	0	0	0	0	0	0	0	0	0	0	0	0	0	0	0	0	0	0	0	0	0	0	0	1	0	0	0	1	0	0	0	0	0	0	0	0	0	0	0	0	0	0
f.MSV000085024/ccms_peak/raw/SbmP_6-Ext.mzML	0	0	0	0	0	0	0	0	0	0	0	0	0	1	0	0	0	0	0	0	0	0	0	0	0	0	0	0	0	0	0	1	0	0	0	0	0	0	0	0	0	0	1	0	1	0	0	0	0
f.MSV000082374/ccms_peak/Samples/TWCF-002_RA3_01_29685.mzML	0	0	0	0	1	0	0	0	0	0	1	1	1	0	1	0	0	1	0	1	0	1	1	0	0	0	0	1	1	0	0	0	1	0	0	0	0	0	0	1	1	0	0	0	0	1	0	0	0
f.MSV000083729/ccms_peak/StromTissuePos_mzXMLfiles/Stromatolite_Tissue_93_pos.mzML	0	0	0	0	0	0	0	0	0	0	0	0	0	0	0	0	0	0	0	0	0	0	0	0	0	0	0	0	0	0	0	0	0	1	0	0	0	0	0	0	0	0	0	0	0	0	0	0	0
f.MSV000087904/ccms_peak/RAW/pSK019_M9_Lassopeptide_Burkholderia_XAD.mzML	0	0	0	0	0	0	0	0	0	0	0	0	0	1	0	0	0	0	0	0	0	0	0	0	0	0	0	0	0	0	0	0	0	0	0	1	0	0	1	0	0	0	0	0	0	0	0	0	0
f.MSV000078993/ccms_peak/Trace detection_Volunteers 12-39/Vol 35 Hand/vol35_Hand_GC1_01_24650.mzXML	0	0	0	0	0	0	0	0	0	0	0	0	0	0	0	0	0	0	0	0	0	0	0	0	0	0	0	0	0	0	0	0	0	0	0	0	0	1	0	0	0	0	0	0	0	0	0	0	0
f.MSV000087942/ccms_peak/Plate_02_RAW/Tube_105.mzML	0	0	0	0	0	0	0	0	0	0	0	0	0	0	0	0	0	0	0	0	0	0	0	0	0	0	0	0	0	0	0	0	0	0	0	0	0	0	0	1	0	0	0	0	0	0	0	0	0
f.MSV000086107/ccms_peak/VVP77_EtAc_MeOh.mzML	0	0	0	0	0	0	0	0	0	0	0	0	0	0	0	0	0	0	0	0	0	0	0	0	0	0	0	0	0	0	0	0	0	0	0	0	0	0	0	0	1	0	0	0	0	0	0	0	0
f.MSV000086246/ccms_peak/Breastmilk/BMS_08_5X_RE9_01_59240.mzML	0	0	0	0	0	0	0	0	0	0	0	0	0	0	0	0	0	0	0	0	0	0	0	0	0	0	0	0	0	0	0	0	0	0	0	0	0	0	0	0	0	1	0	0	0	0	0	0	0
f.MSV000085326/ccms_peak/PCL1606-amyloliquefaciens_Definitivo/FZB42_48h_01.mzML	0	0	0	0	0	0	0	0	0	0	0	0	0	0	0	0	0	0	0	0	0	0	0	0	0	0	0	0	0	0	0	0	0	0	0	0	0	0	0	0	0	0	0	1	0	0	0	0	0
f.MSV000088196/ccms_peak/ORNL R2 Raw/P2R2B5.mzML	0	0	0	0	0	0	0	0	0	0	0	0	0	0	0	0	0	0	0	0	0	0	0	0	0	0	0	0	0	0	0	0	0	0	0	0	0	0	0	0	0	0	0	0	1	0	0	0	0
f.MSV000088570/ccms_peak/In_Vitro_RAW_Data/Plate_D_In_VITRO/MRS_medium_blank_T72_BileSaltsAdded.mzML	0	0	0	0	0	0	0	0	0	0	0	0	0	0	0	0	0	0	0	0	0	0	0	0	0	0	0	0	0	0	0	0	0	0	0	0	0	0	0	0	0	0	0	0	0	1	0	0	0
f.MSV000084900/ccms_peak/Global_Foodomics_composite_data_2020/MSV000083010_core/G86803_1x_rerun_RH11_01_23406.mzML	0	0	0	0	0	0	0	0	0	0	0	0	0	0	0	0	0	0	0	0	0	0	0	0	0	0	0	0	0	0	0	0	0	0	0	0	0	0	0	0	0	0	0	0	0	0	1	0	0
f.MSV000085467/ccms_peak/Raw data .mzXML PI mode/180821_PMA_JM_094.mzML	0	0	0	0	0	0	0	0	0	0	0	0	0	0	0	0	0	0	0	0	0	0	0	0	0	0	0	0	0	0	0	0	0	0	0	0	0	0	0	0	0	0	0	0	0	0	0	1	0
f.MSV000084951/ccms_peak/AH46.mzML	0	0	0	0	0	0	0	0	0	0	0	0	0	0	0	0	0	0	0	0	0	0	0	0	0	0	0	0	0	0	0	0	0	0	0	0	0	0	0	0	1	0	0	0	0	0	0	0	1
f.MSV000081463/ccms_peak/mzML Positive/H4_4_Locular_Tissue_2_Y_E7.mzML	0	0	0	0	0	0	0	0	0	0	0	0	0	0	0	0	0	0	0	0	0	0	0	0	0	0	0	0	0	0	0	0	0	0	0	0	0	0	0	0	0	0	0	0	0	0	0	0	0
f.MSV000083791/ccms_peak/data_raw/JB182_80_2.mzML	0	0	0	0	0	0	0	0	0	0	0	0	0	0	0	0	0	0	0	0	0	0	0	1	0	0	0	0	0	0	0	0	0	0	0	0	0	0	0	0	0	0	0	0	0	0	0	0	0
f.MSV000084900/ccms_peak/Global_Foodomics_composite_data_2020/MSV000083010_core/G74050_1x_RG3_01_18581.mzML	0	0	0	0	0	0	0	0	0	0	0	0	0	0	0	0	0	0	0	0	0	0	0	0	0	0	0	0	0	0	0	0	0	0	0	0	0	0	0	0	0	0	0	0	0	0	0	0	0
f.MSV000084045/ccms_peak/80_pre_1b.mzML	0	0	0	0	0	0	0	0	0	0	0	0	0	0	0	0	0	0	0	0	0	0	0	1	0	0	0	0	0	0	0	0	0	0	0	0	0	0	0	1	0	0	0	0	0	1	0	0	0
f.MSV000086830/ccms_peak/raw/PLT6_H2.mzML	0	0	0	0	0	0	0	0	0	0	0	0	0	0	0	0	0	0	0	0	0	0	0	0	0	0	0	0	0	0	0	0	0	0	0	0	0	0	0	0	0	0	0	0	0	0	0	0	0
f.MSV000084951/ccms_peak/AH45.mzML	0	0	0	0	0	0	0	0	0	0	0	0	0	0	0	0	0	0	0	0	0	0	0	0	0	0	0	0	0	0	0	0	0	0	0	0	0	0	0	0	0	0	0	0	0	0	0	0	0
f.MSV000082978/ccms_peak/STACHYBOTRYS/saha branco.mzML	0	0	1	0	0	0	0	0	0	0	0	0	0	0	0	0	0	0	0	0	0	0	0	0	0	0	0	0	0	0	0	0	0	0	0	0	0	0	0	0	0	0	0	0	0	1	0	0	0
f.MSV000087790/ccms_peak/mzxml/185.mzML	0	0	0	0	0	0	0	0	0	0	0	0	0	0	0	0	0	0	0	0	0	0	0	0	0	0	0	0	0	0	0	0	0	0	0	0	0	0	0	0	0	0	0	0	0	0	0	0	0
f.MSV000086830/ccms_peak/raw/PLT6_F11.mzML	0	0	0	0	0	0	0	0	0	0	0	0	0	0	0	0	0	0	0	0	0	0	0	0	0	0	0	0	0	0	0	0	0	0	0	0	0	0	0	0	0	0	0	0	0	0	0	0	0
f.MSV000084945/ccms_peak/Dataset2_2/LB_blanks/No_trimethoprim/LB_ctrl_noTMP_P1-A-1_01_5893.mzML	0	0	0	0	0	0	0	0	0	0	0	0	0	0	0	0	0	0	0	0	0	0	0	1	0	0	0	0	0	0	0	0	0	0	0	0	0	0	0	0	0	0	1	0	0	0	0	0	0
f.MSV000083183/ccms_peak/raw/100_post_2.mzML	0	0	0	0	0	0	0	0	0	0	0	0	0	0	0	0	0	0	0	0	0	0	0	1	0	0	0	0	0	0	0	0	0	0	0	0	0	0	0	1	0	0	0	0	1	0	0	0	0
f.MSV000088823/ccms_peak/pos-Mode_MS2/Lab_09/DOM_Interlab-LCMS_Lab9_M_Pos_MS2_rep2.mzML	0	0	0	0	0	0	0	0	0	0	0	0	0	0	0	0	0	0	0	0	0	0	0	0	0	0	0	0	0	0	0	0	0	0	0	0	0	0	0	0	0	0	0	0	0	0	0	0	0
f.MSV000084945/ccms_peak/Acidified_EA_2/Wildtype_strains/B.dolosa_AU0645/BdAU0648_EA+acid_48_Tri_P1-C-1_01_5474.mzML	0	0	0	0	0	0	0	0	0	0	0	0	0	0	0	0	0	0	0	0	0	0	0	1	0	0	0	0	0	0	0	0	0	0	0	0	0	0	0	0	0	0	1	0	1	0	0	0	0
f.MSV000087904/ccms_peak/RAW/pSK019_LB_Lassopeptide_Ecoli_PelletextractionMeOH.mzML	0	0	0	0	0	0	0	0	0	0	0	0	0	0	0	0	0	0	0	0	0	0	0	0	0	0	0	0	0	0	0	0	0	0	0	1	0	0	1	0	0	0	0	0	0	0	0	0	0
f.MSV000080673/ccms_peak/2017.AmericanGut3K.mzXMLfiles/Samples/000010015_RE1_01_6383.mzML	0	1	1	0	0	0	0	0	0	0	1	0	1	0	0	0	0	0	0	0	0	0	0	0	0	0	0	0	0	0	0	0	0	0	0	0	0	0	0	1	1	1	1	0	1	0	0	0	0
f.MSV000087728/ccms_peak/VGF_pos_with_QC_and_blanks_raw/VGF139_D04_pos.mzML	0	0	0	0	0	0	0	0	0	0	0	0	0	0	0	0	0	0	0	0	0	0	0	0	0	0	0	0	0	0	0	0	0	0	0	0	0	0	0	0	0	0	0	0	0	0	0	0	0
f.MSV000083475/ccms_peak/RAW/PLATE5/5D6_3_74_girguis-50-s005-a04.mzML	0	0	0	0	0	0	0	0	0	0	0	0	0	0	0	0	0	0	0	0	0	0	0	0	0	0	0	0	0	0	0	0	0	0	0	0	0	0	0	0	0	0	0	0	0	0	0	0	0
f.MSV000083002/ccms_peak/9-26-18/Vicky3-c4-ClonoA3A.mzML	0	0	0	0	0	0	0	0	0	0	0	0	0	0	0	0	0	0	0	0	0	0	0	0	0	0	0	0	0	0	0	0	0	0	0	0	0	0	0	0	0	0	0	0	0	0	0	0	0
f.MSV000084945/ccms_peak/Acidified_EA_2/Wildtype_strains/B. multivorans_CF1/CF1_EA+acid_48_P1-A-5_01_4954.mzML	0	0	0	0	0	0	0	0	0	0	0	0	0	0	0	0	0	0	0	0	0	0	0	0	0	0	0	0	0	0	0	0	0	0	0	0	0	0	0	0	0	0	0	0	0	0	0	0	0
f.MSV000088196/ccms_peak/ORNL R1 Raw/P1R1E8.mzML	0	0	0	0	0	0	0	0	0	0	0	0	0	0	0	0	0	0	0	0	0	0	0	0	0	0	0	0	0	0	0	0	0	0	0	0	0	0	0	0	0	0	0	0	0	0	0	0	0
f.MSV000088196/ccms_peak/ORNL R1 Raw/P1R1A2.mzML	0	0	0	0	0	0	0	0	0	0	0	0	0	0	0	0	0	0	0	0	0	0	0	0	0	0	0	0	0	0	0	0	0	0	0	0	0	0	0	0	0	0	0	0	0	0	0	0	0
f.MSV000080905/ccms_peak/Raw/Plate2/P3_EMP_69.mzML	0	0	0	0	0	0	0	0	0	0	0	0	0	0	0	0	0	0	0	0	0	0	0	0	0	0	0	0	0	0	0	0	0	0	0	0	0	0	0	0	0	0	0	0	0	0	0	0	0
f.MSV000088021/ccms_peak/210616_Moorea19_SpiffyLang/Mo_2019_562.mzML	0	0	0	0	0	0	0	0	0	0	0	0	0	0	0	0	0	0	0	0	0	0	0	0	0	0	0	0	0	0	0	0	0	0	0	0	0	0	0	0	0	0	0	0	0	0	0	0	0
f.MSV000088087/ccms_peak/RAW_Data/Plate_01_RAW_Data/5835130.mzML	0	0	0	0	0	0	0	0	0	0	0	0	0	0	0	0	0	0	0	0	0	0	0	0	0	0	0	0	0	0	0	0	0	0	0	0	0	0	0	0	0	0	0	0	0	0	0	0	0
f.MSV000088196/ccms_peak/ORNL R2 Raw/P1R2C1.mzML	0	0	0	0	0	0	0	0	0	0	0	0	0	0	0	0	0	0	0	0	0	0	0	0	0	0	0	0	0	0	0	0	0	0	0	0	0	0	0	0	0	0	0	0	0	0	0	0	0
f.MSV000084945/ccms_peak/Dataset2_2/LB_blanks/Trimethoprim/LB_SPE_48_Tri_1_P1-D-8_01_3807.mzML	0	0	0	0	0	0	0	0	0	0	0	0	0	0	0	0	0	0	0	0	0	0	0	0	0	0	0	0	0	0	0	0	0	0	0	0	0	0	0	0	0	0	1	0	0	0	0	0	0
f.MSV000088341/ccms_peak/New folder/KM_102721_TE-22.mzML	0	0	0	0	0	0	0	0	0	0	0	0	0	0	0	0	0	0	0	0	0	0	0	0	0	0	0	0	0	0	0	0	0	0	0	0	0	0	0	0	0	0	0	0	0	0	0	0	0
f.MSV000086926/ccms_peak/DOM_mzML/20200126_DOM_IB_OW_2.mzML	0	0	0	0	0	0	0	0	0	0	0	0	0	0	0	0	0	0	0	0	0	0	0	0	0	0	0	0	0	0	0	0	0	0	0	0	0	0	0	0	0	0	0	0	0	0	0	0	0
f.MSV000085480/ccms_peak/190626_Irina_OMZ_ENTP17/ETNP_19.mzML	0	0	0	0	0	0	0	0	0	0	0	0	0	0	0	0	0	0	0	0	0	0	0	0	0	0	0	0	0	0	0	0	0	0	0	0	0	0	0	0	0	0	0	0	0	0	0	0	0
f.MSV000087790/ccms_peak/mzxml/205.mzML	0	0	0	0	0	0	0	0	0	0	0	0	0	0	0	0	0	0	0	0	0	0	0	0	0	0	0	0	0	0	0	0	0	0	0	0	0	0	0	0	0	0	0	0	0	0	0	0	0
f.MSV000085129/ccms_peak/mzMLs_4.5x/03228_An_6_2.mzML	0	0	0	0	0	0	0	0	0	0	0	0	0	0	0	0	0	0	0	0	0	0	0	0	0	0	0	0	0	0	0	0	0	0	0	0	0	0	0	0	0	0	0	0	0	0	0	0	0
f.MSV000087793/ccms_peak/LB_SPE_48_2_P1-D-4_01_3800.mzML	0	0	0	0	0	0	0	0	0	0	0	0	0	0	0	0	0	0	0	0	0	0	0	0	0	0	0	0	0	0	0	0	0	0	0	0	0	0	0	0	0	0	0	0	0	0	0	0	0
f.MSV000081351/ccms_peak/mzXML_Files/Rhee_1/38877.mzXML	0	0	0	0	0	0	0	0	0	0	0	0	0	0	0	0	0	0	0	0	0	0	0	0	0	0	0	0	0	0	0	0	0	0	0	0	0	0	0	0	0	0	0	0	0	0	0	0	0
f.MSV000088745/ccms_peak/127_6_Prubra_WET_58_P1-A-1_01_12082.mzML	0	0	0	0	0	0	0	0	0	0	0	0	0	0	0	0	0	0	0	0	0	0	0	0	0	0	0	0	0	0	0	0	0	0	0	0	0	0	0	0	0	0	0	0	0	0	0	0	0
f.MSV000085852/ccms_peak/Samples_raw/CCE2019_92.mzML	0	0	0	0	0	0	0	0	0	0	0	0	0	0	0	0	0	0	0	0	0	0	0	0	0	0	0	0	0	0	0	0	0	0	0	0	0	0	0	0	0	0	0	0	0	0	0	0	0
f.MSV000080673/ccms_peak/2017.AmericanGut3K.mzXMLfiles/Samples/000009985_RC11_01_6367.mzML	0	0	0	0	0	0	0	0	0	0	0	0	0	0	0	0	0	0	0	0	0	0	0	0	0	0	0	0	0	0	0	0	0	0	0	0	0	0	0	1	0	0	1	0	0	0	0	0	0
f.MSV000083475/ccms_peak/RAW/PLATE5/5C2_3_19_girguis-50-s007-a04.mzML	0	0	0	0	0	0	0	0	0	0	0	0	0	0	0	0	0	1	0	0	0	0	0	0	0	0	0	0	0	0	0	0	0	0	0	0	0	0	0	0	0	0	0	0	0	0	0	0	0
f.MSV000082869/ccms_peak/Colgate_phase2/Plate8/95126_R-E11.mzML	0	0	0	0	0	0	0	0	0	0	0	0	0	0	0	0	0	0	0	0	0	0	0	0	0	0	0	0	0	0	0	0	0	0	0	0	0	0	0	0	0	0	0	0	0	0	0	0	0
f.MSV000084322/ccms_peak/Plate6_mzXML files/Plate6_54934_Skin_GE8_01_26771.mzML	0	0	0	0	0	0	0	0	0	0	0	0	0	0	0	0	0	0	0	0	0	0	0	0	0	0	0	0	0	0	0	0	0	0	0	0	0	0	0	0	0	0	0	0	0	0	0	0	0
f.MSV000084024/ccms_peak/2018_02_12_NSF_FGA_Plates1_2_mzXML/PD-FGA-40_BE11_01_8419.mzML	0	0	0	0	0	0	0	0	0	0	0	0	0	0	0	0	0	0	0	0	0	0	0	0	0	0	0	0	0	0	0	0	0	0	0	0	0	0	0	0	0	0	0	0	0	0	0	0	0
f.MSV000078556/ccms_peak/Human_Swabs/Man/5m__BH4_01_1394.mzXML	0	0	0	0	0	0	0	0	0	0	0	0	0	0	0	0	0	0	0	0	0	0	0	0	0	0	0	0	0	0	0	0	0	0	0	0	0	0	0	0	0	0	0	0	0	0	0	0	0
f.MSV000088196/ccms_peak/ORNL R1 Raw/P2R1B1.mzML	0	0	0	0	0	0	0	0	0	0	0	0	0	0	0	0	0	0	0	0	0	0	0	0	0	0	0	0	0	0	0	0	0	0	0	0	0	0	0	0	0	0	0	0	0	0	0	0	0
f.MSV000079697/ccms_peak/G5_mzxml/group5_P2_H8.mzXML	0	0	0	0	0	0	0	0	0	0	0	0	0	0	0	0	0	0	0	0	0	0	0	0	0	0	0	0	0	0	0	0	0	0	0	0	0	0	0	0	0	0	0	0	0	0	0	0	0
f.MSV000082082/ccms_peak/raw/170821_CCE2017_MSMS/CCE_P1706_145_MSMS.mzML	0	0	0	0	0	0	0	0	0	0	0	0	0	0	0	0	0	0	0	0	0	0	0	0	0	0	0	0	0	0	0	0	0	0	0	0	0	0	0	0	0	0	0	0	0	0	0	0	0
f.MSV000078604/ccms_peak/PDorr_0526_14Sep12_Lynx_12-06-05.mzXML	0	0	0	0	0	0	0	0	0	0	0	0	0	0	0	0	0	0	0	0	0	0	0	0	0	0	0	0	0	0	0	0	0	0	0	0	0	0	0	0	0	0	0	0	0	0	0	0	0
f.MSV000085555/ccms_peak/raw_pos/DOM-20200511_pos_2.mzML	0	0	0	0	0	0	0	0	0	0	0	0	0	0	0	0	0	0	0	0	0	0	0	0	0	0	0	0	0	0	0	0	0	0	0	0	0	0	0	0	0	0	0	0	0	0	0	0	0
f.MSV000088380/ccms_peak/KM_110321_TE-11.mzML	0	0	0	0	0	0	0	0	0	0	0	0	0	0	0	0	0	0	0	0	0	0	0	0	0	0	0	0	0	0	0	0	0	0	0	0	0	0	0	0	0	0	0	0	0	0	0	0	0
f.MSV000083065/ccms_peak/Blood_plasma/Twins_samples/TW-CY-001_RA12_01_35858.mzML	0	0	0	0	0	0	0	0	0	0	0	0	0	0	0	0	0	0	0	0	0	0	0	0	0	0	0	0	0	0	0	0	0	0	0	0	0	0	0	0	0	0	0	0	0	0	0	0	0
f.MSV000080102/ccms_peak/mzXML/Samples/C18p_5uL_NASA_Sample_BB8_01_25964.mzML	0	0	0	0	0	0	0	0	0	0	0	0	0	0	0	0	0	0	0	0	0	0	0	0	0	0	0	0	0	0	0	0	0	0	0	0	0	0	0	0	0	0	0	0	0	0	0	0	0
f.MSV000082423/ccms_peak/data_mzxml_beef/Samples_beef/G96158_5x_RG3_01_32704.mzML	0	0	0	0	0	0	0	0	0	0	0	0	0	0	0	0	0	0	0	0	0	0	0	0	0	0	0	0	0	0	0	0	0	0	0	0	0	0	0	0	0	0	0	0	0	0	0	0	0
f.MSV000087790/ccms_peak/mzxml/215.mzML	0	0	0	0	0	0	0	0	0	0	0	0	0	0	0	0	0	0	0	0	0	0	0	0	0	0	0	0	0	0	0	0	0	0	0	0	0	0	0	0	0	0	0	0	0	0	0	0	0
f.MSV000084024/ccms_peak/2018_02_12_NSF_FGA_Plates1_2_mzXML/PD-FGA-50_BF11_01_8440.mzML	0	0	0	0	0	0	0	0	0	0	0	0	0	0	0	0	0	0	0	0	0	0	0	0	0	0	0	0	0	0	0	0	0	0	0	0	0	0	0	0	0	0	0	0	0	0	0	0	0
f.MSV000087157/ccms_peak/Strains mzXMLs/mFLRO1-2_P2-E-5_01_11820.mzML	0	0	0	0	0	0	0	0	0	0	0	0	0	0	0	0	0	0	0	0	0	0	0	0	0	0	0	0	0	0	0	0	0	0	0	0	0	0	0	0	0	0	0	0	0	0	0	0	0
f.MSV000085480/ccms_peak/190626_Irina_OMZ_ENTP17/ETNP_8.mzML	0	0	0	0	0	0	0	0	0	0	0	0	0	0	0	0	0	0	0	0	0	0	0	0	0	0	0	0	0	0	0	0	0	0	0	0	0	0	0	0	0	0	0	0	0	0	0	0	0
f.MSV000086012/ccms_peak/mzxml_p1/data/KRG/KRG_29_RD8_01_56206.mzML	0	0	0	0	0	0	0	0	0	0	0	0	0	0	0	0	0	0	0	0	0	0	0	0	0	0	0	0	0	0	0	0	0	0	0	0	0	0	0	0	0	0	0	0	0	0	0	0	0
f.MSV000082402/ccms_peak/raw/T6SS-Triple_48h_1.mzML	0	0	0	0	0	0	0	0	0	0	0	0	0	0	0	0	0	0	0	0	0	0	0	0	0	0	0	0	0	0	0	0	0	0	0	0	0	0	0	0	0	0	0	0	0	0	0	0	0
f.MSV000088235/ccms_peak/Raw/P610029-11C-002.mzML	0	0	0	0	0	0	0	0	0	0	0	0	0	0	0	0	0	0	0	0	0	0	0	0	0	0	0	0	0	0	0	0	0	0	0	0	0	0	0	0	0	0	0	0	0	0	0	0	0
f.MSV000082869/ccms_peak/Colgate_phase2/Plate7/95659_R-C4.mzML	0	0	0	0	0	0	0	0	0	0	0	0	0	0	0	0	0	0	0	0	0	0	0	0	0	0	0	0	0	0	0	0	0	0	0	0	0	0	0	0	0	0	0	0	0	0	0	0	0
f.MSV000088021/ccms_peak/210621_Moorea19_Robomics/Mo_2019_132.mzML	0	0	0	0	0	0	0	0	0	0	0	0	0	0	0	0	0	0	0	0	0	0	0	0	0	0	0	0	0	0	0	0	0	0	0	0	0	0	0	0	0	0	0	0	0	0	0	0	0
f.MSV000084680/ccms_peak/mzXML/BH6_BH6_01_13881.mzML	0	0	0	0	0	0	0	0	0	0	0	0	0	0	0	0	0	0	0	0	0	0	0	1	0	0	0	0	0	0	0	0	0	0	0	0	0	0	0	0	0	0	0	0	0	0	0	0	0
f.MSV000083756/ccms_peak/Fecal-2-MeOH_RB1_38.mzML	0	0	0	0	0	0	0	0	0	0	0	0	1	0	0	0	0	0	0	0	0	0	0	1	0	0	0	0	0	0	0	0	0	0	0	0	0	0	0	0	0	0	0	0	0	0	0	0	0
f.MSV000086639/ccms_peak/raw/PLT1_H5.mzML	0	0	0	0	0	0	0	0	0	0	0	0	0	0	0	0	0	0	0	0	0	0	0	1	0	0	0	0	0	0	0	0	0	0	0	0	0	0	0	0	0	0	0	0	0	0	0	0	0
f.MSV000083734/ccms_peak/mzxml/PTJ0090_E_lenta_14A_RE2_01_40194.mzML	0	0	1	0	0	0	0	0	0	0	0	0	1	0	0	0	0	0	0	0	0	0	0	0	0	0	0	0	0	0	0	0	0	0	0	0	0	0	0	0	0	0	0	0	0	0	0	0	0
f.MSV000083666/ccms_peak/mzxml/samples/GF20.D10_BB3_01_41803.mzML	0	0	0	0	0	0	0	0	0	0	0	0	0	0	0	0	0	0	0	0	0	0	0	0	0	0	0	0	0	0	0	0	0	0	0	0	0	0	0	0	0	0	0	0	0	0	0	0	0
f.MSV000088380/ccms_peak/KM_102721_TE-05.mzML	0	0	0	0	0	0	0	0	0	0	0	0	0	0	0	0	0	0	0	0	0	0	0	0	0	0	0	0	0	0	0	0	0	0	0	0	0	0	0	0	0	0	0	0	0	0	0	0	0
f.MSV000082433/ccms_peak/raw/20161102_Amerindian_Plate3/M-240.mzML	0	0	0	0	0	0	0	0	0	0	0	0	0	0	0	0	0	0	0	0	0	0	0	0	0	0	0	0	0	0	0	0	0	0	0	0	0	0	0	0	0	0	0	0	0	0	0	0	0
f.MSV000080102/ccms_peak/mzXML/Samples/C18p_5uL_NASA_Sample_BA5_01_25946.mzML	0	0	0	0	0	0	0	1	0	0	0	1	0	0	0	0	0	0	0	0	0	0	0	0	0	0	0	0	0	0	0	0	0	0	0	0	0	0	0	0	0	0	0	0	0	0	0	0	0
f.MSV000081477/ccms_peak/mzXML/Plate4/C21_BE4_01_685.mzML	0	0	0	0	0	0	0	0	0	0	0	0	0	0	0	0	0	0	0	0	0	0	0	0	0	0	0	0	0	0	0	0	0	0	0	0	0	0	0	0	0	0	0	0	0	0	0	0	0
f.MSV000088235/ccms_peak/Raw/P610044-11K-002.mzML	0	0	0	0	0	0	0	0	0	0	0	0	0	0	0	0	0	0	0	0	0	0	0	0	0	0	0	0	0	0	0	0	0	0	0	0	0	0	0	0	0	0	0	0	0	0	0	0	0
f.MSV000088196/ccms_peak/ORNL R1 Raw/P2R1A1.mzML	0	0	0	0	0	0	0	0	0	0	0	0	0	0	0	0	0	0	0	0	0	0	0	0	0	0	0	0	0	0	0	0	0	0	0	0	0	0	0	0	0	0	0	0	0	0	0	0	0
f.MSV000087522/ccms_peak/pos/ECG_1_18C_BB3_01_56947.mzML	0	0	0	0	0	0	0	0	0	0	0	0	0	0	0	0	0	0	0	0	0	0	0	0	0	0	0	0	0	0	0	0	0	0	0	0	0	0	0	0	0	0	0	0	0	0	0	0	0
f.MSV000088337/ccms_peak/mzXML/NIST_POS_Samp_15-02_BC3_01_61932.mzML	0	0	0	0	0	0	0	0	0	0	0	0	0	0	0	0	0	0	0	0	0	0	0	0	0	0	0	0	0	0	0	0	0	0	0	0	0	0	0	0	0	0	0	0	0	0	0	0	0
f.MSV000084007/ccms_peak/040119_5.mzXML	0	0	0	0	0	0	0	0	0	0	0	0	0	0	0	0	0	0	0	0	0	0	0	0	0	0	0	0	0	0	0	0	0	0	0	0	0	0	0	0	0	0	0	0	0	0	0	0	0
f.MSV000088196/ccms_peak/ORNL R1 Raw/P2R1H1.mzML	0	0	0	0	0	0	0	0	0	0	0	0	0	0	0	0	0	0	0	0	0	0	0	0	0	0	0	0	0	0	0	0	0	0	0	0	0	0	0	0	0	0	0	0	0	0	0	0	0
f.MSV000084322/ccms_peak/Plate6_mzXML files/Plate6_54988_Skin_GH4_01_26882.mzML	0	0	0	0	0	0	0	0	0	0	0	0	0	0	0	0	0	0	0	0	0	0	0	0	0	0	0	0	0	0	0	0	0	0	0	0	0	0	0	0	0	0	0	0	0	0	0	0	0
f.MSV000087127/ccms_peak/peak/20170728_KBL_PZ-KM_Root_SMs__QE139-UV_C18_102_POS-MSMS_5_MaizeRoot-WT-Drought_A_MeOH__102040eV_80to1200_S1_Run19.mzML	0	0	0	0	0	0	0	0	0	0	0	0	0	0	0	0	0	0	0	0	0	0	0	0	0	0	0	0	0	0	0	0	0	0	0	0	0	0	0	0	0	0	0	0	0	0	0	0	0
f.MSV000084900/ccms_peak/Global_Foodomics_composite_data_2020/MSV000083010_core/G87550_1x_BH2_01_26646.mzML	0	0	0	0	0	0	0	0	0	0	0	0	0	0	0	0	0	0	0	0	0	0	0	0	0	0	0	0	0	0	0	0	0	0	0	0	0	0	0	0	0	0	0	0	0	0	0	0	0
f.MSV000085120/ccms_peak/Plate 3/BAX229_2x_BE9_01_23411.mzML	0	0	0	0	0	0	0	0	0	0	0	0	0	0	0	0	0	0	0	0	0	0	0	0	0	0	0	0	0	0	0	0	0	0	0	0	0	0	0	0	0	0	0	0	0	0	0	0	0
f.MSV000087728/ccms_peak/VGF_pos_with_QC_and_blanks_raw/VGF156_G08_pos.mzML	0	0	0	0	0	0	0	0	0	0	0	0	0	0	0	0	0	0	0	0	0	0	0	0	0	0	0	0	0	0	0	0	0	0	0	0	0	0	0	0	0	0	0	0	0	0	0	0	0
f.MSV000083423/ccms_peak/Plate 2_mzXML files/2F12_GF12_01_19924.mzML	0	0	0	0	0	0	0	0	0	0	0	0	0	0	0	0	0	0	0	0	0	0	0	0	0	0	0	0	0	0	0	0	0	0	0	0	0	0	0	0	0	0	0	0	0	0	0	0	0
f.MSV000083378/ccms_peak/Thai_wGPS/20170904_NT_265_BE8_01_19865.mzML	0	0	0	0	0	0	0	0	0	0	0	0	0	0	0	0	0	0	0	0	0	0	0	0	0	0	0	0	0	0	0	0	0	0	0	0	0	0	0	0	0	0	0	0	0	0	0	0	0
f.MSV000084024/ccms_peak/2018_02_12_NSF_FGA_Plates1_2_mzXML/PD-FGA-52_BG3_01_8445.mzML	0	0	0	0	0	0	0	0	0	0	0	0	0	0	0	0	0	0	0	0	0	0	0	0	0	0	0	0	0	0	0	0	0	0	0	0	0	0	0	0	0	0	0	0	0	0	0	0	0
f.MSV000083183/ccms_peak/raw/Bsub4_51.mzML	0	1	0	0	0	0	0	0	0	0	0	1	0	0	0	0	0	0	0	0	0	0	0	0	0	0	0	0	0	0	0	0	0	0	0	0	0	0	0	0	0	0	0	0	0	0	0	0	0
f.MSV000086666/ccms_peak/01003-88-26.mzML	0	0	0	0	0	0	0	0	0	0	0	0	0	0	0	0	0	0	0	0	0	0	0	0	0	0	0	0	0	0	0	0	0	0	0	0	0	0	0	0	0	0	0	0	0	0	0	0	0
f.MSV000083073/ccms_peak/raw_files/samples/94179.mzML	0	0	0	0	0	0	0	0	0	0	0	0	0	0	0	0	0	0	0	0	0	0	0	0	0	0	0	0	0	0	0	0	0	0	0	0	0	0	0	0	0	0	0	0	0	0	0	0	0
f.MSV000084024/ccms_peak/2018_02_12_NSF_FGA_Plates1_2_mzXML/PD-FGA-32_BE3_02_8404.mzML	0	0	0	0	0	0	0	0	0	0	0	0	0	0	0	0	0	0	0	0	0	0	0	0	0	0	0	0	0	0	0	0	0	0	0	0	0	0	0	0	0	0	0	0	0	0	0	0	0
f.MSV000082402/ccms_peak/raw/T6SS-Triple_48h_3.mzML	0	0	0	0	0	0	0	0	0	0	0	1	0	0	0	0	0	0	0	0	0	0	0	0	0	0	0	0	0	0	0	0	0	0	0	0	0	0	0	0	0	0	0	0	0	0	0	0	0
f.MSV000083578/ccms_peak/20190307_EAFIT_ALL_mzXML/NM_T_R8_GD7_01_21223.mzML	0	0	0	0	0	0	0	0	0	0	0	0	0	0	0	0	0	0	0	0	0	0	0	0	0	0	0	0	0	0	0	0	0	0	0	0	0	0	0	0	0	0	0	0	0	0	0	0	0
f.MSV000083475/ccms_peak/RAW/PLATE3and4/4A7_2_36_pinto-63-s026-a03.mzML	0	0	0	0	0	0	0	0	0	0	0	0	0	0	0	0	0	0	0	0	0	0	0	0	0	0	0	0	0	0	0	0	0	0	0	0	0	0	0	0	0	0	0	0	0	0	0	0	0
f.MSV000086064/ccms_peak/NP6-ST2-YEME-02-1_44.mzML	0	0	0	0	0	0	0	0	0	0	0	0	0	0	0	0	0	0	0	0	0	0	0	0	0	0	0	0	0	0	0	0	0	0	0	0	0	0	0	0	0	0	0	0	0	0	0	0	0
f.MSV000087749/ccms_peak/Plate4/KoLRI_Pos_027184.mzML	0	0	0	0	0	0	0	0	0	0	0	0	0	0	0	0	0	0	0	0	0	0	0	0	0	0	0	0	0	0	0	0	0	0	0	0	0	0	0	0	0	0	0	0	0	0	0	0	0
f.MSV000085852/ccms_peak/Samples_raw/CCE2019_58.mzML	0	0	0	0	0	0	0	0	0	0	0	0	0	0	0	0	0	0	0	0	0	0	0	0	0	0	0	0	0	0	0	0	0	0	0	0	0	0	0	0	0	0	0	0	0	0	0	0	0
f.MSV000083756/ccms_peak/QCmix1_RF2_3.mzML	0	0	0	0	0	0	0	0	0	0	0	0	0	0	0	0	0	0	0	0	0	0	0	0	0	0	0	0	0	0	0	0	0	0	0	0	0	0	0	0	0	0	0	0	0	0	0	0	0
f.MSV000083004/ccms_peak/Bile_acid_gavage_experiment/PD8_13_BH9_01_16784.mzML	0	0	0	0	0	0	0	0	0	0	0	0	0	0	0	0	0	0	0	0	0	0	0	0	0	0	0	0	0	0	0	0	0	0	0	0	0	0	0	0	0	0	0	0	0	0	0	0	0
f.MSV000085480/ccms_peak/190626_Irina_OMZ_ENTP17/ETNP_75_SIO.mzML	0	0	0	0	0	0	0	0	0	0	0	0	0	0	0	0	0	0	0	0	0	0	0	0	0	0	0	0	0	0	0	0	0	0	0	0	0	0	0	0	0	0	0	0	0	0	0	0	0
f.MSV000088021/ccms_peak/210619_Moorea19_PlanC/Mo_2019_219.mzML	0	0	0	0	0	0	0	0	0	0	0	0	0	0	0	0	0	0	0	0	0	0	0	0	0	0	0	0	0	0	0	0	0	0	0	0	0	0	0	0	0	0	0	0	0	0	0	0	0
f.MSV000087694/ccms_peak/Diseas Markers/98.mzML	0	0	0	0	0	0	0	0	0	0	0	0	0	0	0	0	0	0	0	0	0	0	0	0	0	0	0	0	0	0	0	0	0	0	0	0	0	0	0	0	0	0	0	0	0	0	0	0	0
f.MSV000085506/ccms_peak/Raw_Spectrum_Files/Reference_pop_CSF_lipid/UDN_BG_A_C_QC_Pool_L_142_POS_11Mar17_Lola-WCSH7906.mzML	0	0	0	0	0	0	0	0	0	0	0	0	0	0	0	0	0	0	0	0	0	0	0	0	0	0	0	0	0	0	0	0	0	0	0	0	0	0	0	0	0	0	0	0	0	0	0	0	0
f.MSV000083756/ccms_peak/Fecal-1-MeOH_RA1_34.mzML	0	0	0	0	0	0	0	0	0	0	0	0	0	0	0	0	0	0	0	0	0	0	0	0	0	0	0	0	0	0	0	0	0	0	0	0	0	0	0	0	0	0	0	0	0	0	0	0	0
f.MSV000087346/ccms_peak/QC_5.mzML	0	0	0	0	0	0	0	0	0	0	0	0	0	0	0	0	0	0	0	0	0	0	0	0	0	0	0	0	0	0	0	0	0	0	0	0	0	0	0	0	0	0	0	0	0	0	0	0	0
f.MSV000079813/ccms_peak/Corn_mzxml_MS1-2/XA_light_2.mzXML	0	0	0	0	0	0	0	0	0	0	0	0	0	0	0	0	0	0	0	0	0	0	0	0	0	0	0	0	0	0	0	0	0	0	0	0	0	0	0	0	0	0	0	0	0	0	0	0	0
f.MSV000088735/ccms_peak/Plate_01/IFXI19-D13-AV-STWK2.mzML	0	0	0	0	0	0	0	0	0	0	0	0	0	0	0	0	0	0	0	0	0	0	0	0	0	0	0	0	0	0	0	0	0	0	0	0	0	0	0	0	0	0	0	0	0	0	0	0	0
f.MSV000080337/ccms_peak/ASM/Strains/VVP196_ASM_GC11_01_30080.mzXML	0	0	0	0	0	0	0	0	0	0	0	0	0	0	0	0	0	0	0	0	0	0	0	0	0	0	0	0	0	0	0	0	0	0	0	0	0	0	0	0	0	0	0	0	0	0	0	0	0
f.MSV000084024/ccms_peak/2018_02_12_NSF_FGA_Plates1_2_mzXML/PD-FGA-16_BC7_01_8366.mzML	0	0	0	0	0	0	0	0	0	0	0	0	0	0	0	0	0	0	0	0	0	0	0	0	0	0	0	0	0	0	0	0	0	0	0	0	0	0	0	0	0	0	0	0	0	0	0	0	0
f.MSV000087694/ccms_peak/Diseas Markers/96.mzML	0	0	0	0	0	0	0	0	0	0	0	0	0	0	0	0	0	0	0	0	0	0	0	0	0	0	0	0	0	0	0	0	0	0	0	0	0	0	0	0	0	0	0	0	0	0	0	0	0
f.MSV000085480/ccms_peak/190626_Irina_OMZ_ENTP17/ETNP_75.mzML	0	0	0	0	0	0	0	0	0	0	0	0	0	0	0	0	0	0	0	0	0	0	0	0	0	0	0	0	0	0	0	0	0	0	0	0	0	0	0	0	0	0	0	0	0	0	0	0	0
f.MSV000084900/ccms_peak/Global_Foodomics_composite_data_2020/MSV000083010_core/G79202_1x_RF9_01_18876.mzML	0	0	0	0	0	0	0	0	0	0	0	0	0	0	0	0	0	0	0	0	0	0	0	0	0	0	0	0	0	0	0	0	0	0	0	0	0	0	0	0	0	0	0	0	0	0	0	0	0
f.MSV000085119/ccms_peak/Malpighiaceae_POS/Malpighiaceae_Plate5_POS/P5_D7_GD7_01_53973.mzML	0	0	0	0	0	0	0	0	0	0	0	0	0	0	0	0	0	0	0	0	0	0	0	0	0	0	0	0	0	0	0	0	0	0	0	0	0	0	0	0	0	0	0	0	0	0	0	0	0
f.MSV000083320/ccms_peak/data/99570.mzML	0	0	0	0	0	0	0	0	0	0	0	0	0	0	0	0	0	0	0	0	0	0	0	0	0	0	0	0	0	0	0	0	0	0	0	0	0	0	0	0	0	0	0	0	0	0	0	0	0
f.MSV000086721/ccms_peak/mzxmls/Soot-D5_P1-B-11_01_7291.mzML	0	0	0	0	0	0	0	0	0	0	0	0	0	0	0	0	0	0	0	0	0	0	0	0	0	0	0	0	0	0	0	0	0	0	0	0	0	0	0	0	0	0	0	0	0	0	0	0	0
f.MSV000080397/ccms_peak/Controls/C2_NT4_BF4_01_31914.mzML	0	0	0	0	0	0	0	0	0	0	0	0	0	0	0	0	0	0	0	0	0	0	0	0	0	0	0	0	0	0	0	0	0	0	0	0	0	0	0	0	0	0	0	0	0	0	0	0	0
f.MSV000081683/ccms_peak/data_mzxml/Samples_rep/G78928_RF4_01_17606.mzML	0	0	0	0	0	0	0	0	0	0	0	0	0	0	0	0	0	0	0	0	0	0	0	0	0	0	0	0	0	0	0	0	0	0	0	0	0	0	0	0	0	0	0	0	0	0	0	0	0
f.MSV000085226/ccms_peak/qemistree_midi_data/G79202_1x_RF9_01_18876.mzML	0	0	0	0	0	0	0	0	0	0	0	0	0	0	0	0	0	0	0	0	0	0	0	0	0	0	0	0	0	0	0	0	0	0	0	0	0	0	0	0	0	0	0	0	0	0	0	0	0
f.MSV000084900/ccms_peak/Global_Foodomics_composite_data_2020/MSV000083010_core/G78918_rerun_RA4_01_17526.mzML	0	0	0	0	0	0	0	0	0	0	0	0	0	0	0	0	0	0	0	0	0	0	0	0	0	0	0	0	0	0	0	0	0	0	0	0	0	0	0	0	0	0	0	0	0	0	0	0	0
f.MSV000079446/ccms_peak/Pepper/Branch-1/Flower/Flower_Tube-41_P1-D-5_01_26831.mzXML	0	0	0	0	0	0	0	0	0	0	0	0	0	0	0	0	0	0	0	0	0	0	0	0	0	0	0	0	0	0	0	0	0	0	0	0	0	0	0	0	0	0	0	0	0	0	0	0	0
f.MSV000084900/ccms_peak/Global_Foodomics_composite_data_2020/MSV000083010_core/G87562_1x_BA10_01_26549.mzML	0	0	0	0	0	0	0	0	0	0	0	0	0	0	0	0	0	0	0	0	0	0	0	0	0	0	0	0	0	0	0	0	0	0	0	0	0	0	0	0	0	0	0	0	0	0	0	0	0
f.MSV000085843/ccms_peak/raw/XA_Green_83.mzML	0	0	0	0	0	0	0	0	0	0	0	0	0	0	0	0	0	0	0	0	0	0	0	0	0	0	0	0	0	0	0	0	0	0	0	0	0	0	0	0	0	0	0	0	0	0	0	0	0
f.MSV000084734/ccms_peak/files/Animal_plant_beverage_subset/plants_small/files/G78811_p12_g12_rerun_GC8_01_21708.mzML	0	0	0	0	0	0	0	0	0	0	0	0	0	0	0	0	0	0	0	0	0	0	0	0	0	0	0	0	0	0	0	0	0	0	0	0	0	0	0	0	0	0	0	0	0	0	0	0	0
f.MSV000087728/ccms_peak/VGF_pos_with_QC_and_blanks_raw/VGF144_A08_pos.mzML	0	0	0	0	0	0	0	0	0	0	0	0	0	0	0	0	0	0	0	0	0	0	0	0	0	0	0	0	0	0	0	0	0	0	0	0	0	0	0	0	0	0	0	0	0	0	0	0	0
f.MSV000086161/ccms_peak/Positive raw data/KP046_Positive.mzML	0	0	0	0	0	0	0	0	0	0	0	0	0	0	0	0	0	0	0	0	0	0	0	0	0	0	0	0	0	0	0	0	0	0	0	0	0	0	0	0	0	0	0	0	0	0	0	0	0
f.MSV000083378/ccms_peak/Thai_wGPS/20170904_NT_552_RD1_01_20186.mzML	0	0	0	0	0	0	0	0	0	0	0	0	0	0	0	0	0	0	0	0	0	0	0	0	0	0	0	0	0	0	0	0	0	0	0	0	0	0	0	0	0	0	0	0	0	0	0	0	0
f.MSV000087685/ccms_peak/raw/PLT2_A9.mzML	0	0	0	0	0	0	0	0	0	0	0	0	0	0	0	0	0	0	0	0	0	0	0	0	0	0	0	0	0	0	0	0	0	0	0	0	0	0	0	0	0	0	0	0	0	0	0	0	0
f.MSV000083729/ccms_peak/StromTissuePos_mzXMLfiles/Stromatolite_Tissue_49_pos.mzML	0	0	0	0	0	0	0	0	0	0	0	0	0	0	0	0	0	0	0	0	0	0	0	0	0	0	0	0	0	0	0	0	0	0	0	0	0	0	0	0	0	0	0	0	0	0	0	0	0
f.MSV000081116/ccms_peak/TSB/Pseudomonas synxantha 32/P_syn_32_Mix5_SampleF7.mzML	0	0	0	0	0	0	0	0	0	0	0	0	0	0	0	0	0	0	0	0	0	0	0	0	0	0	0	0	0	0	0	0	0	0	0	0	0	0	0	0	0	0	0	0	0	1	0	0	0
f.MSV000085000/ccms_peak/KM_CB19.mzML	0	0	0	0	0	0	0	0	0	0	0	0	1	0	0	0	0	0	0	0	0	0	0	0	0	0	0	0	0	0	0	0	0	0	0	0	0	0	0	0	0	0	0	0	0	0	0	0	0
f.MSV000085852/ccms_peak/Samples_raw/CCE2019_46.mzML	0	0	0	0	0	0	0	0	0	0	0	0	0	0	0	0	0	0	0	0	0	0	0	0	0	0	0	0	0	0	0	0	0	0	0	0	0	0	0	0	0	0	0	0	0	0	0	0	0
f.MSV000083378/ccms_peak/Thai_wGPS/20170904_NT_284_RC4_01_19886.mzML	0	0	0	0	0	0	0	0	0	0	0	0	0	0	0	0	0	0	0	0	0	0	0	0	0	0	0	0	0	0	0	0	0	0	0	0	0	0	0	0	0	0	0	0	0	0	0	0	0
f.MSV000083689/ccms_peak/data_mzxml/samples_fecal/G85399_RC4_01_35109.mzML	0	0	0	0	0	0	0	0	0	0	0	0	0	0	0	0	0	0	0	0	0	0	0	0	0	0	0	0	0	0	0	0	0	0	0	0	0	0	0	0	0	0	0	0	0	0	0	0	0
f.MSV000088745/ccms_peak/103_3_Vcora_LYO_31_P1-A-1_01_12042.mzML	0	0	0	0	0	0	0	0	0	0	0	0	0	0	0	0	0	0	0	0	0	0	0	0	0	0	0	0	0	0	0	0	0	0	0	0	0	0	0	0	0	0	0	0	0	0	0	0	0
f.MSV000087905/ccms_peak/raw/deltaEDDS-21R.mzML	0	0	0	0	0	0	0	0	0	0	0	0	0	0	0	0	0	0	0	0	0	0	0	0	0	0	0	0	0	0	0	0	0	0	0	0	0	0	0	0	0	0	0	0	0	0	0	0	0
f.MSV000085120/ccms_peak/Plate 4/BAX343_2x_BH2_01_23570.mzML	0	0	0	0	0	0	0	0	0	0	0	0	0	0	0	0	0	0	0	0	0	0	0	0	0	0	0	0	0	0	0	0	0	0	0	0	0	0	0	0	0	0	0	0	0	0	0	0	0
f.MSV000082384/ccms_peak/raw/AH187_tasA_LB_48h_1.mzML	0	0	0	0	0	0	0	0	0	0	0	0	0	0	0	0	0	0	0	0	0	0	0	0	0	0	0	0	0	0	0	0	0	0	0	1	0	0	1	0	0	0	0	0	1	1	0	0	0
f.MSV000082402/ccms_peak/raw/Triple_48h_2.mzML	0	0	0	0	0	0	0	0	0	0	0	0	0	0	0	0	0	0	0	0	0	0	0	0	0	0	0	0	0	0	0	0	0	0	0	1	0	0	1	0	0	0	0	0	0	0	0	0	0
f.MSV000088196/ccms_peak/ORNL R1 Raw/P1R1B1.mzML	0	0	0	0	0	0	0	0	0	0	0	0	0	0	0	0	0	0	0	0	0	0	0	0	0	0	0	0	0	0	0	0	0	0	0	0	0	0	0	0	0	0	0	0	0	0	0	0	0
f.MSV000083320/ccms_peak/data/99608.mzML	0	0	0	0	0	0	0	0	0	0	0	0	0	0	0	0	0	0	0	0	0	0	0	0	0	0	0	0	0	0	0	0	0	0	0	0	0	0	0	0	0	0	0	0	0	0	0	0	0
f.MSV000085882/ccms_peak/raw/MS18_60_22.mzML	0	0	0	0	0	0	0	0	0	0	0	0	0	0	0	0	0	0	0	0	0	0	0	0	0	0	0	0	0	0	0	0	0	0	0	0	0	0	0	0	0	0	0	0	0	0	0	0	0
f.MSV000079697/ccms_peak/G2_mzxml/QC_G2_2.mzXML	0	0	0	0	0	0	0	0	0	0	0	0	0	0	0	0	0	0	0	0	0	0	0	0	0	0	0	0	0	0	0	0	0	0	0	0	0	0	0	0	0	0	0	0	0	0	0	0	0
f.MSV000086131/ccms_peak/Food/Food-310518-29.mzML	0	0	0	0	0	0	0	0	0	0	0	0	0	0	0	0	0	0	0	0	0	0	0	0	0	0	0	0	0	0	0	0	0	0	0	0	0	0	0	0	0	0	0	0	0	0	0	0	0
f.MSV000086744/ccms_peak/nissle-DA_chelomicsfe_1-new.mzML	0	0	0	0	0	0	0	0	0	0	0	0	0	0	0	0	0	0	0	0	0	0	0	0	0	0	0	0	0	0	0	0	0	0	0	0	0	0	0	0	0	0	0	0	0	0	0	0	0
f.MSV000084900/ccms_peak/Global_Foodomics_composite_data_2020/MSV000083014_course/G96160_5x_RA2_01_32570.mzML	0	0	0	0	0	0	0	0	0	0	0	0	0	0	0	0	0	0	0	0	0	0	0	0	0	0	0	0	0	0	0	0	0	0	0	0	0	0	0	0	0	0	0	0	0	0	0	0	0
f.MSV000088235/ccms_peak/Raw/P610010-11N-001.mzML	0	0	0	0	0	0	0	0	0	0	0	0	0	0	0	0	0	0	0	0	0	0	0	0	0	0	0	0	0	0	0	0	0	0	0	0	0	0	0	0	0	0	0	0	0	0	0	0	0
f.MSV000081949/ccms_peak/raw_files/samples/e_coli_pen12_rep_3.mzML	0	0	0	0	0	0	0	0	0	0	0	0	0	0	0	0	0	0	0	0	0	0	0	0	0	0	0	0	0	0	0	0	0	0	0	0	0	0	0	0	0	0	0	0	0	0	0	0	0
f.MSV000083791/ccms_peak/data_raw/JB182_80_3_fe.mzML	0	0	0	0	0	0	0	0	0	0	0	0	0	0	0	0	0	0	0	0	0	0	0	0	0	0	0	0	0	0	0	0	0	0	0	0	0	0	0	0	0	0	0	0	0	0	0	0	0
f.MSV000083791/ccms_peak/data_raw/JB182_100_2.mzML	0	0	0	0	0	0	0	0	0	0	0	0	0	0	0	0	0	0	0	0	0	0	0	0	0	0	0	0	0	0	0	0	0	0	0	0	0	0	0	0	0	0	0	0	0	0	0	0	0
f.MSV000085129/ccms_peak/mzMLs_4.5x/03215_An_2.mzML	0	0	0	0	0	0	0	0	0	0	0	0	0	0	0	0	0	0	0	0	0	0	0	0	0	0	0	0	0	0	0	0	0	0	0	0	0	0	0	0	0	0	0	0	0	0	0	0	0
f.MSV000085129/ccms_peak/mzMLs_5/03409_An_5.mzML	0	0	0	0	0	0	0	0	0	0	0	0	0	0	0	0	0	0	0	0	0	0	0	0	0	0	0	0	0	0	0	0	0	0	0	0	0	0	0	0	0	0	0	0	0	0	0	0	0
f.MSV000088021/ccms_peak/210619_Moorea19_PlanC/Mo_2019_234.mzML	0	0	0	0	0	0	0	0	0	0	0	0	0	0	0	0	0	0	0	0	0	0	0	0	0	0	0	0	0	0	0	0	0	0	0	0	0	0	0	0	0	0	0	0	0	0	0	0	0
f.MSV000080905/ccms_peak/Raw/Plate4/P5_EMP_47.mzML	0	0	0	0	0	0	0	0	0	0	0	0	0	0	0	0	0	0	0	0	0	0	0	0	0	0	0	0	0	0	0	0	0	0	0	0	0	0	0	0	0	0	0	0	0	0	0	0	0
f.MSV000083378/ccms_peak/Thai_wGPS/20170904_NT_264_BE7_01_19864.mzML	0	0	0	0	0	0	0	0	0	0	0	0	0	0	0	0	0	0	0	0	0	0	0	0	0	0	0	0	0	0	0	0	0	0	0	0	0	0	0	0	0	0	0	0	0	0	0	0	0
f.MSV000087157/ccms_peak/Strains mzXMLs/SH2D-1_P2-G-4_01_11825.mzML	0	0	0	0	0	0	0	0	0	0	0	0	0	0	0	0	0	0	0	0	0	0	0	0	0	0	0	0	0	0	0	0	0	0	0	0	0	0	0	0	0	0	0	0	0	0	0	0	0
f.MSV000083383/ccms_peak/raw/S_WT-3_Zn.mzML	0	0	0	0	0	0	0	0	0	0	0	0	0	0	0	0	0	0	0	0	0	0	0	0	0	0	0	0	0	0	0	0	0	0	0	0	0	0	0	0	0	0	0	0	0	0	0	0	0
f.MSV000079697/ccms_peak/G5_mzxml/group5_P2_F4.mzXML	0	0	0	0	0	0	0	0	0	0	0	0	0	0	0	0	0	0	0	0	0	0	0	0	0	0	0	0	0	0	0	0	0	0	0	0	0	0	0	0	0	0	0	0	0	0	0	0	0
f.MSV000084020/ccms_peak/data_raw/Needle at 2/RRC_3_49.mzML	0	0	0	0	0	0	0	0	0	0	0	0	0	0	0	0	0	0	0	0	0	0	0	0	0	0	0	0	0	0	0	0	0	0	0	0	0	0	0	0	0	0	0	0	0	0	0	0	0
f.MSV000085779/ccms_peak/raw_pos/RT_BP_Foam_2.mzML	0	0	0	0	0	0	0	0	0	0	0	0	0	0	0	0	0	0	0	0	0	0	0	0	0	0	0	0	0	0	0	0	0	0	0	0	0	0	0	0	0	0	0	0	0	0	0	0	0
f.MSV000083183/ccms_peak/raw/Bsub4_99.mzML	0	1	0	0	0	0	0	0	0	0	0	0	0	0	0	0	0	0	0	0	0	0	0	0	0	0	0	0	0	0	0	0	0	0	0	0	0	0	0	0	0	0	0	0	0	0	0	0	0
f.MSV000083889/ccms_peak/raw/2019_3_03_Holl_DOM_1.mzML	0	0	0	0	0	0	0	0	0	0	0	0	0	0	0	0	0	0	0	0	0	0	0	0	0	0	0	0	0	0	0	0	0	0	0	0	0	0	0	0	0	0	0	0	0	0	0	0	0
f.MSV000085120/ccms_peak/Plate12/BAX985_6x_GB6_01_24715.mzML	0	0	0	0	0	0	0	0	0	0	0	0	0	0	0	0	0	0	0	0	0	0	0	0	0	0	0	0	0	0	0	0	0	0	0	0	0	0	0	0	0	0	0	0	0	0	0	0	0
f.MSV000084900/ccms_peak/Global_Foodomics_composite_data_2020/MSV000084890_VA/VA10_2x_RB10_01_21622.mzML	0	0	0	0	0	0	0	0	0	0	0	0	0	0	0	0	0	0	0	0	0	0	0	0	0	0	0	0	0	0	0	0	0	0	0	0	0	0	0	0	0	0	0	0	0	0	0	0	0
f.MSV000088196/ccms_peak/ORNL R1 Raw/P2R1E8.mzML	0	0	0	0	0	0	0	0	0	0	0	0	0	0	0	0	0	0	0	0	0	0	0	0	0	0	0	0	0	0	0	0	0	0	0	0	0	0	0	0	0	0	0	0	0	0	0	0	0
f.MSV000085444/ccms_peak/peak/Hui_N3_fe.mzML	0	0	0	0	0	0	0	0	0	0	0	0	0	0	0	0	0	0	0	0	0	0	0	0	0	0	0	0	0	0	0	0	0	0	0	0	0	0	0	0	0	0	0	0	0	0	0	0	0
f.MSV000086131/ccms_peak/Feces/Sample-2B1.mzML	0	0	0	0	0	0	0	0	0	0	0	0	0	0	0	0	0	0	0	0	0	0	0	0	0	0	0	0	0	0	0	0	0	0	0	0	0	0	0	0	0	0	0	0	0	0	0	0	0
f.MSV000085944/ccms_peak/raw_data/skin_08_360_FH.mzML	0	0	0	0	0	0	0	0	0	0	0	0	0	0	0	0	0	0	0	0	0	0	0	0	0	0	0	0	0	0	0	0	0	0	0	0	0	0	0	0	0	0	0	0	0	0	0	0	0
f.MSV000084463/ccms_peak/Plate16_mzXML files/Plate16_61416_Soil_GD9_01_28265.mzML	0	0	0	0	0	0	0	0	0	0	0	0	0	0	0	0	0	0	0	0	0	0	0	0	0	0	0	0	0	0	0	0	0	0	0	0	0	0	0	0	0	0	0	0	0	0	0	0	0
f.MSV000088021/ccms_peak/210619_Moorea19_PlanC/Mo_2019_113.mzML	0	0	0	0	0	0	0	0	0	0	0	0	0	0	0	0	0	0	0	0	0	0	0	0	0	0	0	0	0	0	0	0	0	0	0	0	0	0	0	0	0	0	0	0	0	0	0	0	0
f.MSV000085129/ccms_peak/mzMLs_4.5x/03227_An_6.mzML	0	0	0	0	0	0	0	0	0	0	0	0	0	0	0	0	0	0	0	0	0	0	0	0	0	0	0	0	0	0	0	0	0	0	0	0	0	0	0	0	0	0	0	0	0	0	0	0	0
f.MSV000088745/ccms_peak/133_12_Amacl_LYO_92_P1-B-1_01_12120.mzML	0	0	0	0	0	0	0	0	0	0	0	0	0	0	0	0	0	0	0	0	0	0	0	0	0	0	0	0	0	0	0	0	0	0	0	0	0	0	0	0	0	0	0	0	0	0	0	0	0
f.MSV000083475/ccms_peak/RAW/PLATE6/6E8_7_33_distel-72-s006-a04.mzML	0	0	0	0	0	0	0	0	0	0	0	0	0	0	0	0	0	0	0	0	0	0	0	0	0	0	0	0	0	0	0	0	0	0	0	0	0	0	0	0	0	0	0	0	0	0	0	0	0
f.MSV000082402/ccms_peak/raw/Triple_LB_96h_02.mzML	0	0	0	0	0	0	0	0	0	0	0	0	0	0	0	0	0	0	0	0	0	0	0	0	0	0	0	0	0	0	0	0	0	0	0	0	0	0	0	0	0	0	0	0	0	1	0	0	0
f.MSV000088021/ccms_peak/210622_Moorea19_FACK/Mo_2019_480.mzML	0	0	0	0	0	0	0	0	0	0	0	0	0	0	0	0	0	0	0	0	0	0	0	0	0	0	0	0	0	0	0	0	0	0	0	0	0	0	0	0	0	0	0	0	0	0	0	0	0
f.MSV000083378/ccms_peak/Thai_wGPS/20170904_NT_527_GE7_01_20157.mzML	0	0	0	0	0	0	0	0	0	0	0	0	0	0	0	0	0	0	0	0	0	0	0	0	0	0	0	0	0	0	0	0	0	0	0	0	0	0	0	0	0	0	0	0	0	0	0	0	0
f.MSV000083729/ccms_peak/StromTissuePos_mzXMLfiles/Stromatolite_Tissue_95_pos.mzML	0	0	0	0	0	0	0	0	0	0	0	0	0	0	0	0	0	0	0	0	0	0	0	0	0	0	0	0	0	0	0	0	0	0	0	0	0	0	0	0	0	0	0	0	0	0	0	0	0
f.MSV000085843/ccms_peak/raw/QC_4.mzML	0	0	0	0	0	0	0	0	0	0	0	0	0	0	0	0	0	0	0	0	0	0	0	0	0	0	0	0	0	0	0	0	0	0	0	0	0	0	0	0	0	0	0	0	0	0	0	0	0
f.MSV000085120/ccms_peak/Plate10/BAX847_2x_BE11_01_24353.mzML	0	0	0	0	0	0	0	0	0	0	0	0	0	0	0	0	0	0	0	0	0	0	0	0	0	0	0	0	0	0	0	0	0	0	0	0	0	0	0	0	0	0	0	0	0	0	0	0	0
f.MSV000083383/ccms_peak/raw/S_YBT-3.mzML	0	0	0	0	0	0	0	0	0	0	0	0	0	0	0	0	0	0	0	0	0	0	0	0	0	0	0	0	0	0	0	0	0	0	0	0	0	0	0	0	0	0	0	0	0	0	0	0	0
f.MSV000084322/ccms_peak/Plate1_mzXML/Plate1_43522_Skin_GD2_01_26322.mzML	0	0	0	0	0	0	0	0	0	0	0	0	0	0	0	0	0	0	0	0	0	0	0	0	0	0	0	0	0	0	0	0	0	0	0	0	0	0	0	0	0	0	0	0	0	0	0	0	0
f.MSV000084024/ccms_peak/2018_02_12_NSF_FGA_Plates1_2_mzXML/PD-FGA-68_GB9_01_8482.mzML	0	0	0	0	0	0	0	0	0	0	0	0	0	0	0	0	0	0	0	0	0	0	0	0	0	0	0	0	0	0	0	0	0	0	0	0	0	0	0	0	0	0	0	0	0	0	0	0	0
f.MSV000085120/ccms_peak/Plate20/BAX1707_2x_GE3_01_25782.mzML	0	0	0	0	0	0	0	0	0	0	0	0	0	0	0	0	0	0	0	0	0	0	0	0	0	0	0	0	0	0	0	0	0	0	0	0	0	0	0	0	0	0	0	0	0	0	0	0	0
f.MSV000085129/ccms_peak/mzMLs_5/03420_An_1.mzML	0	0	0	0	0	0	0	0	0	0	0	0	0	0	0	0	0	0	0	0	0	0	0	0	0	0	0	0	0	0	0	0	0	0	0	0	0	0	0	0	0	0	0	0	0	0	0	0	0
f.MSV000088101/ccms_peak/ST001794/GItube_RawData_CSHpos_QC_04.mzML	0	0	0	0	0	0	0	0	0	0	0	0	0	0	0	0	0	0	0	0	0	0	0	0	0	0	0	0	0	0	0	0	0	0	0	0	0	0	0	0	0	0	0	0	0	0	0	0	0
f.MSV000084900/ccms_peak/Global_Foodomics_composite_data_2020/MSV000083010_core/G83401_5x_rerun_RE7_01_21493.mzML	0	0	0	0	0	0	0	0	0	0	0	0	0	0	0	0	0	0	0	0	0	0	0	0	0	0	0	0	0	0	0	0	0	0	0	0	0	0	0	0	0	0	0	0	0	0	0	0	0
f.MSV000083756/ccms_peak/Fecal-1-5EtOH-5H2O_RA10_151.mzML	0	0	0	0	0	0	0	0	0	0	0	0	0	0	0	0	0	0	0	0	0	0	0	0	0	0	0	0	0	0	0	0	0	0	0	0	0	0	0	0	0	0	0	0	0	0	0	0	0
f.MSV000084463/ccms_peak/Plate17_mzXML files/Plate17_45456_Soil_BE1_01_28404.mzML	0	0	0	0	0	0	0	0	0	0	0	0	0	0	0	0	0	0	0	0	0	0	0	0	0	0	0	0	0	0	0	0	0	0	0	0	0	0	0	0	0	0	0	0	0	0	0	0	0
f.MSV000084900/ccms_peak/Global_Foodomics_composite_data_2020/MSV000083014_course/G96362_5x_RD5_01_32644.mzML	0	0	0	0	0	0	0	0	0	0	0	0	0	0	0	0	0	0	0	0	0	0	0	0	0	0	0	0	0	0	0	0	0	0	0	0	0	0	0	0	0	0	0	0	0	0	0	0	0
f.MSV000088621/ccms_peak/mzXML/P_T_PBS_A_R1_BH9_01_15896.mzML	0	0	0	0	0	0	0	0	0	0	0	0	0	0	0	0	0	0	0	0	0	0	0	0	0	0	0	0	0	0	0	0	0	0	0	0	0	0	0	0	0	0	0	0	0	0	0	0	0
f.MSV000087942/ccms_peak/Plate_02_RAW/Tube_166.mzML	0	0	0	0	0	0	0	0	0	0	0	0	0	0	0	0	0	0	0	0	0	0	0	0	0	0	0	0	0	0	0	0	0	0	0	0	0	0	0	0	0	0	0	0	0	0	0	0	0
f.MSV000088735/ccms_peak/Plate_02/IFXI24-D3-AV-STWK0.mzML	0	0	0	0	0	0	0	0	0	0	0	0	0	0	0	0	0	0	0	0	0	0	0	0	0	0	0	0	0	0	0	0	0	0	0	0	0	0	0	0	0	0	0	0	0	0	0	0	0
f.MSV000087021/ccms_peak/KRuMBS_Monodiet_trials_Feb2020/W3_G1_M_GC3_01_56802.mzML	0	0	0	0	0	0	0	0	0	0	0	0	0	0	0	0	0	0	0	0	0	0	0	0	0	0	0	0	0	0	0	0	0	0	0	0	0	0	0	0	0	0	0	0	0	0	0	0	0
f.MSV000086178/ccms_peak/60.mzML	0	0	0	0	0	0	0	0	0	0	0	0	0	0	0	0	0	0	0	0	0	0	0	0	0	0	0	0	0	0	0	0	0	0	0	0	0	0	0	0	0	0	0	0	0	0	0	0	0
f.MSV000085120/ccms_peak/Plate 3/BAX264_2x_BH11_01_23443.mzML	0	0	0	0	0	0	0	0	0	0	0	0	0	0	0	0	0	0	0	0	0	0	0	0	0	0	0	0	0	0	0	0	0	0	0	0	0	0	0	0	0	0	0	0	0	0	0	0	0
f.MSV000079773/ccms_peak/Body04_Swabs/D08_Swab_2013_016_14_C.mzXML	0	0	0	0	0	0	0	0	0	0	0	0	0	0	0	0	0	0	0	0	0	0	0	0	0	0	0	0	0	0	0	0	0	0	0	0	0	0	0	0	0	0	0	0	0	0	0	0	0
f.MSV000087728/ccms_peak/VGF_pos_with_QC_and_blanks_raw/VGF157_D03_pos.mzML	0	0	0	0	0	0	0	0	0	0	0	0	0	0	0	0	0	0	0	0	0	0	0	0	0	0	0	0	0	0	0	0	0	0	0	0	0	0	0	0	0	0	0	0	0	0	0	0	0
f.MSV000085120/ccms_peak/Plate 4/BAX265_2x_BA1_01_23463.mzML	0	0	0	0	0	0	0	0	0	0	0	0	0	0	0	0	0	0	0	0	0	0	0	0	0	0	0	0	0	0	0	0	0	0	0	0	0	0	0	0	0	0	0	0	0	0	0	0	0
f.MSV000081343/ccms_peak/mzXML/Ileum/EZ739.mzXML	0	0	0	0	0	0	0	0	0	0	0	0	0	0	0	0	0	0	0	0	0	0	0	0	0	0	0	0	0	0	0	0	0	0	0	0	0	0	0	0	0	0	0	0	0	0	0	0	0
f.MSV000088021/ccms_peak/200625_KBay2020_Priority1/KB_2020_71.mzML	0	0	0	0	0	0	0	0	0	0	0	0	0	0	0	0	0	0	0	0	0	0	0	0	0	0	0	0	0	0	0	0	0	0	0	0	0	0	0	0	0	0	0	0	0	0	0	0	0
f.MSV000084900/ccms_peak/Global_Foodomics_composite_data_2020/MSV000083014_course/G96370_5x_RC12_01_32383.mzML	0	0	0	0	0	0	0	0	0	0	0	0	0	0	0	0	0	0	0	0	0	0	0	0	0	0	0	0	0	0	0	0	0	0	0	0	0	0	0	0	0	0	0	0	0	0	0	0	0
f.MSV000086131/ccms_peak/Food/Food-310518-25.mzML	0	0	0	0	0	0	0	0	0	0	0	0	0	0	0	0	0	0	0	0	0	0	0	0	0	0	0	0	0	0	0	0	0	0	0	0	0	0	0	0	0	0	0	0	0	0	0	0	0
f.MSV000087141/ccms_peak/Raw/PLT1_E8.mzML	0	0	0	0	0	0	0	0	0	0	0	0	0	0	0	0	0	0	0	0	0	0	0	0	0	0	0	0	0	0	0	0	0	0	0	0	0	0	0	0	0	0	0	0	0	0	0	0	0
f.MSV000083010/ccms_peak/Samples/G73680_5x_BD3_01_18300.mzML	0	0	0	0	0	0	0	0	0	0	0	0	0	0	0	0	0	0	0	0	0	0	0	0	0	0	0	0	0	0	0	0	0	0	0	0	0	0	0	0	0	1	0	0	0	0	0	0	0
f.MSV000087728/ccms_peak/VGF_pos_with_QC_and_blanks_raw/VGF156_F01_pos.mzML	0	0	0	0	0	0	0	0	0	0	0	0	0	0	0	0	0	0	0	0	0	0	0	0	0	0	0	0	0	0	0	0	0	0	0	0	0	0	0	0	0	0	0	0	0	0	0	0	0
f.MSV000084900/ccms_peak/Global_Foodomics_composite_data_2020/MSV000083010_core/G86800_1x_RH8_01_23399.mzML	0	0	0	0	0	0	0	0	0	0	0	0	0	0	0	0	0	0	0	0	0	0	0	0	0	0	0	0	0	0	0	0	0	0	0	0	0	0	0	0	0	0	0	0	0	0	0	0	0
f.MSV000086131/ccms_peak/Feces/Sample-1B2.mzML	0	0	0	0	0	0	0	0	0	0	0	0	0	0	0	0	0	0	0	0	0	0	0	0	0	0	0	0	0	0	0	0	0	0	0	0	0	0	0	0	0	0	0	0	0	0	0	0	0
f.MSV000088137/ccms_peak/U19_Wisconsin_Stool_Plate_01_RAW_Data/mars00096.mzML	0	0	0	0	0	0	0	0	0	0	0	0	0	0	0	0	0	0	0	0	0	0	0	0	0	0	0	0	0	0	0	0	0	0	0	0	0	0	0	0	0	0	0	0	0	0	0	0	0
f.MSV000088735/ccms_peak/Plate_01/IFXI14-D3-AV-STWK3.mzML	0	0	0	0	0	0	0	0	0	0	0	0	0	0	0	0	0	0	0	0	0	0	0	0	0	0	0	0	0	0	0	0	0	0	0	0	0	0	0	0	0	0	0	0	0	0	0	0	0
f.MSV000088040/ccms_peak/In_Vivo_RAW_Data/Plate_D_In_Vivo_RAW_Data/SPF_SI-6.mzML	0	0	0	0	0	0	0	0	0	0	0	0	0	0	0	0	0	0	0	0	0	0	0	0	0	0	0	0	0	0	0	0	0	0	0	0	0	0	0	0	0	0	0	0	0	0	0	0	0
f.MSV000085120/ccms_peak/Plate 4/BAX295_2x_BC9_01_23501.mzML	0	0	0	0	0	0	0	0	0	0	0	0	0	0	0	0	0	0	0	0	0	0	0	0	0	0	0	0	0	0	0	0	0	0	0	0	0	0	0	0	0	0	0	0	0	0	0	0	0
f.MSV000087135/ccms_peak/RiPPs_DSM40736_raw/D4.mzML	0	0	0	0	0	0	0	0	0	0	0	0	0	0	0	0	0	0	0	0	0	0	0	0	0	0	0	0	0	0	0	0	0	0	0	0	0	0	0	0	0	0	0	0	0	0	0	0	0
f.MSV000087942/ccms_peak/Plate_02_RAW/Tube_165.mzML	0	0	0	0	0	0	0	0	0	0	0	0	0	0	0	0	0	0	0	0	0	0	0	0	0	0	0	0	0	0	0	0	0	0	0	0	0	0	0	0	0	0	0	0	0	0	0	0	0
f.MSV000088735/ccms_peak/Plate_02/IFXI26-D1-AV-STWK0.mzML	0	0	0	0	0	0	0	0	0	0	0	0	0	0	0	0	0	0	0	0	0	0	0	0	0	0	0	0	0	0	0	0	0	0	0	0	0	0	0	0	0	0	0	0	0	0	0	0	0
f.MSV000084900/ccms_peak/Global_Foodomics_composite_data_2020/MSV000083014_course/G96361_5x_RA11_01_32327.mzML	0	0	0	0	0	0	0	0	0	0	0	0	0	0	0	0	0	0	0	0	0	0	0	0	0	0	0	0	0	0	0	0	0	0	0	0	0	0	0	0	0	0	0	0	0	0	0	0	0
f.MSV000087728/ccms_peak/VGF_pos_with_QC_and_blanks_raw/VGF139_H01_pos.mzML	0	0	0	0	0	0	0	0	0	0	0	0	0	0	0	0	0	0	0	0	0	0	0	0	0	0	0	0	0	0	0	0	0	0	0	0	0	0	0	0	0	0	0	0	0	0	0	0	0
f.MSV000081343/ccms_peak/mzXML/Ileum/EZ381.mzXML	0	0	0	0	0	0	0	0	0	0	0	0	0	0	0	0	0	0	0	0	0	0	0	0	0	0	0	0	0	0	0	0	0	0	0	0	0	0	0	0	0	0	0	0	0	0	0	0	0
f.MSV000085120/ccms_peak/Plate13/BAX1063_6x_BB8_01_24835.mzML	0	0	0	0	0	0	0	0	0	0	0	0	0	0	0	0	0	0	0	0	0	0	0	0	0	0	0	0	0	0	0	0	0	0	0	0	0	0	0	0	0	0	0	0	0	0	0	0	0
f.MSV000086131/ccms_peak/Food/Food-310518-4.mzML	0	0	0	0	0	0	0	0	0	0	0	0	0	0	0	0	0	0	0	0	0	0	0	0	0	0	0	0	0	0	0	0	0	0	0	0	0	0	0	0	0	0	0	0	0	0	0	0	0
f.MSV000086830/ccms_peak/raw/PLT6_F1.mzML	0	0	0	0	0	0	0	0	0	0	0	0	0	0	0	0	0	0	0	0	0	0	0	0	0	0	0	0	0	0	0	0	0	0	0	0	0	0	0	0	0	0	0	0	0	0	0	0	0
f.MSV000087093/ccms_peak/Raw Files/85.mzML	0	0	0	0	0	0	0	0	0	0	0	0	0	0	0	0	0	0	0	0	0	0	0	0	0	0	0	0	0	0	0	0	0	0	0	0	0	0	0	0	0	0	0	0	0	0	0	0	0
f.MSV000087790/ccms_peak/mzXML/418Cd_GUN.mzML	0	0	0	0	0	0	0	0	0	0	0	0	0	0	0	0	0	0	0	0	0	0	0	0	0	0	0	0	0	0	0	0	0	0	0	0	0	0	0	0	0	0	0	0	0	0	0	0	0
f.MSV000083475/ccms_peak/RAW/PLATE5/5D2_3_64_sandin-54-s001-a04.mzML	0	0	0	0	0	0	0	0	0	0	0	0	0	0	0	0	0	0	0	0	0	0	0	0	0	0	0	0	0	0	0	0	0	0	0	0	0	0	0	0	0	0	0	0	0	0	0	0	0
f.MSV000079888/ccms_peak/mzXML/Corn04_control_A11.mzXML	0	0	0	0	0	0	0	0	0	0	0	0	0	0	0	0	0	0	0	0	0	0	0	0	0	0	0	0	0	0	0	0	0	0	0	0	0	0	0	0	0	0	0	0	0	0	0	0	0
f.MSV000087790/ccms_peak/mzXML/416bc_GUN.mzML	0	0	0	0	0	0	0	0	0	0	0	0	0	0	0	0	0	0	0	0	0	0	0	0	0	0	0	0	0	0	0	0	0	0	0	0	0	0	0	0	0	0	0	0	0	0	0	0	0
f.MSV000081477/ccms_peak/mzXML/Plate4/C77_BE11_01_692.mzML	0	0	0	0	0	0	0	0	0	0	0	0	0	0	0	0	0	0	0	0	0	0	0	0	0	0	0	0	0	0	0	0	0	0	0	0	0	0	0	0	0	0	0	0	0	0	0	0	0
f.MSV000086427/ccms_peak/ecometabo_rawfiles/VGF145_D11.mzML	0	0	0	0	0	0	0	0	0	0	0	0	0	0	0	0	0	0	0	0	0	0	0	0	0	0	0	0	0	0	0	0	0	0	0	0	0	0	0	0	0	0	0	0	0	0	0	0	0
f.MSV000083475/ccms_peak/RAW/PLATE5/5B3_2_71_minich-76-s006-a04.mzML	0	0	0	0	0	0	0	0	0	0	0	0	0	0	0	0	0	0	0	0	0	0	0	0	0	0	0	0	0	0	0	0	0	0	0	0	0	0	0	0	0	0	0	0	0	0	0	0	0
f.MSV000080673/ccms_peak/2017.AmericanGut3K.mzXMLfiles/Samples/000021671_RG5_01_5410.mzML	0	0	0	0	0	0	0	0	0	0	0	0	0	0	0	0	0	0	0	0	0	0	0	0	0	0	0	0	0	0	0	0	0	0	0	0	0	0	0	0	0	0	0	0	0	0	0	0	0
f.MSV000083378/ccms_peak/Thai_wGPS/20170904_NT_405_GE5_01_20023.mzML	0	0	0	0	0	0	0	0	0	0	0	0	0	0	0	0	0	0	0	0	0	0	0	0	0	0	0	0	0	0	0	0	0	0	0	0	0	0	0	0	0	0	0	0	0	0	0	0	0
f.MSV000084900/ccms_peak/Global_Foodomics_composite_data_2020/MSV000083010_core/G87591_1x_BA5_01_26542.mzML	0	0	0	0	0	0	0	0	0	0	0	0	0	0	0	0	0	0	0	0	0	0	0	0	0	0	0	0	0	0	0	0	0	0	0	0	0	0	0	0	0	0	0	0	0	0	0	0	0
f.MSV000087728/ccms_peak/VGF_pos_with_QC_and_blanks_raw/VGF140_A02_pos.mzML	0	0	0	0	0	0	0	0	0	0	0	0	0	0	0	0	0	0	0	0	0	0	0	0	0	0	0	0	0	0	0	0	0	0	0	0	0	0	0	0	0	0	0	0	0	0	0	0	0
f.MSV000080918/ccms_peak/Steatohepatitis progresses to cancer via immunosuppression of HCC directed CD8+ T cells/SS187_RA1_01_7529.mzML	0	0	0	0	0	0	0	0	0	0	0	0	0	0	0	0	0	0	0	0	0	0	0	0	0	0	0	0	0	0	0	0	0	0	0	0	0	0	0	0	0	0	0	0	0	0	0	0	0
f.MSV000085120/ccms_peak/Plate15/BAX1293_2x_BG7_01_25169.mzML	0	0	0	0	0	0	0	0	0	0	0	0	0	0	0	0	0	0	0	0	0	0	0	0	0	0	0	0	0	0	0	0	0	0	0	0	0	0	0	0	0	0	0	0	0	0	0	0	0
f.MSV000082972/ccms_peak/haddad_ApoE_fecal_jan2018/A23_117_20.mzML	0	0	0	0	0	0	0	0	0	0	0	0	0	0	0	0	0	0	0	0	0	0	0	0	0	0	0	0	0	0	0	0	0	0	0	0	0	0	0	0	0	0	0	0	0	0	0	0	0
f.MSV000082374/ccms_peak/Samples/TWDI_002_RA11_01_29796.mzML	0	0	0	0	1	0	0	0	0	0	1	1	1	0	0	0	0	0	0	0	0	0	0	0	0	0	0	0	0	0	0	0	0	0	0	0	0	0	0	0	0	0	0	0	0	0	0	0	0
f.MSV000083475/ccms_peak/RAW/PLATE3and4/4G10_7_34_zaneveld-9-s006-a03.mzML	0	0	0	0	0	0	0	0	0	0	0	0	0	0	0	0	0	0	0	0	0	0	0	0	0	0	0	0	0	0	0	0	0	0	0	0	0	0	0	0	0	0	0	0	0	0	0	0	0
f.MSV000086926/ccms_peak/SSA_mzML/20200314_SSA_BF_210213142759.mzML	0	0	0	0	0	0	0	0	0	0	0	0	0	0	0	0	0	0	0	0	0	0	0	0	0	0	0	0	0	0	0	0	0	0	0	0	0	0	0	0	0	0	0	0	0	0	0	0	0
f.MSV000085120/ccms_peak/Plate 3/BAX258_2x_BH5_01_23437.mzML	0	0	0	0	0	0	0	0	0	0	0	0	0	0	0	0	0	0	0	0	0	0	0	0	0	0	0	0	0	0	0	0	0	0	0	0	0	0	0	0	0	0	0	0	0	0	0	0	0
f.MSV000081477/ccms_peak/mzXML/Plate4/C71_BG10_01_719.mzML	0	0	0	0	0	0	0	0	0	0	0	0	0	0	0	0	0	0	0	0	0	0	0	0	0	0	0	0	0	0	0	0	0	0	0	0	0	0	0	0	0	0	0	0	0	0	0	0	0
f.MSV000087790/ccms_peak/mzxml/189.mzML	0	0	0	0	0	0	0	0	0	0	0	0	0	0	0	0	0	0	0	0	0	0	0	0	0	0	0	0	0	0	0	0	0	0	0	0	0	0	0	0	0	0	0	0	0	0	0	0	0
f.MSV000080905/ccms_peak/Raw/Plate2/P5_EMP_88.mzML	0	0	0	0	0	0	0	0	0	0	0	0	0	0	0	0	0	0	0	0	0	0	0	0	0	0	0	0	0	0	0	0	0	0	0	0	0	0	0	0	0	0	0	0	0	0	0	0	0
f.MSV000083446/ccms_peak/PD36.13_GE3_01_20610.mzML	0	0	0	0	0	0	0	0	0	0	0	0	0	0	0	0	0	0	0	0	0	0	0	0	0	0	0	0	0	0	0	0	0	0	0	0	0	0	0	0	0	0	0	0	0	0	0	0	0
f.MSV000081477/ccms_peak/mzXML/Plate5/C97_GA3_01_741.mzML	0	0	0	0	0	0	0	0	0	0	0	0	0	0	0	0	0	0	0	0	0	0	0	0	0	0	0	0	0	0	0	0	0	0	0	0	0	0	0	0	0	0	0	0	0	0	0	0	0
f.MSV000087790/ccms_peak/mzXML/470Ah_CON.mzML	0	0	0	0	0	0	0	0	0	0	0	0	0	0	0	0	0	0	0	0	0	0	0	0	0	0	0	0	0	0	0	0	0	0	0	0	0	0	0	0	0	0	0	0	0	0	0	0	0
f.MSV000086131/ccms_peak/Feces/Sample-2C6.mzML	0	0	0	0	0	0	0	0	0	0	0	0	0	0	0	0	0	0	0	0	0	0	0	0	0	0	0	0	0	0	0	0	0	0	0	0	0	0	0	0	0	0	0	0	0	0	0	0	0
f.MSV000086348/ccms_peak/F6_m_GI.2_GH7_01_56556.mzML	0	0	0	0	0	0	0	0	0	0	0	0	0	0	0	0	0	0	0	0	0	0	0	0	0	0	0	0	0	0	0	0	0	0	0	0	0	0	0	0	0	0	0	0	0	0	0	0	0
f.MSV000087021/ccms_peak/KRuMBS_Monodiet_trials_Feb2020/S2_G1_M_GA3_01_56585.mzML	0	0	0	0	0	0	0	0	0	0	0	0	0	0	0	0	0	0	0	0	0	0	0	0	0	0	0	0	0	0	0	0	0	0	0	0	0	0	0	0	0	0	0	0	0	0	0	0	0
f.MSV000084900/ccms_peak/Global_Foodomics_composite_data_2020/MSV000083010_core/G79464_1x_BA9_01_17951.mzML	0	0	0	0	0	0	0	0	0	0	0	0	0	0	0	0	0	0	0	0	0	0	0	0	0	0	0	0	0	0	0	0	0	0	0	0	0	0	0	0	0	0	0	0	0	0	0	0	0
f.MSV000082869/ccms_peak/Colgate_phase2/Plate10/95158_R-E6.mzML	0	0	0	0	0	0	0	0	0	0	0	0	0	0	0	0	0	0	0	0	0	0	0	0	0	0	0	0	0	0	0	0	0	0	0	0	0	0	0	0	0	0	0	0	0	0	0	0	0
f.MSV000080181/ccms_peak/mzXMLs_mLNs/AIR_4Weeks/45-mLNs.mzXML	0	0	0	0	0	0	0	0	0	0	0	0	0	0	0	0	0	0	0	0	0	0	0	0	0	0	0	0	0	0	0	0	0	0	0	0	0	0	0	0	0	0	0	0	0	0	0	0	0
f.MSV000085226/ccms_peak/qemistree_midi_data/G75659_p19_h9_GE7_01_21696.mzML	0	0	0	0	0	0	0	0	0	0	0	0	0	0	0	0	0	0	0	0	0	0	0	0	0	0	0	0	0	0	0	0	0	0	0	0	0	0	0	0	0	0	0	0	0	0	0	0	0
f.MSV000084900/ccms_peak/Global_Foodomics_composite_data_2020/MSV000083010_core/G79614_5x_RC5_01_18081.mzML	0	0	0	0	0	0	0	0	0	0	0	0	0	0	0	0	0	0	0	0	0	0	0	0	0	0	0	0	0	0	0	0	0	0	0	0	0	0	0	0	0	0	0	0	0	0	0	0	0
f.MSV000087093/ccms_peak/Raw Files/98.mzML	0	0	0	0	0	0	0	0	0	0	0	0	0	0	0	0	0	0	0	0	0	0	0	0	0	0	0	0	0	0	0	0	0	0	0	0	0	0	0	0	0	0	0	0	0	0	0	0	0
f.MSV000084734/ccms_peak/files/Animal_plant_beverage_subset/animal_small/files/G79593_1x_BA8_01_17949.mzML	0	0	0	0	0	0	0	0	0	0	0	0	0	0	0	0	0	0	0	0	0	0	0	0	0	0	0	0	0	0	0	0	0	0	0	0	0	0	0	0	0	0	0	0	0	0	0	0	0
f.MSV000084681/ccms_peak/mzXML/Small intestine/LeuF3_SI_BB1_01_49966.mzML	0	0	0	0	0	0	0	0	0	0	0	0	0	0	0	0	0	0	0	0	0	0	0	0	0	0	0	0	0	0	0	0	0	0	0	0	0	0	0	0	0	0	0	0	0	0	0	0	0
f.MSV000079446/ccms_peak/Bluewitch/Flower/Flower-imature_P1-C-6_01_29001.mzXML	0	0	0	0	0	0	0	0	0	0	0	0	0	0	0	0	0	0	0	0	0	0	0	0	0	0	0	0	0	0	0	0	0	0	0	0	0	0	0	0	0	0	0	0	0	0	0	0	0
f.MSV000085120/ccms_peak/Plate 7/BAX613_2x_GH8_01_23987.mzML	0	0	0	0	0	0	0	0	0	0	0	0	0	0	0	0	0	0	0	0	0	0	0	0	0	0	0	0	0	0	0	0	0	0	0	0	0	0	0	0	0	0	0	0	0	0	0	0	0
f.MSV000086348/ccms_peak/F7_m_GI.1_GC2_01_56495.mzML	0	0	0	0	0	0	0	0	0	0	0	0	0	0	0	0	0	0	0	0	0	0	0	0	0	0	0	0	0	0	0	0	0	0	0	0	0	0	0	0	0	0	0	0	0	0	0	0	0
f.MSV000086830/ccms_peak/raw/PLT6_E8.mzML	0	0	0	0	0	0	0	0	0	0	0	0	0	0	0	0	0	0	0	0	0	0	0	0	0	0	0	0	0	0	0	0	0	0	0	0	0	0	0	0	0	0	0	0	0	0	0	0	0
f.MSV000083475/ccms_peak/RAW/PLATE5/5C7_3_39_sandin-54-s005-a04.mzML	0	0	0	0	0	0	0	0	0	0	0	0	0	0	0	0	0	0	0	0	0	0	0	0	0	0	0	0	0	0	0	0	0	0	0	0	0	0	0	0	0	0	0	0	0	0	0	0	0
f.MSV000083475/ccms_peak/RAW/PLATE5/5A10_2_52_metcalf-81-s001-a04.mzML	0	0	0	0	0	0	0	0	0	0	0	0	0	0	0	0	0	1	0	0	0	1	0	0	0	0	0	0	0	0	0	0	0	0	0	0	0	0	0	0	0	0	0	0	0	0	0	0	0
f.MSV000081343/ccms_peak/mzXML/Ileum/EZ32.mzXML	0	0	0	0	0	0	0	0	0	0	0	0	0	0	0	0	0	0	0	0	0	0	0	0	0	0	0	0	0	0	0	0	0	0	0	0	0	0	0	0	0	0	0	0	0	0	0	0	0
f.MSV000086131/ccms_peak/Feces/Sample-X-81.mzML	0	0	0	0	0	0	0	0	0	0	0	0	0	0	0	0	0	0	0	0	0	0	0	0	0	0	0	0	0	0	0	0	0	0	0	0	0	0	0	0	0	0	0	0	0	0	0	0	0
f.MSV000084576/ccms_peak/Raw/LB100.mzML	0	0	0	0	0	0	0	0	0	0	0	0	0	0	0	0	0	0	0	0	0	0	0	0	0	0	0	0	0	0	0	0	0	0	0	0	0	0	0	0	0	0	0	0	0	0	0	0	0
f.MSV000087021/ccms_peak/KRuMBS_Monodiet_trials_Feb2020/M1_G1_M_GH10_01_56727.mzML	0	0	0	0	0	0	0	0	0	0	0	0	0	0	0	0	0	0	0	0	0	0	0	0	0	0	0	0	0	0	0	0	0	0	0	0	0	0	0	0	0	0	0	0	0	0	0	0	0
f.MSV000087790/ccms_peak/mzXML/451Ag_CON.mzML	0	0	0	0	0	0	0	0	0	0	0	0	0	0	0	0	0	0	0	0	0	0	0	0	0	0	0	0	0	0	0	0	0	0	0	0	0	0	0	0	0	0	0	0	0	0	0	0	0
f.MSV000082738/ccms_peak/ST000780/EX00361-lipidomics/Raw data/POS/S00016566_Positive_01.mzXML	0	0	0	0	0	0	0	0	0	0	0	0	0	0	0	0	0	0	0	0	0	0	0	0	0	0	0	0	0	0	0	0	0	0	0	0	0	0	0	0	0	0	0	0	0	0	0	0	0
f.MSV000086483/ccms_peak/raw/Mayo_07_D10.mzML	1	0	0	0	0	0	0	0	0	0	0	0	0	0	0	0	0	0	0	0	0	0	0	0	0	0	0	0	0	0	0	0	0	0	0	0	0	0	0	0	0	0	0	0	0	0	0	0	0
f.MSV000084475/ccms_peak/mzXML files/RCM plates/Plate 1B/mzXML/HM_57_GB10_01_46461.mzML	1	1	0	0	1	0	0	0	0	0	0	0	0	0	0	0	0	0	0	0	0	0	0	0	0	0	0	0	0	0	0	0	0	0	0	0	0	0	0	0	0	0	0	0	0	0	0	0	0
f.MSV000084945/ccms_peak/Acidified_EA_2/Wildtype_strains/LB_Blanks/LB_ctrl_EA+acid_48_P1-B-1_01_5453.mzML	0	0	1	1	0	0	0	0	0	0	0	0	0	0	0	0	0	0	0	0	0	0	0	0	0	0	0	0	0	0	0	0	0	0	0	0	0	0	0	0	0	0	0	0	1	0	0	0	0
f.MSV000084775/ccms_peak/mzXML/Samples/FIT237E3CAL_GF5_01_50256.mzML	0	0	0	0	1	0	0	0	0	0	0	0	0	0	0	0	0	0	0	0	0	0	0	0	0	0	0	0	0	0	0	0	0	0	0	0	0	0	0	0	0	0	0	0	0	0	0	0	0
f.MSV000084219/ccms_peak/peak/Plate_03/11823.BVC.1627.10.10_RC5_01_36313.mzML	0	0	0	0	0	1	0	0	0	0	0	0	0	0	0	0	0	0	0	0	0	0	0	0	0	0	0	0	0	0	0	0	0	0	0	0	0	0	0	0	0	0	0	0	0	0	0	0	0
f.MSV000083995/ccms_peak/mzXML/Fecal Samples/ChAT/ChAT_S_DREADD_1_Post_09_BC10_01_44212.mzML	0	0	0	0	0	0	1	0	0	0	0	0	0	0	0	0	0	0	0	0	0	0	0	0	0	0	0	0	0	0	0	0	0	0	0	0	0	0	0	0	0	0	0	0	0	0	0	0	0
f.MSV000087612/ccms_peak/Plate02/X00176775.mzML	0	0	0	0	0	0	0	1	0	0	0	0	0	0	0	0	0	0	0	0	0	0	0	0	0	0	0	0	0	0	0	0	0	0	0	0	0	0	0	0	0	0	0	0	0	0	0	0	0
f.MSV000082662/ccms_peak/raw/PDA-1.mzML	0	0	0	0	0	0	0	0	1	0	0	0	0	0	0	0	0	0	0	0	0	0	0	0	0	0	0	0	0	0	0	0	0	0	0	0	0	0	0	0	0	0	0	0	0	0	0	0	0
f.MSV000081486/ccms_peak/mzXML/2017_study_malawi/samples/FB01923326_RF4_01_15385.mzML	0	0	0	1	0	0	0	0	0	1	0	0	0	0	0	0	0	0	0	0	0	0	0	0	0	0	0	0	0	0	0	0	0	0	0	0	0	0	0	0	0	0	0	0	0	0	0	0	0
f.MSV000084556/ccms_peak/Raw_data/FD026_T1.mzML	0	0	0	0	0	0	0	1	0	0	1	0	0	0	0	0	0	0	0	0	0	0	0	0	0	0	0	0	0	0	0	0	0	0	0	0	0	0	0	0	0	0	0	0	0	0	0	0	0
f.MSV000083183/ccms_peak/raw/Bsub4_65.mzML	0	1	0	0	0	0	0	0	0	0	0	1	0	0	0	0	0	0	0	0	0	0	0	0	0	0	0	0	0	0	0	0	0	0	0	0	0	0	0	0	0	0	0	0	0	0	0	0	0
f.MSV000088196/ccms_peak/ORNL R1 Raw/P2R1C2.mzML	0	0	0	0	0	0	0	0	0	0	0	0	1	0	0	0	0	0	0	0	0	0	0	0	0	0	0	0	0	0	0	0	0	0	0	0	0	0	0	0	0	0	0	0	0	0	0	0	0
f.MSV000088137/ccms_peak/U19_Wisconsin_Stool_Plate_01_RAW_Data/mars00049.mzML	0	0	0	0	0	0	0	0	0	0	0	0	0	1	0	0	0	0	0	0	0	0	0	0	0	0	0	0	0	0	0	0	0	0	0	0	0	0	0	0	0	0	0	0	0	0	0	0	0
f.MSV000087942/ccms_peak/Plate_01_RAW/Tube_085.mzML	0	0	0	0	0	0	0	0	0	0	0	0	0	0	1	0	0	0	0	0	0	0	0	0	0	0	0	0	0	0	0	0	0	0	0	0	0	0	0	0	0	0	0	0	0	0	0	0	0
f.MSV000083729/ccms_peak/StromTissuePos_mzXMLfiles/Stromatolite_Tissue_82_pos.mzML	0	0	0	0	0	0	0	0	0	0	0	0	0	0	0	1	0	0	0	0	0	0	0	0	0	0	0	0	0	0	0	0	0	0	0	0	0	0	0	0	0	0	0	0	0	0	0	0	0
f.MSV000088087/ccms_peak/RAW_Data/Plate_01_RAW_Data/5835139.mzML	0	0	0	0	0	0	0	0	0	0	0	0	0	0	0	0	1	0	0	0	0	0	0	0	0	0	0	0	0	0	0	0	0	0	0	0	0	0	0	0	0	0	0	0	0	0	0	0	0
f.MSV000083666/ccms_peak/mzxml/samples/GF27.D11_BB9_01_41809.mzML	0	0	0	0	0	0	0	0	0	0	0	0	0	0	0	0	0	1	0	0	0	0	0	0	0	0	0	0	0	0	0	0	0	0	0	0	0	0	0	0	0	0	0	0	0	0	0	0	0
f.MSV000082045/ccms_peak/HMP/Samples/Anaerobic_BHI_895_RF1_01_24985.mzML	0	0	0	0	0	0	0	0	0	0	0	0	0	0	0	0	0	0	0	0	1	0	0	0	0	0	0	0	0	0	0	0	0	0	0	0	0	0	0	0	0	0	0	0	0	0	0	0	0
f.MSV000088823/ccms_peak/pos-Mode_MS2/Lab_19/DOM_Interlab-LCMS_Lab19_A_Pos_MS2_rep3.mzML	0	0	0	0	0	0	0	0	0	0	0	0	0	0	0	0	0	0	0	0	0	1	0	0	0	0	0	0	0	0	0	0	0	0	0	0	0	0	0	0	0	0	0	0	0	0	0	0	0
f.MSV000087130/ccms_peak/Bt_raw/PLT4_A12.mzML	0	0	0	0	0	0	0	0	0	0	0	0	0	0	0	0	0	0	0	0	0	0	0	1	0	0	0	0	0	0	0	0	0	0	0	0	0	0	0	0	0	0	0	0	0	0	0	0	0
f.MSV000088570/ccms_peak/In_Vitro_RAW_Data/Plate_D_In_VITRO/Clostridium_histolytica_AO25_T72_BileSaltsAdded.mzML	0	0	0	0	0	0	0	0	0	0	0	0	0	0	0	0	0	0	0	1	0	0	1	0	1	1	0	0	0	0	0	0	0	0	0	0	0	0	0	0	0	0	0	0	0	0	0	0	0
f.MSV000088570/ccms_peak/In_Vitro_RAW_Data/Plate_A_In_VITRO/Clostridium_sordelli_AO32_T00_NoBileSalts.mzML	0	0	0	0	0	0	0	0	0	0	0	0	0	0	0	0	0	0	0	0	0	0	0	0	0	1	0	0	0	0	0	0	0	0	0	0	0	0	0	0	0	0	0	0	0	0	0	0	0
f.MSV000083010/ccms_peak/Samples/G73998_1x_BH2_01_20239.mzML	0	0	0	0	0	0	0	0	0	0	0	0	0	0	0	0	0	0	0	0	0	0	0	0	0	0	1	0	0	0	0	0	0	0	0	0	0	0	0	0	0	0	0	0	0	0	0	0	0
f.MSV000087629/ccms_peak/21+SJ+on+TSB+EthAc-pos.mzML	0	0	0	0	0	0	0	0	0	0	0	0	0	0	0	0	0	0	0	0	0	0	0	0	0	0	0	0	1	0	0	0	0	0	0	0	0	0	0	0	0	0	0	0	0	0	0	0	0
f.MSV000087352/ccms_peak/JB.mzML	0	0	0	0	0	0	0	0	0	0	0	0	0	0	0	0	0	0	0	0	0	0	0	0	0	0	0	0	0	1	0	0	0	0	0	0	0	0	0	0	0	0	0	0	0	0	0	0	0
f.MSV000083183/ccms_peak/raw/Bsub4_85.mzML	0	0	0	0	0	0	0	0	0	0	0	0	0	0	0	0	0	0	0	0	0	0	0	0	0	0	0	0	0	0	1	0	0	0	1	0	0	0	0	0	0	0	0	0	0	0	0	0	0
f.MSV000083004/ccms_peak/Bile_acid_gavage_experiment/PD9_8_GA6_01_16798.mzML	0	0	0	0	0	0	0	0	0	0	0	0	0	0	0	0	0	0	0	0	0	0	0	0	0	0	0	0	0	0	0	1	0	0	0	0	0	0	0	0	0	0	0	0	0	0	0	0	0
f.MSV000083729/ccms_peak/StromTissuePos_mzXMLfiles/Stromatolite_Tissue_91_pos.mzML	0	0	0	0	0	0	0	0	0	0	0	0	0	0	0	0	0	0	0	0	0	0	0	0	0	0	0	0	0	0	0	0	0	1	0	0	0	0	0	0	0	0	0	0	0	0	0	0	0
f.MSV000087942/ccms_peak/Plate_01_RAW/Tube_040.mzML	0	0	0	0	0	0	0	0	0	0	0	0	0	0	0	0	0	0	0	1	0	0	0	0	0	0	0	0	0	0	0	0	0	0	0	0	0	0	0	1	0	0	0	0	0	0	0	0	0
f.MSV000086107/ccms_peak/VVP68_MeOh.mzML	0	0	0	0	0	0	0	0	0	0	0	0	0	0	0	0	0	0	0	0	0	0	0	1	0	0	0	0	0	0	0	0	0	0	0	0	0	0	0	0	1	0	0	0	0	0	0	0	0
f.MSV000084900/ccms_peak/Global_Foodomics_composite_data_2020/MSV000083010_core/G79632_1x_BG6_01_20231.mzML	0	0	0	0	0	0	0	0	0	0	0	0	0	0	0	0	0	0	0	0	0	0	0	0	0	0	0	0	0	0	0	0	0	0	0	0	0	0	0	0	0	1	0	0	0	0	0	0	0
f.MSV000085326/ccms_peak/PCL1606-amyloliquefaciens_Definitivo/1606-FZB42_48h_03.mzML	0	0	0	0	0	0	0	0	0	0	0	0	0	0	0	0	0	0	0	0	0	0	0	0	0	0	0	0	0	0	0	0	0	0	0	0	0	0	0	0	0	0	0	1	0	0	0	0	0
f.MSV000088196/ccms_peak/ORNL R1 Raw/P2R1B5.mzML	0	0	0	0	0	0	0	0	0	0	0	0	0	0	0	0	0	0	0	0	0	0	0	0	0	0	0	0	0	0	0	0	0	0	0	0	0	0	0	0	0	0	0	0	1	0	0	0	0
f.MSV000088570/ccms_peak/In_Vitro_RAW_Data/Plate_A_In_VITRO/MRS_medium_blank_T00_NoBileSalts.mzML	0	0	0	0	0	0	0	0	0	0	0	0	0	0	0	0	0	0	0	0	0	0	0	0	0	0	0	0	0	0	0	0	0	0	0	0	0	0	0	0	0	0	0	0	0	1	0	0	0
f.MSV000085467/ccms_peak/Raw data .mzXML PI mode/180821_PMA_JM_091.mzML	0	0	0	0	0	0	0	0	0	0	0	0	0	0	0	0	0	0	0	0	0	0	0	0	0	0	0	0	0	0	0	0	0	0	0	0	0	0	0	0	0	0	0	0	0	0	0	1	0
f.MSV000084951/ccms_peak/AH26.mzML	0	0	0	0	0	0	0	0	0	0	0	0	0	0	0	0	0	0	0	0	0	0	0	0	0	0	0	0	0	0	0	0	0	0	0	0	0	0	0	0	1	0	0	0	0	0	0	0	1
f.MSV000084900/ccms_peak/Global_Foodomics_composite_data_2020/MSV000083010_core/75261_1x_rerun_BB6_01_21458.mzML	0	0	0	0	0	0	0	0	0	0	0	0	0	0	0	0	0	0	0	0	0	0	0	0	0	0	0	0	0	0	0	0	0	0	0	0	0	0	0	0	0	0	0	0	0	0	0	0	0
f.MSV000084045/ccms_peak/80_post_2.mzML	0	0	0	0	0	0	0	0	0	0	0	0	0	0	0	0	0	0	0	0	0	0	0	1	0	0	0	0	0	0	0	0	0	0	0	0	0	0	0	0	0	0	0	0	0	1	0	0	0
f.MSV000086830/ccms_peak/raw/PLT6_G9.mzML	0	0	0	0	0	0	0	0	0	0	0	0	0	0	0	0	0	0	0	0	0	0	0	0	0	0	0	0	0	0	0	0	0	0	0	0	0	0	0	0	0	0	0	0	0	0	0	0	0
f.MSV000084951/ccms_peak/AH40.mzML	0	0	0	0	0	0	0	0	0	0	0	0	0	0	0	0	0	0	0	0	0	0	0	0	0	0	0	0	0	0	0	0	0	0	0	0	0	0	0	0	0	0	0	0	0	0	0	0	0
f.MSV000082978/ccms_peak/STACHYBOTRYS/bromo branco.mzML	0	0	1	0	0	0	0	0	0	0	0	0	0	0	0	0	0	0	0	0	0	0	0	0	0	0	0	0	0	0	0	0	0	0	0	0	0	0	0	0	0	0	0	0	0	1	0	0	0
f.MSV000087790/ccms_peak/mzxml/169.mzML	0	0	0	0	0	0	0	0	0	0	0	0	0	0	0	0	0	0	0	0	0	0	0	0	0	0	0	0	0	0	0	0	0	0	0	0	0	0	0	0	0	0	0	0	0	0	0	0	0
f.MSV000086830/ccms_peak/raw/PLT6_F10.mzML	0	0	0	0	0	0	0	0	0	0	0	0	0	0	0	0	0	0	0	0	0	0	0	0	0	0	0	0	0	0	0	0	0	0	0	0	0	0	0	0	0	0	0	0	0	0	0	0	0
f.MSV000084945/ccms_peak/Pigment_mutant_posmode_2/LB_blanks/LB_Blank_Tri_SPE_1_P2-A-3_01_4734.mzML	0	0	0	0	0	0	0	0	0	0	0	0	0	0	0	0	0	0	0	0	0	0	0	1	0	0	0	0	0	0	0	0	0	0	0	0	0	0	0	1	0	0	1	0	0	0	0	0	0
f.MSV000083183/ccms_peak/raw/100_post_1.mzML	0	0	0	0	0	0	0	0	0	0	0	0	0	0	0	0	0	0	0	0	0	0	0	1	0	0	0	0	0	0	0	0	0	0	0	0	0	0	0	1	0	0	0	0	1	0	0	0	0
f.MSV000088823/ccms_peak/pos-Mode_MS2/Lab_09/DOM_Interlab-LCMS_Lab9_M_Pos_MS2_rep1.mzML	0	0	0	0	0	0	0	0	0	0	0	0	0	0	0	0	0	0	0	0	0	0	0	0	0	0	0	0	0	0	0	0	0	0	0	0	0	0	0	0	0	0	0	0	0	0	0	0	0
f.MSV000084945/ccms_peak/Acidified_EA_2/Wildtype_strains/B.dolosa_AU0645/BdAU0648_EA+acid_48_P1-B-9_01_5473.mzML	0	0	0	0	0	0	0	0	0	0	0	0	0	0	0	0	0	0	0	0	0	0	0	1	0	0	0	0	0	0	0	0	0	0	0	0	0	0	0	1	0	0	0	0	1	0	0	0	0
f.MSV000087904/ccms_peak/RAW/Cl44_6_LB_Lassopeptide_Ecoli_XAD.mzML	0	0	0	0	0	0	0	0	0	0	0	0	0	0	0	0	0	0	0	0	0	0	0	0	0	0	0	0	0	0	0	0	0	0	0	1	0	0	1	0	0	0	0	0	0	0	0	0	0
f.MSV000080673/ccms_peak/2017.AmericanGut3K.mzXMLfiles/Samples/000009982_RF11_01_6408.mzML	0	0	0	0	0	0	0	0	0	0	0	0	0	0	0	0	0	0	0	0	0	0	0	0	0	0	0	0	0	0	0	0	0	0	0	0	0	0	0	1	0	0	1	0	0	0	0	0	0
f.MSV000087728/ccms_peak/VGF_pos_with_QC_and_blanks_raw/VGF139_C04_pos.mzML	0	0	0	0	0	0	0	0	0	0	0	0	0	0	0	0	0	0	0	0	0	0	0	0	0	0	0	0	0	0	0	0	0	0	0	0	0	0	0	0	0	0	0	0	0	0	0	0	0
f.MSV000084945/ccms_peak/Acidified_EA_2/Pigment_mutant_strains/B.cenocepacia_K56-2_jhmgA/Trimethoprim/BcK562_khmgA_EA+acid_48_Tri_P1-A-6_01_5806.mzML	0	0	0	0	0	0	0	0	0	0	0	0	0	0	0	0	0	0	0	0	0	0	0	0	0	0	0	0	0	0	0	0	0	0	0	0	0	0	0	0	0	0	0	0	0	0	0	0	0
f.MSV000083601/ccms_peak/BRB504_POS_1-20_01_2694.mzML	0	0	0	0	0	0	0	0	0	0	0	0	0	0	0	0	0	0	0	0	0	0	0	0	0	0	0	0	0	0	0	0	0	0	0	0	0	0	0	0	0	0	0	0	0	0	0	0	0
f.MSV000080905/ccms_peak/Raw/Plate2/P2_EMP_19.mzML	0	0	0	0	0	0	0	0	0	0	0	0	0	0	0	0	0	0	0	0	0	0	0	0	0	0	0	0	0	0	0	0	0	0	0	0	0	0	0	0	0	0	0	0	0	0	0	0	0
f.MSV000088021/ccms_peak/210619_Moorea19_PlanC/Mo_2019_197.mzML	0	0	0	0	0	0	0	0	0	0	0	0	0	0	0	0	0	0	0	0	0	0	0	0	0	0	0	0	0	0	0	0	0	0	0	0	0	0	0	0	0	0	0	0	0	0	0	0	0
f.MSV000088087/ccms_peak/RAW_Data/Plate_01_RAW_Data/5823356.mzML	0	0	0	0	0	0	0	0	0	0	0	0	0	0	0	0	0	0	0	0	0	0	0	0	0	0	0	0	0	0	0	0	0	0	0	0	0	0	0	0	0	0	0	0	0	0	0	0	0
f.MSV000088196/ccms_peak/ORNL R1 Raw/P1R1C1.mzML	0	0	0	0	0	0	0	0	0	0	0	0	0	0	0	0	0	0	0	0	0	0	0	0	0	0	0	0	0	0	0	0	0	0	0	0	0	0	0	0	0	0	0	0	0	0	0	0	0
f.MSV000084945/ccms_peak/Dataset2_2/LB_blanks/No_trimethoprim/LB_SPE_48_2_P1-D-4_01_3800.mzML	0	0	0	0	0	0	0	0	0	0	0	0	0	0	0	0	0	0	0	0	0	0	0	1	0	0	0	0	0	0	0	0	0	0	0	0	0	0	0	0	0	0	1	0	0	0	0	0	0
f.MSV000085480/ccms_peak/190626_Irina_OMZ_ENTP17/ETNP_3.mzML	0	0	0	0	0	0	0	0	0	0	0	0	0	0	0	0	0	0	0	0	0	0	0	0	0	0	0	0	0	0	0	0	0	0	0	0	0	0	0	0	0	0	0	0	0	0	0	0	0
f.MSV000085480/ccms_peak/190627_Irina_OMZ_ETNP18/ETNP18_Profiles_78.mzML	0	0	0	0	0	0	0	0	0	0	0	0	0	0	0	0	0	0	0	0	0	0	0	0	0	0	0	0	0	0	0	0	0	0	0	0	0	0	0	0	0	0	0	0	0	0	0	0	0
f.MSV000087790/ccms_peak/mzxml/204.mzML	0	0	0	0	0	0	0	0	0	0	0	0	0	0	0	0	0	0	0	0	0	0	0	0	0	0	0	0	0	0	0	0	0	0	0	0	0	0	0	0	0	0	0	0	0	0	0	0	0
f.MSV000087793/ccms_peak/LB_SPE_24_Tri_2_P1-D-7_01_3806.mzML	0	0	0	0	0	0	0	0	0	0	0	0	0	0	0	0	0	0	0	0	0	0	0	0	0	0	0	0	0	0	0	0	0	0	0	0	0	0	0	0	0	0	0	0	0	0	0	0	0
f.MSV000081351/ccms_peak/mzXML_Files/Rhee_1/38747.mzXML	0	0	0	0	0	0	0	0	0	0	0	0	0	0	0	0	0	0	0	0	0	0	0	0	0	0	0	0	0	0	0	0	0	0	0	0	0	0	0	0	0	0	0	0	0	0	0	0	0
f.MSV000087790/ccms_peak/mzxml/201.mzML	0	0	0	0	0	0	0	0	0	0	0	0	0	0	0	0	0	0	0	0	0	0	0	0	0	0	0	0	0	0	0	0	0	0	0	0	0	0	0	0	0	0	0	0	0	0	0	0	0
f.MSV000088745/ccms_peak/127_3_Ppisc_LYO_55_P1-A-4_01_12081.mzML	0	0	0	0	0	0	0	0	0	0	0	0	0	0	0	0	0	0	0	0	0	0	0	0	0	0	0	0	0	0	0	0	0	0	0	0	0	0	0	0	0	0	0	0	0	0	0	0	0
f.MSV000085852/ccms_peak/Samples_raw/CCE2019_91.mzML	0	0	0	0	0	0	0	0	0	0	0	0	0	0	0	0	0	0	0	0	0	0	0	0	0	0	0	0	0	0	0	0	0	0	0	0	0	0	0	0	0	0	0	0	0	0	0	0	0
f.MSV000087685/ccms_peak/raw/PLT2_H9.mzML	0	0	0	0	0	0	0	0	0	0	0	0	0	0	0	0	0	0	0	0	0	0	0	0	0	0	0	0	0	0	0	0	0	0	0	0	0	0	0	0	0	0	0	0	0	0	0	0	0
f.MSV000087790/ccms_peak/mzXML/419Ae_CON.mzML	0	0	0	0	0	0	0	0	0	0	0	0	0	0	0	0	0	0	0	0	0	0	0	0	0	0	0	0	0	0	0	0	0	0	0	0	0	0	0	0	0	0	0	0	0	0	0	0	0
f.MSV000083791/ccms_peak/data_raw/JB182_80_1.mzML	0	0	0	0	0	0	0	0	0	0	0	0	0	0	0	0	0	0	0	0	0	0	0	1	0	0	0	0	0	0	0	0	0	0	0	0	0	0	0	0	0	0	0	0	0	0	0	0	0
f.MSV000084322/ccms_peak/Plate6_mzXML files/Plate6_45952_Skin_GB11_01_26727.mzML	0	0	0	0	0	0	0	0	0	0	0	0	0	0	0	0	0	0	0	0	0	0	0	0	0	0	0	0	0	0	0	0	0	0	0	0	0	0	0	0	0	0	0	0	0	0	0	0	0
f.MSV000078556/ccms_peak/Human_Swabs/Man/1m__BE9_01_962.mzXML	0	0	0	0	0	0	0	0	0	0	0	0	0	0	0	0	0	0	0	0	0	0	0	0	0	0	0	0	0	0	0	0	0	0	0	0	0	0	0	0	0	0	0	0	0	0	0	0	0
f.MSV000079697/ccms_peak/G5_mzxml/group5_P2_H6.mzXML	0	0	0	0	0	0	0	0	0	0	0	0	0	0	0	0	0	0	0	0	0	0	0	0	0	0	0	0	0	0	0	0	0	0	0	0	0	0	0	0	0	0	0	0	0	0	0	0	0
f.MSV000082082/ccms_peak/raw/170821_CCE2017_MSMS/CCE_P1706_144_MSMS.mzML	0	0	0	0	0	0	0	0	0	0	0	0	0	0	0	0	0	0	0	0	0	0	0	0	0	0	0	0	0	0	0	0	0	0	0	0	0	0	0	0	0	0	0	0	0	0	0	0	0
f.MSV000078604/ccms_peak/PDorr_0518_14Sep12_Lynx_12-06-05.mzXML	0	0	0	0	0	0	0	0	0	0	0	0	0	0	0	0	0	0	0	0	0	0	0	0	0	0	0	0	0	0	0	0	0	0	0	0	0	0	0	0	0	0	0	0	0	0	0	0	0
f.MSV000082295/ccms_peak/2018_02_12_NSF_FGA_Plates1_2_mzXML/PD-FGA-40_BE11_02_8420.mzML	0	0	0	0	0	0	0	0	0	0	0	0	0	0	0	0	0	0	0	0	0	0	0	0	0	0	0	0	0	0	0	0	0	0	0	0	0	0	0	0	0	0	0	0	0	0	0	0	0
f.MSV000085506/ccms_peak/Raw_Spectrum_Files/Reference_pop_CSF_lipid/UDN_BG_A_C_QC_Pool_L_139_POS_11Mar17_Lola-WCSH7906.mzML	0	0	0	0	0	0	0	0	0	0	0	0	0	0	0	0	0	0	0	0	0	0	0	0	0	0	0	0	0	0	0	0	0	0	0	0	0	0	0	0	0	0	0	0	0	0	0	0	0
f.MSV000088196/ccms_peak/ORNL R1 Raw/P2R1E2.mzML	0	0	0	0	0	0	0	0	0	0	0	0	0	0	0	0	0	0	0	0	0	0	0	0	0	0	0	0	0	0	0	0	0	0	0	0	0	0	0	0	0	0	0	0	0	0	0	0	0
f.MSV000088380/ccms_peak/KM_110321_TE-09.mzML	0	0	0	0	0	0	0	0	0	0	0	0	0	0	0	0	0	0	0	0	0	0	0	0	0	0	0	0	0	0	0	0	0	0	0	0	0	0	0	0	0	0	0	0	0	0	0	0	0
f.MSV000084900/ccms_peak/Global_Foodomics_composite_data_2020/MSV000083014_course/G96380_5x_RA5_01_32582.mzML	0	0	0	0	0	0	0	0	0	0	0	0	0	0	0	0	0	0	0	0	0	0	0	0	0	0	0	0	0	0	0	0	0	0	0	0	0	0	0	0	0	0	0	0	0	0	0	0	0
f.MSV000083065/ccms_peak/Blood_plasma/Twins_samples/TW-CW-002_RB4_01_35862.mzML	0	0	0	0	0	0	0	0	0	0	0	0	0	0	0	0	0	0	0	0	0	0	0	0	0	0	0	0	0	0	0	0	0	0	0	0	0	0	0	0	0	0	0	0	0	0	0	0	0
f.MSV000087790/ccms_peak/mzXML/419Ab_CON.mzML	0	0	0	0	0	0	0	0	0	0	0	0	0	0	0	0	0	0	0	0	0	0	0	0	0	0	0	0	0	0	0	0	0	0	0	0	0	0	0	0	0	0	0	0	0	0	0	0	0
f.MSV000083666/ccms_peak/mzxml/samples/GF30.D10_BB10_01_41810.mzML	0	0	0	0	0	0	0	0	0	0	0	0	0	0	0	0	0	0	0	0	0	0	0	0	0	0	0	0	0	0	0	0	0	0	0	0	0	0	0	0	0	0	0	0	0	0	0	0	0
f.MSV000081486/ccms_peak/mzXML/2017_study_malawi/samples/FB02754259_RC8_01_15350.mzML	0	0	0	1	0	0	0	0	0	0	0	0	0	1	0	0	0	0	0	0	0	0	0	0	0	0	0	0	0	0	0	0	0	0	0	0	0	0	0	0	0	0	0	0	0	0	0	0	0
f.MSV000087157/ccms_peak/Strains mzXMLs/mFLRO1-1_P2-E-4_01_11819.mzML	0	0	0	0	0	0	0	0	0	0	0	0	0	0	0	0	0	0	0	0	0	0	0	0	0	0	0	0	0	0	0	0	0	0	0	0	0	0	0	0	0	0	0	0	0	0	0	0	0
f.MSV000085480/ccms_peak/190626_Irina_OMZ_ENTP17/ETNP_7.mzML	0	0	0	0	0	0	0	0	0	0	0	0	0	0	0	0	0	0	0	0	0	0	0	0	0	0	0	0	0	0	0	0	0	0	0	0	0	0	0	0	0	0	0	0	0	0	0	0	0
f.MSV000086012/ccms_peak/mzxml_p2/data/KRG/KRG_16_BA3_01_56274.mzML	0	0	0	0	0	0	0	0	0	0	0	0	0	0	0	0	0	0	0	0	0	0	0	0	0	0	0	0	0	0	0	0	0	0	0	0	0	0	0	0	0	0	0	0	0	0	0	0	0
f.MSV000082402/ccms_peak/raw/T6SS-3610_72h_1.mzML	0	0	0	0	0	0	0	0	0	0	0	1	0	0	0	0	0	1	0	0	0	0	0	0	0	0	0	0	0	0	0	0	0	0	0	0	0	0	0	0	0	0	0	0	0	0	0	0	0
f.MSV000088235/ccms_peak/Raw/P610018-11F-002.mzML	0	0	0	0	0	0	0	0	0	0	0	0	0	0	0	0	0	0	0	0	0	0	0	0	0	0	0	0	0	0	0	0	0	0	0	0	0	0	0	0	0	0	0	0	0	0	0	0	0
f.MSV000088196/ccms_peak/ORNL R1 Raw/P2R1E7.mzML	0	0	0	0	0	0	0	0	0	0	0	0	0	0	0	0	0	0	0	0	0	0	0	0	0	0	0	0	0	0	0	0	0	0	0	0	0	0	0	0	0	0	0	0	0	0	0	0	0
f.MSV000082869/ccms_peak/Colgate_phase2/Plate4/95657_R-B8.mzML	0	0	0	0	0	0	0	0	0	0	0	0	0	0	0	0	0	0	0	0	0	0	0	0	0	0	0	0	0	0	0	0	0	0	0	0	0	0	0	0	0	0	0	0	0	0	0	0	0
f.MSV000079697/ccms_peak/G1_mzxml/group1_P1_B7.mzXML	0	0	0	0	0	0	0	0	0	0	0	0	0	0	0	0	0	0	0	0	0	0	0	0	0	0	0	0	0	0	0	0	0	0	0	0	0	0	0	0	0	0	0	0	0	0	0	0	0
f.MSV000084680/ccms_peak/mzXML/BH5_BH5_01_13880.mzML	0	0	0	0	0	0	0	0	0	0	0	0	0	0	0	0	0	0	0	0	0	0	0	1	0	0	0	0	0	0	0	0	0	0	0	0	0	0	0	0	0	0	0	0	0	0	0	0	0
f.MSV000083756/ccms_peak/Fecal-2-MeOH_RB1_37.mzML	0	0	0	0	0	0	0	0	0	0	0	0	1	0	0	0	0	0	0	0	0	0	0	1	0	0	0	0	0	0	0	0	0	0	0	0	0	0	0	0	0	0	0	0	0	0	0	0	0
f.MSV000086639/ccms_peak/raw/PLT1_G9.mzML	0	0	0	0	0	0	0	0	0	0	0	0	0	0	0	0	0	0	0	0	0	0	0	1	0	0	0	0	0	0	0	0	0	0	0	0	0	0	0	0	0	0	0	0	0	0	0	0	0
f.MSV000083734/ccms_peak/mzxml/PTJ0087_E_lenta_1356FAA_RA1_01_40141.mzML	0	0	1	0	0	0	0	0	0	0	0	0	1	0	0	0	0	0	0	0	0	0	0	0	0	0	0	0	0	0	0	0	0	0	0	0	0	0	0	0	0	0	0	0	0	0	0	0	0
f.MSV000083666/ccms_peak/mzxml/samples/GF18.D10_BA5_01_41897.mzML	0	0	0	0	0	0	0	0	0	0	0	0	0	0	0	0	0	0	0	0	0	0	0	0	0	0	0	0	0	0	0	0	0	0	0	0	0	0	0	0	0	0	0	0	0	0	0	0	0
f.MSV000088196/ccms_peak/ORNL R1 Raw/P2R1F5.mzML	0	0	0	0	0	0	0	0	0	0	0	0	0	0	0	0	0	0	0	0	0	0	0	0	0	0	0	0	0	0	0	0	0	0	0	0	0	0	0	0	0	0	0	0	0	0	0	0	0
f.MSV000080102/ccms_peak/mzXML/Samples/C18p_5uL_NASA_Sample_BA4_01_25945.mzML	0	0	0	0	0	0	0	1	0	0	0	1	0	0	0	0	0	0	0	0	0	0	0	0	0	0	0	0	0	0	0	0	0	0	0	0	0	0	0	0	0	0	0	0	0	0	0	0	0
f.MSV000081477/ccms_peak/mzXML/Plate4/C13_BE3_01_684.mzML	0	0	0	0	0	0	0	0	0	0	0	0	0	0	0	0	0	0	0	0	0	0	0	0	0	0	0	0	0	0	0	0	0	0	0	0	0	0	0	0	0	0	0	0	0	0	0	0	0
f.MSV000088420/ccms_peak/peak/RPLC_IA_Raw_Data/2020_1217_4x_01.mzML	0	0	0	0	0	0	0	0	0	0	0	0	0	0	0	0	0	0	0	1	0	0	0	0	0	0	0	0	0	0	0	0	0	0	0	0	0	0	0	0	0	0	0	0	0	0	0	0	0
f.MSV000085480/ccms_peak/190627_Irina_OMZ_ETNP18_RerunFractions/ETNP18_SecChla_6_C.mzML	0	0	0	0	0	0	0	0	0	0	0	0	0	0	0	0	0	0	0	0	0	0	0	0	0	0	0	0	0	0	0	0	0	0	0	0	0	0	0	0	0	0	0	0	0	0	0	0	0
f.MSV000082374/ccms_peak/Samples/TW_CI_002_BD3_01_29874.mzML	0	0	0	0	0	0	0	0	0	0	0	0	0	0	0	0	0	0	0	0	0	0	0	0	0	0	0	0	0	0	0	0	0	0	0	0	0	0	0	0	0	0	0	0	0	0	0	0	0
f.MSV000088337/ccms_peak/mzXML/NIST_POS_Samp_15-01_BC3_01_61930.mzML	0	0	0	0	0	0	0	0	0	0	0	0	0	0	0	0	0	0	0	0	0	0	0	0	0	0	0	0	0	0	0	0	0	0	0	0	0	0	0	0	0	0	0	0	0	0	0	0	0
f.MSV000088196/ccms_peak/ORNL R1 Raw/P2R1E1.mzML	0	0	0	0	0	0	0	0	0	0	0	0	0	0	0	0	0	0	0	0	0	0	0	0	0	0	0	0	0	0	0	0	0	0	0	0	0	0	0	0	0	0	0	0	0	0	0	0	0
f.MSV000087021/ccms_peak/KRuMBS_Monodiet_trials_Feb2020/G2_G1_M_GE10_01_56767.mzML	0	0	0	0	0	0	0	0	0	0	0	0	0	0	0	0	0	0	0	0	0	0	0	0	0	0	0	0	0	0	0	0	0	0	0	0	0	0	0	0	0	0	0	0	0	0	0	0	0
f.MSV000087942/ccms_peak/Plate_02_RAW/Tube_062.mzML	0	0	0	0	0	0	0	0	0	0	0	0	0	0	1	0	0	0	0	1	0	0	0	0	0	0	0	0	0	0	0	0	0	0	0	0	0	0	0	0	0	0	0	0	0	0	0	0	0
f.MSV000087127/ccms_peak/peak/20170728_KBL_PZ-KM_Root_SMs__QE139-UV_C18_102_POS-MSMS_24_MaizeRoot-AN2-Drought_C_MeOH__102040eV_80to1200_S1_Run44.mzML	0	0	0	0	0	0	0	0	0	0	0	0	0	0	0	0	0	0	0	0	0	0	0	0	0	0	0	0	0	0	0	0	0	0	0	0	0	0	0	0	0	0	0	0	0	0	0	0	0
f.MSV000084900/ccms_peak/Global_Foodomics_composite_data_2020/MSV000083010_core/G83326_1x_RF4_01_21830.mzML	0	0	0	0	0	0	0	0	0	0	0	0	0	0	0	0	0	0	0	0	0	0	0	0	0	0	0	0	0	0	0	0	0	0	0	0	0	0	0	0	0	0	0	0	0	0	0	0	0
f.MSV000082973/ccms_peak/haddad_IH_IC_july2018/mzxml_files_fecal/A45_182_2.mzML	0	0	0	0	0	0	0	0	0	0	0	0	0	0	0	0	0	0	0	0	0	0	0	0	0	0	0	0	0	0	0	0	0	0	0	0	0	0	0	0	0	0	0	0	0	0	0	0	0
f.MSV000087728/ccms_peak/VGF_pos_with_QC_and_blanks_raw/VGF156_A04_pos.mzML	0	0	0	0	0	0	0	0	0	0	0	0	0	0	0	0	0	0	0	0	0	0	0	0	0	0	0	0	0	0	0	0	0	0	0	0	0	0	0	0	0	0	0	0	0	0	0	0	0
f.MSV000083423/ccms_peak/Plate 2_mzXML files/2C12_GC12_01_19862.mzML	0	0	0	0	0	0	0	0	0	0	0	0	0	0	0	0	0	0	0	0	0	0	0	0	0	0	0	0	0	0	0	0	0	0	0	0	0	0	0	0	0	0	0	0	0	0	0	0	0
f.MSV000084024/ccms_peak/2018_02_12_NSF_FGA_Plates1_2_mzXML/PD-FGA-10_BB11_02_8354.mzML	0	0	0	0	0	0	0	0	0	0	0	0	0	0	0	0	0	0	0	0	0	0	0	0	0	0	0	0	0	0	0	0	0	0	0	0	0	0	0	0	0	0	0	0	0	0	0	0	0
f.MSV000083183/ccms_peak/raw/Bsub4_35.mzML	0	0	0	0	0	0	0	0	0	0	0	0	0	0	0	0	0	0	0	0	0	0	0	0	0	0	0	0	0	0	0	0	0	0	0	0	0	0	0	0	0	0	0	0	0	0	0	0	0
f.MSV000086666/ccms_peak/01003-88-21.mzML	0	0	0	0	0	0	0	0	0	0	0	0	0	0	0	0	0	0	0	0	0	0	0	0	0	0	0	0	0	0	0	0	0	0	0	0	0	0	0	0	0	0	0	0	0	0	0	0	0
f.MSV000083073/ccms_peak/raw_files/samples/94060.mzML	0	0	0	0	0	0	0	0	0	0	0	0	0	0	0	0	0	0	0	0	0	0	0	0	0	0	0	0	0	0	0	0	0	0	0	0	0	0	0	0	0	0	0	0	0	0	0	0	0
f.MSV000084024/ccms_peak/2018_02_12_NSF_FGA_Plates1_2_mzXML/PD-FGA-32_BE3_01_8403.mzML	0	0	0	0	0	0	0	0	0	0	0	0	0	0	0	0	0	0	0	0	0	0	0	0	0	0	0	0	0	0	0	0	0	0	0	0	0	0	0	0	0	0	0	0	0	0	0	0	0
f.MSV000082402/ccms_peak/raw/1606-3610_72h_1.mzML	0	0	0	0	0	0	0	0	0	0	0	1	0	0	0	0	0	1	0	0	0	0	0	0	0	0	0	0	0	0	0	0	0	0	0	1	0	0	1	0	0	0	0	0	0	0	0	0	0
f.MSV000083578/ccms_peak/20190307_EAFIT_ALL_mzXML/NM_T_R5_GD5_01_21221.mzML	0	0	0	0	0	0	0	0	0	0	0	0	0	0	0	0	0	0	0	0	0	0	0	0	0	0	0	0	0	0	0	0	0	0	0	0	0	0	0	0	0	0	0	0	0	0	0	0	0
f.MSV000080961/ccms_peak/NIH_mix/Mix_NIH21-24_Standard_MS1_35K_TOP4_C1_170413131917.mzML	0	0	0	0	0	0	0	0	0	0	0	0	0	0	0	0	0	0	0	0	0	0	0	0	0	0	0	0	0	0	0	0	0	0	0	0	0	0	0	0	0	0	0	0	0	0	0	0	0
f.MSV000086064/ccms_peak/NP1-IN2-TCG-0202_88.mzML	0	0	0	0	0	0	0	0	0	0	0	0	0	0	0	0	0	0	0	0	0	0	0	0	0	0	0	0	0	0	0	0	0	0	0	0	0	0	0	0	0	0	0	0	0	0	0	0	0
f.MSV000083791/ccms_peak/data_raw/JB182_100_2_fe.mzML	0	0	0	0	0	0	0	0	0	0	0	0	0	0	0	0	0	0	0	0	0	0	0	0	0	0	0	0	0	0	0	0	0	0	0	0	0	0	0	0	0	0	0	0	0	0	0	0	0
f.MSV000085852/ccms_peak/Samples_raw/CCE2019_324.mzML	0	0	0	0	0	0	0	0	0	0	0	0	0	0	0	0	0	0	0	0	0	0	0	0	0	0	0	0	0	0	0	0	0	0	0	0	0	0	0	0	0	0	0	0	0	0	0	0	0
f.MSV000085480/ccms_peak/190626_Irina_OMZ_ENTP17/ETNP_20.mzML	0	0	0	0	0	0	0	0	0	0	0	0	0	0	0	0	0	0	0	0	0	0	0	0	0	0	0	0	0	0	0	0	0	0	0	0	0	0	0	0	0	0	0	0	0	0	0	0	0
f.MSV000084322/ccms_peak/Plate7_mzXML files/Plate7_54954_Skin_GC3_01_27044.mzML	0	0	0	0	0	0	0	0	0	0	0	0	0	0	0	0	0	0	0	0	0	0	0	0	0	0	0	0	0	0	0	0	0	0	0	0	0	0	0	0	0	0	0	0	0	0	0	0	0
f.MSV000083756/ccms_peak/NIST-MeOH_RD1_41.mzML	0	0	0	0	0	0	0	0	0	0	0	0	0	0	0	0	0	0	0	0	0	0	0	0	0	0	0	0	0	0	0	0	0	0	0	0	0	0	0	0	0	0	0	0	0	0	0	0	0
f.MSV000083004/ccms_peak/Bile_acid_gavage_experiment/PD7_9_BG7_01_16769.mzML	0	0	0	0	0	0	0	0	0	0	0	0	0	0	0	0	0	0	0	0	0	0	0	0	0	0	0	0	0	0	0	0	0	0	0	0	0	0	0	0	0	0	0	0	0	0	0	0	0
f.MSV000087021/ccms_peak/KRuMBS_Monodiet_trials_Feb2020/S3_G1_M_GH1_01_56716.mzML	0	0	0	0	0	0	0	0	0	0	0	0	0	0	0	0	0	0	0	0	0	0	0	0	0	0	0	0	0	0	0	0	0	0	0	0	0	0	0	0	0	0	0	0	0	0	0	0	0
f.MSV000085480/ccms_peak/190626_Irina_OMZ_ENTP17/ETNP_68_SIO.mzML	0	0	0	0	0	0	0	0	0	0	0	0	0	0	0	0	0	0	0	0	0	0	0	0	0	0	0	0	0	0	0	0	0	0	0	0	0	0	0	0	0	0	0	0	0	0	0	0	0
f.MSV000085120/ccms_peak/Plate 8/BAX640_2x_BC2_01_24032.mzML	0	0	0	0	0	0	0	0	0	0	0	0	0	0	0	0	0	0	0	0	0	0	0	0	0	0	0	0	0	0	0	0	0	0	0	0	0	0	0	0	0	0	0	0	0	0	0	0	0
f.MSV000088021/ccms_peak/210619_Moorea19_PlanC/Mo_2019_219_B.mzML	0	0	0	0	0	0	0	0	0	0	0	0	0	0	0	0	0	0	0	0	0	0	0	0	0	0	0	0	0	0	0	0	0	0	0	0	0	0	0	0	0	0	0	0	0	0	0	0	0
f.MSV000087790/ccms_peak/mzXML/404Bg_GUN.mzML	0	0	0	0	0	0	0	0	0	0	0	0	0	0	0	0	0	0	0	0	0	0	0	0	0	0	0	0	0	0	0	0	0	0	0	0	0	0	0	0	0	0	0	0	0	0	0	0	0
f.MSV000085506/ccms_peak/Raw_Spectrum_Files/Reference_pop_CSF_lipid/UDN_BG_A_C_QC_Pool_L_138_POS_11Mar17_Lola-WCSH7906.mzML	0	0	0	0	0	0	0	0	0	0	0	0	0	0	0	0	0	0	0	0	0	0	0	0	0	0	0	0	0	0	0	0	0	0	0	0	0	0	0	0	0	0	0	0	0	0	0	0	0
f.MSV000083756/ccms_peak/Fecal-1-MeOH_RA1_33.mzML	0	0	0	0	0	0	0	0	0	0	0	0	0	0	0	0	0	0	0	0	0	0	0	0	0	0	0	0	0	0	0	0	0	0	0	0	0	0	0	0	0	0	0	0	0	0	0	0	0
f.MSV000087346/ccms_peak/QC_4.mzML	0	0	0	0	0	0	0	0	0	0	0	0	0	0	0	0	0	0	0	0	0	0	0	0	0	0	0	0	0	0	0	0	0	0	0	0	0	0	0	0	0	0	0	0	0	0	0	0	0
f.MSV000088735/ccms_peak/Plate_01/IFXI10-D4-AV-STWK14.mzML	0	0	0	0	0	0	0	0	0	0	0	0	0	0	0	0	0	0	0	0	0	0	0	0	0	0	0	0	0	0	0	0	0	0	0	0	0	0	0	0	0	0	0	0	0	0	0	0	0
f.MSV000080337/ccms_peak/ASM/Strains/VVP191_ASM_GC6_01_30075.mzXML	0	0	0	0	0	0	0	0	0	0	0	0	0	0	0	0	0	0	0	0	0	0	0	0	0	0	0	0	0	0	0	0	0	0	0	0	0	0	0	0	0	0	0	0	0	0	0	0	0
f.MSV000082295/ccms_peak/2018_02_12_NSF_FGA_Plates1_2_mzXML/PD-FGA-16_BC7_02_8367.mzML	0	0	0	0	0	0	0	0	0	0	0	0	0	0	0	0	0	0	0	0	0	0	0	0	0	0	0	0	0	0	0	0	0	0	0	0	0	0	0	0	0	0	0	0	0	0	0	0	0
f.MSV000087694/ccms_peak/Diseas Markers/97.mzML	0	0	0	0	0	0	0	0	0	0	0	0	0	0	0	0	0	0	0	0	0	0	0	0	0	0	0	0	0	0	0	0	0	0	0	0	0	0	0	0	0	0	0	0	0	0	0	0	0
f.MSV000087694/ccms_peak/Diseas Markers/95.mzML	0	0	0	0	0	0	0	0	0	0	0	0	0	0	0	0	0	0	0	0	0	0	0	0	0	0	0	0	0	0	0	0	0	0	0	0	0	0	0	0	0	0	0	0	0	0	0	0	0
f.MSV000085480/ccms_peak/190626_Irina_OMZ_ENTP17/ETNP_74.mzML	0	0	0	0	0	0	0	0	0	0	0	0	0	0	0	0	0	0	0	0	0	0	0	0	0	0	0	0	0	0	0	0	0	0	0	0	0	0	0	0	0	0	0	0	0	0	0	0	0
f.MSV000084460/ccms_peak/190430_PosDDA_Blank1-2.mzML	0	0	0	0	0	0	0	0	0	0	0	0	0	0	0	0	0	0	0	0	0	0	0	0	0	0	0	0	0	0	0	0	0	0	0	0	0	0	0	0	0	0	0	0	0	0	0	0	0
f.MSV000085119/ccms_peak/Malpighiaceae_POS/Malpighiaceae_Plate4_POS/P4_D9_BD9_01_53864.mzML	0	0	0	0	0	0	0	0	0	0	0	0	0	0	0	0	0	0	0	0	0	0	0	0	0	0	0	0	0	0	0	0	0	0	0	0	0	0	0	0	0	0	0	0	0	0	0	0	0
f.MSV000083320/ccms_peak/data/99454.mzML	0	0	0	0	0	0	0	0	0	0	0	0	0	0	0	0	0	0	0	0	0	0	0	0	0	0	0	0	0	0	0	0	0	0	0	0	0	0	0	0	0	0	0	0	0	0	0	0	0
f.MSV000086721/ccms_peak/mzxmls/Soot-D4_P1-B-10_01_7290.mzML	0	0	0	0	0	0	0	0	0	0	0	0	0	0	0	0	0	0	0	0	0	0	0	0	0	0	0	0	0	0	0	0	0	0	0	0	0	0	0	0	0	0	0	0	0	0	0	0	0
f.MSV000080397/ccms_peak/Controls/C2_BC3_BG11_01_31935.mzML	0	0	0	0	0	0	0	0	0	0	0	0	0	0	0	0	0	0	0	0	0	0	0	0	0	0	0	0	0	0	0	0	0	0	0	0	0	0	0	0	0	0	0	0	0	0	0	0	0
f.MSV000084900/ccms_peak/Global_Foodomics_composite_data_2020/MSV000083010_core/G78917_rerun_5ul_RC4_01_17654.mzML	0	0	0	0	0	0	0	0	0	0	0	0	0	0	0	0	0	0	0	0	0	0	0	0	0	0	0	0	0	0	0	0	0	0	0	0	0	0	0	0	0	0	0	0	0	0	0	0	0
f.MSV000079446/ccms_peak/Pepper/Branch-1/Flower/Flower_Tube-12_P1-A-12_01_26863.mzXML	0	0	0	0	0	0	0	0	0	0	0	0	0	0	0	0	0	0	0	0	0	0	0	0	0	0	0	0	0	0	0	0	0	0	0	0	0	0	0	0	0	0	0	0	0	0	0	0	0
f.MSV000083010/ccms_peak/Samples/G78811_p12_g12_rerun_GC8_01_21708.mzML	0	0	0	0	0	0	0	0	0	0	0	0	0	0	0	0	0	0	0	0	0	0	0	0	0	0	0	0	0	0	0	0	0	0	0	0	0	0	0	0	0	0	0	0	0	0	0	0	0
f.MSV000085120/ccms_peak/Plate20/BAX1734_2x_GG8_01_25819.mzML	0	0	0	0	0	0	0	0	0	0	0	0	0	0	0	0	0	0	0	0	0	0	0	0	0	0	0	0	0	0	0	0	0	0	0	0	0	0	0	0	0	0	0	0	0	0	0	0	0
f.MSV000083378/ccms_peak/Thai_wGPS/20170904_NT_507_GC3_01_20135.mzML	0	0	0	0	0	0	0	0	0	0	0	0	0	0	0	0	0	0	0	0	0	0	0	0	0	0	0	0	0	0	0	0	0	0	0	0	0	0	0	0	0	0	0	0	0	0	0	0	0
f.MSV000083729/ccms_peak/StromTissuePos_mzXMLfiles/Stromatolite_Tissue_14_pos.mzML	0	0	0	0	0	0	0	0	0	0	0	0	0	0	0	0	0	0	0	0	0	0	0	0	0	0	0	0	0	0	0	0	0	0	0	0	0	0	0	0	0	0	0	0	0	0	0	0	0
f.MSV000081116/ccms_peak/TSB/Pseudomonas synxantha 32/P_syn_32_Mix3_SampleF5.mzML	0	0	0	0	0	0	0	0	0	0	0	0	0	0	0	0	0	0	0	0	0	0	0	0	0	0	0	0	0	0	0	0	0	0	0	0	0	0	0	0	0	0	0	0	0	1	0	0	0
f.MSV000085852/ccms_peak/Samples_raw/CCE2019_187.mzML	0	0	0	0	0	0	0	0	0	0	0	0	0	0	0	0	0	0	0	0	0	0	0	0	0	0	0	0	0	0	0	0	0	0	0	0	0	0	0	0	0	0	0	0	0	0	0	0	0
f.MSV000083462/ccms_peak/Oral_verified/mzXML_data_2/Samples/11712.SUBJECT9.ORAL.1180.mzML	0	0	0	0	0	0	0	0	0	0	0	0	0	0	0	0	0	0	0	0	0	0	0	0	0	0	0	0	0	0	0	0	0	0	0	0	0	0	0	0	0	0	0	0	0	0	0	0	0
f.MSV000083378/ccms_peak/Thai_wGPS/20170904_NT_557_RD6_01_20191.mzML	0	0	0	0	0	0	0	0	0	0	0	0	0	0	0	0	0	0	0	0	0	0	0	0	0	0	0	0	0	0	0	0	0	0	0	0	0	0	0	0	0	0	0	0	0	0	0	0	0
f.MSV000088745/ccms_peak/103_1_Vcora_LYO_29_R_P1-B-8_01_12061.mzML	0	0	0	0	0	0	0	0	0	0	0	0	0	0	0	0	0	0	0	0	0	0	0	0	0	0	0	0	0	0	0	0	0	0	0	0	0	0	0	0	0	0	0	0	0	0	0	0	0
f.MSV000087905/ccms_peak/raw/deltaEDDS-10L.mzML	0	0	0	0	0	0	0	0	0	0	0	0	0	0	0	0	0	0	0	0	0	0	0	0	0	0	0	0	0	0	0	0	0	0	0	0	0	0	0	0	0	0	0	0	0	0	0	0	0
f.MSV000082384/ccms_peak/raw/AH187_LB_48h_3.mzML	0	0	0	0	0	0	0	0	0	0	0	0	0	0	0	0	0	1	0	0	0	0	0	0	0	0	0	0	0	0	0	0	0	0	0	1	0	0	1	0	0	0	0	0	1	1	0	0	0
f.MSV000083320/ccms_peak/data/99587.mzML	0	0	0	0	0	0	0	0	0	0	0	0	0	0	0	0	0	0	0	0	0	0	0	0	0	0	0	0	0	0	0	0	0	0	0	0	0	0	0	0	0	0	0	0	0	0	0	0	0
f.MSV000079697/ccms_peak/G1_mzxml/QC_G1_1.mzXML	0	0	0	0	0	0	0	0	0	0	0	0	0	0	0	0	0	0	0	0	0	0	0	0	0	0	0	0	0	0	0	0	0	0	0	0	0	0	0	0	0	0	0	0	0	0	0	0	0
f.MSV000086131/ccms_peak/Food/Food-310518-26.mzML	0	0	0	0	0	0	0	0	0	0	0	0	0	0	0	0	0	0	0	0	0	0	0	0	0	0	0	0	0	0	0	0	0	0	0	0	0	0	0	0	0	0	0	0	0	0	0	0	0
f.MSV000086744/ccms_peak/nissle-DA_chelomics1_2.mzML	0	0	0	0	0	0	0	0	0	0	0	0	0	0	0	0	0	0	0	0	0	0	0	0	0	0	0	0	0	0	0	0	0	0	0	0	0	0	0	0	0	0	0	0	0	0	0	0	0
f.MSV000082493/ccms_peak/skin/DM000078656_RB1_01_28837.mzML	0	0	0	0	0	0	0	0	0	0	0	0	0	0	0	0	0	0	0	0	0	0	0	0	0	0	0	0	0	0	0	0	0	0	0	0	0	0	0	0	0	0	0	0	0	0	0	0	0
f.MSV000081949/ccms_peak/raw_files/samples/e_coli_pen12_rep_2.mzML	0	0	0	0	0	0	0	0	0	0	0	0	0	0	0	0	0	0	0	0	0	0	0	0	0	0	0	0	0	0	0	0	0	0	0	0	0	0	0	0	0	0	0	0	0	0	0	0	0
f.MSV000083791/ccms_peak/data_raw/JB182_80_2_fe.mzML	0	0	0	0	0	0	0	0	0	0	0	0	0	0	0	0	0	0	0	0	0	0	0	0	0	0	0	0	0	0	0	0	0	0	0	0	0	0	0	0	0	0	0	0	0	0	0	0	0
f.MSV000083791/ccms_peak/data_raw/JB182_100_1.mzML	0	0	0	0	0	0	0	0	0	0	0	0	0	0	0	0	0	0	0	0	0	0	0	0	0	0	0	0	0	0	0	0	0	0	0	0	0	0	0	0	0	0	0	0	0	0	0	0	0
f.MSV000085003/ccms_peak/Prubra-MAchlor-EtOAc-ACNH2O.mzML	0	0	0	0	0	0	0	0	0	0	0	0	0	0	0	0	0	0	0	0	0	0	0	0	0	0	0	0	0	0	0	0	0	0	0	0	0	0	0	0	0	0	0	0	0	0	0	0	0
f.MSV000085120/ccms_peak/Plate 9/BAX744_2x_GD7_01_24194.mzML	0	0	0	0	0	0	0	0	0	0	0	0	0	0	0	0	0	0	0	0	0	0	0	0	0	0	0	0	0	0	0	0	0	0	0	0	0	0	0	0	0	0	0	0	0	0	0	0	0
f.MSV000088745/ccms_peak/103_5_Vcora_LYO_33_P1-A-3_01_12044.mzML	0	0	0	0	0	0	0	0	0	0	0	0	0	0	0	0	0	0	0	0	0	0	0	0	0	0	0	0	0	0	0	0	0	0	0	0	0	0	0	0	0	0	0	0	0	0	0	0	0
f.MSV000087157/ccms_peak/Strains mzXMLs/SH1B-3_P2-F-6_01_11824.mzML	0	0	0	0	0	0	0	0	0	0	0	0	0	0	0	0	0	0	0	0	0	0	0	0	0	0	0	0	0	0	0	0	0	0	0	0	0	0	0	0	0	0	0	0	0	0	0	0	0
f.MSV000083383/ccms_peak/raw/S_WT-3.mzML	0	0	0	0	0	0	0	0	0	0	0	0	0	0	0	0	0	0	0	0	0	0	0	0	0	0	0	0	0	0	0	0	0	0	0	0	0	0	0	0	0	0	0	0	0	0	0	0	0
f.MSV000079697/ccms_peak/G4_mzxml/group4_P1_C12.mzXML	0	0	0	0	0	0	0	0	0	0	0	0	0	0	0	0	0	0	0	0	0	0	0	0	0	0	0	0	0	0	0	0	0	0	0	0	0	0	0	0	0	0	0	0	0	0	0	0	0
f.MSV000081816/ccms_peak/mzXMLs/Plate2_C10_BC10_01_6228.mzML	0	0	0	0	0	0	0	0	0	0	0	0	0	0	0	0	0	0	0	0	0	0	0	0	0	0	0	0	0	0	0	0	0	0	0	0	0	0	0	0	0	0	0	0	0	0	0	0	0
f.MSV000084020/ccms_peak/data_raw/samples/RRC_33_23.mzML	0	0	0	0	0	0	0	0	0	0	0	0	0	0	0	0	0	0	0	0	0	0	0	0	0	0	0	0	0	0	0	0	0	0	0	0	0	0	0	0	0	0	0	0	0	0	0	0	0
f.MSV000085779/ccms_peak/raw_neg/RT_BP_Foam_1neg.mzML	0	0	0	0	0	0	0	0	0	0	0	0	0	0	0	0	0	0	0	0	0	0	0	0	0	0	0	0	0	0	0	0	0	0	0	0	0	0	0	0	0	0	0	0	0	0	0	0	0
f.MSV000083183/ccms_peak/raw/Bsub4_98.mzML	0	0	0	0	0	0	0	0	0	0	0	0	0	0	0	0	0	0	0	0	0	0	0	0	0	0	0	0	0	0	0	0	0	0	0	0	0	0	0	0	0	0	0	0	0	0	0	0	0
f.MSV000083889/ccms_peak/raw/2019_2_28_Holl_DOM_2.mzML	0	0	0	0	0	0	0	0	0	0	0	0	0	0	0	0	0	0	0	0	0	0	0	0	0	0	0	0	0	0	0	0	0	0	0	0	0	0	0	0	0	0	0	0	0	0	0	0	0
f.MSV000085120/ccms_peak/Plate11/BAX959_2x_GH2_01_24531.mzML	0	0	0	0	0	0	0	0	0	0	0	0	0	0	0	0	0	0	0	0	0	0	0	0	0	0	0	0	0	0	0	0	0	0	0	0	0	0	0	0	0	0	0	0	0	0	0	0	0
f.MSV000084900/ccms_peak/Global_Foodomics_composite_data_2020/MSV000084591_CIAO_foods/RB9_tk2_RB9_01_49122.mzML	0	0	0	0	0	0	0	0	0	0	0	0	0	0	0	0	0	0	0	0	0	0	0	0	0	0	0	0	0	0	0	0	0	0	0	0	0	0	0	0	0	0	0	0	0	0	0	0	0
f.MSV000085444/ccms_peak/peak/Hui_N2_fe.mzML	0	0	0	0	0	0	0	0	0	0	0	0	0	0	0	0	0	0	0	0	0	0	0	0	0	0	0	0	0	0	0	0	0	0	0	0	0	0	0	0	0	0	0	0	0	0	0	0	0
f.MSV000082629/ccms_peak/raw_files/samples/15NAVY03_V2_20151211.mzML	0	0	0	0	0	0	0	0	0	0	0	0	0	0	0	0	0	0	0	0	0	0	0	0	0	0	0	0	0	0	0	0	0	0	0	0	0	0	0	0	0	0	0	0	0	0	0	0	0
f.MSV000085944/ccms_peak/raw_data/skin_08_30_FH.mzML	0	0	0	0	0	0	0	0	0	0	0	0	0	0	0	0	0	0	0	0	0	0	0	0	0	0	0	0	0	0	0	0	0	0	0	0	0	0	0	0	0	0	0	0	0	0	0	0	0
f.MSV000084463/ccms_peak/Plate16_mzXML files/Plate16_43618_Soil_GF3_01_28287.mzML	0	0	0	0	0	0	0	0	0	0	0	0	0	0	0	0	0	0	0	0	0	0	0	0	0	0	0	0	0	0	0	0	0	0	0	0	0	0	0	0	0	0	0	0	0	0	0	0	0
f.MSV000085779/ccms_peak/raw_pos/RT_Jake_EE2_2.mzML	0	0	0	0	0	0	0	0	0	0	0	0	0	0	0	0	0	0	0	0	0	0	0	0	0	0	0	0	0	0	0	0	0	0	0	0	0	0	0	0	0	0	0	0	0	0	0	0	0
f.MSV000085129/ccms_peak/mzMLs_4.5x/03216_An_2_2.mzML	0	0	0	0	0	0	0	0	0	0	0	0	0	0	0	0	0	0	0	0	0	0	0	0	0	0	0	0	0	0	0	0	0	0	0	0	0	0	0	0	0	0	0	0	0	0	0	0	0
f.MSV000083475/ccms_peak/RAW/PLATE6/6E11_7_50_distel-72-s003-a04.mzML	0	0	0	0	0	0	0	0	0	0	0	0	0	0	0	0	0	0	0	0	0	0	0	0	0	0	0	0	0	0	0	0	0	0	0	0	0	0	0	0	0	0	0	0	0	0	0	0	0
f.MSV000082402/ccms_peak/raw/Triple_LB_96h_01.mzML	0	0	0	0	0	0	0	0	0	0	0	0	0	0	0	0	0	0	0	0	0	0	0	0	0	0	0	0	0	0	0	0	0	0	0	1	0	0	1	0	0	0	0	0	0	1	0	0	0
f.MSV000088021/ccms_peak/210622_Moorea19_FACK/Mo_2019_446.mzML	0	0	0	0	0	0	0	0	0	0	0	0	0	0	0	0	0	0	0	0	0	0	0	0	0	0	0	0	0	0	0	0	0	0	0	0	0	0	0	0	0	0	0	0	0	0	0	0	0
f.MSV000083475/ccms_peak/RAW/PLATE1and2/1A9_1_11_metcalf-40-s011-a04.mzML	0	0	0	0	0	0	0	0	0	0	0	0	0	0	0	0	0	0	0	0	0	0	0	0	0	0	0	0	0	0	0	0	0	0	0	0	0	0	0	0	0	0	0	0	0	0	0	0	0
f.MSV000087904/ccms_peak/RAW/Cl44_6_2S4G_Lassopeptide_Burkholderia_PelletextractionMeOH.mzML	0	0	0	0	0	0	0	0	0	0	0	0	0	0	0	0	0	0	0	0	0	0	0	0	0	0	0	0	0	0	0	0	0	0	0	1	0	0	1	0	0	0	0	0	0	0	0	0	0
f.MSV000083729/ccms_peak/StromTissuePos_mzXMLfiles/Stromatolite_Tissue_83_pos.mzML	0	0	0	0	0	0	0	0	0	0	0	0	0	0	0	0	0	0	0	0	0	0	0	0	0	0	0	0	0	0	0	0	0	0	0	0	0	0	0	0	0	0	0	0	0	0	0	0	0
f.MSV000085120/ccms_peak/Plate10/BAX818_6x_BC4_01_24307.mzML	0	0	0	0	0	0	0	0	0	0	0	0	0	0	0	0	0	0	0	0	0	0	0	0	0	0	0	0	0	0	0	0	0	0	0	0	0	0	0	0	0	0	0	0	0	0	0	0	0
f.MSV000083383/ccms_peak/raw/S_YBT-2_Zn.mzML	0	0	0	0	0	0	0	0	0	0	0	0	0	0	0	0	0	0	0	0	0	0	0	0	0	0	0	0	0	0	0	0	0	0	0	0	0	0	0	0	0	0	0	0	0	0	0	0	0
f.MSV000082869/ccms_peak/Colgate_phase2/Plate8/95406_R-D9.mzML	0	0	0	0	0	0	0	0	0	0	0	0	0	0	0	0	0	0	0	0	0	0	0	0	0	0	0	0	0	0	0	0	0	0	0	0	0	0	0	0	0	0	0	0	0	0	0	0	0
f.MSV000082379/ccms_peak/raw/T6SS-Triple_72h_2.mzML	0	0	0	0	0	0	0	0	0	0	0	1	0	0	0	0	0	0	0	0	0	0	0	0	0	0	0	0	0	0	0	0	0	0	0	0	0	0	0	0	0	0	0	0	0	0	0	0	0
f.MSV000085120/ccms_peak/Plate17/BAX1451_6x_BE11_01_25397.mzML	0	0	0	0	0	0	0	0	0	0	0	0	0	0	0	0	0	0	0	0	0	0	0	0	0	0	0	0	0	0	0	0	0	0	0	0	0	0	0	0	0	0	0	0	0	0	0	0	0
f.MSV000088101/ccms_peak/ST001794/GItube_RawData_CSHpos_QC_03.mzML	0	0	0	0	0	0	0	0	0	0	0	0	0	0	0	0	0	0	0	0	0	0	0	0	0	0	0	0	0	0	0	0	0	0	0	0	0	0	0	0	0	0	0	0	0	0	0	0	0
f.MSV000084900/ccms_peak/Global_Foodomics_composite_data_2020/MSV000083010_core/G83211_5x_rerun_RG8_01_21538.mzML	0	0	0	0	0	0	0	0	0	0	0	0	0	0	0	0	0	0	0	0	0	0	0	0	0	0	0	0	0	0	0	0	0	0	0	0	0	0	0	0	0	0	0	0	0	0	0	0	0
f.MSV000084900/ccms_peak/Global_Foodomics_composite_data_2020/MSV000083014_course/G96164_5x_RH8_01_32493.mzML	0	0	0	0	0	0	0	0	0	0	0	0	0	0	0	0	0	0	0	0	0	0	0	0	0	0	0	0	0	0	0	0	0	0	0	0	0	0	0	0	0	0	0	0	0	0	0	0	0
f.MSV000087942/ccms_peak/Plate_01_RAW/Tube_113.mzML	0	0	0	0	0	0	0	0	0	0	0	0	0	0	0	0	0	0	0	0	0	0	0	0	0	0	0	0	0	0	0	0	0	0	0	0	0	0	0	0	0	0	0	0	0	0	0	0	0
f.MSV000083378/ccms_peak/Thai_wGPS/20170904_NT_509_GC5_01_20137.mzML	0	0	0	0	0	0	0	0	0	0	0	0	0	0	0	0	0	0	0	0	0	0	0	0	0	0	0	0	0	0	0	0	0	0	0	0	0	0	0	0	0	0	0	0	0	0	0	0	0
f.MSV000086178/ccms_peak/59.mzML	0	0	0	0	0	0	0	0	0	0	0	0	0	0	0	0	0	0	0	0	0	0	0	0	0	0	0	0	0	0	0	0	0	0	0	0	0	0	0	0	0	0	0	0	0	0	0	0	0
f.MSV000088087/ccms_peak/RAW_Data/Plate_01_RAW_Data/5861195.mzML	0	0	0	0	0	0	0	0	0	0	0	0	0	0	0	0	0	0	0	0	0	0	0	0	0	0	0	0	0	0	0	0	0	0	0	0	0	0	0	0	0	0	0	0	0	0	0	0	0
f.MSV000088287/ccms_peak/Samples fungi from amazon/Samples Fungi from amazon/MMSRG_041.mzML	0	0	0	0	0	0	0	0	0	0	0	0	0	0	0	0	0	0	0	0	0	0	0	0	0	0	0	0	0	0	0	0	0	0	0	0	0	0	0	0	0	0	0	0	0	0	0	0	0
f.MSV000083756/ccms_peak/QCmix4_RF2_216.mzML	0	0	0	0	0	0	0	0	0	0	0	0	0	0	0	0	0	0	0	0	0	0	0	0	0	0	0	0	0	0	0	0	0	0	0	0	0	0	0	0	0	0	0	0	0	0	0	0	0
f.MSV000087728/ccms_peak/VGF_pos_with_QC_and_blanks_raw/VGF154_C06_pos.mzML	0	0	0	0	0	0	0	0	0	0	0	0	0	0	0	0	0	0	0	0	0	0	0	0	0	0	0	0	0	0	0	0	0	0	0	0	0	0	0	0	0	0	0	0	0	0	0	0	0
f.MSV000085120/ccms_peak/Plate14/BAX1157_6x_GC3_01_24972.mzML	0	0	0	0	0	0	0	0	0	0	0	0	0	0	0	0	0	0	0	0	0	0	0	0	0	0	0	0	0	0	0	0	0	0	0	0	0	0	0	0	0	0	0	0	0	0	0	0	0
f.MSV000081343/ccms_peak/mzXML/Ileum/EZ731.mzXML	0	0	0	0	0	0	0	0	0	0	0	0	0	0	0	0	0	0	0	0	0	0	0	0	0	0	0	0	0	0	0	0	0	0	0	0	0	0	0	0	0	0	0	0	0	0	0	0	0
f.MSV000088021/ccms_peak/200627_KBay2020_3/KB_2020_143.mzML	0	0	0	0	0	0	0	0	0	0	0	0	0	0	0	0	0	0	0	0	0	0	0	0	0	0	0	0	0	0	0	0	0	0	0	0	0	0	0	0	0	0	0	0	0	0	0	0	0
f.MSV000084900/ccms_peak/Global_Foodomics_composite_data_2020/MSV000083014_course/G96367_5x_RF4_01_32444.mzML	0	0	0	0	0	0	0	0	0	0	0	0	0	0	0	0	0	0	0	0	0	0	0	0	0	0	0	0	0	0	0	0	0	0	0	0	0	0	0	0	0	0	0	0	0	0	0	0	0
f.MSV000086131/ccms_peak/Food/Food-310518-14.mzML	0	0	0	0	0	0	0	0	0	0	0	0	0	0	0	0	0	0	0	0	0	0	0	0	0	0	0	0	0	0	0	0	0	0	0	0	0	0	0	0	0	0	0	0	0	0	0	0	0
f.MSV000087141/ccms_peak/Raw/PLT1_E7.mzML	0	0	0	0	0	0	0	0	0	0	0	0	0	0	0	0	0	0	0	0	0	0	0	0	0	0	0	0	0	0	0	0	0	0	0	0	0	0	0	0	0	0	0	0	0	0	0	0	0
f.MSV000082423/ccms_peak/data_mzxml_turkey/Samples_turkey/G96376_5x_RF2_01_32436.mzML	0	0	0	0	0	0	0	0	0	0	0	0	0	0	0	0	0	0	0	0	0	0	0	0	0	0	0	0	0	0	0	0	0	0	0	0	0	0	0	0	0	0	0	0	0	0	0	0	0
f.MSV000087728/ccms_peak/VGF_pos_with_QC_and_blanks_raw/VGF156_E01_pos.mzML	0	0	0	0	0	0	0	0	0	0	0	0	0	0	0	0	0	0	0	0	0	0	0	0	0	0	0	0	0	0	0	0	0	0	0	0	0	0	0	0	0	0	0	0	0	0	0	0	0
f.MSV000084900/ccms_peak/Global_Foodomics_composite_data_2020/MSV000083010_core/G78966_1x_10ul_BC7_01_20294.mzML	0	0	0	0	0	0	0	0	0	0	0	0	0	0	0	0	0	0	0	0	0	0	0	0	0	0	0	0	0	0	0	0	0	0	0	0	0	0	0	0	0	0	0	0	0	0	0	0	0
f.MSV000088137/ccms_peak/U19_Wisconsin_Stool_Plate_01_RAW_Data/mars00090.mzML	0	0	0	0	0	0	0	0	0	0	0	0	0	0	0	0	0	0	0	0	0	0	0	0	0	0	0	0	0	0	0	0	0	0	0	0	0	0	0	0	0	0	0	0	0	0	0	0	0
f.MSV000086348/ccms_peak/F4_m_GI.1_GF7_01_56530.mzML	0	0	0	0	0	0	0	0	0	0	0	0	0	0	0	0	0	0	0	0	0	0	0	0	0	0	0	0	0	0	0	0	0	0	0	0	0	0	0	0	0	0	0	0	0	0	0	0	0
f.MSV000088040/ccms_peak/In_Vivo_RAW_Data/Plate_D_In_Vivo_RAW_Data/SPF_SI-5.mzML	0	0	0	0	0	0	0	0	0	0	0	0	0	0	0	0	0	0	0	0	0	0	0	0	0	0	0	0	0	0	0	0	0	0	0	0	0	0	0	0	0	0	0	0	0	0	0	0	0
f.MSV000085120/ccms_peak/Plate21/BAX1804_2x_BF1_01_25925.mzML	0	0	0	0	0	0	0	0	0	0	0	0	0	0	0	0	0	0	0	0	0	0	0	0	0	0	0	0	0	0	0	0	0	0	0	0	0	0	0	0	0	0	0	0	0	0	0	0	0
f.MSV000084900/ccms_peak/Global_Foodomics_composite_data_2020/MSV000083014_course/G96150_5x_RD6_01_32399.mzML	0	0	0	0	0	0	0	0	0	0	0	0	0	0	0	0	0	0	0	0	0	0	0	0	0	0	0	0	0	0	0	0	0	0	0	0	0	0	0	0	0	0	0	0	0	0	0	0	0
f.MSV000088735/ccms_peak/Plate_01/IFXI19-D9-AV-STWK1.mzML	0	0	0	0	0	0	0	0	0	0	0	0	0	0	0	0	0	0	0	0	0	0	0	0	0	0	0	0	0	0	0	0	0	0	0	0	0	0	0	0	0	0	0	0	0	0	0	0	0
f.MSV000084900/ccms_peak/Global_Foodomics_composite_data_2020/MSV000083014_course/G96149_5x_RE4_01_32416.mzML	0	0	0	0	0	0	0	0	0	0	0	0	0	0	0	0	0	0	0	0	0	0	0	0	0	0	0	0	0	0	0	0	0	0	0	0	0	0	0	0	0	0	0	0	0	0	0	0	0
f.MSV000087141/ccms_peak/Raw/PLT1_E5.mzML	0	0	0	0	0	0	0	0	0	0	0	0	0	0	0	0	0	0	0	0	0	0	0	0	0	0	0	0	0	0	0	0	0	0	0	0	0	0	0	0	0	0	0	0	0	0	0	0	0
f.MSV000081343/ccms_peak/mzXML/Ileum/EZ319.mzXML	0	0	0	0	0	0	0	0	0	0	0	0	0	0	0	0	0	0	0	0	0	0	0	0	0	0	0	0	0	0	0	0	0	0	0	0	0	0	0	0	0	0	0	0	0	0	0	0	0
f.MSV000084734/ccms_peak/files/Animal_plant_beverage_subset/plants_small/files/G83398_5x_RE6_01_21475.mzML	0	0	0	0	0	0	0	0	0	0	0	0	0	0	0	0	0	0	0	0	0	0	0	0	0	0	0	0	0	0	0	0	0	0	0	0	0	0	0	0	0	0	0	0	0	0	0	0	0
f.MSV000084900/ccms_peak/Global_Foodomics_composite_data_2020/MSV000083010_core/G78884_chia_seed_BG1_01_20553.mzML	0	0	0	0	0	0	0	0	0	0	0	0	0	0	0	0	0	0	0	0	0	0	0	0	0	0	0	0	0	0	0	0	0	0	0	0	0	0	0	0	0	0	0	0	0	0	0	0	0
f.MSV000086830/ccms_peak/raw/PLT6_C12.mzML	0	0	0	0	0	0	0	0	0	0	0	0	0	0	0	0	0	0	0	0	0	0	0	0	0	0	0	0	0	0	0	0	0	0	0	0	0	0	0	0	0	0	0	0	0	0	0	0	0
f.MSV000087093/ccms_peak/Raw Files/76.mzML	0	0	0	0	0	0	0	0	0	0	0	0	0	0	0	0	0	0	0	0	0	0	0	0	0	0	0	0	0	0	0	0	0	0	0	0	0	0	0	0	0	0	0	0	0	0	0	0	0
f.MSV000083475/ccms_peak/RAW/PLATE5/5B7_3_5_sandin-54-s006-a04.mzML	0	0	0	0	0	0	0	0	0	0	0	0	0	0	0	0	0	0	0	0	0	0	0	0	0	0	0	0	0	0	0	0	0	0	0	0	0	0	0	0	0	0	0	0	0	0	0	0	0
f.MSV000085467/ccms_peak/Raw data .mzXML PI mode/180821_PMA_JM_061.mzML	0	0	0	0	0	0	0	0	0	0	0	0	0	0	0	0	0	0	0	0	0	0	0	0	0	0	0	0	0	0	0	0	0	0	0	0	0	0	0	0	0	0	0	0	0	0	0	0	0
f.MSV000087790/ccms_peak/mzXML/409Bc_CON.mzML	0	0	0	0	0	0	0	0	0	0	0	0	0	0	0	0	0	0	0	0	0	0	0	0	0	0	0	0	0	0	0	0	0	0	0	0	0	0	0	0	0	0	0	0	0	0	0	0	0
f.MSV000081477/ccms_peak/mzXML/Plate4/C70_BF10_01_705.mzML	0	0	0	0	0	0	0	0	0	0	0	0	0	0	0	0	0	0	0	0	0	0	0	0	0	0	0	0	0	0	0	0	0	0	0	0	0	0	0	0	0	0	0	0	0	0	0	0	0
f.MSV000086427/ccms_peak/ecometabo_rawfiles/VGF145_B08.mzML	0	0	0	0	0	0	0	0	0	0	0	0	0	0	0	0	0	0	0	0	0	0	0	0	0	0	0	0	0	0	0	0	0	0	0	0	0	0	0	0	0	0	0	0	0	0	0	0	0
f.MSV000083475/ccms_peak/RAW/PLATE5/5A11_2_63_minich-76-s004-a04.mzML	0	0	0	0	0	0	0	0	0	0	0	0	0	0	0	0	0	0	0	0	0	0	0	0	0	0	0	0	0	0	0	0	0	0	0	0	0	0	0	0	0	0	0	0	0	0	0	0	0
f.MSV000080673/ccms_peak/2017.AmericanGut3K.mzXMLfiles/Samples/000018421_RB1_01_4100.mzML	0	0	0	0	0	0	0	0	0	0	0	0	0	0	0	0	0	0	0	0	0	0	0	0	0	0	0	0	0	0	0	0	0	0	0	0	0	0	0	0	0	0	0	0	0	0	0	0	0
f.MSV000083378/ccms_peak/Thai_wGPS/20170904_NT_402_GE2_01_20020.mzML	0	0	0	0	0	0	0	0	0	0	0	0	0	0	0	0	0	0	0	0	0	0	0	0	0	0	0	0	0	0	0	0	0	0	0	0	0	0	0	0	0	0	0	0	0	0	0	0	0
f.MSV000084900/ccms_peak/Global_Foodomics_composite_data_2020/MSV000083010_core/G78970_10x_RE7_01_20195.mzML	0	0	0	0	0	0	0	0	0	0	0	0	0	0	0	0	0	0	0	0	0	0	0	0	0	0	0	0	0	0	0	0	0	0	0	0	0	0	0	0	0	0	0	0	0	0	0	0	0
f.MSV000087728/ccms_peak/VGF_pos_with_QC_and_blanks_raw/VGF139_E11_pos.mzML	0	0	0	0	0	0	0	0	0	0	0	0	0	0	0	0	0	0	0	0	0	0	0	0	0	0	0	0	0	0	0	0	0	0	0	0	0	0	0	0	0	0	0	0	0	0	0	0	0
f.MSV000080673/ccms_peak/2017.AmericanGut3K.mzXMLfiles/Samples/000039924_RD12_01_3884.mzML	0	0	0	0	0	0	0	0	0	0	0	0	0	0	0	0	0	0	0	0	0	0	0	0	0	0	0	0	0	0	0	0	0	0	0	0	0	0	0	0	0	0	0	0	0	0	0	0	0
f.MSV000083729/ccms_peak/StromTissuePos_mzXMLfiles/Stromatolite_Tissue_28_pos.mzML	0	0	0	0	0	0	0	0	0	0	0	0	0	0	0	0	0	0	0	0	0	0	0	0	0	0	0	0	0	0	0	0	0	0	0	0	0	0	0	0	0	0	0	0	0	0	0	0	0
f.MSV000082972/ccms_peak/haddad_ApoE_fecal_jan2018/A23_117_10.mzML	0	0	0	0	0	0	0	0	0	0	0	0	0	0	0	0	0	0	0	0	0	0	0	0	0	0	0	0	0	0	0	0	0	0	0	0	0	0	0	0	0	0	0	0	0	0	0	0	0
f.MSV000081477/ccms_peak/mzXML/Plate4/C72_BH10_01_733.mzML	0	0	0	0	0	0	0	0	0	0	0	0	0	0	0	0	0	0	0	0	0	0	0	0	0	0	0	0	0	0	0	0	0	0	0	0	0	0	0	0	0	0	0	0	0	0	0	0	0
f.MSV000083475/ccms_peak/RAW/PLATE3and4/4F6_7_9_zaneveld-9-s005-a04.mzML	0	0	0	0	0	0	0	0	0	0	0	0	0	0	0	0	0	0	0	0	0	0	0	0	0	0	0	0	0	0	0	0	0	0	0	0	0	0	0	0	0	0	0	0	0	0	0	0	0
f.MSV000086926/ccms_peak/SSA_mzML/20200312_SSA_SIO.mzML	0	0	0	0	0	0	0	0	0	0	0	0	0	0	0	0	0	0	0	0	0	0	0	0	0	0	0	0	0	0	0	0	0	0	0	0	0	0	0	0	0	0	0	0	0	0	0	0	0
f.MSV000084218/ccms_peak/raw/Plate 1/11823.BVC.1678.10.03_RE11_01_36143.mzML	0	0	0	0	0	0	0	0	0	0	0	0	0	0	0	0	0	0	0	0	0	0	0	0	0	0	0	0	0	0	0	0	0	0	0	0	0	0	0	0	0	0	0	0	0	0	0	0	0
f.MSV000087790/ccms_peak/mzxml/173.mzML	0	0	0	0	0	0	0	0	0	0	0	0	0	0	0	0	0	0	0	0	0	0	0	0	0	0	0	0	0	0	0	0	0	0	0	0	0	0	0	0	0	0	0	0	0	0	0	0	0
f.MSV000087790/ccms_peak/mzxml/187.mzML	0	0	0	0	0	0	0	0	0	0	0	0	0	0	0	0	0	0	0	0	0	0	0	0	0	0	0	0	0	0	0	0	0	0	0	0	0	0	0	0	0	0	0	0	0	0	0	0	0
f.MSV000080905/ccms_peak/Raw/Plate2/P5_EMP_79.mzML	0	0	0	0	0	0	0	0	0	0	0	0	0	0	0	0	0	0	0	0	0	0	0	0	0	0	0	0	0	0	0	0	0	0	0	0	0	0	0	0	0	0	0	0	0	0	0	0	0
f.MSV000083446/ccms_peak/PD32.13_GE4_01_20611.mzML	0	0	0	0	0	0	0	0	0	0	0	0	0	0	0	0	0	0	0	0	0	0	0	0	0	0	0	0	0	0	0	0	0	0	0	0	0	0	0	0	0	0	0	0	0	0	0	0	0
f.MSV000081477/ccms_peak/mzXML/Plate5/C96_GH2_01_840.mzML	0	0	0	0	0	0	0	0	0	0	0	0	0	0	0	0	0	0	0	0	0	0	0	0	0	0	0	0	0	0	0	0	0	0	0	0	0	0	0	0	0	0	0	0	0	0	0	0	0
f.MSV000087021/ccms_peak/KRuMBS_Monodiet_trials_Feb2020/W4_PC_M_RG7_01_56709.mzML	0	0	0	0	0	0	0	0	0	0	0	0	0	0	0	0	0	0	0	0	0	0	0	0	0	0	0	0	0	0	0	0	0	0	0	0	0	0	0	0	0	0	0	0	0	0	0	0	0
f.MSV000086131/ccms_peak/Feces/Sample-2C2.mzML	0	0	0	0	0	0	0	0	0	0	0	0	0	0	0	0	0	0	0	0	0	0	0	0	0	0	0	0	0	0	0	0	0	0	0	0	0	0	0	0	0	0	0	0	0	0	0	0	0
f.MSV000087021/ccms_peak/KRuMBS_Monodiet_trials_Feb2020/M5_G1_M_GG1_01_56701.mzML	0	0	0	0	0	0	0	0	0	0	0	0	0	0	0	0	0	0	0	0	0	0	0	0	0	0	0	0	0	0	0	0	0	0	0	0	0	0	0	0	0	0	0	0	0	0	0	0	0
f.MSV000084900/ccms_peak/Global_Foodomics_composite_data_2020/MSV000083010_core/G78911_p19_g8_GB7_01_21678.mzML	0	0	0	0	0	0	0	0	0	0	0	0	0	0	0	0	0	0	0	0	0	0	0	0	0	0	0	0	0	0	0	0	0	0	0	0	0	0	0	0	0	0	0	0	0	0	0	0	0
f.MSV000082869/ccms_peak/Colgate_phase2/Plate7/95157_R-H8.mzML	0	0	0	0	0	0	0	0	0	0	0	0	0	0	0	0	0	0	0	0	0	0	0	0	0	0	0	0	0	0	0	0	0	0	0	0	0	0	0	0	0	0	0	0	0	0	0	0	0
f.MSV000080181/ccms_peak/mzXMLs_mLNs/AIR_4Weeks/43-mLNs.mzXML	0	0	0	0	0	0	0	0	0	0	0	0	0	0	0	0	0	0	0	0	0	0	0	0	0	0	0	0	0	0	0	0	0	0	0	0	0	0	0	0	0	0	0	0	0	0	0	0	0
f.MSV000085120/ccms_peak/Plate 8/BAX688_2x_BG6_01_24104.mzML	0	0	0	0	0	0	0	0	0	0	0	0	0	0	0	0	0	0	0	0	0	0	0	0	0	0	0	0	0	0	0	0	0	0	0	0	0	0	0	0	0	0	0	0	0	0	0	0	0
f.MSV000084900/ccms_peak/Global_Foodomics_composite_data_2020/MSV000083010_core/G79600_5x_RE3_01_18356.mzML	0	0	0	0	0	0	0	0	0	0	0	0	0	0	0	0	0	0	0	0	0	0	0	0	0	0	0	0	0	0	0	0	0	0	0	0	0	0	0	0	0	0	0	0	0	0	0	0	0
f.MSV000084734/ccms_peak/files/Animal_plant_beverage_subset/animal_small/files/G79546_5x_RE11_01_18181.mzML	0	0	0	0	0	0	0	0	0	0	0	0	0	0	0	0	0	0	0	0	0	0	0	0	0	0	0	0	0	0	0	0	0	0	0	0	0	0	0	0	0	0	0	0	0	0	0	0	0
f.MSV000086348/ccms_peak/F7_m_GI.2_GD2_01_56505.mzML	0	0	0	0	0	0	0	0	0	0	0	0	0	0	0	0	0	0	0	0	0	0	0	0	0	0	0	0	0	0	0	0	0	0	0	0	0	0	0	0	0	0	0	0	0	0	0	0	0
f.MSV000087021/ccms_peak/KRuMBS_Monodiet_trials_Feb2020/S4_G1_M_GB4_01_56601.mzML	0	0	0	0	0	0	0	0	0	0	0	0	0	0	0	0	0	0	0	0	0	0	0	0	0	0	0	0	0	0	0	0	0	0	0	0	0	0	0	0	0	0	0	0	0	0	0	0	0
f.MSV000086830/ccms_peak/raw/PLT6_E7.mzML	0	0	0	0	0	0	0	0	0	0	0	0	0	0	0	0	0	0	0	0	0	0	0	0	0	0	0	0	0	0	0	0	0	0	0	0	0	0	0	0	0	0	0	0	0	0	0	0	0
f.MSV000087942/ccms_peak/Plate_02_RAW/Tube_163.mzML	0	0	0	0	0	0	0	0	0	0	0	0	0	0	0	0	0	0	0	0	0	0	0	0	0	0	0	0	0	0	0	0	0	0	0	0	0	0	0	0	0	0	0	0	0	0	0	0	0
f.MSV000081343/ccms_peak/mzXML/Ileum/EZ323.mzXML	0	0	0	0	0	0	0	0	0	0	0	0	0	0	0	0	0	0	0	0	0	0	0	0	0	0	0	0	0	0	0	0	0	0	0	0	0	0	0	0	0	0	0	0	0	0	0	0	0
f.MSV000086131/ccms_peak/Feces/Sample-2F4.mzML	0	0	0	0	0	0	0	0	0	0	0	0	0	0	0	0	0	0	0	0	0	0	0	0	0	0	0	0	0	0	0	0	0	0	0	0	0	0	0	0	0	0	0	0	0	0	0	0	0
f.MSV000084734/ccms_peak/files/Animal_plant_beverage_subset/animal_small/files/G79619_5x_RH5_01_18241.mzML	0	0	0	0	0	0	0	0	0	0	0	0	0	0	0	0	0	0	0	0	0	0	0	0	0	0	0	0	0	0	0	0	0	0	0	0	0	0	0	0	0	0	0	0	0	0	0	0	0
f.MSV000082738/ccms_peak/ST000780/EX00361-lipidomics/Raw data/POS/S00016564_Positive_01.mzXML	0	0	0	0	0	0	0	0	0	0	0	0	0	0	0	0	0	0	0	0	0	0	0	0	0	0	0	0	0	0	0	0	0	0	0	0	0	0	0	0	0	0	0	0	0	0	0	0	0
f.MSV000084475/ccms_peak/mzXML files/RCM plates/Plate 1B/mzXML/HM_81_GB1_01_46446.mzML	1	0	0	0	0	0	0	0	0	0	0	0	0	0	0	0	0	0	0	0	0	0	0	0	0	0	0	0	0	0	0	0	0	0	0	0	0	0	0	0	0	0	0	0	0	0	0	0	0
f.MSV000083689/ccms_peak/data_mzxml/samples/G85423_BD7_01_35240.mzML	0	1	0	0	0	0	0	0	0	0	0	0	0	0	0	0	0	0	0	0	0	0	0	0	0	0	0	0	0	0	0	0	0	0	0	0	0	0	0	0	0	0	0	0	0	0	0	0	0
f.MSV000084945/ccms_peak/Acidified_EA_2/Pigment_mutant_strains/LB_Blanks/No_trimethoprim/LB_ctrl_EA+acid_48_P1-A-1_01_5794.mzML	0	0	1	1	0	0	0	0	0	0	0	0	0	0	0	0	0	0	0	0	0	0	0	1	0	0	0	0	0	0	0	0	0	0	0	0	0	0	0	0	0	0	1	0	1	0	0	0	0
f.MSV000083995/ccms_peak/mzXML/Fecal Samples/ChAT/ChAT_S_DREADD-1_Post_05_GF10_01_44372.mzML	0	0	0	0	0	0	1	0	0	0	0	0	0	0	0	0	0	0	0	0	0	0	0	0	0	0	0	0	0	0	0	0	0	0	0	0	0	0	0	0	0	0	0	0	0	0	0	0	0
f.MSV000087612/ccms_peak/Plate02/X00176741.mzML	0	0	0	0	0	0	0	1	0	0	0	0	0	0	0	0	0	0	0	0	0	0	0	0	0	0	0	0	0	0	0	0	0	0	0	0	0	0	0	0	0	0	0	0	0	0	0	0	0
f.MSV000082662/ccms_peak/raw/IZ-5.mzML	0	0	0	1	0	0	0	0	1	0	0	0	0	0	0	0	0	0	0	0	0	0	0	0	0	0	0	0	0	0	0	0	0	0	0	0	0	0	0	0	0	0	0	0	0	0	0	0	0
f.MSV000081486/ccms_peak/mzXML/2017_study_malawi/samples/FB00941964_RC12_01_15685.mzML	0	0	0	0	0	0	0	0	0	1	0	0	0	0	0	0	0	0	0	0	0	0	0	0	0	0	0	0	0	0	0	0	0	0	0	0	0	0	0	0	0	0	0	0	0	0	0	0	0
f.MSV000083183/ccms_peak/raw/Bsub4_63.mzML	0	1	0	0	0	0	0	0	0	0	0	1	0	0	0	0	0	0	0	0	0	0	0	0	0	0	0	0	0	0	0	0	0	0	0	0	0	0	0	0	0	0	0	0	0	0	0	0	0
f.MSV000088137/ccms_peak/U19_Wisconsin_Stool_Plate_02_RAW_Data/2262.mzML	0	0	0	0	0	0	0	0	0	0	0	0	0	1	0	0	0	0	0	0	0	0	0	0	0	0	0	0	0	0	0	0	0	0	0	0	0	0	0	0	0	0	0	0	0	0	0	0	0
f.MSV000083729/ccms_peak/StromTissuePos_mzXMLfiles/Stromatolite_Tissue_60_pos.mzML	0	0	0	0	0	0	0	0	0	0	0	0	0	0	0	1	0	0	0	0	0	0	0	0	0	0	0	0	0	0	0	0	0	0	0	0	0	0	0	0	0	0	0	0	0	0	0	0	0
f.MSV000088087/ccms_peak/RAW_Data/Plate_02_RAW_Data/5831644.mzML	0	0	0	0	0	0	0	0	0	0	0	0	0	0	0	0	1	0	0	0	0	0	0	0	0	0	0	0	0	0	0	0	0	0	0	0	0	0	0	0	0	0	0	0	0	0	0	0	0
f.MSV000083666/ccms_peak/mzxml/samples/GF23.D0_BA6_01_41898.mzML	0	0	0	0	0	0	0	0	0	0	0	0	0	0	0	0	0	1	0	0	0	0	0	0	0	0	0	0	0	0	0	0	0	0	0	0	0	0	0	0	0	0	0	0	0	0	0	0	0
f.MSV000082045/ccms_peak/HMP/Samples/Aerobic_TSB_891_BE9_01_22917.mzML	0	0	1	0	0	0	0	0	0	0	0	0	0	0	0	0	0	1	0	0	1	0	0	1	0	0	0	0	0	0	0	0	0	0	0	0	0	0	0	1	0	1	0	0	0	0	0	0	0
f.MSV000088823/ccms_peak/pos-Mode_MS2/Lab_19/DOM_Interlab-LCMS_Lab19_A_Pos_MS2_rep2.mzML	0	0	0	0	0	0	0	0	0	0	0	0	0	0	0	0	0	0	0	0	0	1	0	0	0	0	0	0	0	0	0	0	0	0	0	0	0	0	0	0	0	0	0	0	0	0	0	0	0
f.MSV000087130/ccms_peak/Bt_raw/PLT3_D12.mzML	0	0	0	0	0	0	0	0	0	0	0	0	0	0	0	0	0	0	0	0	0	0	0	1	0	0	0	0	0	0	0	0	0	0	0	0	0	0	0	0	0	0	0	0	0	0	0	0	0
f.MSV000085018/ccms_peak/P_putida_BW11M1_GD2_01_38289.mzML	0	0	0	0	0	0	0	0	0	0	0	0	0	0	0	0	0	0	0	0	0	0	0	0	1	0	0	0	0	0	0	0	0	0	0	0	0	0	0	0	0	0	0	0	0	0	0	0	0
f.MSV000083010/ccms_peak/Samples/G72806_1x_RH3_01_20360.mzML	0	0	0	0	0	0	0	0	0	0	0	0	0	0	0	0	0	0	0	0	0	0	0	0	0	0	1	0	0	0	0	0	0	0	0	0	0	0	0	0	0	0	0	0	0	0	0	0	0
f.MSV000087352/ccms_peak/GM.mzML	0	0	0	0	0	0	0	0	0	0	0	0	1	0	0	0	0	0	0	0	0	0	0	0	0	0	0	0	0	1	0	0	0	0	0	0	0	0	0	0	0	0	0	0	0	0	0	0	0
f.MSV000083183/ccms_peak/raw/Bsub4_84.mzML	0	0	0	0	0	0	0	0	0	0	0	0	0	0	0	0	0	0	0	0	0	0	0	0	0	0	0	0	0	0	1	0	0	0	1	0	0	0	0	0	0	0	0	0	0	0	0	0	0
f.MSV000083004/ccms_peak/Bile_acid_gavage_experiment/PD8_8_BH6_01_16780.mzML	0	0	0	0	0	0	0	0	0	0	0	0	0	0	0	0	0	0	0	0	0	0	0	0	0	0	0	0	0	0	0	1	0	0	0	0	0	0	0	0	0	0	0	0	0	0	0	0	0
f.MSV000083729/ccms_peak/StromTissuePos_mzXMLfiles/Stromatolite_Tissue_90_pos.mzML	0	0	0	0	0	0	0	0	0	0	0	0	0	0	0	0	0	0	0	0	0	0	0	0	0	0	0	0	0	0	0	0	0	1	0	0	0	0	0	0	0	0	0	0	0	0	0	0	0
f.MSV000087942/ccms_peak/Plate_01_RAW/Tube_022.mzML	0	0	0	0	0	0	0	0	0	0	0	0	0	0	0	0	0	0	0	0	0	0	0	0	0	0	0	0	0	0	0	0	0	0	0	0	0	0	0	1	0	0	0	0	0	0	0	0	0
f.MSV000086107/ccms_peak/VVP6-2_EtOh.mzML	0	0	0	0	0	0	0	0	0	0	0	0	0	0	0	0	0	0	0	0	0	0	0	1	0	0	0	0	0	0	0	0	0	0	0	0	0	0	0	0	1	0	0	0	0	0	0	0	0
f.MSV000084900/ccms_peak/Global_Foodomics_composite_data_2020/MSV000083010_core/G75765_1x_RH7_01_18599.mzML	0	0	0	0	0	0	0	0	0	0	0	0	0	0	0	0	0	0	0	0	0	0	0	0	0	0	0	0	0	0	0	0	0	0	0	0	0	0	0	0	0	1	0	0	0	0	0	0	0
f.MSV000085326/ccms_peak/PCL1606-amyloliquefaciens_Definitivo/1606-FZB42_48h_02.mzML	0	0	0	0	0	0	0	0	0	0	0	0	0	0	0	0	0	0	0	0	0	0	0	0	0	0	0	0	0	0	0	0	0	0	0	0	0	0	0	0	0	0	0	1	0	0	0	0	0
f.MSV000088196/ccms_peak/ORNL R1 Raw/P2R1A6.mzML	0	0	0	0	0	0	0	0	0	0	0	0	0	0	0	0	0	0	0	0	0	0	0	0	0	0	0	0	0	0	0	0	0	0	0	0	0	0	0	0	0	0	0	0	1	0	0	0	0
f.MSV000088570/ccms_peak/In_Vitro_RAW_Data/Plate_C_In_VITRO/MRS_medium_blank.mzML	0	0	0	0	0	0	0	0	0	0	0	0	0	0	0	0	0	0	0	0	0	0	0	0	0	0	0	0	0	0	0	0	0	0	0	0	0	0	0	0	0	0	0	0	0	1	0	0	0
f.MSV000085467/ccms_peak/Raw data .mzXML PI mode/180821_PMA_JM_058.mzML	0	0	0	0	0	0	0	0	0	0	0	0	0	0	0	0	0	0	0	0	0	0	0	0	0	0	0	0	0	0	0	0	0	0	0	0	0	0	0	0	0	0	0	0	0	0	0	1	0
f.MSV000084951/ccms_peak/AH25.mzML	0	0	0	0	0	0	0	0	0	0	0	0	0	0	0	0	0	0	0	0	0	0	0	0	0	0	0	0	0	0	0	0	0	0	0	0	0	0	0	0	1	0	0	0	0	0	0	0	1
f.MSV000084734/ccms_peak/files/Animal_plant_beverage_subset/beverages_small/files/G75779_1x_RH8_01_18600.mzML	0	0	0	0	0	0	0	0	0	0	0	0	0	0	0	0	0	0	0	0	0	0	0	0	0	0	0	0	0	0	0	0	0	0	0	1	0	0	1	0	0	0	0	0	0	0	0	0	0
f.MSV000084045/ccms_peak/100_pre_2.mzML	0	0	0	0	0	0	0	0	0	0	0	0	0	0	0	0	0	0	0	0	0	0	0	1	0	0	0	0	0	0	0	0	0	0	0	0	0	0	0	1	0	0	0	0	0	0	0	0	0
f.MSV000086830/ccms_peak/raw/PLT6_G8.mzML	0	0	0	0	0	0	0	0	0	0	0	0	0	0	0	0	0	0	0	0	0	0	0	0	0	0	0	0	0	0	0	0	0	0	0	0	0	0	0	0	0	0	0	0	0	0	0	0	0
f.MSV000084951/ccms_peak/AH27.mzML	0	0	0	0	0	0	0	0	0	0	0	0	0	0	0	0	0	0	0	0	0	0	0	0	0	0	0	0	0	0	0	0	0	0	0	0	0	0	0	0	0	0	0	0	0	0	0	0	0
f.MSV000082978/ccms_peak/STACHYBOTRYS/alanina branco.mzML	0	0	1	0	0	0	0	0	0	0	0	0	0	0	0	0	0	0	0	0	0	0	0	0	0	0	0	0	0	0	0	0	0	0	0	0	0	0	0	0	0	0	0	0	0	1	0	0	0
f.MSV000087790/ccms_peak/mzxml/163.mzML	0	0	0	0	0	0	0	0	0	0	0	0	0	0	0	0	0	0	0	0	0	0	0	0	0	0	0	0	0	0	0	0	0	0	0	0	0	0	0	0	0	0	0	0	0	0	0	0	0
f.MSV000086830/ccms_peak/raw/PLT6_B12.mzML	0	0	0	0	0	0	0	0	0	0	0	0	0	0	0	0	0	0	0	0	0	0	0	0	0	0	0	0	0	0	0	0	0	0	0	0	0	0	0	0	0	0	0	0	0	0	0	0	0
f.MSV000084945/ccms_peak/Pigment_mutant_posmode_2/LB_blanks/LB_Blank_SPE_2_P2-A-1_01_4731.mzML	0	0	0	0	0	0	0	0	0	0	0	0	0	0	0	0	0	0	0	0	0	0	0	1	0	0	0	0	0	0	0	0	0	0	0	0	0	0	0	0	0	0	1	0	0	0	0	0	0
f.MSV000088823/ccms_peak/pos-Mode_MS2/Lab_09/DOM_Interlab-LCMS_Lab9_A5M_Pos_MS2_rep3.mzML	0	0	0	0	0	0	0	0	0	0	0	0	0	0	0	0	0	0	0	0	0	0	0	0	0	0	0	0	0	0	0	0	0	0	0	0	0	0	0	0	0	0	0	0	0	0	0	0	0
f.MSV000084945/ccms_peak/Acidified_EA_2/Wildtype_strains/B.dolosa_AU0645/A40645_EA+acid_48_P1-A-7_01_4956.mzML	0	0	0	0	0	0	0	0	0	0	0	0	0	0	0	0	0	0	0	0	0	0	0	1	0	0	0	0	0	0	0	0	0	0	0	0	0	0	0	0	0	0	1	0	0	0	0	0	0
f.MSV000087904/ccms_peak/RAW/Cl44_6_LB_Lassopeptide_Ecoli_PelletextractionMeOH.mzML	0	0	0	0	0	0	0	0	0	0	0	0	0	0	0	0	0	0	0	0	0	0	0	0	0	0	0	0	0	0	0	0	0	0	0	1	0	0	1	0	0	0	0	0	0	0	0	0	0
f.MSV000080673/ccms_peak/2017.AmericanGut3K.mzXMLfiles/Samples/000006391_RD7_01_6376.mzML	0	0	0	0	0	0	0	0	0	0	0	0	0	0	0	0	0	0	0	0	0	0	0	0	0	0	0	0	0	0	0	0	0	0	0	0	0	0	0	1	1	0	1	0	1	0	0	0	0
f.MSV000087692/ccms_peak/DOM_Interlab-LCMS_Lab19_Pos_MS2_RAW/DOM_Interlab-LCMS_Lab19_QC_Pos_MS2_rep1.mzML	0	0	0	0	0	0	0	0	0	0	0	0	0	0	0	0	0	0	0	0	0	0	0	0	0	0	0	0	0	0	0	0	0	0	0	0	0	0	0	0	0	0	0	0	0	0	0	0	0
f.MSV000084945/ccms_peak/Acidified_EA_2/Pigment_mutant_strains/B.cenocepacia_K56-2_jhmgA/No_trimethoprim/BcK562_khmgA_EA+acid_48_P1-A-5_01_5805.mzML	0	0	0	0	0	0	0	0	0	0	0	0	0	0	0	0	0	0	0	0	0	0	0	0	0	0	0	0	0	0	0	0	0	0	0	0	0	0	0	0	0	0	0	0	1	0	0	0	0
f.MSV000083601/ccms_peak/BRB408_POS_1-54_01_2774.mzML	0	0	0	0	0	0	0	0	0	0	0	0	0	0	0	0	0	0	0	0	0	0	0	0	0	0	0	0	0	0	0	0	0	0	0	0	0	0	0	0	0	0	0	0	0	0	0	0	0
f.MSV000088021/ccms_peak/210621_Moorea19_Robomics/Mo_2019_137.mzML	0	0	0	0	0	0	0	0	0	0	0	0	0	0	0	0	0	0	0	0	0	0	0	0	0	0	0	0	0	0	0	0	0	0	0	0	0	0	0	0	0	0	0	0	0	0	0	0	0
f.MSV000087793/ccms_peak/LB_SPE_48_Tri_2_P1-D-8_01_3808.mzML	0	0	0	0	0	0	0	0	0	0	0	0	0	0	0	0	0	0	0	0	0	0	0	0	0	0	0	0	0	0	0	0	0	0	0	0	0	0	0	0	0	0	0	0	0	0	0	0	0
f.MSV000084945/ccms_peak/Dataset2_2/LB_blanks/Trimethoprim/LB_SPE_24_Tri_1_P1-D-7_01_3805.mzML	0	0	0	0	0	0	0	0	0	0	0	0	0	0	0	0	0	0	0	0	0	0	0	0	0	0	0	0	0	0	0	0	0	0	0	0	0	0	0	0	0	0	0	0	0	0	0	0	0
f.MSV000085480/ccms_peak/190626_Irina_OMZ_ENTP17/ETNP_2.mzML	0	0	0	0	0	0	0	0	0	0	0	0	0	0	0	0	0	0	0	0	0	0	0	0	0	0	0	0	0	0	0	0	0	0	0	0	0	0	0	0	0	0	0	0	0	0	0	0	0
f.MSV000085480/ccms_peak/190627_Irina_OMZ_ETNP18/ETNP18_Experiments_172_20190703091548.mzML	0	0	0	0	0	0	0	0	0	0	0	0	0	0	0	0	0	0	0	0	0	0	0	0	0	0	0	0	0	0	0	0	0	0	0	0	0	0	0	0	0	0	0	0	0	0	0	0	0
f.MSV000085129/ccms_peak/mzMLs_4/03227_An_6.mzML	0	0	0	0	0	0	0	0	0	0	0	0	0	0	0	0	0	0	0	0	0	0	0	0	0	0	0	0	0	0	0	0	0	0	0	0	0	0	0	0	0	0	0	0	0	0	0	0	0
f.MSV000087793/ccms_peak/LB_SPE_24_2_P1-D-3_01_3798.mzML	0	0	0	0	0	0	0	0	0	0	0	0	0	0	0	0	0	0	0	0	0	0	0	0	0	0	0	0	0	0	0	0	0	0	0	0	0	0	0	0	0	0	0	0	0	0	0	0	0
f.MSV000087790/ccms_peak/mzxml/198.mzML	0	0	0	0	0	0	0	0	0	0	0	0	0	0	0	0	0	0	0	0	0	0	0	0	0	0	0	0	0	0	0	0	0	0	0	0	0	0	0	0	0	0	0	0	0	0	0	0	0
f.MSV000085852/ccms_peak/Samples_raw/CCE2019_76.mzML	0	0	0	0	0	0	0	0	0	0	0	0	0	0	0	0	0	0	0	0	0	0	0	0	0	0	0	0	0	0	0	0	0	0	0	0	0	0	0	0	0	0	0	0	0	0	0	0	0
f.MSV000087685/ccms_peak/raw/PLT2_G9.mzML	0	0	0	0	0	0	0	0	0	0	0	0	0	0	0	0	0	0	0	0	0	0	0	0	0	0	0	0	0	0	0	0	0	0	0	0	0	0	0	0	0	0	0	0	0	0	0	0	0
f.MSV000087790/ccms_peak/mzxml/228.mzML	0	0	0	0	0	0	0	0	0	0	0	0	0	0	0	0	0	0	0	0	0	0	0	0	0	0	0	0	0	0	0	0	0	0	0	0	0	0	0	0	0	0	0	0	0	0	0	0	0
f.MSV000078993/ccms_peak/Trace detection_Volunteers 12-39/Vol 35 Hand/vol35_Hand_GC2_01_24651.mzXML	0	0	0	0	0	0	0	0	0	0	0	0	0	0	0	0	0	0	0	0	0	0	0	0	0	0	0	0	0	0	0	0	0	0	0	0	0	0	0	0	0	0	0	0	0	0	0	0	0
f.MSV000083791/ccms_peak/data_raw/JB182_60_3_fe.mzML	0	0	0	0	0	0	0	0	0	0	0	0	0	0	0	0	0	0	0	0	0	0	0	0	0	0	0	0	0	0	0	0	0	0	0	0	0	0	0	0	0	0	0	0	0	0	0	0	0
f.MSV000084322/ccms_peak/Plate6_mzXML files/Plate6_45916_Skin_GA8_01_26709.mzML	0	0	0	0	0	0	0	0	0	0	0	0	0	0	0	0	0	0	0	0	0	0	0	0	0	0	0	0	0	0	0	0	0	0	0	0	0	0	0	0	0	0	0	0	0	0	0	0	0
f.MSV000078556/ccms_peak/Human_Swabs/Man/1m__BE3_01_956.mzXML	0	0	0	0	0	0	0	0	0	0	0	0	0	0	0	0	0	0	0	0	0	0	0	0	0	0	0	0	0	0	0	0	0	0	0	0	0	0	0	0	0	0	0	0	0	0	0	0	0
f.MSV000083106/ccms_peak/Cotton_YEE_JEN2_pos/pos_Cotton_YEE_midgut/rime5941_181101_Cotton_YEE_gutcontent_4_1ul.mzML	0	0	0	0	0	0	0	0	0	0	0	0	0	0	0	0	0	0	0	0	0	0	0	0	0	0	0	0	0	0	0	0	0	0	0	0	0	0	0	0	0	0	0	0	0	0	0	0	0
f.MSV000079697/ccms_peak/G5_mzxml/group5_P2_H5.mzXML	0	0	0	0	0	0	0	0	0	0	0	0	0	0	0	0	0	0	0	0	0	0	0	0	0	0	0	0	0	0	0	0	0	0	0	0	0	0	0	0	0	0	0	0	0	0	0	0	0
f.MSV000082082/ccms_peak/raw/170821_CCE2017_MSMS/CCE_P1706_143_MSMS.mzML	0	0	0	0	0	0	0	0	0	0	0	0	0	0	0	0	0	0	0	0	0	0	0	0	0	0	0	0	0	0	0	0	0	0	0	0	0	0	0	0	0	0	0	0	0	0	0	0	0
f.MSV000082295/ccms_peak/2018_02_12_NSF_FGA_Plates1_2_mzXML/PD-FGA-40_BE11_01_8419.mzML	0	0	0	0	0	0	0	0	0	0	0	0	0	0	0	0	0	0	0	0	0	0	0	0	0	0	0	0	0	0	0	0	0	0	0	0	0	0	0	0	0	0	0	0	0	0	0	0	0
f.MSV000085506/ccms_peak/Raw_Spectrum_Files/Reference_pop_CSF_lipid/UDN_BG_A_C_Biorec354894_L_169_POS_12Mar17_Lola-WCSH7906.mzML	0	0	0	0	0	0	0	0	0	0	0	0	0	0	0	0	0	0	0	0	0	0	0	0	0	0	0	0	0	0	0	0	0	0	0	0	0	0	0	0	0	0	0	0	0	0	0	0	0
f.MSV000088380/ccms_peak/KM_110321_TE-07.mzML	0	0	0	0	0	0	0	0	0	0	0	0	0	0	0	0	0	0	0	0	0	0	0	0	0	0	0	0	0	0	0	0	0	0	0	0	0	0	0	0	0	0	0	0	0	0	0	0	0
f.MSV000084900/ccms_peak/Global_Foodomics_composite_data_2020/MSV000083014_course/G96159_5x_RA3_01_32574.mzML	0	0	0	0	0	0	0	0	0	0	0	0	0	0	0	0	0	0	0	0	0	0	0	0	0	0	0	0	0	0	0	0	0	0	0	0	0	0	0	0	0	0	0	0	0	0	0	0	0
f.MSV000085944/ccms_peak/raw_data/skin_08_480_FH.mzML	0	0	0	0	0	0	0	0	0	0	0	0	0	0	0	0	0	0	0	0	0	0	0	0	0	0	0	0	0	0	0	0	0	0	0	0	0	0	0	0	0	0	0	0	0	0	0	0	0
f.MSV000079714/ccms_peak/GNPS-System Wide MS Course Human Habitat Group 4/Habitat/Roommate2/group4_P2_C3.mzXML	0	0	0	0	0	0	0	0	0	0	0	0	0	0	0	0	0	0	0	0	0	0	0	0	0	0	0	0	0	0	0	0	0	0	0	0	0	0	0	0	0	0	0	0	0	0	0	0	0
f.MSV000080905/ccms_peak/Raw/Plate4/P3_EMP_63.mzML	0	0	0	0	0	0	0	0	0	0	0	0	0	0	0	0	0	0	0	0	0	0	0	0	0	0	0	0	0	0	0	0	0	0	0	0	0	0	0	0	0	0	0	0	0	0	0	0	0
f.MSV000081486/ccms_peak/mzXML/2017_study_malawi/samples/FB01924522_RH4_01_15302.mzML	0	0	0	0	0	0	0	0	0	0	0	0	0	0	0	0	0	0	0	0	0	0	0	0	0	0	0	0	0	0	0	0	0	0	0	0	0	0	0	0	0	0	0	0	0	0	0	0	0
f.MSV000087790/ccms_peak/mzxml/213.mzML	0	0	0	0	0	0	0	0	0	0	0	0	0	0	0	0	0	0	0	0	0	0	0	0	0	0	0	0	0	0	0	0	0	0	0	0	0	0	0	0	0	0	0	0	0	0	0	0	0
f.MSV000079134/ccms_peak/CF fecal study/Data_Fecal/F9_7_RG7_01_3955.mzXML	0	0	0	0	0	0	0	0	0	0	0	0	0	0	0	0	0	0	0	0	0	0	0	0	0	0	0	0	0	0	0	0	0	0	0	0	0	0	0	0	0	0	0	0	0	0	0	0	0
f.MSV000087156/ccms_peak/Strains mzXMLs/mFLRO1-3_P2-E-6_01_11821.mzML	0	0	0	0	0	0	0	0	0	0	0	0	0	0	0	0	0	0	0	0	0	0	0	0	0	0	0	0	0	0	0	0	0	0	0	0	0	0	0	0	0	0	0	0	0	0	0	0	0
f.MSV000085480/ccms_peak/190626_Irina_OMZ_ENTP17/ETNP_4.mzML	0	0	0	0	0	0	0	0	0	0	0	0	0	0	0	0	0	0	0	0	0	0	0	0	0	0	0	0	0	0	0	0	0	0	0	0	0	0	0	0	0	0	0	0	0	0	0	0	0
f.MSV000086012/ccms_peak/mzxml_p2/data/KRG/KRG_13_BH3_01_56366.mzML	0	0	0	0	0	0	0	0	0	0	0	0	0	0	0	0	0	0	0	0	0	0	0	0	0	0	0	0	0	0	0	0	0	0	0	0	0	0	0	0	0	0	0	0	0	0	0	0	0
f.MSV000088235/ccms_peak/Raw/P610016-11B-002.mzML	0	0	0	0	0	0	0	0	0	0	0	0	0	0	0	0	0	0	0	0	0	0	0	0	0	0	0	0	0	0	0	0	0	0	0	0	0	0	0	0	0	0	0	0	0	0	0	0	0
f.MSV000088196/ccms_peak/ORNL R2 Raw/P1R2D12.mzML	0	0	0	0	0	0	0	0	0	0	0	0	0	0	0	0	0	0	0	0	0	0	0	0	0	0	0	0	0	0	0	0	0	0	0	0	0	0	0	0	0	0	0	0	0	0	0	0	0
f.MSV000088196/ccms_peak/ORNL R1 Raw/P1R1A5.mzML	0	0	0	0	0	0	0	0	0	0	0	0	0	0	0	0	0	0	0	0	0	0	0	0	0	0	0	0	0	0	0	0	0	0	0	0	0	0	0	0	0	0	0	0	0	0	0	0	0
f.MSV000082869/ccms_peak/Colgate_phase2/Plate5/95648_R-D6.mzML	0	0	0	0	0	0	0	0	0	0	0	0	0	0	0	0	0	0	0	0	0	0	0	0	0	0	0	0	0	0	0	0	0	0	0	0	0	0	0	0	0	0	0	0	0	0	0	0	0
f.MSV000079697/ccms_peak/G1_mzxml/group1_P1_B6.mzXML	0	0	0	0	0	0	0	0	0	0	0	0	0	0	0	0	0	0	0	0	0	0	0	0	0	0	0	0	0	0	0	0	0	0	0	0	0	0	0	0	0	0	0	0	0	0	0	0	0
f.MSV000084680/ccms_peak/mzXML/BH4_BH4_01_13879.mzML	0	0	0	0	0	0	0	0	0	0	0	0	0	0	0	0	0	0	0	0	0	0	0	1	0	0	0	0	0	0	0	0	0	0	0	0	0	0	0	0	0	0	0	0	0	0	0	0	0
f.MSV000083756/ccms_peak/Fecal-2-8MeOH-2H2O_RB3_87.mzML	0	0	0	0	0	0	0	0	0	0	0	0	0	0	0	0	0	0	0	0	0	0	0	0	0	0	0	0	0	0	0	0	0	0	0	0	0	0	0	0	0	0	0	0	0	0	0	0	0
f.MSV000086639/ccms_peak/raw/PLT1_G6.mzML	0	0	0	0	0	0	0	0	0	0	0	0	0	0	0	0	0	0	0	0	0	0	0	0	0	0	0	0	0	0	0	0	0	0	0	0	0	0	0	0	0	0	0	0	0	0	0	0	0
f.MSV000088380/ccms_peak/KM_102721_TE-26.mzML	0	0	0	0	0	0	0	0	0	0	0	0	0	0	0	0	0	0	0	0	0	0	0	0	0	0	0	0	0	0	0	0	0	0	0	0	0	0	0	0	0	0	0	0	0	0	0	0	0
f.MSV000083666/ccms_peak/mzxml/samples/GF17.D10_BH2_01_41883.mzML	0	0	0	0	0	0	0	0	0	0	0	0	0	0	0	0	0	0	0	0	0	0	0	0	0	0	0	0	0	0	0	0	0	0	0	0	0	0	0	0	0	0	0	0	0	0	0	0	0
f.MSV000080102/ccms_peak/mzXML/Samples/C18p_5uL_NASA_Sample_BA3_01_25944.mzML	0	0	0	0	0	0	0	1	0	0	0	1	0	0	0	0	0	0	0	0	0	0	0	0	0	0	0	0	0	0	0	0	0	0	0	0	0	0	0	0	0	0	0	0	0	0	0	0	0
f.MSV000081477/ccms_peak/mzXML/Plate4/C11_BC3_01_655.mzML	0	0	0	0	0	0	0	0	0	0	0	0	0	0	0	0	0	0	0	0	0	0	0	0	0	0	0	0	0	0	0	0	0	0	0	0	0	0	0	0	0	0	0	0	0	0	0	0	0
f.MSV000088196/ccms_peak/ORNL R1 Raw/P1R1D12.mzML	0	0	0	0	0	0	0	0	0	0	0	0	0	0	0	0	0	0	0	0	0	0	0	0	0	0	0	0	0	0	0	0	0	0	0	0	0	0	0	0	0	0	0	0	0	0	0	0	0
f.MSV000088420/ccms_peak/peak/RPLC_ML_Raw_Data/2020_1212_4x_40uL.mzML	0	0	0	0	0	0	0	0	0	0	0	0	0	0	0	0	0	0	0	1	0	0	0	0	0	0	0	0	0	0	0	0	0	0	0	0	0	0	0	0	0	0	0	0	0	0	0	0	0
f.MSV000082374/ccms_peak/Samples/TWBU_001_RC5_01_29816.mzML	0	0	0	0	0	0	0	0	0	0	0	0	0	0	0	0	0	0	0	0	0	0	0	0	0	0	0	0	0	0	0	0	0	0	0	0	0	0	0	0	0	0	0	0	0	0	0	0	0
f.MSV000087093/ccms_peak/Raw Files/92.mzML	0	0	0	0	0	0	0	0	0	0	0	0	0	0	0	0	0	0	0	0	0	0	0	0	0	0	0	0	0	0	0	0	0	0	0	0	0	0	0	0	0	0	0	0	0	0	0	0	0
f.MSV000088337/ccms_peak/mzXML/NIST_POS_Samp_14-03_BC2_01_61928.mzML	0	0	0	0	0	0	0	0	0	0	0	0	0	0	0	0	0	0	0	0	0	0	0	0	0	0	0	0	0	0	0	0	0	0	0	0	0	0	0	0	0	0	0	0	0	0	0	0	0
f.MSV000084630/ccms_peak/RAW/A45_181_11.mzML	0	0	0	0	0	0	0	0	0	0	0	0	0	0	0	0	0	0	0	0	0	0	0	0	0	0	0	0	0	0	0	0	0	0	0	0	0	0	0	0	0	0	0	0	0	0	0	0	0
f.MSV000087942/ccms_peak/Plate_01_RAW/Tube_055_RERUNS.mzML	0	0	0	0	0	0	0	0	0	0	0	0	0	0	0	0	0	0	0	0	0	0	0	0	0	0	0	0	0	0	0	0	0	0	0	0	0	0	0	0	0	0	0	0	0	0	0	0	0
f.MSV000084322/ccms_peak/Plate6_mzXML files/Plate6_54932_Skin_GF2_01_26780.mzML	0	0	0	0	0	0	0	0	0	0	0	0	0	0	0	0	0	0	0	0	0	0	0	0	0	0	0	0	0	0	0	0	0	0	0	0	0	0	0	0	0	0	0	0	0	0	0	0	0
f.MSV000084900/ccms_peak/Global_Foodomics_composite_data_2020/MSV000083014_course/G96355_5x_RC2_01_32623.mzML	0	0	0	0	0	0	0	0	0	0	0	0	0	0	0	0	0	0	0	0	0	0	0	0	0	0	0	0	0	0	0	0	0	0	0	0	0	0	0	0	0	0	0	0	0	0	0	0	0
f.MSV000084900/ccms_peak/Global_Foodomics_composite_data_2020/MSV000083010_core/G78928_RF4_01_18381.mzML	0	0	0	0	0	0	0	0	0	0	0	0	0	0	0	0	0	0	0	0	0	0	0	0	0	0	0	0	0	0	0	0	0	0	0	0	0	0	0	0	0	0	0	0	0	0	0	0	0
f.MSV000082973/ccms_peak/haddad_IH_IC_july2018/mzxml_files_fecal/A45_182_11.mzML	0	0	0	0	0	0	0	0	0	0	0	0	0	0	0	0	0	0	0	0	0	0	0	0	0	0	0	0	0	0	0	0	0	0	0	0	0	0	0	0	0	0	0	0	0	0	0	0	0
f.MSV000087728/ccms_peak/VGF_pos_with_QC_and_blanks_raw/VGF155_G10_pos.mzML	0	0	0	0	0	0	0	0	0	0	0	0	0	0	0	0	0	0	0	0	0	0	0	0	0	0	0	0	0	0	0	0	0	0	0	0	0	0	0	0	0	0	0	0	0	0	0	0	0
f.MSV000083423/ccms_peak/Plate 2_mzXML files/2B12_GB12_01_19844.mzML	0	0	0	0	0	0	0	0	0	0	0	0	0	0	0	0	0	0	0	0	0	0	0	0	0	0	0	0	0	0	0	0	0	0	0	0	0	0	0	0	0	0	0	0	0	0	0	0	0
f.MSV000082295/ccms_peak/2018_02_12_NSF_FGA_Plates1_2_mzXML/PD-FGA-52_BG3_02_8446.mzML	0	0	0	0	0	0	0	0	0	0	0	0	0	0	0	0	0	0	0	0	0	0	0	0	0	0	0	0	0	0	0	0	0	0	0	0	0	0	0	0	0	0	0	0	0	0	0	0	0
f.MSV000083183/ccms_peak/raw/Bsub4_33.mzML	0	0	0	0	0	0	0	0	0	0	0	0	0	0	0	0	0	0	0	0	0	0	0	0	0	0	0	0	0	0	0	0	0	0	0	0	0	0	0	0	0	0	0	0	0	0	0	0	0
f.MSV000086666/ccms_peak/01003-88-20.mzML	0	0	0	0	0	0	0	0	0	0	0	0	0	0	0	0	0	0	0	0	0	0	0	0	0	0	0	0	0	0	0	0	0	0	0	0	0	0	0	0	0	0	0	0	0	0	0	0	0
f.MSV000082402/ccms_peak/raw/Triple_72h_2.mzML	0	0	0	0	0	0	0	0	0	0	0	1	0	0	0	0	0	1	0	0	0	0	0	0	0	0	0	0	0	0	0	0	0	0	0	1	0	0	1	0	0	0	0	0	0	0	0	0	0
f.MSV000084024/ccms_peak/2018_02_12_NSF_FGA_Plates1_2_mzXML/PD-FGA-09_BB10_02_8352.mzML	0	0	0	0	0	0	0	0	0	0	0	0	0	0	0	0	0	0	0	0	0	0	0	0	0	0	0	0	0	0	0	0	0	0	0	0	0	0	0	0	0	0	0	0	0	0	0	0	0
f.MSV000082379/ccms_peak/raw/T6SS-Triple_72h_1.mzML	0	0	0	0	0	0	0	0	0	0	0	1	0	0	0	0	0	1	0	0	0	0	0	0	0	0	0	0	0	0	0	0	0	0	0	0	0	0	0	0	0	0	0	0	0	0	0	0	0
f.MSV000083578/ccms_peak/20190307_EAFIT_ALL_mzXML/NM_T_R3_GD3_01_21219.mzML	0	0	0	0	0	0	0	0	0	0	0	0	0	0	0	0	0	0	0	0	0	0	0	0	0	0	0	0	0	0	0	0	0	0	0	0	0	0	0	0	0	0	0	0	0	0	0	0	0
f.MSV000080961/ccms_peak/NIH_mix/Mix_NIH21-24_Standard_MS1_17K_TOP8_C1.mzML	0	0	0	0	0	0	0	0	0	0	0	0	0	0	0	0	0	0	0	0	0	0	0	0	0	0	0	0	0	0	0	0	0	0	0	0	0	0	0	0	0	0	0	0	0	0	0	0	0
f.MSV000086064/ccms_peak/Labrenzia alba_Proteobacteria_NP6-OT2-TCG-0201_85.mzML	0	0	0	0	0	0	0	0	0	0	0	0	0	0	0	0	0	0	0	0	0	0	0	0	0	0	0	0	0	0	0	0	0	0	0	0	0	0	0	0	0	0	0	0	0	0	0	0	0
f.MSV000083791/ccms_peak/data_raw/JB182_100_1_fe.mzML	0	0	0	0	0	0	0	0	0	0	0	0	0	0	0	0	0	0	0	0	0	0	0	0	0	0	0	0	0	0	0	0	0	0	0	0	0	0	0	0	0	0	0	0	0	0	0	0	0
f.MSV000085852/ccms_peak/Samples_raw/CCE2019_172.mzML	0	0	0	0	0	0	0	0	0	0	0	0	0	0	0	0	0	0	0	0	0	0	0	0	0	0	0	0	0	0	0	0	0	0	0	0	0	0	0	0	0	0	0	0	0	0	0	0	0
f.MSV000084322/ccms_peak/Plate7_mzXML files/Plate7_54952_Skin_GD5_01_27060.mzML	0	0	0	0	0	0	0	0	0	0	0	0	0	0	0	0	0	0	0	0	0	0	0	0	0	0	0	0	0	0	0	0	0	0	0	0	0	0	0	0	0	0	0	0	0	0	0	0	0
f.MSV000083004/ccms_peak/Bile_acid_gavage_experiment/PD6_13_BF9_01_16757.mzML	0	0	0	0	0	0	0	0	0	0	0	0	0	0	0	0	0	0	0	0	0	0	0	0	0	0	0	0	0	0	0	0	0	0	0	0	0	0	0	0	0	0	0	0	0	0	0	0	0
f.MSV000085480/ccms_peak/190626_Irina_OMZ_ENTP17/ETNP_44.mzML	0	0	0	0	0	0	0	0	0	0	0	0	0	0	0	0	0	0	0	0	0	0	0	0	0	0	0	0	0	0	0	0	0	0	0	0	0	0	0	0	0	0	0	0	0	0	0	0	0
f.MSV000083475/ccms_peak/RAW/PLATE6/6E9_7_43_distel-72-s005-a04.mzML	0	0	0	0	0	0	0	0	0	0	0	0	0	0	0	0	0	0	0	0	0	0	0	0	0	0	0	0	0	0	0	0	0	0	0	0	0	0	0	0	0	0	0	0	0	0	0	0	0
f.MSV000085506/ccms_peak/Raw_Spectrum_Files/Reference_pop_CSF_lipid/UDN_BG_A_C_QC_Pool_L_080_POS_09Mar17_Lola-WCSH7906.mzML	0	0	0	0	0	0	0	0	0	0	0	0	0	0	0	0	0	0	0	0	0	0	0	0	0	0	0	0	0	0	0	0	0	0	0	0	0	0	0	0	0	0	0	0	0	0	0	0	0
f.MSV000083756/ccms_peak/Fecal-1-9MeOH-1H2O_RA2_66.mzML	0	0	0	0	0	0	0	0	0	0	0	0	0	0	0	0	0	0	0	0	0	0	0	0	0	0	0	0	0	0	0	0	0	0	0	0	0	0	0	0	0	0	0	0	0	0	0	0	0
f.MSV000087346/ccms_peak/QC_3.mzML	0	0	0	0	0	0	0	0	0	0	0	0	0	0	0	0	0	0	0	0	0	0	0	0	0	0	0	0	0	0	0	0	0	0	0	0	0	0	0	0	0	0	0	0	0	0	0	0	0
f.MSV000080337/ccms_peak/ASM/Strains/VVP104_ASM_BB11_01_29964.mzXML	0	0	0	0	0	0	0	0	0	0	0	0	0	0	0	0	0	0	0	0	0	0	0	0	0	0	0	0	0	0	0	0	0	0	0	0	0	0	0	0	0	0	0	0	0	0	0	0	0
f.MSV000082295/ccms_peak/2018_02_12_NSF_FGA_Plates1_2_mzXML/PD-FGA-16_BC7_01_8366.mzML	0	0	0	0	0	0	0	0	0	0	0	0	0	0	0	0	0	0	0	0	0	0	0	0	0	0	0	0	0	0	0	0	0	0	0	0	0	0	0	0	0	0	0	0	0	0	0	0	0
f.MSV000087694/ccms_peak/Diseas Markers/93.mzML	0	0	0	0	0	0	0	0	0	0	0	0	0	0	0	0	0	0	0	0	0	0	0	0	0	0	0	0	0	0	0	0	0	0	0	0	0	0	0	0	0	0	0	0	0	0	0	0	0
f.MSV000084460/ccms_peak/190227_PosDDA_23-1.mzML	0	0	0	0	0	0	0	0	0	0	0	0	0	0	0	0	0	0	0	0	0	0	0	0	0	0	0	0	0	0	0	0	0	0	0	0	0	0	0	0	0	0	0	0	0	0	0	0	0
f.MSV000085119/ccms_peak/Malpighiaceae_POS/Malpighiaceae_Plate4_POS/P4_D4_BD4_01_53857.mzML	0	0	0	0	0	0	0	0	0	0	0	0	0	0	0	0	0	0	0	0	0	0	0	0	0	0	0	0	0	0	0	0	0	0	0	0	0	0	0	0	0	0	0	0	0	0	0	0	0
f.MSV000083320/ccms_peak/data/99445.mzML	0	0	0	0	0	0	0	0	0	0	0	0	0	0	0	0	0	0	0	0	0	0	0	0	0	0	0	0	0	0	0	0	0	0	0	0	0	0	0	0	0	0	0	0	0	0	0	0	0
f.MSV000086721/ccms_peak/mzxmls/Soot-D1_P1-A-9_01_7275.mzML	0	0	0	0	0	0	0	0	0	0	0	0	0	0	0	0	0	0	0	0	0	0	0	0	0	0	0	0	0	0	0	0	0	0	0	0	0	0	0	0	0	0	0	0	0	0	0	0	0
f.MSV000080397/ccms_peak/Controls/C2_BC1_BG9_01_31933.mzML	0	0	0	0	0	0	0	0	0	0	0	0	0	0	0	0	0	0	0	0	0	0	0	0	0	0	0	0	0	0	0	0	0	0	0	0	0	0	0	0	0	0	0	0	0	0	0	0	0
f.MSV000084900/ccms_peak/Global_Foodomics_composite_data_2020/MSV000083010_core/G87565_1x_BB9_01_26562.mzML	0	0	0	0	0	0	0	0	0	0	0	0	0	0	0	0	0	0	0	0	0	0	0	0	0	0	0	0	0	0	0	0	0	0	0	0	0	0	0	0	0	0	0	0	0	0	0	0	0
f.MSV000084734/ccms_peak/files/Animal_plant_beverage_subset/plants_small/files/G83208_5x_5ul_RB8_01_21527.mzML	0	0	0	0	0	0	0	0	0	0	0	0	0	0	0	0	0	0	0	0	0	0	0	0	0	0	0	0	0	0	0	0	0	0	0	0	0	0	0	0	0	0	0	0	0	0	0	0	0
f.MSV000079446/ccms_peak/Pepper/Branch-1/Flower/Flower_Tube-10_P1-A-10_01_26824.mzXML	0	0	0	0	0	0	0	0	0	0	0	0	0	0	0	0	0	0	0	0	0	0	0	0	0	0	0	0	0	0	0	0	0	0	0	0	0	0	0	0	0	0	0	0	0	0	0	0	0
f.MSV000084900/ccms_peak/Global_Foodomics_composite_data_2020/MSV000083010_core/G87462_1x_BG2_01_26632.mzML	0	0	0	0	0	0	0	0	0	0	0	0	0	0	0	0	0	0	0	0	0	0	0	0	0	0	0	0	0	0	0	0	0	0	0	0	0	0	0	0	0	0	0	0	0	0	0	0	0
f.MSV000082074/ccms_peak/Samples/G78811_p12_g12_rerun_GC8_01_21708.mzML	0	0	0	0	0	0	0	0	0	0	0	0	0	0	0	0	0	0	0	0	0	0	0	0	0	0	0	0	0	0	0	0	0	0	0	0	0	0	0	0	0	0	0	0	0	0	0	0	0
f.MSV000087728/ccms_peak/VGF_pos_with_QC_and_blanks_raw/VGF140_F10_pos.mzML	0	0	0	0	0	0	0	0	0	0	0	0	0	0	0	0	0	0	0	0	0	0	0	0	0	0	0	0	0	0	0	0	0	0	0	0	0	0	0	0	0	0	0	0	0	0	0	0	0
f.MSV000082796/ccms_peak/Positive raw data/KP_46_Positive.mzML	0	0	0	0	0	0	0	0	0	0	0	0	0	0	0	0	0	0	0	0	0	0	0	0	0	0	0	0	0	0	0	0	0	0	0	0	0	0	0	0	0	0	0	0	0	0	0	0	0
f.MSV000083378/ccms_peak/Thai_wGPS/20170904_NT_500_GB4_01_20128.mzML	0	0	0	0	0	0	0	0	0	0	0	0	0	0	0	0	0	0	0	0	0	0	0	0	0	0	0	0	0	0	0	0	0	0	0	0	0	0	0	0	0	0	0	0	0	0	0	0	0
f.MSV000083729/ccms_peak/StromTissuePos_mzXMLfiles/Stromatolite_Tissue_13_pos.mzML	0	0	0	0	0	0	0	0	0	0	0	0	0	0	0	0	0	0	0	0	0	0	0	0	0	0	0	0	0	0	0	0	0	0	0	0	0	0	0	0	0	0	0	0	0	0	0	0	0
f.MSV000081116/ccms_peak/TSB/Pseudomonas synxantha 32/P_syn_32_Mix2_SampleF4.mzML	0	0	0	0	0	0	0	0	0	0	0	0	0	0	0	0	0	0	0	0	0	0	0	0	0	0	0	0	0	0	0	0	0	0	0	0	0	0	0	0	0	0	0	0	0	1	0	0	0
f.MSV000084112/ccms_peak/Urine_Data/11129_OT1D013_JJK_Ur.mzML	0	0	0	0	0	0	0	0	0	0	0	0	0	0	0	0	0	0	0	0	0	0	0	0	0	0	0	0	0	0	0	0	0	0	0	0	0	0	0	0	0	0	0	0	0	0	0	0	0
f.MSV000083462/ccms_peak/Stool_verified/mzXML_data_16/Samples/11712.SUBJECT46.STOOL.1243.mzML	0	0	0	0	0	0	0	0	0	0	0	0	0	0	0	0	0	0	0	0	0	0	0	0	0	0	0	0	0	0	0	0	0	0	0	0	0	0	0	0	0	0	0	0	0	0	0	0	0
f.MSV000083378/ccms_peak/Thai_wGPS/20170904_NT_556_RD5_01_20190.mzML	0	0	0	0	0	0	0	0	0	0	0	0	0	0	0	0	0	0	0	0	0	0	0	0	0	0	0	0	0	0	0	0	0	0	0	0	0	0	0	0	0	0	0	0	0	0	0	0	0
f.MSV000088745/ccms_peak/103_19_Vcora_LYO_47_R_P1-A-9_01_12065.mzML	0	0	0	0	0	0	0	0	0	0	0	0	0	0	0	0	0	0	0	0	0	0	0	0	0	0	0	0	0	0	0	0	0	0	0	0	0	0	0	0	0	0	0	0	0	0	0	0	0
f.MSV000083378/ccms_peak/Thai_wGPS/20170904_NT_554_RD3_01_20188.mzML	0	0	0	0	0	0	0	0	0	0	0	0	0	0	0	0	0	0	0	0	0	0	0	0	0	0	0	0	0	0	0	0	0	0	0	0	0	0	0	0	0	0	0	0	0	0	0	0	0
f.MSV000082384/ccms_peak/raw/AH187_LB_48h_2.mzML	0	0	0	0	0	0	0	0	0	0	0	0	0	0	0	0	0	1	0	0	0	0	0	0	0	0	0	0	0	0	0	0	0	0	0	1	0	0	1	0	0	0	0	0	1	1	0	0	0
f.MSV000082379/ccms_peak/raw/Triple_72h_1.mzML	0	0	0	0	0	0	0	0	0	0	0	1	0	0	0	0	0	1	0	0	0	0	0	0	0	0	0	0	0	0	0	0	0	0	0	1	0	0	1	0	0	0	0	0	0	0	0	0	0
f.MSV000087685/ccms_peak/raw/PLT2_F9.mzML	0	0	0	0	0	0	0	0	0	0	0	0	0	0	0	0	0	0	0	0	0	0	0	0	0	0	0	0	0	0	0	0	0	0	0	0	0	0	0	0	0	0	0	0	0	0	0	0	0
f.MSV000079104/ccms_peak/YW Sputum Exacerbation/CF94_YW2_RA2_01_1655.mzXML	0	0	0	0	0	0	0	0	0	0	0	0	0	0	0	0	0	0	0	0	0	0	0	0	0	0	0	0	0	0	0	0	0	0	0	0	0	0	0	0	0	0	0	0	0	0	0	0	0
f.MSV000079697/ccms_peak/G3_mzxml/QC2.mzXML	0	0	0	0	0	0	0	0	0	0	0	0	0	0	0	0	0	0	0	0	0	0	0	0	0	0	0	0	0	0	0	0	0	0	0	0	0	0	0	0	0	0	0	0	0	0	0	0	0
f.MSV000086131/ccms_peak/Food/Food-310518-17.mzML	0	0	0	0	0	0	0	0	0	0	0	0	0	0	0	0	0	0	0	0	0	0	0	0	0	0	0	0	0	0	0	0	0	0	0	0	0	0	0	0	0	0	0	0	0	0	0	0	0
f.MSV000086744/ccms_peak/nissle-DA_chelomics1_1.mzML	0	0	0	0	0	0	0	0	0	0	0	0	0	0	0	0	0	0	0	0	0	0	0	0	0	0	0	0	0	0	0	0	0	0	0	0	0	0	0	0	0	0	0	0	0	0	0	0	0
f.MSV000082493/ccms_peak/skin/DM000078645_RG10_01_28803.mzML	0	0	0	0	0	0	0	0	0	0	0	0	0	0	0	0	0	0	0	0	0	0	0	0	0	0	0	0	0	0	0	0	0	0	0	0	0	0	0	0	0	0	0	0	0	0	0	0	0
f.MSV000081949/ccms_peak/raw_files/samples/e_coli_pen12_rep_1.mzML	0	0	0	0	0	0	0	0	0	0	0	0	0	0	0	0	0	0	0	0	0	0	0	0	0	0	0	0	0	0	0	0	0	0	0	0	0	0	0	0	0	0	0	0	0	0	0	0	0
f.MSV000083378/ccms_peak/Thai_wGPS/20170904_NT_452_RA5_01_20076.mzML	0	0	0	0	0	0	0	0	0	0	0	0	0	0	0	0	0	0	0	0	0	0	0	0	0	0	0	0	0	0	0	0	0	0	0	0	0	0	0	0	0	0	0	0	0	0	0	0	0
f.MSV000085120/ccms_peak/Plate 9/BAX743_6x_GD6_01_24191.mzML	0	0	0	0	0	0	0	0	0	0	0	0	0	0	0	0	0	0	0	0	0	0	0	0	0	0	0	0	0	0	0	0	0	0	0	0	0	0	0	0	0	0	0	0	0	0	0	0	0
f.MSV000083383/ccms_peak/raw/S_WT-2.mzML	0	0	0	0	0	0	0	0	0	0	0	0	0	0	0	0	0	0	0	0	0	0	0	0	0	0	0	0	0	0	0	0	0	0	0	0	0	0	0	0	0	0	0	0	0	0	0	0	0
f.MSV000079719/ccms_peak/Person 1 through 2/peak/Person 1/group5_P2_F5.mzXML	0	0	0	0	0	0	0	0	0	0	0	0	0	0	0	0	0	0	0	0	0	0	0	0	0	0	0	0	0	0	0	0	0	0	0	0	0	0	0	0	0	0	0	0	0	0	0	0	0
f.MSV000084020/ccms_peak/raw_plate4/samples/RRC_33_21.mzML	0	0	0	0	0	0	0	0	0	0	0	0	0	0	0	0	0	0	0	0	0	0	0	0	0	0	0	0	0	0	0	0	0	0	0	0	0	0	0	0	0	0	0	0	0	0	0	0	0
f.MSV000085779/ccms_peak/raw_pos/RT_BP_Foam_1.mzML	0	0	0	0	0	0	0	0	0	0	0	0	0	0	0	0	0	0	0	0	0	0	0	0	0	0	0	0	0	0	0	0	0	0	0	0	0	0	0	0	0	0	0	0	0	0	0	0	0
f.MSV000083183/ccms_peak/raw/Bsub4_97.mzML	0	0	0	0	0	0	0	0	0	0	0	0	0	0	0	0	0	0	0	0	0	0	0	0	0	0	0	0	0	0	0	0	0	0	0	0	0	0	0	0	0	0	0	0	0	0	0	0	0
f.MSV000083889/ccms_peak/raw/2019_2_23_Holl_DOM_2.mzML	0	0	0	0	0	0	0	0	0	0	0	0	0	0	0	0	0	0	0	0	0	0	0	0	0	0	0	0	0	0	0	0	0	0	0	0	0	0	0	0	0	0	0	0	0	0	0	0	0
f.MSV000085120/ccms_peak/Plate11/BAX931_2x_GE7_01_24489.mzML	0	0	0	0	0	0	0	0	0	0	0	0	0	0	0	0	0	0	0	0	0	0	0	0	0	0	0	0	0	0	0	0	0	0	0	0	0	0	0	0	0	0	0	0	0	0	0	0	0
f.MSV000088196/ccms_peak/ORNL R1 Raw/P2R1A8.mzML	0	0	0	0	0	0	0	0	0	0	0	0	0	0	0	0	0	0	0	0	0	0	0	0	0	0	0	0	0	0	0	0	0	0	0	0	0	0	0	0	0	0	0	0	0	0	0	0	0
f.MSV000085444/ccms_peak/peak/Hui_N1.mzML	0	0	0	0	0	0	0	0	0	0	0	0	0	0	0	0	0	0	0	0	0	0	0	0	0	0	0	0	0	0	0	0	0	0	0	0	0	0	0	0	0	0	0	0	0	0	0	0	0
f.MSV000082629/ccms_peak/raw_files/samples/15NAVY03_V1_20151123.mzML	0	0	0	0	0	0	0	0	0	0	0	0	0	0	0	0	0	0	0	0	0	0	0	0	0	0	0	0	0	0	0	0	0	0	0	0	0	0	0	0	0	0	0	0	0	0	0	0	0
f.MSV000084900/ccms_peak/Global_Foodomics_composite_data_2020/MSV000083014_course/G96365_5x_RF11_01_32456.mzML	0	0	0	0	0	0	0	0	0	0	0	0	0	0	0	0	0	0	0	0	0	0	0	0	0	0	0	0	0	0	0	0	0	0	0	0	0	0	0	0	0	0	0	0	0	0	0	0	0
f.MSV000085944/ccms_peak/raw_data/skin_08_1440_FH.mzML	0	0	0	0	0	0	0	0	0	0	0	0	0	0	0	0	0	0	0	0	0	0	0	0	0	0	0	0	0	0	0	0	0	0	0	0	0	0	0	0	0	0	0	0	0	0	0	0	0
f.MSV000084463/ccms_peak/Plate16_mzXML files/Plate16_43616_Soil_Rerun_GH2_01_28328.mzML	0	0	0	0	0	0	0	0	0	0	0	0	0	0	0	0	0	0	0	0	0	0	0	0	0	0	0	0	0	0	0	0	0	0	0	0	0	0	0	0	0	0	0	0	0	0	0	0	0
f.MSV000085779/ccms_peak/raw_pos/RT_Jake_AH1_1.mzML	0	0	0	0	0	0	0	0	0	0	0	0	0	0	0	0	0	0	0	0	0	0	0	0	0	0	0	0	0	0	0	0	0	0	0	0	0	0	0	0	0	0	0	0	0	0	0	0	0
f.MSV000086666/ccms_peak/01003-88-23.mzML	0	0	0	0	0	0	0	0	0	0	0	0	0	0	0	0	0	0	0	0	0	0	0	0	0	0	0	0	0	0	0	0	0	0	0	0	0	0	0	0	0	0	0	0	0	0	0	0	0
f.MSV000082402/ccms_peak/raw/T6SS-Triple_LB_96h_02.mzML	0	0	0	0	0	0	0	0	0	0	0	0	0	0	0	0	0	0	0	0	0	0	0	0	0	0	0	0	0	0	0	0	0	0	0	0	0	0	0	0	0	0	0	0	0	0	0	0	0
f.MSV000083578/ccms_peak/20190307_EAFIT_ALL_mzXML/XM_T_R7_BD7_01_21301.mzML	0	0	0	0	0	0	0	0	0	0	0	0	0	0	0	0	0	0	0	0	0	0	0	0	0	0	0	0	0	0	0	0	0	0	0	0	0	0	0	0	0	0	0	0	0	0	0	0	0
f.MSV000088021/ccms_peak/210622_Moorea19_FACK/Mo_2019_445.mzML	0	0	0	0	0	0	0	0	0	0	0	0	0	0	0	0	0	0	0	0	0	0	0	0	0	0	0	0	0	0	0	0	0	0	0	0	0	0	0	0	0	0	0	0	0	0	0	0	0
f.MSV000087904/ccms_peak/RAW/Cl44_14_2S4G_Lassopeptide_Burkholderia_PelletextractionMeOH.mzML	0	0	0	0	0	0	0	0	0	0	0	0	0	0	0	0	0	0	0	0	0	0	0	0	0	0	0	0	0	0	0	0	0	0	0	1	0	0	1	0	0	0	0	0	0	0	0	0	0
f.MSV000083729/ccms_peak/StromTissuePos_mzXMLfiles/Stromatolite_Tissue_32_pos.mzML	0	0	0	0	0	0	0	0	0	0	0	0	0	0	0	1	0	0	0	0	0	0	0	0	0	0	0	0	0	0	0	0	0	1	0	0	0	0	0	0	0	0	0	0	0	0	0	0	0
f.MSV000085120/ccms_peak/Plate 7/BAX563_2x_GD2_01_23912.mzML	0	0	0	0	0	0	0	0	0	0	0	0	0	0	0	0	0	0	0	0	0	0	0	0	0	0	0	0	0	0	0	0	0	0	0	0	0	0	0	0	0	0	0	0	0	0	0	0	0
f.MSV000083383/ccms_peak/raw/S_YBT-2.mzML	0	0	0	0	0	0	0	0	0	0	0	0	0	0	0	0	0	0	0	0	0	0	0	0	0	0	0	0	0	0	0	0	0	0	0	0	0	0	0	0	0	0	0	0	0	0	0	0	0
f.MSV000082869/ccms_peak/Colgate_phase2/Plate9/95397_R-C1.mzML	0	0	0	0	0	0	0	0	0	0	0	0	0	0	0	0	0	0	0	0	0	0	0	0	0	0	0	0	0	0	0	0	0	0	0	0	0	0	0	0	0	0	0	0	0	0	0	0	0
f.MSV000085120/ccms_peak/Plate13/BAX1072_6x_BC6_01_24847.mzML	0	0	0	0	0	0	0	0	0	0	0	0	0	0	0	0	0	0	0	0	0	0	0	0	0	0	0	0	0	0	0	0	0	0	0	0	0	0	0	0	0	0	0	0	0	0	0	0	0
f.MSV000082295/ccms_peak/2018_02_12_NSF_FGA_Plates1_2_mzXML/PD-FGA-68_GB9_02_8483.mzML	0	0	0	0	0	0	0	0	0	0	0	0	0	0	0	0	0	0	0	0	0	0	0	0	0	0	0	0	0	0	0	0	0	0	0	0	0	0	0	0	0	0	0	0	0	0	0	0	0
f.MSV000085120/ccms_peak/Plate13/BAX1071_6x_BC5_01_24846.mzML	0	0	0	0	0	0	0	0	0	0	0	0	0	0	0	0	0	0	0	0	0	0	0	0	0	0	0	0	0	0	0	0	0	0	0	0	0	0	0	0	0	0	0	0	0	0	0	0	0
f.MSV000085129/ccms_peak/mzMLs_4.5x/03146_An_6.mzML	0	0	0	0	0	0	0	0	0	0	0	0	0	0	0	0	0	0	0	0	0	0	0	0	0	0	0	0	0	0	0	0	0	0	0	0	0	0	0	0	0	0	0	0	0	0	0	0	0
f.MSV000088101/ccms_peak/ST001794/GItube_RawData_CSHpos_QC_02.mzML	0	0	0	0	0	0	0	0	0	0	0	0	0	0	0	0	0	0	0	0	0	0	0	0	0	0	0	0	0	0	0	0	0	0	0	0	0	0	0	0	0	0	0	0	0	0	0	0	0
f.MSV000084900/ccms_peak/Global_Foodomics_composite_data_2020/MSV000083010_core/G78967_RG4_01_17626.mzML	0	0	0	0	0	0	0	0	0	0	0	0	0	0	0	0	0	0	0	0	0	0	0	0	0	0	0	0	0	0	0	0	0	0	0	0	0	0	0	0	0	0	0	0	0	0	0	0	0
f.MSV000083756/ccms_peak/Fecal-1-8MeOH-2H2O_RA3_83.mzML	0	0	0	0	0	0	0	0	0	0	0	0	0	0	0	0	0	0	0	0	0	0	0	0	0	0	0	0	0	0	0	0	0	0	0	0	0	0	0	0	0	0	0	0	0	0	0	0	0
f.MSV000084463/ccms_peak/Plate17_mzXML files/Plate17_43922_Soil_BA9_01_28355.mzML	0	0	0	0	0	0	0	0	0	0	0	0	0	0	0	0	0	0	0	0	0	0	0	0	0	0	0	0	0	0	0	0	0	0	0	0	0	0	0	0	0	0	0	0	0	0	0	0	0
f.MSV000088735/ccms_peak/Plate_01/IFXI19-D5-AV-STWK0.mzML	0	0	0	0	0	0	0	0	0	0	0	0	0	0	0	0	0	0	0	0	0	0	0	0	0	0	0	0	0	0	0	0	0	0	0	0	0	0	0	0	0	0	0	0	0	0	0	0	0
f.MSV000083756/ccms_peak/Fecal-1-9MeOH-1H2O_RA2_67.mzML	0	0	0	0	0	0	0	0	0	0	0	0	0	0	0	0	0	0	0	0	0	0	0	0	0	0	0	0	0	0	0	0	0	0	0	0	0	0	0	0	0	0	0	0	0	0	0	0	0
f.MSV000086178/ccms_peak/45.mzML	0	0	0	0	0	0	0	0	0	0	0	0	0	0	0	0	0	0	0	0	0	0	0	0	0	0	0	0	0	0	0	0	0	0	0	0	0	0	0	0	0	0	0	0	0	0	0	0	0
f.MSV000085120/ccms_peak/Plate16/BAX1358_2x_GE6_01_25263.mzML	0	0	0	0	0	0	0	0	0	0	0	0	0	0	0	0	0	0	0	0	0	0	0	0	0	0	0	0	0	0	0	0	0	0	0	0	0	0	0	0	0	0	0	0	0	0	0	0	0
f.MSV000088087/ccms_peak/RAW_Data/Plate_01_RAW_Data/5850253.mzML	0	0	0	0	0	0	0	0	0	0	0	0	0	0	0	0	0	0	0	0	0	0	0	0	0	0	0	0	0	0	0	0	0	0	0	0	0	0	0	0	0	0	0	0	0	0	0	0	0
f.MSV000088268/ccms_peak/Anelize and Hector/MMSRG_041.mzML	0	0	0	0	0	0	0	0	0	0	0	0	0	0	0	0	0	0	0	0	0	0	0	0	0	0	0	0	0	0	0	0	0	0	0	0	0	0	0	0	0	0	0	0	0	0	0	0	0
f.MSV000083756/ccms_peak/QCmix3_RF2_149.mzML	0	0	0	0	0	0	0	0	0	0	0	0	0	0	0	0	0	0	0	0	0	0	0	0	0	0	0	0	0	0	0	0	0	0	0	0	0	0	0	0	0	0	0	0	0	0	0	0	0
f.MSV000087728/ccms_peak/VGF_pos_with_QC_and_blanks_raw/VGF154_C05_pos.mzML	0	0	0	0	0	0	0	0	0	0	0	0	0	0	0	0	0	0	0	0	0	0	0	0	0	0	0	0	0	0	0	0	0	0	0	0	0	0	0	0	0	0	0	0	0	0	0	0	0
f.MSV000081343/ccms_peak/mzXML/Ileum/EZ670.mzXML	0	0	0	0	0	0	0	0	0	0	0	0	0	0	0	0	0	0	0	0	0	0	0	0	0	0	0	0	0	0	0	0	0	0	0	0	0	0	0	0	0	0	0	0	0	0	0	0	0
f.MSV000085129/ccms_peak/mzMLs_8/M4_deep.mzML	0	0	0	0	0	0	0	0	0	0	0	0	0	0	0	0	0	0	0	0	0	0	0	0	0	0	0	0	0	0	0	0	0	0	0	0	0	0	0	0	0	0	0	0	0	0	0	0	0
f.MSV000084900/ccms_peak/Global_Foodomics_composite_data_2020/MSV000083014_course/G96366_5x_RE6_01_32424.mzML	0	0	0	0	0	0	0	0	0	0	0	0	0	0	0	0	0	0	0	0	0	0	0	0	0	0	0	0	0	0	0	0	0	0	0	0	0	0	0	0	0	0	0	0	0	0	0	0	0
f.MSV000085467/ccms_peak/Raw data .mzXML PI mode/180821_PMA_JM_QC2_20180822063124.mzML	0	0	0	0	0	0	0	0	0	0	0	0	0	0	0	0	0	0	0	0	0	0	0	0	0	0	0	0	0	0	0	0	0	0	0	0	0	0	0	0	0	0	0	0	0	0	0	0	0
f.MSV000087141/ccms_peak/Raw/PLT1_E6.mzML	0	0	0	0	0	0	0	0	0	0	0	0	0	0	0	0	0	0	0	0	0	0	0	0	0	0	0	0	0	0	0	0	0	0	0	0	0	0	0	0	0	0	0	0	0	0	0	0	0
f.MSV000082423/ccms_peak/data_mzxml_turkey/Samples_turkey/G96373_5x_RC11_01_32379.mzML	0	0	0	0	0	0	0	0	0	0	0	0	0	0	0	0	0	0	0	0	0	0	0	0	0	0	0	0	0	0	0	0	0	0	0	0	0	0	0	0	0	0	0	0	0	0	0	0	0
f.MSV000087728/ccms_peak/VGF_pos_with_QC_and_blanks_raw/VGF156_C01_pos.mzML	0	0	0	0	0	0	0	0	0	0	0	0	0	0	0	0	0	0	0	0	0	0	0	0	0	0	0	0	0	0	0	0	0	0	0	0	0	0	0	0	0	0	0	0	0	0	0	0	0
f.MSV000088137/ccms_peak/U19_Wisconsin_Stool_Plate_01_RAW_Data/mars00066.mzML	0	0	0	0	0	0	0	0	0	0	0	0	0	0	0	0	0	0	0	0	0	0	0	0	0	0	0	0	0	0	0	0	0	0	0	0	0	0	0	0	0	0	0	0	0	0	0	0	0
f.MSV000088335/ccms_peak/NIST_POS_Samp_02-01.mzML	0	0	0	0	0	0	0	0	0	0	0	0	0	0	0	0	0	0	0	0	0	0	0	0	0	0	0	0	0	0	0	0	0	0	0	0	0	0	0	0	0	0	0	0	0	0	0	0	0
f.MSV000086178/ccms_peak/bedding.mzML	0	0	0	0	0	0	0	0	0	0	0	0	0	0	0	0	0	0	0	0	0	0	0	0	0	0	0	0	0	0	0	0	0	0	0	0	0	0	0	0	0	0	0	0	0	0	0	0	0
f.MSV000088040/ccms_peak/In_Vivo_RAW_Data/Plate_D_In_Vivo_RAW_Data/SPF_SI-4.mzML	0	0	0	0	0	0	0	0	0	0	0	0	0	0	0	0	0	0	0	0	0	0	0	0	0	0	0	0	0	0	0	0	0	0	0	0	0	0	0	0	0	0	0	0	0	0	0	0	0
f.MSV000085120/ccms_peak/Plate21/BAX1768_2x_BB9_01_25873.mzML	0	0	0	0	0	0	0	0	0	0	0	0	0	0	0	0	0	0	0	0	0	0	0	0	0	0	0	0	0	0	0	0	0	0	0	0	0	0	0	0	0	0	0	0	0	0	0	0	0
f.MSV000087141/ccms_peak/Raw/PLT1_D4.mzML	0	0	0	0	0	0	0	0	0	0	0	0	0	0	0	0	0	0	0	0	0	0	0	0	0	0	0	0	0	0	0	0	0	0	0	0	0	0	0	0	0	0	0	0	0	0	0	0	0
f.MSV000081343/ccms_peak/mzXML/Ileum/EZ318.mzXML	0	0	0	0	0	0	0	0	0	0	0	0	0	0	0	0	0	0	0	0	0	0	0	0	0	0	0	0	0	0	0	0	0	0	0	0	0	0	0	0	0	0	0	0	0	0	0	0	0
f.MSV000084734/ccms_peak/files/Animal_plant_beverage_subset/plants_small/files/G78835_1x_RC12_01_18824.mzML	0	0	0	0	0	0	0	0	0	0	0	0	0	0	0	0	0	0	0	0	0	0	0	0	0	0	0	0	0	0	0	0	0	0	0	0	0	0	0	0	0	0	0	0	0	0	0	0	0
f.MSV000084900/ccms_peak/Global_Foodomics_composite_data_2020/MSV000083010_core/G75702_RC7_01_17563.mzML	0	0	0	0	0	0	0	0	0	0	0	0	0	0	0	0	0	0	0	0	0	0	0	0	0	0	0	0	0	0	0	0	0	0	0	0	0	0	0	0	0	0	0	0	0	0	0	0	0
f.MSV000086830/ccms_peak/raw/PLT6_C11.mzML	0	0	0	0	0	0	0	0	0	0	0	0	0	0	0	0	0	0	0	0	0	0	0	0	0	0	0	0	0	0	0	0	0	0	0	0	0	0	0	0	0	0	0	0	0	0	0	0	0
f.MSV000087790/ccms_peak/mzXML/279Af_GUN.mzML	0	0	0	0	0	0	0	0	0	0	0	0	0	0	0	0	0	0	0	0	0	0	0	0	0	0	0	0	0	0	0	0	0	0	0	0	0	0	0	0	0	0	0	0	0	0	0	0	0
f.MSV000087093/ccms_peak/Raw Files/69.mzML	0	0	0	0	0	0	0	0	0	0	0	0	0	0	0	0	0	0	0	0	0	0	0	0	0	0	0	0	0	0	0	0	0	0	0	0	0	0	0	0	0	0	0	0	0	0	0	0	0
f.MSV000085467/ccms_peak/Raw data .mzXML PI mode/180821_PMA_JM_037.mzML	0	0	0	0	0	0	0	0	0	0	0	0	0	0	0	0	0	0	0	0	0	0	0	0	0	0	0	0	0	0	0	0	0	0	0	0	0	0	0	0	0	0	0	0	0	0	0	0	0
f.MSV000081477/ccms_peak/mzXML/Plate4/C69_BE10_01_691.mzML	0	0	0	0	0	0	0	0	0	0	0	0	0	0	0	0	0	0	0	0	0	0	0	0	0	0	0	0	0	0	0	0	0	0	0	0	0	0	0	0	0	0	0	0	0	0	0	0	0
f.MSV000086427/ccms_peak/ecometabo_rawfiles/VGF144_G02.mzML	0	0	0	0	0	0	0	0	0	0	0	0	0	0	0	0	0	0	0	0	0	0	0	0	0	0	0	0	0	0	0	0	0	0	0	0	0	0	0	0	0	0	0	0	0	0	0	0	0
f.MSV000083475/ccms_peak/RAW/PLATE1and2/1B12_1_33_metcalf-40-s013-a04.mzML	0	0	0	0	0	0	0	0	0	0	0	0	0	0	0	0	0	0	0	0	0	0	0	0	0	0	0	0	0	0	0	0	0	0	0	0	0	0	0	0	0	0	0	0	0	0	0	0	0
f.MSV000080673/ccms_peak/2017.AmericanGut3K.mzXMLfiles/Samples/000010039_RF3_01_6400.mzML	0	0	0	0	0	0	0	0	0	0	0	0	0	0	0	0	0	0	0	0	0	0	0	0	0	0	0	0	0	0	0	0	0	0	0	0	0	0	0	0	0	0	0	0	0	0	0	0	0
f.MSV000083357/ccms_peak/mzxml/PH101163_GE4_01_38772.mzML	0	0	0	0	0	0	0	0	0	0	0	0	0	0	0	0	0	0	0	0	0	0	0	0	0	0	0	0	0	0	0	0	0	0	0	0	0	0	0	0	0	0	0	0	0	0	0	0	0
f.MSV000080673/ccms_peak/2017.AmericanGut3K.mzXMLfiles/Samples/000032622_RD10_01_4688.mzML	0	0	0	0	0	0	0	0	0	0	0	0	0	0	0	0	0	0	0	0	0	0	0	0	0	0	0	0	0	0	0	0	0	0	0	0	0	0	0	0	0	0	0	0	0	0	0	0	0
f.MSV000083729/ccms_peak/StromTissuePos_mzXMLfiles/Stromatolite_Tissue_25_pos.mzML	0	0	0	0	0	0	0	0	0	0	0	0	0	0	0	0	0	0	0	0	0	0	0	0	0	0	0	0	0	0	0	0	0	0	0	0	0	0	0	0	0	0	0	0	0	0	0	0	0
f.MSV000085120/ccms_peak/Plate13/BAX1075_6x_BC9_01_24852.mzML	0	0	0	0	0	0	0	0	0	0	0	0	0	0	0	0	0	0	0	0	0	0	0	0	0	0	0	0	0	0	0	0	0	0	0	0	0	0	0	0	0	0	0	0	0	0	0	0	0
f.MSV000082972/ccms_peak/haddad_ApoE_fecal_jan2018/A23_117_05.mzML	0	0	0	0	0	0	0	0	0	0	0	0	0	0	0	0	0	0	0	0	0	0	0	0	0	0	0	0	0	0	0	0	0	0	0	0	0	0	0	0	0	0	0	0	0	0	0	0	0
f.MSV000081477/ccms_peak/mzXML/Plate4/C61_BE9_01_690.mzML	0	0	0	0	0	0	0	0	0	0	0	0	0	0	0	0	0	0	0	0	0	0	0	0	0	0	0	0	0	0	0	0	0	0	0	0	0	0	0	0	0	0	0	0	0	0	0	0	0
f.MSV000083475/ccms_peak/RAW/PLATE3and4/4F10_7_16_zaneveld-9-s009-a03.mzML	0	0	0	0	0	0	0	0	0	0	0	0	0	0	0	0	0	0	0	0	0	0	0	0	0	0	0	0	0	0	0	0	0	0	0	0	0	0	0	0	0	0	0	0	0	0	0	0	0
f.MSV000086926/ccms_peak/SSA_mzML/20200312_SSA_IB.mzML	0	0	0	0	0	0	0	0	0	0	0	0	0	0	0	0	0	0	0	0	0	0	0	0	0	0	0	0	0	0	0	0	0	0	0	0	0	0	0	0	0	0	0	0	0	0	0	0	0
f.MSV000082049/ccms_peak/Plate_10/8_48.mzML	0	0	0	0	0	0	0	0	0	0	0	0	0	0	0	0	0	0	0	0	0	0	0	0	0	0	0	0	0	0	0	0	0	0	0	0	0	0	0	0	0	0	0	0	0	0	0	0	0
f.MSV000084218/ccms_peak/raw/Plate 1/11823.BVC.1584.10.03_RE5_01_36137.mzML	0	0	0	0	0	0	0	0	0	0	0	0	0	0	0	0	0	0	0	0	0	0	0	0	0	0	0	0	0	0	0	0	0	0	0	0	0	0	0	0	0	0	0	0	0	0	0	0	0
f.MSV000087790/ccms_peak/mzxml/168.mzML	0	0	0	0	0	0	0	0	0	0	0	0	0	0	0	0	0	0	0	0	0	0	0	0	0	0	0	0	0	0	0	0	0	0	0	0	0	0	0	0	0	0	0	0	0	0	0	0	0
f.MSV000080905/ccms_peak/Raw/Plate2/P3_EMP_12.mzML	0	0	0	0	0	0	0	0	0	0	0	0	0	0	0	0	0	0	0	0	0	0	0	0	0	0	0	0	0	0	0	0	0	0	0	0	0	0	0	0	0	0	0	0	0	0	0	0	0
f.MSV000083446/ccms_peak/PD31.17_RD4_01_20663.mzML	0	0	0	0	0	0	0	0	0	0	0	0	0	0	0	0	0	0	0	0	0	0	0	0	0	0	0	0	0	0	0	0	0	0	0	0	0	0	0	0	0	0	0	0	0	0	0	0	0
f.MSV000081477/ccms_peak/mzXML/Plate5/C95_GG2_01_826.mzML	0	0	0	0	0	0	0	0	0	0	0	0	0	0	0	0	0	0	0	0	0	0	0	0	0	0	0	0	0	0	0	0	0	0	0	0	0	0	0	0	0	0	0	0	0	0	0	0	0
f.MSV000086131/ccms_peak/Feces/Sample-1D3.mzML	0	0	0	0	0	0	0	0	0	0	0	0	0	0	0	0	0	0	0	0	0	0	0	0	0	0	0	0	0	0	0	0	0	0	0	0	0	0	0	0	0	0	0	0	0	0	0	0	0
f.MSV000084900/ccms_peak/Global_Foodomics_composite_data_2020/MSV000083010_core/G75121_2x_rerun_RG8_01_19444.mzML	0	0	0	0	0	0	0	0	0	0	0	0	0	0	0	0	0	0	0	0	0	0	0	0	0	0	0	0	0	0	0	0	0	0	0	0	0	0	0	0	0	0	0	0	0	0	0	0	0
f.MSV000082869/ccms_peak/Colgate_phase2/Plate10/95154_R-F5.mzML	0	0	0	0	0	0	0	0	0	0	0	0	0	0	0	0	0	0	0	0	0	0	0	0	0	0	0	0	0	0	0	0	0	0	0	0	0	0	0	0	0	0	0	0	0	0	0	0	0
f.MSV000080181/ccms_peak/mzXMLs_mLNs/IHH_4Weeks/34-mLNs.mzXML	0	0	0	0	0	0	0	0	0	0	0	0	0	0	0	0	0	0	0	0	0	0	0	0	0	0	0	0	0	0	0	0	0	0	0	0	0	0	0	0	0	0	0	0	0	0	0	0	0
f.MSV000084900/ccms_peak/Global_Foodomics_composite_data_2020/MSV000083010_core/G75669_5x_rerun_BG10_01_19353.mzML	0	0	0	0	0	0	0	0	0	0	0	0	0	0	0	0	0	0	0	0	0	0	0	0	0	0	0	0	0	0	0	0	0	0	0	0	0	0	0	0	0	0	0	0	0	0	0	0	0
f.MSV000084734/ccms_peak/files/Animal_simple_subset/files/G75792_5x_rerun_BA2_01_19376.mzML	0	0	0	0	0	0	0	0	0	0	0	0	0	0	0	0	0	0	0	0	0	0	0	0	0	0	0	0	0	0	0	0	0	0	0	0	0	0	0	0	0	0	0	0	0	0	0	0	0
f.MSV000087021/ccms_peak/KRuMBS_Monodiet_trials_Feb2020/M4_G1_M_GE1_01_56815.mzML	0	0	0	0	0	0	0	0	0	0	0	0	0	0	0	0	0	0	0	0	0	0	0	0	0	0	0	0	0	0	0	0	0	0	0	0	0	0	0	0	0	0	0	0	0	0	0	0	0
f.MSV000081477/ccms_peak/mzXML/Plate4/C75_BC11_01_663.mzML	0	0	0	0	0	0	0	0	0	0	0	0	0	0	0	0	0	0	0	0	0	0	0	0	0	0	0	0	0	0	0	0	0	0	0	0	0	0	0	0	0	0	0	0	0	0	0	0	0
f.MSV000086348/ccms_peak/F3_m_PC_RD5_01_56563.mzML	0	0	0	0	0	0	0	0	0	0	0	0	0	0	0	0	0	0	0	0	0	0	0	0	0	0	0	0	0	0	0	0	0	0	0	0	0	0	0	0	0	0	0	0	0	0	0	0	0
f.MSV000086830/ccms_peak/raw/PLT6_A9.mzML	0	0	0	0	0	0	0	0	0	0	0	0	0	0	0	0	0	0	0	0	0	0	0	0	0	0	0	0	0	0	0	0	0	0	0	0	0	0	0	0	0	0	0	0	0	0	0	0	0
f.MSV000087942/ccms_peak/Plate_02_RAW/Tube_161.mzML	0	0	0	0	0	0	0	0	0	0	0	0	0	0	0	0	0	0	0	0	0	0	0	0	0	0	0	0	0	0	0	0	0	0	0	0	0	0	0	0	0	0	0	0	0	0	0	0	0
f.MSV000083475/ccms_peak/RAW/PLATE5/5A9_2_40_metcalf-81-s002-a04.mzML	0	0	0	0	0	0	0	0	0	0	0	0	0	0	0	0	0	1	0	0	0	1	0	0	0	0	0	0	0	0	0	0	0	0	0	0	0	0	0	0	0	0	0	0	0	0	0	0	0
f.MSV000087021/ccms_peak/KRuMBS_Monodiet_trials_Feb2020/M4_PC_M_GH3_01_56836.mzML	0	0	0	0	0	0	0	0	0	0	0	0	0	0	0	0	0	0	0	0	0	0	0	0	0	0	0	0	0	0	0	0	0	0	0	0	0	0	0	0	0	0	0	0	0	0	0	0	0
f.MSV000083004/ccms_peak/Bile_acid_gavage_experiment/PD7_11_BG8_01_16770.mzML	0	0	0	0	0	0	0	0	0	0	0	0	0	0	0	0	0	0	0	0	0	0	0	0	0	0	0	0	0	0	0	0	0	0	0	0	0	0	0	0	0	0	0	0	0	0	0	0	0
f.MSV000081343/ccms_peak/mzXML/Ileum/EZ31.mzXML	0	0	0	0	0	0	0	0	0	0	0	0	0	0	0	0	0	0	0	0	0	0	0	0	0	0	0	0	0	0	0	0	0	0	0	0	0	0	0	0	0	0	0	0	0	0	0	0	0
f.MSV000086131/ccms_peak/Feces/Sample-2C8.mzML	0	0	0	0	0	0	0	0	0	0	0	0	0	0	0	0	0	0	0	0	0	0	0	0	0	0	0	0	0	0	0	0	0	0	0	0	0	0	0	0	0	0	0	0	0	0	0	0	0
f.MSV000086348/ccms_peak/F3_m_GI_GH4_01_56553.mzML	0	0	0	0	0	0	0	0	0	0	0	0	0	0	0	0	0	0	0	0	0	0	0	0	0	0	0	0	0	0	0	0	0	0	0	0	0	0	0	0	0	0	0	0	0	0	0	0	0
f.MSV000084734/ccms_peak/files/Animal_plant_beverage_subset/animal_small/files/G79618_5x_RG5_01_17969.mzML	0	0	0	0	0	0	0	0	0	0	0	0	0	0	0	0	0	0	0	0	0	0	0	0	0	0	0	0	0	0	0	0	0	0	0	0	0	0	0	0	0	0	0	0	0	0	0	0	0
f.MSV000082738/ccms_peak/ST000780/EX00361-lipidomics/Raw data/POS/S00016563_Positive_01.mzXML	0	0	0	0	0	0	0	0	0	0	0	0	0	0	0	0	0	0	0	0	0	0	0	0	0	0	0	0	0	0	0	0	0	0	0	0	0	0	0	0	0	0	0	0	0	0	0	0	0
f.MSV000084475/ccms_peak/mzXML files/RCM plates/Plate 1A/HM_81_BB1_01_46349.mzML	1	0	0	0	0	0	0	0	0	0	0	0	0	0	0	0	0	0	0	0	0	0	0	0	0	0	0	0	0	0	0	0	0	0	0	0	0	0	0	0	0	0	0	0	0	0	0	0	0
f.MSV000083689/ccms_peak/data_mzxml/samples_fecal/G85423_BD7_01_35240.mzML	0	1	0	0	0	0	0	0	0	0	0	0	0	0	0	0	0	0	0	0	0	0	0	0	0	0	0	0	0	0	0	0	0	0	0	0	0	0	0	0	0	0	0	0	0	0	0	0	0
f.MSV000084945/ccms_peak/Acidified_EA_2/Wildtype_strains/B. multivorans_CF2/BmvCF-2_EA+acid_48_Tri_P1-B-6_01_5464.mzML	0	0	1	1	0	0	0	0	0	0	0	0	0	0	0	0	0	0	0	0	0	0	0	1	0	0	0	0	0	0	0	0	0	0	0	0	0	0	0	0	0	0	1	0	1	0	0	0	0
f.MSV000084475/ccms_peak/mzXML files/RCM plates/Plate 1A/HM_57_BB10_01_46361.mzML	1	0	0	0	1	0	0	0	0	0	0	0	0	0	0	0	0	0	0	0	0	0	0	0	0	0	0	0	0	0	0	0	0	0	0	0	0	0	0	0	0	0	0	0	0	0	0	0	0
f.MSV000083995/ccms_peak/mzXML/Cecum Samples/ChAT/ChAT_S2_DREADD_7_Cecum_GB3_01_44308.mzML	0	0	0	0	0	0	1	0	0	0	0	0	0	0	0	0	0	0	0	0	0	0	0	0	0	0	0	0	0	0	0	0	0	0	0	0	0	0	0	0	0	0	0	0	0	0	0	0	0
f.MSV000087612/ccms_peak/Plate02/X00176707.mzML	0	0	0	0	0	0	0	1	0	0	0	0	0	0	0	0	0	0	0	0	0	0	0	0	0	0	0	0	0	0	0	0	0	0	0	0	0	0	0	0	0	0	0	0	0	0	0	0	0
f.MSV000082662/ccms_peak/raw/IZ-4.mzML	0	0	0	1	0	0	0	0	1	0	0	0	0	0	0	0	0	0	0	0	0	0	0	0	0	0	0	0	0	0	0	0	0	0	0	0	0	0	0	0	0	0	0	0	0	0	0	0	0
f.MSV000081486/ccms_peak/mzXML/2017_study_malawi/samples/FB00941878_RG1_01_15507.mzML	0	0	0	1	0	0	0	0	0	1	0	0	0	1	0	0	0	0	0	0	0	0	0	0	0	0	0	0	0	0	0	0	0	0	0	0	0	0	0	0	0	0	0	0	0	0	0	0	0
f.MSV000083183/ccms_peak/raw/Bsub4_5.mzML	0	0	0	0	0	0	0	0	0	0	0	1	0	0	0	0	0	0	0	0	0	0	0	1	0	0	0	0	0	0	0	0	0	0	0	0	0	0	0	0	0	0	0	0	0	0	0	0	0
f.MSV000088196/ccms_peak/ORNL R1 Raw/P1R1F9.mzML	0	0	0	0	0	0	0	0	0	0	0	0	1	0	0	0	0	0	0	0	0	0	0	0	0	0	0	0	0	0	0	0	0	0	0	0	0	0	0	0	0	0	0	0	0	0	0	0	0
f.MSV000087942/ccms_peak/Plate_01_RAW/Tube_021.mzML	0	0	0	0	0	0	0	0	0	0	0	0	0	0	1	0	0	0	0	0	0	0	0	0	0	0	0	0	0	0	0	0	0	0	0	0	0	0	0	0	0	0	0	0	0	0	0	0	0
f.MSV000083729/ccms_peak/StromTissuePos_mzXMLfiles/Stromatolite_Tissue_57_pos.mzML	0	0	0	0	0	0	0	0	0	0	0	0	0	0	0	1	0	0	0	0	0	0	0	0	0	0	0	0	0	0	0	0	0	0	0	0	0	0	0	0	0	0	0	0	0	0	0	0	0
f.MSV000088087/ccms_peak/RAW_Data/Plate_01_RAW_Data/5747056.mzML	0	0	0	0	0	0	0	0	0	0	0	0	0	0	0	0	1	0	0	0	0	0	0	0	0	0	0	0	0	0	0	0	0	0	0	0	0	0	0	0	0	0	0	0	0	0	0	0	0
f.MSV000083666/ccms_peak/mzxml/samples/GF20.D0_BH3_01_41884.mzML	0	0	0	0	0	0	0	0	0	0	0	0	0	0	0	0	0	1	0	0	0	0	0	0	0	0	0	0	0	0	0	0	0	0	0	0	0	0	0	0	0	0	0	0	0	0	0	0	0
f.MSV000082045/ccms_peak/HMP/Samples/Aerobic_TSB_337_BA8_01_22864.mzML	0	0	1	0	0	0	0	0	0	0	0	0	0	0	0	0	0	1	0	0	1	0	0	1	0	0	0	0	0	0	0	0	0	0	0	0	0	0	0	0	0	0	0	0	0	0	0	0	0
f.MSV000088823/ccms_peak/pos-Mode_MS2/Lab_16_mzXML/DOM_Interlab-LCMS_Lab16_A_Pos_MS2_rep3.mzML	0	0	0	0	0	0	0	0	0	0	0	0	0	0	0	0	0	0	0	0	0	1	0	0	0	0	0	0	0	0	0	0	0	0	0	0	0	0	0	0	0	0	0	0	0	0	0	0	0
f.MSV000088570/ccms_peak/In_Vitro_RAW_Data/Plate_C_In_VITRO/Clostridium_histolytica_AO25_T00_BileSaltsAdded.mzML	0	0	0	0	0	0	0	0	0	0	0	0	0	0	0	0	0	0	0	0	0	0	1	0	0	1	0	0	0	0	0	0	0	0	0	0	0	0	0	0	0	0	0	0	0	0	0	0	0
f.MSV000087130/ccms_peak/Bt_raw/PLT3_B11.mzML	0	0	0	0	0	0	0	0	0	0	0	0	0	0	0	0	0	0	0	0	0	0	0	1	0	0	0	0	0	0	0	0	0	0	0	0	0	0	0	0	0	0	0	0	0	0	0	0	0
f.MSV000085018/ccms_peak/P_fluorescens_Pf0-1_LK194_Gac+_GD3_01_38290.mzML	0	0	0	0	0	0	0	0	0	0	0	0	0	0	0	0	0	0	0	0	0	0	0	0	1	0	0	0	0	0	0	0	0	0	0	0	0	0	0	0	0	0	0	0	0	0	0	0	0
f.MSV000082074/ccms_peak/Samples/G73998_1x_BH2_01_20239.mzML	0	0	0	0	0	0	0	0	0	0	0	0	0	0	0	0	0	0	0	0	0	0	0	0	0	0	1	0	0	0	0	0	0	0	0	0	0	0	0	0	0	0	0	0	0	0	0	0	0
f.MSV000084020/ccms_peak/raw_plate2/samples/RRC_31_24.mzML	0	0	0	0	0	0	0	0	0	0	0	0	0	0	0	0	0	0	0	0	0	0	0	0	0	0	0	0	1	0	0	0	0	0	0	0	0	0	0	0	0	0	0	0	0	0	0	0	0
f.MSV000083183/ccms_peak/raw/Bsub4_78.mzML	0	0	0	0	0	0	0	0	0	0	0	0	0	0	0	0	0	0	0	0	0	0	0	0	0	0	0	0	0	0	1	0	0	0	1	0	0	0	0	0	0	0	0	0	0	0	0	0	0
f.MSV000083004/ccms_peak/Bile_acid_gavage_experiment/PD4_1_BD1_01_16722.mzML	0	0	0	0	0	0	0	0	0	0	0	0	0	0	0	0	0	0	0	0	0	0	0	0	0	0	0	0	0	0	0	1	0	0	0	0	0	0	0	0	0	0	0	0	0	0	0	0	0
f.MSV000083729/ccms_peak/StromTissuePos_mzXMLfiles/Stromatolite_Tissue_88_pos.mzML	0	0	0	0	0	0	0	0	0	0	0	0	0	0	0	0	0	0	0	0	0	0	0	0	0	0	0	0	0	0	0	0	0	1	0	0	0	0	0	0	0	0	0	0	0	0	0	0	0
f.MSV000087904/ccms_peak/RAW/pSK019_2S4G_Lassopeptide_Burkholderia_XAD.mzML	0	0	0	0	0	0	0	0	0	0	0	0	0	1	0	0	0	0	0	0	0	0	0	0	0	0	0	0	0	0	0	0	0	0	0	1	0	0	1	0	0	0	0	0	0	0	0	0	0
f.MSV000086107/ccms_peak/VVP6-2_EtAc_MeOh.mzML	0	0	0	0	0	0	0	0	0	0	0	0	0	0	0	0	0	0	0	0	0	0	0	1	0	0	0	0	0	0	0	0	0	0	0	0	0	0	0	0	1	0	0	0	0	0	0	0	0
f.MSV000084900/ccms_peak/Global_Foodomics_composite_data_2020/MSV000083010_core/G75727_1x_10ul_RC9_01_18535.mzML	0	0	0	0	0	0	0	0	0	0	0	0	0	0	0	0	0	0	0	0	0	0	0	0	0	0	0	0	0	0	0	0	0	0	0	0	0	0	0	0	0	1	0	0	0	0	0	0	0
f.MSV000082383/ccms_peak/raw/FZB42_48h_02x.mzML	0	0	0	0	0	0	0	0	0	0	0	0	0	0	0	0	0	0	0	0	0	0	0	0	0	0	0	0	0	0	0	0	0	0	0	0	0	0	0	0	0	0	0	1	0	0	0	0	0
f.MSV000088570/ccms_peak/In_Vitro_RAW_Data/Plate_A_In_VITRO/Lactobacillus_rhamnosus_ATCC_8530_T00_NoBileSalts.mzML	0	0	0	0	0	0	0	0	0	0	0	0	0	0	0	0	0	0	0	0	0	0	0	0	0	0	0	0	0	0	0	0	0	0	0	0	0	0	0	0	0	0	0	0	0	1	0	0	0
f.MSV000085467/ccms_peak/Raw data .mzXML PI mode/180821_PMA_JM_051.mzML	0	0	0	0	0	0	0	0	0	0	0	0	0	0	0	0	0	0	0	0	0	0	0	0	0	0	0	0	0	0	0	0	0	0	0	0	0	0	0	0	0	0	0	0	0	0	0	1	0
f.MSV000084951/ccms_peak/AH24.mzML	0	0	0	0	0	0	0	0	0	0	0	0	0	0	0	0	0	0	0	0	0	0	0	0	0	0	0	0	0	0	0	0	0	0	0	0	0	0	0	0	1	0	0	0	0	0	0	0	1
f.MSV000084734/ccms_peak/files/Animal_plant_beverage_subset/beverages_small/files/G74050_1x_RG3_01_18581.mzML	0	0	0	0	0	0	0	0	0	0	0	0	0	0	0	0	0	0	0	0	0	0	0	0	0	0	0	0	0	0	0	0	0	0	0	0	0	0	0	0	0	0	0	0	0	0	0	0	0
f.MSV000084045/ccms_peak/100_pre_1.mzML	0	0	0	0	0	0	0	0	0	0	0	0	0	0	0	0	0	0	0	0	0	0	0	1	0	0	0	0	0	0	0	0	0	0	0	0	0	0	0	1	0	0	0	0	0	0	0	0	0
f.MSV000084951/ccms_peak/AH23.mzML	0	0	0	0	0	0	0	0	0	0	0	0	0	0	0	0	0	0	0	0	0	0	0	0	0	0	0	0	0	0	0	0	0	0	0	0	0	0	0	0	0	0	0	0	0	0	0	0	0
f.MSV000082976/ccms_peak/alanina branco.mzML	0	0	0	0	0	0	0	0	0	0	0	0	0	0	0	0	0	0	0	0	0	0	0	0	0	0	0	0	0	0	0	0	0	0	0	0	0	0	0	0	0	0	0	0	0	0	0	0	0
f.MSV000087790/ccms_peak/mzxml/161.mzML	0	0	0	0	0	0	0	0	0	0	0	0	0	0	0	0	0	0	0	0	0	0	0	0	0	0	0	0	0	0	0	0	0	0	0	0	0	0	0	0	0	0	0	0	0	0	0	0	0
f.MSV000086830/ccms_peak/raw/PLT6_B10.mzML	0	0	0	0	0	0	0	0	0	0	0	0	0	0	0	0	0	0	0	0	0	0	0	0	0	0	0	0	0	0	0	0	0	0	0	0	0	0	0	0	0	0	0	0	0	0	0	0	0
f.MSV000084945/ccms_peak/Pigment_mutant_posmode_2/LB_blanks/LB_Blank_SPE_1_P2-A-1_01_4730.mzML	0	0	0	0	0	0	0	0	0	0	0	0	0	0	0	0	0	0	0	0	0	0	0	1	0	0	0	0	0	0	0	0	0	0	0	0	0	0	0	0	0	0	1	0	0	0	0	0	0
f.MSV000088570/ccms_peak/In_Vitro_RAW_Data/Plate_B_In_VITRO/Lactobacillus_reuteri_CF48-3A_T72_NoBileSalts.mzML	0	0	0	0	0	0	0	0	0	0	0	0	0	0	0	0	0	0	0	0	0	0	0	0	0	0	0	0	0	0	0	0	0	0	0	0	0	0	0	0	0	0	0	0	0	1	0	0	0
f.MSV000088823/ccms_peak/pos-Mode_MS2/Lab_09/DOM_Interlab-LCMS_Lab9_A5M_Pos_MS2_rep2.mzML	0	0	0	0	0	0	0	0	0	0	0	0	0	0	0	0	0	0	0	0	0	0	0	0	0	0	0	0	0	0	0	0	0	0	0	0	0	0	0	0	0	0	0	0	0	0	0	0	0
f.MSV000087904/ccms_peak/RAW/Cl44_14_LB_Lassopeptide_Ecoli_XAD.mzML	0	0	0	0	0	0	0	0	0	0	0	0	0	0	0	0	0	0	0	0	0	0	0	0	0	0	0	0	0	0	0	0	0	0	0	1	0	0	1	0	0	0	0	0	0	0	0	0	0
f.MSV000087608/ccms_peak/DOM_Interlab-LCMS_Lab8_QCmix_Pos_MS2_rep1.mzML	0	0	0	0	0	0	0	0	0	0	0	0	0	0	0	0	0	0	0	0	0	0	0	0	0	0	0	0	0	0	0	0	0	0	0	0	0	0	0	0	0	0	0	0	0	0	0	0	0
f.MSV000083601/ccms_peak/BRB407_POS_1-34_01_2766.mzML	0	0	0	0	0	0	0	0	0	0	0	0	0	0	0	0	0	0	0	0	0	0	0	0	0	0	0	0	0	0	0	0	0	0	0	0	0	0	0	0	0	0	0	0	0	0	0	0	0
f.MSV000088021/ccms_peak/210621_Moorea19_Robomics/Mo_2019_135.mzML	0	0	0	0	0	0	0	0	0	0	0	0	0	0	0	0	0	0	0	0	0	0	0	0	0	0	0	0	0	0	0	0	0	0	0	0	0	0	0	0	0	0	0	0	0	0	0	0	0
f.MSV000084945/ccms_peak/Dataset1_1/LB_controls/Trimethoprim/LB_SPE_24_TMP_P1-A-7_01_2645.mzML	0	0	0	0	0	0	0	0	0	0	0	0	0	0	0	0	0	0	0	0	0	0	0	0	0	0	0	0	0	0	0	0	0	0	0	0	0	0	0	0	0	0	0	0	0	0	0	0	0
f.MSV000085480/ccms_peak/190626_Irina_OMZ_ENTP17/ETNP_29.mzML	0	0	0	0	0	0	0	0	0	0	0	0	0	0	0	0	0	0	0	0	0	0	0	0	0	0	0	0	0	0	0	0	0	0	0	0	0	0	0	0	0	0	0	0	0	0	0	0	0
f.MSV000085480/ccms_peak/190627_Irina_OMZ_ETNP18/ETNP18_Experiments_171_20190703093146.mzML	0	0	0	0	0	0	0	0	0	0	0	0	0	0	0	0	0	0	0	0	0	0	0	0	0	0	0	0	0	0	0	0	0	0	0	0	0	0	0	0	0	0	0	0	0	0	0	0	0
f.MSV000087793/ccms_peak/LB_SPE_24_1_P1-D-3_01_3797.mzML	0	0	0	0	0	0	0	0	0	0	0	0	0	0	0	0	0	0	0	0	0	0	0	0	0	0	0	0	0	0	0	0	0	0	0	0	0	0	0	0	0	0	0	0	0	0	0	0	0
f.MSV000087790/ccms_peak/mzxml/197.mzML	0	0	0	0	0	0	0	0	0	0	0	0	0	0	0	0	0	0	0	0	0	0	0	0	0	0	0	0	0	0	0	0	0	0	0	0	0	0	0	0	0	0	0	0	0	0	0	0	0
f.MSV000088745/ccms_peak/127_19_Valgi_LYO_71_P1-B-2_01_12106.mzML	0	0	0	0	0	0	0	0	0	0	0	0	0	0	0	0	0	0	0	0	0	0	0	0	0	0	0	0	0	0	0	0	0	0	0	0	0	0	0	0	0	0	0	0	0	0	0	0	0
f.MSV000085852/ccms_peak/Samples_raw/CCE2019_52.mzML	0	0	0	0	0	0	0	0	0	0	0	0	0	0	0	0	0	0	0	0	0	0	0	0	0	0	0	0	0	0	0	0	0	0	0	0	0	0	0	0	0	0	0	0	0	0	0	0	0
f.MSV000084322/ccms_peak/Plate6_mzXML files/Plate6_45896_Skin_GB2_01_26717.mzML	0	0	0	0	0	0	0	0	0	0	0	0	0	0	0	0	0	0	0	0	0	0	0	0	0	0	0	0	0	0	0	0	0	0	0	0	0	0	0	0	0	0	0	0	0	0	0	0	0
f.MSV000078556/ccms_peak/Human_Swabs/Man/1m__BD12_01_953.mzXML	0	0	0	0	0	0	0	0	0	0	0	0	0	0	0	0	0	0	0	0	0	0	0	0	0	0	0	0	0	0	0	0	0	0	0	0	0	0	0	0	0	0	0	0	0	0	0	0	0
f.MSV000083106/ccms_peak/Cotton_YEE_JEN2_pos/pos_Cotton_JEN2_midgut/rime5941_181101_Cotton_JEN2_gutcontent_5_1ul.mzML	0	0	0	0	0	0	0	0	0	0	0	0	0	0	0	0	0	0	0	0	0	0	0	0	0	0	0	0	0	0	0	0	0	0	0	0	0	0	0	0	0	0	0	0	0	0	0	0	0
f.MSV000079697/ccms_peak/G5_mzxml/group5_P2_H4.mzXML	0	0	0	0	0	0	0	0	0	0	0	0	0	0	0	0	0	0	0	0	0	0	0	0	0	0	0	0	0	0	0	0	0	0	0	0	0	0	0	0	0	0	0	0	0	0	0	0	0
f.MSV000082082/ccms_peak/raw/170821_CCE2017_MSMS/CCE_P1706_134_MSMS.mzML	0	0	0	0	0	0	0	0	0	0	0	0	0	0	0	0	0	0	0	0	0	0	0	0	0	0	0	0	0	0	0	0	0	0	0	0	0	0	0	0	0	0	0	0	0	0	0	0	0
f.MSV000082294/ccms_peak/2018_02_12_NSF_FGA_Plates1_2_mzXML/PD-FGA-40_BE11_02_8420.mzML	0	0	0	0	0	0	0	0	0	0	0	0	0	0	0	0	0	0	0	0	0	0	0	0	0	0	0	0	0	0	0	0	0	0	0	0	0	0	0	0	0	0	0	0	0	0	0	0	0
f.MSV000088196/ccms_peak/ORNL R1 Raw/P1R1B6.mzML	0	0	0	0	0	0	0	0	0	0	0	0	0	0	0	0	0	0	0	0	0	0	0	0	0	0	0	0	0	0	0	0	0	0	0	0	0	0	0	0	0	0	0	0	0	0	0	0	0
f.MSV000088380/ccms_peak/KM_102721_TE-27.mzML	0	0	0	0	0	0	0	0	0	0	0	0	0	0	0	0	0	0	0	0	0	0	0	0	0	0	0	0	0	0	0	0	0	0	0	0	0	0	0	0	0	0	0	0	0	0	0	0	0
f.MSV000083559/ccms_peak/Raw_Files/Plate5/11713.5.S.5D.mzML	0	0	0	0	0	0	0	0	0	0	0	0	0	0	0	0	0	0	0	0	0	0	0	0	0	0	0	0	0	0	0	0	0	0	0	0	0	0	0	0	0	0	0	0	0	0	0	0	0
f.MSV000079714/ccms_peak/GNPS-System Wide MS Course Human Habitat Group 4/Habitat/Roommate2/group4_P2_B11.mzXML	0	0	0	0	0	0	0	0	0	0	0	0	0	0	0	0	0	0	0	0	0	0	0	0	0	0	0	0	0	0	0	0	0	0	0	0	0	0	0	0	0	0	0	0	0	0	0	0	0
f.MSV000080905/ccms_peak/Raw/Plate1/P2_EMP_57.mzML	0	0	0	0	0	0	0	0	0	0	0	0	0	0	0	0	0	0	0	0	0	0	0	0	0	0	0	0	0	0	0	0	0	0	0	0	0	0	0	0	0	0	0	0	0	0	0	0	0
f.MSV000087790/ccms_peak/mzXML/404Bc_GUN.mzML	0	0	0	0	0	0	0	0	0	0	0	0	0	0	0	0	0	0	0	0	0	0	0	0	0	0	0	0	0	0	0	0	0	0	0	0	0	0	0	0	0	0	0	0	0	0	0	0	0
f.MSV000083666/ccms_peak/mzxml/samples/GF27.D10_BC5_01_41818.mzML	0	0	0	0	0	0	0	0	0	0	0	0	0	0	0	0	0	0	0	0	0	0	0	0	0	0	0	0	0	0	0	0	0	0	0	0	0	0	0	0	0	0	0	0	0	0	0	0	0
f.MSV000084024/ccms_peak/2018_02_12_NSF_FGA_Plates1_2_mzXML/PD-FGA-30_BD11_02_8396.mzML	0	0	0	0	0	0	0	0	0	0	0	0	0	0	0	0	0	0	0	0	0	0	0	0	0	0	0	0	0	0	0	0	0	0	0	0	0	0	0	0	0	0	0	0	0	0	0	0	0
f.MSV000079134/ccms_peak/CF fecal study/Data_Fecal/F9_6_RG6_01_3954.mzXML	0	0	0	0	0	0	0	0	0	0	0	0	0	0	0	0	0	0	0	0	0	0	0	0	0	0	0	0	0	0	0	0	0	0	0	0	0	0	0	0	0	0	0	0	0	0	0	0	0
f.MSV000087156/ccms_peak/Strains mzXMLs/mFLRO1-2_P2-E-5_01_11820.mzML	0	0	0	0	0	0	0	0	0	0	0	0	0	0	0	0	0	0	0	0	0	0	0	0	0	0	0	0	0	0	0	0	0	0	0	0	0	0	0	0	0	0	0	0	0	0	0	0	0
f.MSV000084322/ccms_peak/Plate8_mzXML files/Plate8_45932_Skin_GB7_01_27344.mzML	0	0	0	0	0	0	0	0	0	0	0	0	0	0	0	0	0	0	0	0	0	0	0	0	0	0	0	0	0	0	0	0	0	0	0	0	0	0	0	0	0	0	0	0	0	0	0	0	0
f.MSV000087904/ccms_peak/RAW/pSK019_M9_Lassopeptide_Burkholderia_Butanol.mzML	0	0	0	0	0	0	0	0	0	0	0	0	0	1	0	0	0	0	0	0	0	0	0	0	0	0	0	0	0	0	0	0	0	0	0	0	0	0	0	0	0	0	0	0	0	0	0	0	0
f.MSV000082869/ccms_peak/Colgate_phase2/Plate6/95633_R-E10.mzML	0	0	0	0	0	0	0	0	0	0	0	0	0	0	0	0	0	0	0	0	0	0	0	0	0	0	0	0	0	0	0	0	0	0	0	0	0	0	0	0	0	0	0	0	0	0	0	0	0
f.MSV000084680/ccms_peak/mzXML/BH3_BH3_01_13878.mzML	0	0	0	0	0	0	0	0	0	0	0	0	0	0	0	0	0	0	0	0	0	0	0	1	0	0	0	0	0	0	0	0	0	0	0	0	0	0	0	0	0	0	0	0	0	0	0	0	0
f.MSV000083756/ccms_peak/Fecal-2-8MeOH-2H2O_RB3_86.mzML	0	0	0	0	0	0	0	0	0	0	0	0	0	0	0	0	0	0	0	0	0	0	0	0	0	0	0	0	0	0	0	0	0	0	0	0	0	0	0	0	0	0	0	0	0	0	0	0	0
f.MSV000086639/ccms_peak/raw/PLT1_G5.mzML	0	0	0	0	0	0	0	0	0	0	0	0	0	0	0	0	0	0	0	0	0	0	0	1	0	0	0	0	0	0	0	0	0	0	0	0	0	0	0	0	0	0	0	0	0	0	0	0	0
f.MSV000080102/ccms_peak/mzXML/Samples/C18p_5uL_NASA_Sample_BA1_01_25942.mzML	0	0	0	0	0	0	0	1	0	0	0	1	0	0	0	0	0	0	0	0	0	0	0	0	0	0	0	0	0	0	0	0	0	0	0	0	0	0	0	0	0	0	0	0	0	0	0	0	0
f.MSV000081477/ccms_peak/mzXML/Plate4/C10_BB3_01_641.mzML	0	0	0	0	0	0	0	0	0	0	0	0	0	0	0	0	0	0	0	0	0	0	0	0	0	0	0	0	0	0	0	0	0	0	0	0	0	0	0	0	0	0	0	0	0	0	0	0	0
f.MSV000088420/ccms_peak/peak/RPLC_ML_Raw_Data/2020_1212_4x_30uL.mzML	0	0	0	0	0	0	0	0	0	0	0	0	0	0	0	0	0	0	0	1	0	0	0	0	0	0	0	0	0	0	0	0	0	0	0	0	0	0	0	0	0	0	0	0	0	0	0	0	0
f.MSV000082374/ccms_peak/Samples/TWAV-001_RG2_01_29762.mzML	0	0	0	0	1	0	0	0	0	0	0	0	0	0	0	0	0	0	0	0	0	0	0	0	0	0	0	0	0	0	0	0	0	0	0	0	0	0	0	0	0	0	0	0	0	0	0	0	0
f.MSV000087093/ccms_peak/Raw Files/91.mzML	0	0	0	0	0	0	0	0	0	0	0	0	0	0	0	0	0	0	0	0	0	0	0	0	0	0	0	0	0	0	0	0	0	0	0	0	0	0	0	0	0	0	0	0	0	0	0	0	0
f.MSV000088337/ccms_peak/mzXML/NIST_POS_Samp_14-02_BC2_01_61926.mzML	0	0	0	0	0	0	0	0	0	0	0	0	0	0	0	0	0	0	0	0	0	0	0	0	0	0	0	0	0	0	0	0	0	0	0	0	0	0	0	0	0	0	0	0	0	0	0	0	0
f.MSV000088196/ccms_peak/ORNL R1 Raw/P2R1H5.mzML	0	0	0	0	0	0	0	0	0	0	0	0	0	0	0	0	0	0	0	0	0	0	0	0	0	0	0	0	0	0	0	0	0	0	0	0	0	0	0	0	0	0	0	0	0	0	0	0	0
f.MSV000088196/ccms_peak/ORNL R1 Raw/P2R1B7.mzML	0	0	0	0	0	0	0	0	0	0	0	0	0	0	0	0	0	0	0	0	0	0	0	0	0	0	0	0	0	0	0	0	0	0	0	0	0	0	0	0	0	0	0	0	0	0	0	0	0
f.MSV000084630/ccms_peak/RAW/A45_181_11_dil1for3_PheDCA_0_3uM.mzML	0	0	0	0	0	0	0	0	0	0	0	0	0	0	0	0	0	0	0	0	0	0	0	0	0	0	0	0	0	0	0	0	0	0	0	0	0	0	0	0	0	0	0	0	0	0	0	0	0
f.MSV000084118/ccms_peak/raw/NIH_Nat-Mix21-2_water_3.mzML	0	0	0	0	0	0	0	0	0	0	0	0	0	0	0	0	0	0	0	0	0	0	0	0	0	0	0	0	0	0	0	0	0	0	0	0	0	0	0	0	0	0	0	0	0	0	0	0	0
f.MSV000084900/ccms_peak/Global_Foodomics_composite_data_2020/MSV000083014_course/G96353_5x_RA8_01_32590.mzML	0	0	0	0	0	0	0	0	0	0	0	0	0	0	0	0	0	0	0	0	0	0	0	0	0	0	0	0	0	0	0	0	0	0	0	0	0	0	0	0	0	0	0	0	0	0	0	0	0
f.MSV000084900/ccms_peak/Global_Foodomics_composite_data_2020/MSV000083010_core/G74054_1x_10ul_RB10_01_19794.mzML	0	0	0	0	0	0	0	0	0	0	0	0	0	0	0	0	0	0	0	0	0	0	0	0	0	0	0	0	0	0	0	0	0	0	0	0	0	0	0	0	0	0	0	0	0	0	0	0	0
f.MSV000087156/ccms_peak/Strains mzXMLs/SH2D-2_P2-G-5_01_11826.mzML	0	0	0	0	0	0	0	0	0	0	0	0	0	0	0	0	0	0	0	0	0	0	0	0	0	0	0	0	0	0	0	0	0	0	0	0	0	0	0	0	0	0	0	0	0	0	0	0	0
f.MSV000082973/ccms_peak/haddad_IH_IC_july2018/mzxml_files_fecal/A45_181_6.mzML	0	0	0	0	0	0	0	0	0	0	0	0	0	0	0	0	0	0	0	0	0	0	0	0	0	0	0	0	0	0	0	0	0	0	0	0	0	0	0	0	0	0	0	0	0	0	0	0	0
f.MSV000087728/ccms_peak/VGF_pos_with_QC_and_blanks_raw/VGF154_H11_pos.mzML	0	0	0	0	0	0	0	0	0	0	0	0	0	0	0	0	0	0	0	0	0	0	0	0	0	0	0	0	0	0	0	0	0	0	0	0	0	0	0	0	0	0	0	0	0	0	0	0	0
f.MSV000083423/ccms_peak/Plate 2_mzXML files/2A7_GA7_01_19824.mzML	0	0	0	0	0	0	0	0	0	0	0	0	0	0	0	0	0	0	0	0	0	0	0	0	0	0	0	0	0	0	0	0	0	0	0	0	0	0	0	0	0	0	0	0	0	0	0	0	0
f.MSV000082295/ccms_peak/2018_02_12_NSF_FGA_Plates1_2_mzXML/PD-FGA-52_BG3_01_8445.mzML	0	0	0	0	0	0	0	0	0	0	0	0	0	0	0	0	0	0	0	0	0	0	0	0	0	0	0	0	0	0	0	0	0	0	0	0	0	0	0	0	0	0	0	0	0	0	0	0	0
f.MSV000086666/ccms_peak/01003-88-19.mzML	0	0	0	0	0	0	0	0	0	0	0	0	0	0	0	0	0	0	0	0	0	0	0	0	0	0	0	0	0	0	0	0	0	0	0	0	0	0	0	0	0	0	0	0	0	0	0	0	0
f.MSV000084024/ccms_peak/2018_02_12_NSF_FGA_Plates1_2_mzXML/PD-FGA-09_BB10_01_8351.mzML	0	0	0	0	0	0	0	0	0	0	0	0	0	0	0	0	0	0	0	0	0	0	0	0	0	0	0	0	0	0	0	0	0	0	0	0	0	0	0	0	0	0	0	0	0	0	0	0	0
f.MSV000082379/ccms_peak/raw/T6SS-Triple_48h_3.mzML	0	0	0	0	0	0	0	0	0	0	0	1	0	0	0	0	0	0	0	0	0	0	0	0	0	0	0	0	0	0	0	0	0	0	0	0	0	0	0	0	0	0	0	0	0	0	0	0	0
f.MSV000083578/ccms_peak/20190307_EAFIT_ALL_mzXML/NM_T_R2_GD2_01_21218.mzML	0	0	0	0	0	0	0	0	0	0	0	0	0	0	0	0	0	0	0	0	0	0	0	0	0	0	0	0	0	0	0	0	0	0	0	0	0	0	0	0	0	0	0	0	0	0	0	0	0
f.MSV000080961/ccms_peak/NIH_mix/Mix_NIH21-24_Standard_MS1_17K_TOP8_C1_25uL.mzML	0	0	0	0	0	0	0	0	0	0	0	0	0	0	0	0	0	0	0	0	0	0	0	0	0	0	0	0	0	0	0	0	0	0	0	0	0	0	0	0	0	0	0	0	0	0	0	0	0
f.MSV000086064/ccms_peak/Labrenzia alba_Proteobacteria_NP1-ST2-AIA-0101_84.mzML	0	0	0	0	0	0	0	0	0	0	0	0	0	0	0	0	0	0	0	0	0	0	0	0	0	0	0	0	0	0	0	0	0	0	0	0	0	0	0	0	0	0	0	0	0	0	0	0	0
f.MSV000085226/ccms_peak/qemistree_midi_data/G75653_5x_BH3_01_19360.mzML	0	0	0	0	0	0	0	0	0	0	0	0	0	0	0	0	0	0	0	0	0	0	0	0	0	0	0	0	0	0	0	0	0	0	0	0	0	0	0	0	0	0	0	0	0	0	0	0	0
f.MSV000083004/ccms_peak/Bile_acid_gavage_experiment/PD6_11_BF8_01_16756.mzML	0	0	0	0	0	0	0	0	0	0	0	0	0	0	0	0	0	0	0	0	0	0	0	0	0	0	0	0	0	0	0	0	0	0	0	0	0	0	0	0	0	0	0	0	0	0	0	0	0
f.MSV000085480/ccms_peak/190626_Irina_OMZ_ENTP17/ETNP_36.mzML	0	0	0	0	0	0	0	0	0	0	0	0	0	0	0	0	0	0	0	0	0	0	0	0	0	0	0	0	0	0	0	0	0	0	0	0	0	0	0	0	0	0	0	0	0	0	0	0	0
f.MSV000083475/ccms_peak/RAW/PLATE6/6D12_7_5_distel-72-s001-a04.mzML	0	0	0	0	0	0	0	0	0	0	0	0	0	0	0	0	0	0	0	0	0	0	0	0	0	0	0	0	0	0	0	0	0	0	0	0	0	0	0	0	0	0	0	0	0	0	0	0	0
f.MSV000083578/ccms_peak/20190307_EAFIT_ALL_mzXML/NM_T_R6_GD6_01_21222.mzML	0	0	0	0	0	0	0	0	0	0	0	0	0	0	0	0	0	0	0	0	0	0	0	0	0	0	0	0	0	0	0	0	0	0	0	0	0	0	0	0	0	0	0	0	0	0	0	0	0
f.MSV000087694/ccms_peak/Diseas Markers/92.mzML	0	0	0	0	0	0	0	0	0	0	0	0	0	0	0	0	0	0	0	0	0	0	0	0	0	0	0	0	0	0	0	0	0	0	0	0	0	0	0	0	0	0	0	0	0	0	0	0	0
f.MSV000083756/ccms_peak/QCmix2_RF2_98.mzML	0	0	0	0	0	0	0	0	0	0	0	0	0	0	0	0	0	0	0	0	0	0	0	0	0	0	0	0	0	0	0	0	0	0	0	0	0	0	0	0	0	0	0	0	0	0	0	0	0
f.MSV000085506/ccms_peak/Raw_Spectrum_Files/Reference_pop_CSF_lipid/UDN_BG_A_C_QC_Pool_L_055_POS_07Mar17_Lola-WCSH7906.mzML	0	0	0	0	0	0	0	0	0	0	0	0	0	0	0	0	0	0	0	0	0	0	0	0	0	0	0	0	0	0	0	0	0	0	0	0	0	0	0	0	0	0	0	0	0	0	0	0	0
f.MSV000083756/ccms_peak/Fecal-1-9MeOH-1H2O_RA2_65.mzML	0	0	0	0	0	0	0	0	0	0	0	0	0	0	0	0	0	0	0	0	0	0	0	0	0	0	0	0	0	0	0	0	0	0	0	0	0	0	0	0	0	0	0	0	0	0	0	0	0
f.MSV000087346/ccms_peak/QC_2.mzML	0	0	0	0	0	0	0	0	0	0	0	0	0	0	0	0	0	0	0	0	0	0	0	0	0	0	0	0	0	0	0	0	0	0	0	0	0	0	0	0	0	0	0	0	0	0	0	0	0
f.MSV000080337/ccms_peak/ASM/Strains/RAQ34_ASM_GD2_01_30663.mzXML	0	0	0	0	0	0	0	0	0	0	0	0	0	0	0	0	0	0	0	0	0	0	0	0	0	0	0	0	0	0	0	0	0	0	0	0	0	0	0	0	0	0	0	0	0	0	0	0	0
f.MSV000082294/ccms_peak/2018_02_12_NSF_FGA_Plates1_2_mzXML/PD-FGA-16_BC7_02_8367.mzML	0	0	0	0	0	0	0	0	0	0	0	0	0	0	0	0	0	0	0	0	0	0	0	0	0	0	0	0	0	0	0	0	0	0	0	0	0	0	0	0	0	0	0	0	0	0	0	0	0
f.MSV000087694/ccms_peak/Diseas Markers/91.mzML	0	0	0	0	0	0	0	0	0	0	0	0	0	0	0	0	0	0	0	0	0	0	0	0	0	0	0	0	0	0	0	0	0	0	0	0	0	0	0	0	0	0	0	0	0	0	0	0	0
f.MSV000084060/ccms_peak/2DModels/KM0068.mzML	0	0	0	0	0	0	0	0	0	0	0	0	0	0	0	0	0	0	0	0	0	0	0	0	0	0	0	0	0	0	0	0	0	0	0	0	0	0	0	0	0	0	0	0	0	0	0	0	0
f.MSV000085119/ccms_peak/Malpighiaceae_POS/Malpighiaceae_Plate4_POS/P4_D3_BD3_01_53856.mzML	0	0	0	0	0	0	0	0	0	0	0	0	0	0	0	0	0	0	0	0	0	0	0	0	0	0	0	0	0	0	0	0	0	0	0	0	0	0	0	0	0	0	0	0	0	0	0	0	0
f.MSV000083320/ccms_peak/data/99357.mzML	0	0	0	0	0	0	0	0	0	0	0	0	0	0	0	0	0	0	0	0	0	0	0	0	0	0	0	0	0	0	0	0	0	0	0	0	0	0	0	0	0	0	0	0	0	0	0	0	0
f.MSV000086721/ccms_peak/mzxmls/Soot-C5_P1-B-8_01_7288.mzML	0	0	0	0	0	0	0	0	0	0	0	0	0	0	0	0	0	0	0	0	0	0	0	0	0	0	0	0	0	0	0	0	0	0	0	0	0	0	0	0	0	0	0	0	0	0	0	0	0
f.MSV000080397/ccms_peak/Controls/C2_BC10_BH6_01_31942.mzML	0	0	0	0	0	0	0	0	0	0	0	0	0	0	0	0	0	0	0	0	0	0	0	0	0	0	0	0	0	0	0	0	0	0	0	0	0	0	0	0	0	0	0	0	0	0	0	0	0
f.MSV000084734/ccms_peak/files/Animal_plant_beverage_subset/plants_small/files/G78918_rerun_RA4_01_17526.mzML	0	0	0	0	0	0	0	0	0	0	0	0	0	0	0	0	0	0	0	0	0	0	0	0	0	0	0	0	0	0	0	0	0	0	0	0	0	0	0	0	0	0	0	0	0	0	0	0	0
f.MSV000079446/ccms_peak/Bluewitch/Flower/Flower-Stamen_P1-E-12_01_28992.mzXML	0	0	0	0	0	0	0	0	0	0	0	0	0	0	0	0	0	0	0	0	0	0	0	0	0	0	0	0	0	0	0	0	0	0	0	0	0	0	0	0	0	0	0	0	0	0	0	0	0
f.MSV000084900/ccms_peak/Global_Foodomics_composite_data_2020/Italy_2018/MSV000082068_plate_2/G87450_1x_BE2_01_26049.mzML	0	0	0	0	0	0	0	0	0	0	0	0	0	0	0	0	0	0	0	0	0	0	0	0	0	0	0	0	0	0	0	0	0	0	0	0	0	0	0	0	0	0	0	0	0	0	0	0	0
f.MSV000079446/ccms_peak/Bluewitch/Flower/Flower-imature_P1-E-9_01_29013.mzXML	0	0	0	0	0	0	0	0	0	0	0	0	0	0	0	0	0	0	0	0	0	0	0	0	0	0	0	0	0	0	0	0	0	0	0	0	0	0	0	0	0	0	0	0	0	0	0	0	0
f.MSV000081683/ccms_peak/data_mzxml/Samples/G73715_rerun_4ul_RG5_01_17727.mzML	0	0	0	0	0	0	0	0	0	0	0	0	0	0	0	0	0	0	0	0	0	0	0	0	0	0	0	0	0	0	0	0	0	0	0	0	0	0	0	0	0	0	0	0	0	0	0	0	0
f.MSV000087728/ccms_peak/VGF_pos_with_QC_and_blanks_raw/VGF140_C11_pos.mzML	0	0	0	0	0	0	0	0	0	0	0	0	0	0	0	0	0	0	0	0	0	0	0	0	0	0	0	0	0	0	0	0	0	0	0	0	0	0	0	0	0	0	0	0	0	0	0	0	0
f.MSV000082796/ccms_peak/Positive raw data/KP_138_Positive.mzML	0	0	0	0	0	0	0	0	0	0	0	0	0	0	0	0	0	0	0	0	0	0	0	0	0	0	0	0	0	0	0	0	0	0	0	0	0	0	0	0	0	0	0	0	0	0	0	0	0
f.MSV000083378/ccms_peak/Thai_wGPS/20170904_NT_498_GB2_01_20125.mzML	0	0	0	0	0	0	0	0	0	0	0	0	0	0	0	0	0	0	0	0	0	0	0	0	0	0	0	0	0	0	0	0	0	0	0	0	0	0	0	0	0	0	0	0	0	0	0	0	0
f.MSV000083098/ccms_peak/MN-IX-1133_b.mzML	0	0	0	0	0	0	0	0	0	0	0	0	0	0	0	0	0	0	0	0	0	0	0	0	0	0	0	0	0	0	0	0	0	0	0	0	0	0	0	0	0	0	0	0	0	0	0	0	0
f.MSV000081116/ccms_peak/TSB/Pseudomonas sp WCS312/P_sp_WCS312_Mix5_SampleE7.mzML	0	0	0	0	0	0	0	0	0	0	0	0	0	0	0	0	0	0	0	0	0	0	0	0	0	0	0	0	0	0	0	0	0	0	0	0	0	0	0	0	0	0	0	0	0	1	0	0	0
f.MSV000084112/ccms_peak/Urine_Data/11129_NT1D025_JJK_Ur.mzML	0	0	0	0	0	0	0	0	0	0	0	0	0	0	0	0	0	0	0	0	0	0	0	0	0	0	0	0	0	0	0	0	0	0	0	0	0	0	0	0	0	0	0	0	0	0	0	0	0
f.MSV000088745/ccms_peak/103_10_Vsp_WET_38_P1-A-9_01_12052.mzML	0	0	0	0	0	0	0	0	0	0	0	0	0	0	0	0	0	0	0	0	0	0	0	0	0	0	0	0	0	0	0	0	0	0	0	0	0	0	0	0	0	0	0	0	0	0	0	0	0
f.MSV000079389/ccms_peak/Plate4_mzXML/Plate4_RD3_01_10388.mzXML	0	0	0	0	0	0	0	0	0	0	0	0	0	0	0	0	0	0	0	0	0	0	0	0	0	0	0	0	0	0	0	0	0	0	0	0	0	0	0	0	0	0	0	0	0	0	0	0	0
f.MSV000082379/ccms_peak/raw/Triple_48h_2.mzML	0	0	0	0	0	0	0	0	0	0	0	0	0	0	0	0	0	0	0	0	0	0	0	0	0	0	0	0	0	0	0	0	0	0	0	1	0	0	1	0	0	0	0	0	0	0	0	0	0
f.MSV000087052/ccms_peak/ID_mzXML/023-2_1-99_01_6155.mzML	0	0	0	0	0	0	0	0	0	0	0	0	0	0	0	0	0	0	0	0	0	0	0	0	0	0	0	0	0	0	0	0	0	0	0	0	0	0	0	0	0	0	0	0	0	0	0	0	0
f.MSV000079104/ccms_peak/YW Sputum Exacerbation/CF318_YW19_RB6_01_1674.mzXML	0	0	0	0	0	0	0	0	0	0	0	0	0	0	0	0	0	0	0	0	0	0	0	0	0	0	0	0	0	0	0	0	0	0	0	0	0	0	0	0	0	0	0	0	0	0	0	0	0
f.MSV000079697/ccms_peak/G3_mzxml/group3_P2_F1.mzXML	0	0	0	0	0	0	0	0	0	0	0	0	0	0	0	0	0	0	0	0	0	0	0	0	0	0	0	0	0	0	0	0	0	0	0	0	0	0	0	0	0	0	0	0	0	0	0	0	0
f.MSV000086131/ccms_peak/Food/Food-310518-11.mzML	0	0	0	0	0	0	0	0	0	0	0	0	0	0	0	0	0	0	0	0	0	0	0	0	0	0	0	0	0	0	0	0	0	0	0	0	0	0	0	0	0	0	0	0	0	0	0	0	0
f.MSV000086206/ccms_peak/raw/S_P2.mzML	0	0	0	0	0	0	0	0	0	0	0	0	0	0	0	0	0	0	0	0	0	0	0	0	0	0	0	0	0	0	0	0	0	0	0	0	0	0	0	0	0	0	0	0	0	0	0	0	0
f.MSV000084951/ccms_peak/AH33.mzML	0	0	0	0	0	0	0	0	0	0	0	0	0	0	0	0	0	0	0	0	0	0	0	0	0	0	0	0	0	0	0	0	0	0	0	0	0	0	0	0	0	0	0	0	0	0	0	0	0
f.MSV000082493/ccms_peak/skin/DM000078488_RE10_01_28668.mzML	0	0	0	0	0	0	0	0	0	0	0	0	0	0	0	0	0	0	0	0	0	0	0	0	0	0	0	0	0	0	0	0	0	0	0	0	0	0	0	0	0	0	0	0	0	0	0	0	0
f.MSV000083378/ccms_peak/Thai_wGPS/20170904_NT_413_BA5_01_20032.mzML	0	0	0	0	0	0	0	0	0	0	0	0	0	0	0	0	0	0	0	0	0	0	0	0	0	0	0	0	0	0	0	0	0	0	0	0	0	0	0	0	0	0	0	0	0	0	0	0	0
f.MSV000083383/ccms_peak/raw/S_WT-1.mzML	0	0	0	0	0	0	0	0	0	0	0	0	0	0	0	0	0	0	0	0	0	0	0	0	0	0	0	0	0	0	0	0	0	0	0	0	0	0	0	0	1	0	0	0	0	0	0	0	0
f.MSV000078556/ccms_peak/Human_Swabs/Man/5m__BH7_01_1397.mzXML	0	0	0	0	0	0	0	0	0	0	0	0	0	0	0	0	0	0	0	0	0	0	0	0	0	0	0	0	0	0	0	0	0	0	0	0	0	0	0	0	0	0	0	0	0	0	0	0	0
f.MSV000079719/ccms_peak/Person 1 through 2/peak/Person 1/group5_P2_F4.mzXML	0	0	0	0	0	0	0	0	0	0	0	0	0	0	0	0	0	0	0	0	0	0	0	0	0	0	0	0	0	0	0	0	0	0	0	0	0	0	0	0	0	0	0	0	0	0	0	0	0
f.MSV000084020/ccms_peak/raw_plate1/samples/RRC_32_63.mzML	0	0	0	0	0	0	0	0	0	0	0	0	0	0	0	0	0	0	0	0	0	0	0	0	0	0	0	0	0	0	0	0	0	0	0	0	0	0	0	0	0	0	0	0	0	0	0	0	0
f.MSV000084909/ccms_peak/mzXML/Fecal/TH_S2_DREADD_9_Pre_01_RB6_01_51807.mzML	0	0	0	0	0	0	0	0	0	0	0	0	0	0	0	0	0	0	0	0	0	0	0	0	0	0	0	0	0	0	0	0	0	0	0	0	0	0	0	0	0	0	0	0	0	0	0	0	0
f.MSV000083183/ccms_peak/raw/Bsub4_96.mzML	0	0	0	0	0	0	0	0	0	0	0	0	0	0	0	0	0	0	0	0	0	0	0	0	0	0	0	0	0	0	0	0	0	0	0	0	0	0	0	0	0	0	0	0	0	0	0	0	0
f.MSV000083889/ccms_peak/raw/2019_2_23_Holl_DOM_1.mzML	0	0	0	0	0	0	0	0	0	0	0	0	0	0	0	0	0	0	0	0	0	0	0	0	0	0	0	0	0	0	0	0	0	0	0	0	0	0	0	0	0	0	0	0	0	0	0	0	0
f.MSV000085120/ccms_peak/Plate11/BAX930_6x_GE6_01_24486.mzML	0	0	0	0	0	0	0	0	0	0	0	0	0	0	0	0	0	0	0	0	0	0	0	0	0	0	0	0	0	0	0	0	0	0	0	0	0	0	0	0	0	0	0	0	0	0	0	0	0
f.MSV000088196/ccms_peak/ORNL R2 Raw/P1R2G7.mzML	0	0	0	0	0	0	0	0	0	0	0	0	0	0	0	0	0	0	0	0	0	0	0	0	0	0	0	0	0	0	0	0	0	0	0	0	0	0	0	0	0	0	0	0	0	0	0	0	0
f.MSV000085444/ccms_peak/peak/Hui_N1_fe.mzML	0	0	0	0	0	0	0	0	0	0	0	0	0	0	0	0	0	0	0	0	0	0	0	0	0	0	0	0	0	0	0	0	0	0	0	0	0	0	0	0	0	0	0	0	0	0	0	0	0
f.MSV000080627/ccms_peak/Raw/PositiveMode/Stool/ONR_Stool_4.mzML	0	0	0	0	0	0	0	0	0	0	0	0	0	0	0	0	0	0	0	0	0	0	0	0	0	0	0	0	0	0	0	0	0	0	0	0	0	0	0	0	0	0	0	0	0	0	0	0	0
f.MSV000085944/ccms_peak/raw_data/skin_08_0_FH.mzML	0	0	0	0	0	0	0	0	0	0	0	0	0	0	0	0	0	0	0	0	0	0	0	0	0	0	0	0	0	0	0	0	0	0	0	0	0	0	0	0	0	0	0	0	0	0	0	0	0
f.MSV000084463/ccms_peak/Plate16_mzXML files/Plate16_25942_Soil_GE5_01_28274.mzML	0	0	0	0	0	0	0	0	0	0	0	0	0	0	0	0	0	0	0	0	0	0	0	0	0	0	0	0	0	0	0	0	0	0	0	0	0	0	0	0	0	0	0	0	0	0	0	0	0
f.MSV000085129/ccms_peak/mzMLs_4.5x/03212_An_2.mzML	0	0	0	0	0	0	0	0	0	0	0	0	0	0	0	0	0	0	0	0	0	0	0	0	0	0	0	0	0	0	0	0	0	0	0	0	0	0	0	0	0	0	0	0	0	0	0	0	0
f.MSV000083475/ccms_peak/RAW/PLATE5/5B11_3_13_sandin-54-s004-a04.mzML	0	0	0	0	0	0	0	0	0	0	0	0	0	0	0	0	0	0	0	0	0	0	0	0	0	0	0	0	0	0	0	0	0	0	0	0	0	0	0	0	0	0	0	0	0	0	0	0	0
f.MSV000082402/ccms_peak/raw/T6SS-Triple_LB_96h_01.mzML	0	0	0	0	0	0	0	0	0	0	0	0	0	0	0	0	0	1	0	0	0	0	0	0	0	0	0	0	0	0	0	0	0	0	0	0	0	0	0	0	0	0	0	0	0	1	0	0	0
f.MSV000083578/ccms_peak/20190307_EAFIT_ALL_mzXML/XM_T_R4_BD4_01_21298.mzML	0	0	0	0	0	0	0	0	0	0	0	0	0	0	0	0	0	0	0	0	0	0	0	0	0	0	0	0	0	0	0	0	0	0	0	0	0	0	0	0	0	0	0	0	0	0	0	0	0
f.MSV000088021/ccms_peak/210622_Moorea19_FACK/Mo_2019_444.mzML	0	0	0	0	0	0	0	0	0	0	0	0	0	0	0	0	0	0	0	0	0	0	0	0	0	0	0	0	0	0	0	0	0	0	0	0	0	0	0	0	0	0	0	0	0	0	0	0	0
f.MSV000087904/ccms_peak/RAW/Cl44_14_2S4G_Lassopeptide_Burkholderia_Butanol.mzML	0	0	0	0	0	0	0	0	0	0	0	0	0	0	0	0	0	0	0	0	0	0	0	0	0	0	0	0	0	0	0	0	0	0	0	1	0	0	1	0	0	0	0	0	0	0	0	0	0
f.MSV000083729/ccms_peak/StromTissuePos_mzXMLfiles/Stromatolite_Tissue_80_pos.mzML	0	0	0	0	0	0	0	0	0	0	0	0	0	0	0	0	0	0	0	0	0	0	0	0	0	0	0	0	0	0	0	0	0	0	0	0	0	0	0	0	0	0	0	0	0	0	0	0	0
f.MSV000083729/ccms_peak/StromTissuePos_mzXMLfiles/Stromatolite_Tissue_116_pos.mzML	0	0	0	0	0	0	0	0	0	0	0	0	0	0	0	1	0	0	0	0	0	0	0	0	0	0	0	0	0	0	0	0	0	0	0	0	0	0	0	0	0	0	0	0	0	0	0	0	0
f.MSV000083791/ccms_peak/data_raw/JB182_80_1_fe.mzML	0	0	0	0	0	0	0	0	0	0	0	0	0	0	0	0	0	0	0	0	0	0	0	0	0	0	0	0	0	0	0	0	0	0	0	0	0	0	0	0	0	0	0	0	0	0	0	0	0
f.MSV000079772/ccms_peak/Body16_Soil/A09_Soil_2012_016_18_C.mzXML	0	0	0	0	0	0	0	0	0	0	0	0	0	0	0	0	0	0	0	0	0	0	0	0	0	0	0	0	0	0	0	0	0	0	0	0	0	0	0	0	0	0	0	0	0	0	0	0	0
f.MSV000088745/ccms_peak/127_22_Pmedi_WET_74_P1-A-4_01_12113.mzML	0	0	0	0	0	0	0	0	0	0	0	0	0	0	0	0	0	0	0	0	0	0	0	0	0	0	0	0	0	0	0	0	0	0	0	0	0	0	0	0	0	0	0	0	0	0	0	0	0
f.MSV000083378/ccms_peak/Thai_wGPS/20170904_NT_384_GB8_01_20000.mzML	0	0	0	0	0	0	0	0	0	0	0	0	0	0	0	0	0	0	0	0	0	0	0	0	0	0	0	0	0	0	0	0	0	0	0	0	0	0	0	0	0	0	0	0	0	0	0	0	0
f.MSV000082295/ccms_peak/2018_02_12_NSF_FGA_Plates1_2_mzXML/PD-FGA-68_GB9_01_8482.mzML	0	0	0	0	0	0	0	0	0	0	0	0	0	0	0	0	0	0	0	0	0	0	0	0	0	0	0	0	0	0	0	0	0	0	0	0	0	0	0	0	0	0	0	0	0	0	0	0	0
f.MSV000085120/ccms_peak/Plate13/BAX1068_6x_10ul_BC2_01_24858.mzML	0	0	0	0	0	0	0	0	0	0	0	0	0	0	0	0	0	0	0	0	0	0	0	0	0	0	0	0	0	0	0	0	0	0	0	0	0	0	0	0	0	0	0	0	0	0	0	0	0
f.MSV000084900/ccms_peak/Global_Foodomics_composite_data_2020/MSV000083010_core/G83398_5x_RE6_01_21475.mzML	0	0	0	0	0	0	0	0	0	0	0	0	0	0	0	0	0	0	0	0	0	0	0	0	0	0	0	0	0	0	0	0	0	0	0	0	0	0	0	0	0	0	0	0	0	0	0	0	0
f.MSV000088101/ccms_peak/ST001794/GItube_RawData_CSHpos_QC_01.mzML	0	0	0	0	0	0	0	0	0	0	0	0	0	0	0	0	0	0	0	0	0	0	0	0	0	0	0	0	0	0	0	0	0	0	0	0	0	0	0	0	0	0	0	0	0	0	0	0	0
f.MSV000084900/ccms_peak/Global_Foodomics_composite_data_2020/MSV000083010_core/G78963_2x_rerun_RA4_01_19451.mzML	0	0	0	0	0	0	0	0	0	0	0	0	0	0	0	0	0	0	0	0	0	0	0	0	0	0	0	0	0	0	0	0	0	0	0	0	0	0	0	0	0	0	0	0	0	0	0	0	0
f.MSV000082433/ccms_peak/raw/20161102_Amerindian_Plate3/M-483.mzML	0	0	0	0	0	0	0	0	0	0	0	0	0	0	0	0	0	0	0	0	0	0	0	0	0	0	0	0	0	0	0	0	0	0	0	0	0	0	0	0	0	0	0	0	0	0	0	0	0
f.MSV000083756/ccms_peak/Fecal-1-8MeOH-2H2O_RA3_82.mzML	0	0	0	0	0	0	0	0	0	0	0	0	0	0	0	0	0	0	0	0	0	0	0	0	0	0	0	0	0	0	0	0	0	0	0	0	0	0	0	0	0	0	0	0	0	0	0	0	0
f.MSV000084463/ccms_peak/Plate17_mzXML files/Plate17_25922_Soil_BA3_01_28348.mzML	0	0	0	0	0	0	0	0	0	0	0	0	0	0	0	0	0	0	0	0	0	0	0	0	0	0	0	0	0	0	0	0	0	0	0	0	0	0	0	0	0	0	0	0	0	0	0	0	0
f.MSV000088735/ccms_peak/Plate_01/IFXI19-D4-AV-STWK0.mzML	0	0	0	0	0	0	0	0	0	0	0	0	0	0	0	0	0	0	0	0	0	0	0	0	0	0	0	0	0	0	0	0	0	0	0	0	0	0	0	0	0	0	0	0	0	0	0	0	0
f.MSV000086178/ccms_peak/44.mzML	0	0	0	0	0	0	0	0	0	0	0	0	0	0	0	0	0	0	0	0	0	0	0	0	0	0	0	0	0	0	0	0	0	0	0	0	0	0	0	0	0	0	0	0	0	0	0	0	0
f.MSV000084753/ccms_peak/raw/F56_1.mzML	0	0	0	0	0	0	0	0	0	0	0	0	0	0	0	0	0	0	0	0	0	0	0	0	0	0	0	0	0	0	0	0	0	0	0	0	0	0	0	0	0	0	0	0	0	0	0	0	0
f.MSV000087728/ccms_peak/VGF_pos_with_QC_and_blanks_raw/VGF153_E08_pos.mzML	0	0	0	0	0	0	0	0	0	0	0	0	0	0	0	0	0	0	0	0	0	0	0	0	0	0	0	0	0	0	0	0	0	0	0	0	0	0	0	0	0	0	0	0	0	0	0	0	0
f.MSV000081343/ccms_peak/mzXML/Ileum/EZ669.mzXML	0	0	0	0	0	0	0	0	0	0	0	0	0	0	0	0	0	0	0	0	0	0	0	0	0	0	0	0	0	0	0	0	0	0	0	0	0	0	0	0	0	0	0	0	0	0	0	0	0
f.MSV000085129/ccms_peak/mzMLs_8/M3_deep.mzML	0	0	0	0	0	0	0	0	0	0	0	0	0	0	0	0	0	0	0	0	0	0	0	0	0	0	0	0	0	0	0	0	0	0	0	0	0	0	0	0	0	0	0	0	0	0	0	0	0
f.MSV000084900/ccms_peak/Global_Foodomics_composite_data_2020/MSV000083014_course/G96356_5x_RB9_01_32351.mzML	0	0	0	0	0	0	0	0	0	0	0	0	0	0	0	0	0	0	0	0	0	0	0	0	0	0	0	0	0	0	0	0	0	0	0	0	0	0	0	0	0	0	0	0	0	0	0	0	0
f.MSV000088735/ccms_peak/Plate_01/IFXI19-D7-AV-STWK1.mzML	0	0	0	0	0	0	0	0	0	0	0	0	0	0	0	0	0	0	0	0	0	0	0	0	0	0	0	0	0	0	0	0	0	0	0	0	0	0	0	0	0	0	0	0	0	0	0	0	0
f.MSV000085467/ccms_peak/Raw data .mzXML PI mode/180821_PMA_JM_QC2_20180822033145.mzML	0	0	0	0	0	0	0	0	0	0	0	0	0	0	0	0	0	0	0	0	0	0	0	0	0	0	0	0	0	0	0	0	0	0	0	0	0	0	0	0	0	0	0	0	0	0	0	0	0
f.MSV000082423/ccms_peak/data_mzxml_turkey/Samples_turkey/G96370_5x_RC12_01_32383.mzML	0	0	0	0	0	0	0	0	0	0	0	0	0	0	0	0	0	0	0	0	0	0	0	0	0	0	0	0	0	0	0	0	0	0	0	0	0	0	0	0	0	0	0	0	0	0	0	0	0
f.MSV000087728/ccms_peak/VGF_pos_with_QC_and_blanks_raw/VGF156_A01_pos.mzML	0	0	0	0	0	0	0	0	0	0	0	0	0	0	0	0	0	0	0	0	0	0	0	0	0	0	0	0	0	0	0	0	0	0	0	0	0	0	0	0	0	0	0	0	0	0	0	0	0
f.MSV000088137/ccms_peak/U19_Wisconsin_Stool_Plate_01_RAW_Data/mars00061.mzML	0	0	0	0	0	0	0	0	0	0	0	0	0	0	0	0	0	0	0	0	0	0	0	0	0	0	0	0	0	0	0	0	0	0	0	0	0	0	0	0	0	0	0	0	0	0	0	0	0
f.MSV000088335/ccms_peak/NIST_POS_Samp_01-01.mzML	0	0	0	0	0	0	0	0	0	0	0	0	0	0	0	0	0	0	0	0	0	0	0	0	0	0	0	0	0	0	0	0	0	0	0	0	0	0	0	0	0	0	0	0	0	0	0	0	0
f.MSV000086178/ccms_peak/98.mzML	0	0	0	0	0	0	0	0	0	0	0	0	0	0	0	0	0	0	0	0	0	0	0	0	0	0	0	0	0	0	0	0	0	0	0	0	0	0	0	0	0	0	0	0	0	0	0	0	0
f.MSV000088040/ccms_peak/In_Vivo_RAW_Data/Plate_D_In_Vivo_RAW_Data/SPF_SI-3.mzML	0	0	0	0	0	0	0	0	0	0	0	0	0	0	0	0	0	0	0	0	0	0	0	0	0	0	0	0	0	0	0	0	0	0	0	0	0	0	0	0	0	0	0	0	0	0	0	0	0
f.MSV000087790/ccms_peak/mzXML/442Ag_CON.mzML	0	0	0	0	0	0	0	0	0	0	0	0	0	0	0	0	0	0	0	0	0	0	0	0	0	0	0	0	0	0	0	0	0	0	0	0	0	0	0	0	0	0	0	0	0	0	0	0	0
f.MSV000085120/ccms_peak/Plate20/BAX1679_2x_GB8_01_25742.mzML	0	0	0	0	0	0	0	0	0	0	0	0	0	0	0	0	0	0	0	0	0	0	0	0	0	0	0	0	0	0	0	0	0	0	0	0	0	0	0	0	0	0	0	0	0	0	0	0	0
f.MSV000084900/ccms_peak/Global_Foodomics_composite_data_2020/MSV000083010_core/G79669_1x_BF8_01_19544.mzML	0	0	0	0	0	0	0	0	0	0	0	0	0	0	0	0	0	0	0	0	0	0	0	0	0	0	0	0	0	0	0	0	0	0	0	0	0	0	0	0	0	0	0	0	0	0	0	0	0
f.MSV000088735/ccms_peak/Plate_01/IFXI19-D12-AV-STWK2.mzML	0	0	0	0	0	0	0	0	0	0	0	0	0	0	0	0	0	0	0	0	0	0	0	0	0	0	0	0	0	0	0	0	0	0	0	0	0	0	0	0	0	0	0	0	0	0	0	0	0
f.MSV000087141/ccms_peak/Raw/PLT1_D1.mzML	0	0	0	0	0	0	0	0	0	0	0	0	0	0	0	0	0	0	0	0	0	0	0	0	0	0	0	0	0	0	0	0	0	0	0	0	0	0	0	0	0	0	0	0	0	0	0	0	0
f.MSV000081343/ccms_peak/mzXML/Ileum/EZ255.mzXML	0	0	0	0	0	0	0	0	0	0	0	0	0	0	0	0	0	0	0	0	0	0	0	0	0	0	0	0	0	0	0	0	0	0	0	0	0	0	0	0	0	0	0	0	0	0	0	0	0
f.MSV000084463/ccms_peak/Plate15_mzXML files/Plate15_45648_Soil_BH1_01_28190.mzML	0	0	0	0	0	0	0	0	0	0	0	0	0	0	0	0	0	0	0	0	0	0	0	0	0	0	0	0	0	0	0	0	0	0	0	0	0	0	0	0	0	0	0	0	0	0	0	0	0
f.MSV000086131/ccms_peak/Food/Food-310518-32.mzML	0	0	0	0	0	0	0	0	0	0	0	0	0	0	0	0	0	0	0	0	0	0	0	0	0	0	0	0	0	0	0	0	0	0	0	0	0	0	0	0	0	0	0	0	0	0	0	0	0
f.MSV000084900/ccms_peak/Global_Foodomics_composite_data_2020/MSV000083010_core/G75138_RE9_01_18374.mzML	0	0	0	0	0	0	0	0	0	0	0	0	0	0	0	0	0	0	0	0	0	0	0	0	0	0	0	0	0	0	0	0	0	0	0	0	0	0	0	0	0	0	0	0	0	0	0	0	0
f.MSV000086830/ccms_peak/raw/PLT6_B3.mzML	0	0	0	0	0	0	0	0	0	0	0	0	0	0	0	0	0	0	0	0	0	0	0	0	0	0	0	0	0	0	0	0	0	0	0	0	0	0	0	0	0	0	0	0	0	0	0	0	0
f.MSV000087093/ccms_peak/Raw Files/66.mzML	0	0	0	0	0	0	0	0	0	0	0	0	0	0	0	0	0	0	0	0	0	0	0	0	0	0	0	0	0	0	0	0	0	0	0	0	0	0	0	0	0	0	0	0	0	0	0	0	0
f.MSV000083302/ccms_peak/mzxml/S51_RB1_01_40473.mzML	0	0	0	0	0	0	0	0	0	0	0	0	0	0	0	0	0	0	0	0	0	0	0	0	0	0	0	0	0	0	0	0	0	0	0	0	0	0	0	0	0	0	0	0	0	0	0	0	0
f.MSV000081477/ccms_peak/mzXML/Plate4/C33_BA6_01_629.mzML	0	0	0	0	0	0	0	0	0	0	0	0	0	0	0	0	0	0	0	0	0	0	0	0	0	0	0	0	0	0	0	0	0	0	0	0	0	0	0	0	0	0	0	0	0	0	0	0	0
f.MSV000086427/ccms_peak/ecometabo_rawfiles/VGF141_H03.mzML	0	0	0	0	0	0	0	0	0	0	0	0	0	0	0	0	0	0	0	0	0	0	0	0	0	0	0	0	0	0	0	0	0	0	0	0	0	0	0	0	0	0	0	0	0	0	0	0	0
f.MSV000082869/ccms_peak/Colgate_phase2/Plate10/95454_R-A5.mzML	0	0	0	0	0	0	0	0	0	0	0	0	0	0	0	0	0	0	0	0	0	0	0	0	0	0	0	0	0	0	0	0	0	0	0	0	0	0	0	0	0	0	0	0	0	0	0	0	0
f.MSV000080673/ccms_peak/2017.AmericanGut3K.mzXMLfiles/Samples/000010036_RC6_01_6362.mzML	0	0	0	0	0	0	0	0	0	0	0	0	0	0	0	0	0	0	0	0	0	0	0	0	0	0	0	0	0	0	0	0	0	0	0	0	0	0	0	0	0	0	0	0	0	0	0	0	0
f.MSV000083010/ccms_peak/Samples/G87592_1x_BC10_01_26577.mzML	0	0	0	0	0	0	0	0	0	0	0	0	0	0	0	0	0	0	0	0	0	0	0	0	0	0	0	0	0	0	0	0	0	0	0	0	0	0	0	0	0	0	0	0	0	0	0	0	0
f.MSV000080673/ccms_peak/2017.AmericanGut3K.mzXMLfiles/Samples/000031921_RB2_01_5118.mzML	0	0	0	0	0	0	0	0	0	0	0	0	0	0	0	0	0	0	0	0	0	0	0	0	0	0	0	0	0	0	0	0	0	0	0	0	0	0	0	0	0	0	0	0	0	0	0	0	0
f.MSV000082972/ccms_peak/haddad_ApoE_fecal_jan2018/A21_109_10.mzML	0	0	0	0	0	0	0	0	0	0	0	0	0	0	0	0	0	0	0	0	0	0	0	0	0	0	0	0	0	0	0	0	0	0	0	0	0	0	0	0	0	0	0	0	0	0	0	0	0
f.MSV000081477/ccms_peak/mzXML/Plate4/C60_BD9_01_675.mzML	0	0	0	0	0	0	0	0	0	0	0	0	0	0	0	0	0	0	0	0	0	0	0	0	0	0	0	0	0	0	0	0	0	0	0	0	0	0	0	0	0	0	0	0	0	0	0	0	0
f.MSV000086926/ccms_peak/SSA_mzML/20200312_SSA_BF_210213064236.mzML	0	0	0	0	0	0	0	0	0	0	0	0	0	0	0	0	0	0	0	0	0	0	0	0	0	0	0	0	0	0	0	0	0	0	0	0	0	0	0	0	0	0	0	0	0	0	0	0	0
f.MSV000082049/ccms_peak/Plate_4/23_49.mzML	0	0	0	0	0	0	0	0	0	0	0	0	0	0	0	0	0	0	0	0	0	0	0	0	0	0	0	0	0	0	0	0	0	0	0	0	0	0	0	0	0	0	0	0	0	0	0	0	0
f.MSV000081477/ccms_peak/mzXML/Plate4/C68_BD10_01_676.mzML	0	0	0	0	0	0	0	0	0	0	0	0	0	0	0	0	0	0	0	0	0	0	0	0	0	0	0	0	0	0	0	0	0	0	0	0	0	0	0	0	0	0	0	0	0	0	0	0	0
f.MSV000083446/ccms_peak/PD31.13_GE6_01_20613.mzML	0	0	0	0	0	0	0	0	0	0	0	0	0	0	0	0	0	0	0	0	0	0	0	0	0	0	0	0	0	0	0	0	0	0	0	0	0	0	0	0	0	0	0	0	0	0	0	0	0
f.MSV000081477/ccms_peak/mzXML/Plate5/C91_GC2_01_768.mzML	0	0	0	0	0	0	0	0	0	0	0	0	0	0	0	0	0	0	0	0	0	0	0	0	0	0	0	0	0	0	0	0	0	0	0	0	0	0	0	0	0	0	0	0	0	0	0	0	0
f.MSV000087021/ccms_peak/KRuMBS_Monodiet_trials_Feb2020/W3_PC_M_RC9_01_56744.mzML	0	0	0	0	0	0	0	0	0	0	0	0	0	0	0	0	0	0	0	0	0	0	0	0	0	0	0	0	0	0	0	0	0	0	0	0	0	0	0	0	0	0	0	0	0	0	0	0	0
f.MSV000081477/ccms_peak/mzXML/Plate5/C92_GD2_01_782.mzML	0	0	0	0	0	0	0	0	0	0	0	0	0	0	0	0	0	0	0	0	0	0	0	0	0	0	0	0	0	0	0	0	0	0	0	0	0	0	0	0	0	0	0	0	0	0	0	0	0
f.MSV000081477/ccms_peak/mzXML/Plate5/C93_GE2_01_797.mzML	0	0	0	0	0	0	0	0	0	0	0	0	0	0	0	0	0	0	0	0	0	0	0	0	0	0	0	0	0	0	0	0	0	0	0	0	0	0	0	0	0	0	0	0	0	0	0	0	0
f.MSV000086131/ccms_peak/Feces/Sample-1D2.mzML	0	0	0	0	0	0	0	0	0	0	0	0	0	0	0	0	0	0	0	0	0	0	0	0	0	0	0	0	0	0	0	0	0	0	0	0	0	0	0	0	0	0	0	0	0	0	0	0	0
f.MSV000087021/ccms_peak/KRuMBS_Monodiet_trials_Feb2020/S6_PC_M_RA4_01_56586.mzML	0	0	0	0	0	0	0	0	0	0	0	0	0	0	0	0	0	0	0	0	0	0	0	0	0	0	0	0	0	0	0	0	0	0	0	0	0	0	0	0	0	0	0	0	0	0	0	0	0
f.MSV000084900/ccms_peak/Global_Foodomics_composite_data_2020/MSV000083010_core/G72723_BA12_01_18647.mzML	0	0	0	0	0	0	0	0	0	0	0	0	0	0	0	0	0	0	0	0	0	0	0	0	0	0	0	0	0	0	0	0	0	0	0	0	0	0	0	0	0	0	0	0	0	0	0	0	0
f.MSV000082869/ccms_peak/Colgate_phase2/Plate9/95151_R-D10.mzML	0	0	0	0	0	0	0	0	0	0	0	0	0	0	0	0	0	0	0	0	0	0	0	0	0	0	0	0	0	0	0	0	0	0	0	0	0	0	0	0	0	0	0	0	0	0	0	0	0
f.MSV000080181/ccms_peak/mzXMLs_mLNs/IHH_4Weeks/33-mLNs.mzXML	0	0	0	0	0	0	0	0	0	0	0	0	0	0	0	0	0	0	0	0	0	0	0	0	0	0	0	0	0	0	0	0	0	0	0	0	0	0	0	0	0	0	0	0	0	0	0	0	0
f.MSV000084900/ccms_peak/Global_Foodomics_composite_data_2020/MSV000083010_core/G75242_BA12_01_18920.mzML	0	0	0	0	0	0	0	0	0	0	0	0	0	0	0	0	0	0	0	0	0	0	0	0	0	0	0	0	0	0	0	0	0	0	0	0	0	0	0	0	0	0	0	0	0	0	0	0	0
f.MSV000087093/ccms_peak/Raw Files/90.mzML	0	0	0	0	0	0	0	0	0	0	0	0	0	0	0	0	0	0	0	0	0	0	0	0	0	0	0	0	0	0	0	0	0	0	0	0	0	0	0	0	0	0	0	0	0	0	0	0	0
f.MSV000087021/ccms_peak/KRuMBS_Monodiet_trials_Feb2020/S1_G1_M_GB6_01_56605.mzML	0	0	0	0	0	0	0	0	0	0	0	0	0	0	0	0	0	0	0	0	0	0	0	0	0	0	0	0	0	0	0	0	0	0	0	0	0	0	0	0	0	0	0	0	0	0	0	0	0
f.MSV000087021/ccms_peak/KRuMBS_Monodiet_trials_Feb2020/S5_G1_M_GC6_01_56742.mzML	0	0	0	0	0	0	0	0	0	0	0	0	0	0	0	0	0	0	0	0	0	0	0	0	0	0	0	0	0	0	0	0	0	0	0	0	0	0	0	0	0	0	0	0	0	0	0	0	0
f.MSV000083475/ccms_peak/RAW/PLATE3and4/4E2_1_57_thomas-18-s052-a03.mzML	0	0	0	0	0	0	0	0	0	0	0	0	0	0	0	0	0	0	0	0	0	0	0	0	0	0	0	0	0	0	0	0	0	0	0	0	0	0	0	0	0	0	0	0	0	0	0	0	0
f.MSV000086830/ccms_peak/raw/PLT6_A8.mzML	0	0	0	0	0	0	0	0	0	0	0	0	0	0	0	0	0	0	0	0	0	0	0	0	0	0	0	0	0	0	0	0	0	0	0	0	0	0	0	0	0	0	0	0	0	0	0	0	0
f.MSV000087942/ccms_peak/Plate_02_RAW/Tube_159.mzML	0	0	0	0	0	0	0	0	0	0	0	0	0	0	0	0	0	0	0	0	0	0	0	0	0	0	0	0	0	0	0	0	0	0	0	0	0	0	0	0	0	0	0	0	0	0	0	0	0
f.MSV000087021/ccms_peak/KRuMBS_Monodiet_trials_Feb2020/M3_PC_M_RH8_01_56725.mzML	0	0	0	0	0	0	0	0	0	0	0	0	0	0	0	0	0	0	0	0	0	0	0	0	0	0	0	0	0	0	0	0	0	0	0	0	0	0	0	0	0	0	0	0	0	0	0	0	0
f.MSV000081343/ccms_peak/mzXML/Ileum/EZ172.mzXML	0	0	0	0	0	0	0	0	0	0	0	0	0	0	0	0	0	0	0	0	0	0	0	0	0	0	0	0	0	0	0	0	0	0	0	0	0	0	0	0	0	0	0	0	0	0	0	0	0
f.MSV000086348/ccms_peak/F2_m_GI_GE7_01_56520.mzML	0	0	0	0	0	0	0	0	0	0	0	0	0	0	0	0	0	0	0	0	0	0	0	0	0	0	0	0	0	0	0	0	0	0	0	0	0	0	0	0	0	0	0	0	0	0	0	0	0
f.MSV000086348/ccms_peak/F1_m_PC_RE6_01_56564.mzML	0	0	0	0	0	0	0	0	0	0	0	0	0	0	0	0	0	0	0	0	0	0	0	0	0	0	0	0	0	0	0	0	0	0	0	0	0	0	0	0	0	0	0	0	0	0	0	0	0
f.MSV000084734/ccms_peak/files/Animal_plant_beverage_subset/animal_small/files/G79608_5x_RE4_01_18134.mzML	0	0	0	0	0	0	0	0	0	0	0	0	0	0	0	0	0	0	0	0	0	0	0	0	0	0	0	0	0	0	0	0	0	0	0	0	0	0	0	0	0	0	0	0	0	0	0	0	0
f.MSV000082738/ccms_peak/ST000780/EX00361-lipidomics/Raw data/POS/S00016562_Positive_01.mzXML	0	0	0	0	0	0	0	0	0	0	0	0	0	0	0	0	0	0	0	0	0	0	0	0	0	0	0	0	0	0	0	0	0	0	0	0	0	0	0	0	0	0	0	0	0	0	0	0	0
f.MSV000083689/ccms_peak/data_mzxml/samples/G85411_BC9_01_35568.mzML	0	1	1	0	0	0	0	0	0	0	0	0	0	0	0	0	0	0	0	0	0	0	0	0	0	0	0	0	0	0	0	0	0	0	0	0	0	0	0	0	0	0	0	0	0	0	0	0	0
f.MSV000084095/ccms_peak/AMG_veg_study/46178_P2_RA7_01_162.mzML	0	0	0	1	0	0	0	0	0	0	0	0	0	0	0	0	0	0	0	0	0	0	0	0	0	0	0	0	0	0	0	0	0	0	0	0	0	0	0	0	0	0	0	0	0	0	0	0	0
f.MSV000083183/ccms_peak/raw/Bsub4_41.mzML	0	1	0	0	1	0	0	0	0	0	0	1	0	0	1	0	0	1	0	0	0	0	0	0	0	0	0	0	0	0	0	0	0	0	0	1	0	0	1	0	0	0	0	0	0	0	0	0	0
f.MSV000083995/ccms_peak/mzXML/Fecal Samples/ChAT/ChAT_S2_DREADD_4_Post_05_BF6_01_44251.mzML	0	0	0	0	0	0	1	0	0	0	0	0	0	0	0	0	0	0	0	0	0	0	0	0	0	0	0	0	0	0	0	0	0	0	0	0	0	0	0	0	0	0	0	0	0	0	0	0	0
f.MSV000087612/ccms_peak/Plate02/X00176703.mzML	0	0	0	0	0	0	0	1	0	0	0	0	0	0	0	0	0	0	0	0	0	0	0	0	0	0	0	0	0	0	0	0	0	0	0	0	0	0	0	0	0	0	0	0	0	0	0	0	0
f.MSV000082662/ccms_peak/raw/IZ-2.mzML	0	0	0	1	0	0	0	0	1	0	0	0	0	0	0	0	0	0	0	0	0	0	0	0	0	0	0	0	0	0	0	0	0	0	0	0	0	0	0	0	0	0	0	0	0	0	0	0	0
f.MSV000081486/ccms_peak/mzXML/2017_study_malawi/samples/FB00930427_RF1_01_15492.mzML	0	0	0	0	0	0	0	0	0	1	0	0	0	0	0	0	0	0	0	0	0	0	0	0	0	0	0	0	0	0	0	0	0	0	0	0	0	0	0	0	0	0	0	0	0	0	0	0	0
f.MSV000082374/ccms_peak/Samples/TWCG_001_RB2_01_29800.mzML	0	0	0	0	0	0	0	0	0	0	1	0	1	0	0	0	0	0	0	0	0	1	1	0	0	0	0	0	0	0	0	0	0	0	0	0	0	0	0	0	0	0	0	0	0	0	0	0	0
f.MSV000087904/ccms_peak/RAW/pSK019_M9_Lassopeptide_Burkholderia_PelletextractionMeOH.mzML	0	0	0	0	0	0	0	0	0	0	0	0	0	1	0	0	0	0	0	0	0	0	0	0	0	0	0	0	0	0	0	0	0	0	0	0	0	0	0	0	0	0	0	0	0	0	0	0	0
f.MSV000083729/ccms_peak/StromTissuePos_mzXMLfiles/Stromatolite_Tissue_55_pos.mzML	0	0	0	0	0	0	0	0	0	0	0	0	0	0	0	1	0	0	0	0	0	0	0	0	0	0	0	0	0	0	0	0	0	0	0	0	0	0	0	0	0	0	0	0	0	0	0	0	0
f.MSV000088087/ccms_peak/RAW_Data/Plate_01_RAW_Data/5700234.mzML	0	0	0	0	0	0	0	0	0	0	0	0	0	0	0	0	1	0	0	0	0	0	0	0	0	0	0	0	0	0	0	0	0	0	0	0	0	0	0	0	0	0	0	0	0	0	0	0	0
f.MSV000083666/ccms_peak/mzxml/samples/GF1.D0_BA10_01_41902.mzML	0	0	0	0	0	0	0	0	0	0	0	0	0	0	0	0	0	1	0	0	0	0	0	0	0	0	0	0	0	0	0	0	0	0	0	0	0	0	0	0	0	0	0	0	0	0	0	0	0
f.MSV000088420/ccms_peak/peak/HILIC_IA_Raw_Data/Automated Review/2021_0119_22min_02x_2uL_inj_02.mzML	0	0	0	0	0	0	0	0	0	0	0	0	0	0	0	0	0	0	0	1	0	0	0	0	0	0	0	0	0	0	0	0	0	0	0	0	0	0	0	0	0	0	0	0	0	0	0	0	0
f.MSV000081777/ccms_peak/Samples/Plate2_66639_RF8_01_21088.mzML	0	0	0	0	0	0	0	0	0	0	0	0	0	0	0	0	0	0	0	0	1	0	0	1	0	0	0	0	0	0	0	0	0	0	0	0	0	0	0	0	0	0	0	0	0	0	0	0	0
f.MSV000088823/ccms_peak/pos-Mode_MS2/Lab_16_mzXML/DOM_Interlab-LCMS_Lab16_A_Pos_MS2_rep1.mzML	0	0	0	0	0	0	0	0	0	0	0	0	0	0	0	0	0	0	0	0	0	1	0	0	0	0	0	0	0	0	0	0	0	0	0	0	0	0	0	0	0	0	0	0	0	0	0	0	0
f.MSV000084900/ccms_peak/Global_Foodomics_composite_data_2020/MSV000083010_core/G73728_5x_BB10_01_18279.mzML	0	0	0	0	0	0	0	0	0	0	0	0	0	0	0	0	0	0	0	0	0	0	1	0	0	0	0	0	0	0	0	0	0	0	0	0	0	0	0	0	0	1	0	0	0	0	0	0	0
f.MSV000087130/ccms_peak/Bt_raw/PLT3_A9.mzML	0	0	0	0	0	0	0	0	0	0	0	0	0	0	0	0	0	0	0	0	0	0	0	1	0	0	0	0	0	0	0	0	0	0	0	0	0	0	0	0	0	0	0	0	0	0	0	0	0
f.MSV000082074/ccms_peak/Samples/G72806_1x_RH3_01_20360.mzML	0	0	0	0	0	0	0	0	0	0	0	0	0	0	0	0	0	0	0	0	0	0	0	0	0	0	1	0	0	0	0	0	0	0	0	0	0	0	0	0	0	0	0	0	0	0	0	0	0
f.MSV000084020/ccms_peak/raw_plate1/samples/RRC_31_20.mzML	0	0	0	0	0	0	0	0	0	0	0	0	0	0	0	0	0	0	0	0	0	0	0	0	0	0	0	0	1	0	0	0	0	0	0	0	0	0	0	0	0	0	0	0	0	0	0	0	0
f.MSV000083183/ccms_peak/raw/Bsub4_62.mzML	0	0	0	0	0	0	0	0	0	0	0	0	0	0	0	0	0	0	0	0	0	0	0	0	0	0	0	0	0	0	1	0	0	0	1	0	0	0	0	0	0	0	0	0	0	0	0	0	0
f.MSV000083004/ccms_peak/Bile_acid_gavage_experiment/PD2_1_BB1_01_16697.mzML	0	0	0	0	0	0	0	0	0	0	0	0	0	0	0	0	0	0	0	0	0	0	0	0	0	0	0	0	0	0	0	1	0	0	0	0	0	0	0	0	0	0	0	0	0	0	0	0	0
f.MSV000083729/ccms_peak/StromTissuePos_mzXMLfiles/Stromatolite_Tissue_87_pos.mzML	0	0	0	0	0	0	0	0	0	0	0	0	0	0	0	0	0	0	0	0	0	0	0	0	0	0	0	0	0	0	0	0	0	1	0	0	0	0	0	0	0	0	0	0	0	0	0	0	0
f.MSV000087904/ccms_peak/RAW/pSK019_2S4G_Lassopeptide_Burkholderia_PelletextractionMeOH.mzML	0	0	0	0	0	0	0	0	0	0	0	0	0	1	0	0	0	0	0	0	0	0	0	0	0	0	0	0	0	0	0	0	0	0	0	1	0	0	1	0	0	0	0	0	0	0	0	0	0
f.MSV000086107/ccms_peak/VVP39-2_MeOh.mzML	0	0	0	0	0	0	0	0	0	0	0	0	0	0	0	0	0	0	0	0	0	0	0	1	0	0	0	0	0	0	0	0	0	0	0	0	0	0	0	0	1	0	0	0	0	0	0	0	0
f.MSV000084900/ccms_peak/Global_Foodomics_composite_data_2020/MSV000083010_core/G74121_1x_RF9_01_18574.mzML	0	0	0	0	0	0	0	0	0	0	0	0	0	0	0	0	0	0	0	0	0	0	0	0	0	0	0	0	0	0	0	0	0	0	0	0	0	0	0	0	0	1	0	0	0	0	0	0	0
f.MSV000084945/ccms_peak/Dataset1_1/LB_controls/No_trimethoprim/LB_SPE_24_P1-A-5_01_2643.mzML	0	0	0	0	0	0	0	0	0	0	0	0	0	0	0	0	0	0	0	0	0	0	0	0	0	0	0	0	0	0	0	0	0	0	0	0	0	0	0	0	0	0	1	0	1	0	0	0	0
f.MSV000082383/ccms_peak/raw/FZB42_48h_02.mzML	0	0	0	0	0	0	0	0	0	0	0	0	0	0	0	0	0	0	0	0	0	0	0	0	0	0	0	0	0	0	0	0	0	0	0	0	0	0	0	0	0	0	0	1	0	0	0	0	0
f.MSV000088570/ccms_peak/In_Vitro_RAW_Data/Plate_C_In_VITRO/Lactobacillus_rhamnosus_ATCC_8530_20210802064329.mzML	0	0	0	0	0	0	0	0	0	0	0	0	0	0	0	0	0	0	0	0	0	0	0	0	0	0	0	0	0	0	0	0	0	0	0	0	0	0	0	0	0	0	0	0	0	1	0	0	0
f.MSV000085467/ccms_peak/Raw data .mzXML PI mode/180821_PMA_JM_050.mzML	0	0	0	0	0	0	0	0	0	0	0	0	0	0	0	0	0	0	0	0	0	0	0	0	0	0	0	0	0	0	0	0	0	0	0	0	0	0	0	0	0	0	0	0	0	0	0	1	0
f.MSV000084734/ccms_peak/files/Beverages_subset/files/75261_1x_rerun_BB6_01_21458.mzML	0	0	0	0	0	0	0	0	0	0	0	0	0	0	0	0	0	0	0	0	0	0	0	0	0	0	0	0	0	0	0	0	0	0	0	1	0	0	1	0	0	0	0	0	0	0	0	0	0
f.MSV000084045/ccms_peak/100_post_2.mzML	0	0	0	0	0	0	0	0	0	0	0	0	0	0	0	0	0	0	0	0	0	0	0	1	0	0	0	0	0	0	0	0	0	0	0	0	0	0	0	1	0	0	0	0	1	0	0	0	0
f.MSV000086830/ccms_peak/raw/PLT6_G11.mzML	0	0	0	0	0	0	0	0	0	0	0	0	0	0	0	0	0	0	0	0	0	0	0	0	0	0	0	0	0	0	0	0	0	0	0	0	0	0	0	0	0	0	0	0	0	0	0	0	0
f.MSV000084900/ccms_peak/Global_Foodomics_composite_data_2020/MSV000083010_core/G83430_1x_rerun_RE6_01_26502.mzML	0	0	0	0	0	0	0	0	0	0	0	0	0	0	0	0	0	0	0	0	0	0	0	0	0	0	0	0	0	0	0	0	0	0	0	0	0	0	0	0	0	0	0	0	0	0	0	0	0
f.MSV000081777/ccms_peak/Samples/Plate1_6949_RA6_01_21226.mzML	0	0	0	0	0	0	0	0	0	0	0	0	0	0	0	0	0	0	0	0	0	0	0	0	0	0	0	0	0	0	0	0	0	0	0	0	0	0	0	0	0	0	0	0	0	0	0	0	0
f.MSV000084900/ccms_peak/Global_Foodomics_composite_data_2020/MSV000081350_cider/Granny/cider/CW_68.S_G1.T10_BD10_01_13131.mzML	0	0	0	0	0	0	0	0	0	0	0	0	0	0	0	0	0	0	0	0	0	0	0	0	0	0	0	0	0	0	0	0	0	0	0	0	0	0	0	0	0	0	0	0	0	0	0	0	0
f.MSV000084945/ccms_peak/Pigment_mutant_posmode_2/B.cenocepacia_K562_WT/K56_2_WT_Tri_SPE_2_P2-B-3_01_4750.mzML	0	0	0	0	0	0	0	0	0	0	0	0	0	0	0	0	0	0	0	0	0	0	0	0	0	0	0	0	0	0	0	0	0	0	0	0	0	0	0	1	0	0	1	0	0	0	0	0	0
f.MSV000088570/ccms_peak/In_Vitro_RAW_Data/Plate_D_In_VITRO/Lactobacillus_reuteri_CF48-3A_T72_BileSaltsAdded.mzML	0	0	0	0	0	0	0	0	0	0	0	0	0	0	0	0	0	0	0	0	0	0	0	0	0	0	0	0	0	0	0	0	0	0	0	0	0	0	0	0	0	0	0	0	0	1	0	0	0
f.MSV000088823/ccms_peak/pos-Mode_MS2/Lab_09/DOM_Interlab-LCMS_Lab9_A5M_Pos_MS2_rep1.mzML	0	0	0	0	0	0	0	0	0	0	0	0	0	0	0	0	0	0	0	0	0	0	0	0	0	0	0	0	0	0	0	0	0	0	0	0	0	0	0	0	0	0	0	0	0	0	0	0	0
f.MSV000087904/ccms_peak/RAW/Cl44_14_LB_Lassopeptide_Ecoli_PelletextractionMeOH.mzML	0	0	0	0	0	0	0	0	0	0	0	0	0	0	0	0	0	0	0	0	0	0	0	0	0	0	0	0	0	0	0	0	0	0	0	1	0	0	1	0	0	0	0	0	0	0	0	0	0
f.MSV000079471/ccms_peak/Octocoral-Associated Bacteria from Panama III_Bacillus spp/GLOT-120209-02_M3-A.mzXML	0	0	0	0	0	0	0	0	0	0	0	0	0	0	0	0	0	0	0	0	0	0	0	0	0	0	0	0	0	0	0	0	0	0	0	0	0	0	0	0	0	0	0	0	0	0	0	0	0
f.MSV000086206/ccms_peak/raw/S_P3.mzML	0	0	0	0	0	0	0	0	0	0	0	0	0	0	0	0	0	0	0	0	0	0	0	0	0	0	0	0	0	0	0	0	0	0	0	0	0	0	0	0	0	0	0	0	0	0	0	0	0
f.MSV000085480/ccms_peak/190626_Irina_OMZ_ENTP17/ETNP_21_fail.mzML	0	0	0	0	0	0	0	0	0	0	0	0	0	0	0	0	0	0	0	0	0	0	0	0	0	0	0	0	0	0	0	0	0	0	0	0	0	0	0	0	0	0	0	0	0	0	0	0	0
f.MSV000085480/ccms_peak/190627_Irina_OMZ_ETNP18/ETNP18_Experiments_170_20190703094744.mzML	0	0	0	0	0	0	0	0	0	0	0	0	0	0	0	0	0	0	0	0	0	0	0	0	0	0	0	0	0	0	0	0	0	0	0	0	0	0	0	0	0	0	0	0	0	0	0	0	0
f.MSV000087790/ccms_peak/mzxml/193.mzML	0	0	0	0	0	0	0	0	0	0	0	0	0	0	0	0	0	0	0	0	0	0	0	0	0	0	0	0	0	0	0	0	0	0	0	0	0	0	0	0	0	0	0	0	0	0	0	0	0
f.MSV000085129/ccms_peak/mzMLs_4/03215_An_2.mzML	0	0	0	0	0	0	0	0	0	0	0	0	0	0	0	0	0	0	0	0	0	0	0	0	0	0	0	0	0	0	0	0	0	0	0	0	0	0	0	0	0	0	0	0	0	0	0	0	0
f.MSV000087793/ccms_peak/Trimethoprim/BcK562_LB_SPE_24_Tri_1_P1-A-7_01_4051.mzML	0	0	0	0	0	0	0	0	0	0	0	0	0	0	0	0	0	0	0	0	0	0	0	0	0	0	0	0	0	0	0	0	0	0	0	0	0	0	0	0	0	0	0	0	0	0	0	0	0
f.MSV000087790/ccms_peak/mzxml/194.mzML	0	0	0	0	0	0	0	0	0	0	0	0	0	0	0	0	0	0	0	0	0	0	0	0	0	0	0	0	0	0	0	0	0	0	0	0	0	0	0	0	0	0	0	0	0	0	0	0	0
f.MSV000088745/ccms_peak/127_17_Valgi_LYO_69_P1-A-9_01_12104.mzML	0	0	0	0	0	0	0	0	0	0	0	0	0	0	0	0	0	0	0	0	0	0	0	0	0	0	0	0	0	0	0	0	0	0	0	0	0	0	0	0	0	0	0	0	0	0	0	0	0
f.MSV000085852/ccms_peak/Samples_raw/CCE2019_147.mzML	0	0	0	0	0	0	0	0	0	0	0	0	0	0	0	0	0	0	0	0	0	0	0	0	0	0	0	0	0	0	0	0	0	0	0	0	0	0	0	0	0	0	0	0	0	0	0	0	0
f.MSV000087685/ccms_peak/raw/PLT2_E9.mzML	0	0	0	0	0	0	0	0	0	0	0	0	0	0	0	0	0	0	0	0	0	0	0	0	0	0	0	0	0	0	0	0	0	0	0	0	0	0	0	0	0	0	0	0	0	0	0	0	0
f.MSV000078556/ccms_peak/Human_Swabs/Man/1m__BD11_01_952.mzXML	0	0	0	0	0	0	0	0	0	0	0	0	0	0	0	0	0	0	0	0	0	0	0	0	0	0	0	0	0	0	0	0	0	0	0	0	0	0	0	0	0	0	0	0	0	0	0	0	0
f.MSV000081379/ccms_peak/Skin_swabs/Cl.V3.9D9.RA_GD9_01_38643.mzXML	0	0	0	0	0	0	0	0	0	0	0	0	0	0	0	0	0	0	0	0	0	0	0	0	0	0	0	0	0	0	0	0	0	0	0	0	0	0	0	0	0	0	0	0	0	0	0	0	0
f.MSV000079697/ccms_peak/G5_mzxml/group5_P2_H3.mzXML	0	0	0	0	0	0	0	0	0	0	0	0	0	0	0	0	0	0	0	0	0	0	0	0	0	0	0	0	0	0	0	0	0	0	0	0	0	0	0	0	0	0	0	0	0	0	0	0	0
f.MSV000082082/ccms_peak/raw/170821_CCE2017_MSMS/CCE_P1706_133_MSMS.mzML	0	0	0	0	0	0	0	0	0	0	0	0	0	0	0	0	0	0	0	0	0	0	0	0	0	0	0	0	0	0	0	0	0	0	0	0	0	0	0	0	0	0	0	0	0	0	0	0	0
f.MSV000082294/ccms_peak/2018_02_12_NSF_FGA_Plates1_2_mzXML/PD-FGA-40_BE11_01_8419.mzML	0	0	0	0	0	0	0	0	0	0	0	0	0	0	0	0	0	0	0	0	0	0	0	0	0	0	0	0	0	0	0	0	0	0	0	0	0	0	0	0	0	0	0	0	0	0	0	0	0
f.MSV000085129/ccms_peak/mzMLs_4.5x/03128_An_1.mzML	0	0	0	0	0	0	0	0	0	0	0	0	0	0	0	0	0	0	0	0	0	0	0	0	0	0	0	0	0	0	0	0	0	0	0	0	0	0	0	0	0	0	0	0	0	0	0	0	0
f.MSV000088380/ccms_peak/KM_102721_TE-14.mzML	0	0	0	0	0	0	0	0	0	0	0	0	0	0	0	0	0	0	0	0	0	0	0	0	0	0	0	0	0	0	0	0	0	0	0	0	0	0	0	0	0	0	0	0	0	0	0	0	0
f.MSV000083559/ccms_peak/Raw_Files/Plate5/11713.2.S.2G.mzML	0	0	0	0	0	0	0	0	0	0	0	0	0	0	0	0	0	0	0	0	0	0	0	0	0	0	0	0	0	0	0	0	0	0	0	0	0	0	0	0	0	0	0	0	0	0	0	0	0
f.MSV000079714/ccms_peak/GNPS-System Wide MS Course Human Habitat Group 4/Habitat/Roommate2/group4_P2_B10.mzXML	0	0	0	0	0	0	0	0	0	0	0	0	0	0	0	0	0	0	0	0	0	0	0	0	0	0	0	0	0	0	0	0	0	0	0	0	0	0	0	0	0	0	0	0	0	0	0	0	0
f.MSV000080673/ccms_peak/2017.AmericanGut3K.mzXMLfiles/Samples/000040104_RE3_01_5823.mzML	0	0	0	0	0	0	0	0	0	0	0	0	0	0	0	0	0	0	0	0	0	0	0	0	0	0	0	0	0	0	0	0	0	0	0	0	0	0	0	0	0	0	0	0	0	0	0	0	0
f.MSV000083666/ccms_peak/mzxml/samples/GF22.D10_BA2_01_41894.mzML	0	0	0	0	0	0	0	0	0	0	0	0	0	0	0	0	0	0	0	0	0	0	0	0	0	0	0	0	0	0	0	0	0	0	0	0	0	0	0	0	0	0	0	0	0	0	0	0	0
f.MSV000081486/ccms_peak/mzXML/2017_study_malawi/samples/FB00941318_RA2_01_14752.mzML	0	0	0	0	0	0	0	0	0	0	0	0	0	0	0	0	0	0	0	0	0	0	0	0	0	0	0	0	0	0	0	0	0	0	0	0	0	0	0	0	0	0	0	0	0	0	0	0	0
f.MSV000084024/ccms_peak/2018_02_12_NSF_FGA_Plates1_2_mzXML/PD-FGA-30_BD11_01_8395.mzML	0	0	0	0	0	0	0	0	0	0	0	0	0	0	0	0	0	0	0	0	0	0	0	0	0	0	0	0	0	0	0	0	0	0	0	0	0	0	0	0	0	0	0	0	0	0	0	0	0
f.MSV000087156/ccms_peak/Strains mzXMLs/mFLRO1-1_P2-E-4_01_11819.mzML	0	0	0	0	0	0	0	0	0	0	0	0	0	0	0	0	0	0	0	0	0	0	0	0	0	0	0	0	0	0	0	0	0	0	0	0	0	0	0	0	0	0	0	0	0	0	0	0	0
f.MSV000084322/ccms_peak/Plate8_mzXML files/Plate8_45484_Skin_Rerun_GC5_01_27439.mzML	0	0	0	0	0	0	0	0	0	0	0	0	0	0	0	0	0	0	0	0	0	0	0	0	0	0	0	0	0	0	0	0	0	0	0	0	0	0	0	0	0	0	0	0	0	0	0	0	0
f.MSV000087904/ccms_peak/RAW/pCAP03_M8_NRPS_Scoelicolor_Ethylacetat.mzML	0	0	0	0	0	0	0	0	0	0	0	0	0	0	0	0	0	0	0	0	0	0	0	0	0	0	0	0	0	0	0	0	0	0	0	0	0	0	0	0	0	0	0	0	0	0	0	0	0
f.MSV000082869/ccms_peak/Colgate_phase2/Plate7/95628_R-G2.mzML	0	0	0	0	0	0	0	0	0	0	0	0	0	0	0	0	0	0	0	0	0	0	0	0	0	0	0	0	0	0	0	0	0	0	0	0	0	0	0	0	0	0	0	0	0	0	0	0	0
f.MSV000084680/ccms_peak/mzXML/BH2_BH2_01_13877.mzML	0	0	0	0	0	0	0	0	0	0	0	0	0	0	0	0	0	0	0	0	0	0	0	1	0	0	0	0	0	0	0	0	0	0	0	0	0	0	0	0	0	0	0	0	0	0	0	0	0
f.MSV000083756/ccms_peak/Fecal-2-8MeOH-2H2O_RB3_85.mzML	0	0	0	0	0	0	0	0	0	0	0	0	0	0	0	0	0	0	0	0	0	0	0	0	0	0	0	0	0	0	0	0	0	0	0	0	0	0	0	0	0	0	0	0	0	0	0	0	0
f.MSV000086639/ccms_peak/raw/PLT1_G4.mzML	0	0	0	0	0	0	0	0	0	0	0	0	0	0	0	0	0	0	0	0	0	0	0	1	0	0	0	0	0	0	0	0	0	0	0	0	0	0	0	0	0	0	0	0	0	0	0	0	0
f.MSV000088341/ccms_peak/New folder/KM_102721_TE-05.mzML	0	0	0	0	0	0	0	0	0	0	0	0	0	0	0	0	0	0	0	0	0	0	0	0	0	0	0	0	0	0	0	0	0	0	0	0	0	0	0	0	0	0	0	0	0	0	0	0	0
f.MSV000080102/ccms_peak/mzXML/Misc/DilutionTest/C18p_5ul_NASA_ConcTest_DF1_BA1_01_25894.mzML	0	0	0	0	0	0	0	1	0	0	0	1	0	0	0	0	0	0	0	0	0	0	0	0	0	0	0	0	0	0	0	0	0	0	0	0	0	0	0	0	0	0	0	0	0	0	0	0	0
f.MSV000087790/ccms_peak/mzXML/451Aa_CON.mzML	0	0	0	0	0	0	0	0	0	0	0	0	0	0	0	0	0	0	0	0	0	0	0	0	0	0	0	0	0	0	0	0	0	0	0	0	0	0	0	0	0	0	0	0	0	0	0	0	0
f.MSV000088235/ccms_peak/Raw/P610016-11B-001.mzML	0	0	0	0	0	0	0	0	0	0	0	0	0	0	0	0	0	0	0	0	0	0	0	0	0	0	0	0	0	0	0	0	0	0	0	0	0	0	0	0	0	0	0	0	0	0	0	0	0
f.MSV000088420/ccms_peak/peak/RPLC_ML_Raw_Data/2020_1212_4x_25uL.mzML	0	0	0	0	0	0	0	0	0	0	0	0	0	0	0	0	0	0	0	1	0	0	0	0	0	0	0	0	0	0	0	0	0	0	0	0	0	0	0	0	0	0	0	0	0	0	0	0	0
f.MSV000082005/ccms_peak/Pooled QCs_2/Mix_8uL_each_sample_RF1_01_12614.mzML	0	0	0	0	0	0	0	0	0	0	0	0	0	0	0	0	0	0	0	0	0	0	0	0	0	0	0	0	0	0	0	0	0	0	0	0	0	0	0	0	0	0	0	0	0	0	0	0	0
f.MSV000088337/ccms_peak/mzXML/NIST_POS_Samp_14-01_BC2_01_61922.mzML	0	0	0	0	0	0	0	0	0	0	0	0	0	0	0	0	0	0	0	0	0	0	0	0	0	0	0	0	0	0	0	0	0	0	0	0	0	0	0	0	0	0	0	0	0	0	0	0	0
f.MSV000084630/ccms_peak/RAW/A45_181_11_dil1for3.mzML	0	0	0	0	0	0	0	0	0	0	0	0	0	0	0	0	0	0	0	0	0	0	0	0	0	0	0	0	0	0	0	0	0	0	0	0	0	0	0	0	0	0	0	0	0	0	0	0	0
f.MSV000084118/ccms_peak/raw/NIH_Nat-Mix21-2_water_2.mzML	0	0	0	0	0	0	0	0	0	0	0	0	0	0	0	0	0	0	0	0	0	0	0	0	0	0	0	0	0	0	0	0	0	0	0	0	0	0	0	0	0	0	0	0	0	0	0	0	0
f.MSV000084900/ccms_peak/Global_Foodomics_composite_data_2020/MSV000083014_course/G96270_5x_RA12_01_32598.mzML	0	0	0	0	0	0	0	0	0	0	0	0	0	0	0	0	0	0	0	0	0	0	0	0	0	0	0	0	0	0	0	0	0	0	0	0	0	0	0	0	0	0	0	0	0	0	0	0	0
f.MSV000082973/ccms_peak/haddad_IH_IC_july2018/mzxml_files_fecal/A43_171_2.mzML	0	0	0	0	0	0	0	0	0	0	0	0	0	0	0	0	0	0	0	0	0	0	0	0	0	0	0	0	0	0	0	0	0	0	0	0	0	0	0	0	0	0	0	0	0	0	0	0	0
f.MSV000087728/ccms_peak/VGF_pos_with_QC_and_blanks_raw/VGF154_D04_pos.mzML	0	0	0	0	0	0	0	0	0	0	0	0	0	0	0	0	0	0	0	0	0	0	0	0	0	0	0	0	0	0	0	0	0	0	0	0	0	0	0	0	0	0	0	0	0	0	0	0	0
f.MSV000083423/ccms_peak/Plate 2_mzXML files/2A12_GA12_01_19829.mzML	0	0	0	0	0	0	0	0	0	0	0	0	0	0	0	0	0	0	0	0	0	0	0	0	0	0	0	0	0	0	0	0	0	0	0	0	0	0	0	0	0	0	0	0	0	0	0	0	0
f.MSV000082295/ccms_peak/2018_02_12_NSF_FGA_Plates1_2_mzXML/PD-FGA-10_BB11_02_8354.mzML	0	0	0	0	0	0	0	0	0	0	0	0	0	0	0	0	0	0	0	0	0	0	0	0	0	0	0	0	0	0	0	0	0	0	0	0	0	0	0	0	0	0	0	0	0	0	0	0	0
f.MSV000086666/ccms_peak/01003-88-13.mzML	0	0	0	0	0	0	0	0	0	0	0	0	0	0	0	0	0	0	0	0	0	0	0	0	0	0	0	0	0	0	0	0	0	0	0	0	0	0	0	0	0	0	0	0	0	0	0	0	0
f.MSV000082402/ccms_peak/raw/Triple_48h_3.mzML	0	0	0	0	0	0	0	0	0	0	0	0	0	0	0	0	0	1	0	0	0	0	0	0	0	0	0	0	0	0	0	0	0	0	0	0	0	0	0	0	0	0	0	0	0	0	0	0	0
f.MSV000084024/ccms_peak/2018_02_12_NSF_FGA_Plates1_2_mzXML/PD-FGA-09_BB10_01_8350.mzML	0	0	0	0	0	0	0	0	0	0	0	0	0	0	0	0	0	0	0	0	0	0	0	0	0	0	0	0	0	0	0	0	0	0	0	0	0	0	0	0	0	0	0	0	0	0	0	0	0
f.MSV000082379/ccms_peak/raw/1606-3610_72h_1.mzML	0	0	0	0	0	0	0	0	0	0	0	1	0	0	0	0	0	1	0	0	0	0	0	0	0	0	0	0	0	0	0	0	0	0	0	1	0	0	1	0	0	0	0	0	0	0	0	0	0
f.MSV000083578/ccms_peak/20190307_EAFIT_ALL_mzXML/NM_T_R1_GD1_01_21217.mzML	0	0	0	0	0	0	0	0	0	0	0	0	0	0	0	0	0	0	0	0	0	0	0	0	0	0	0	0	0	0	0	0	0	0	0	0	0	0	0	0	0	0	0	0	0	0	0	0	0
f.MSV000080961/ccms_peak/NIH_mix/Mix_NIH21-24_Standard_MS1_17K_TOP4_C1.mzML	0	0	0	0	0	0	0	0	0	0	0	0	0	0	0	0	0	0	0	0	0	0	0	0	0	0	0	0	0	0	0	0	0	0	0	0	0	0	0	0	0	0	0	0	0	0	0	0	0
f.MSV000086064/ccms_peak/Labrenzia alba_Proteobacteria_NP1-ST2-A1-0102_91.mzML	0	0	0	0	0	0	0	0	0	0	0	0	0	0	0	0	0	0	0	0	0	0	0	0	0	0	0	0	0	0	0	0	0	0	0	0	0	0	0	0	0	0	0	0	0	0	0	0	0
f.MSV000084101/ccms_peak/Animal_simple_subset/G75660_5x_BH10_01_19368.mzML	0	0	0	0	0	0	0	0	0	0	0	0	0	0	0	0	0	0	0	0	0	0	0	0	0	0	0	0	0	0	0	0	0	0	0	0	0	0	0	0	0	0	0	0	0	0	0	0	0
f.MSV000085480/ccms_peak/190627_Irina_OMZ_ETNP18_RerunFractions/ETNP18_SecChla_7_C.mzML	0	0	0	0	0	0	0	0	0	0	0	0	0	0	0	0	0	0	0	0	0	0	0	0	0	0	0	0	0	0	0	0	0	0	0	0	0	0	0	0	0	0	0	0	0	0	0	0	0
f.MSV000083004/ccms_peak/Bile_acid_gavage_experiment/PD5_9_BE7_01_16742.mzML	0	0	0	0	0	0	0	0	0	0	0	0	0	0	0	0	0	0	0	0	0	0	0	0	0	0	0	0	0	0	0	0	0	0	0	0	0	0	0	0	0	0	0	0	0	0	0	0	0
f.MSV000080918/ccms_peak/Steatohepatitis progresses to cancer via immunosuppression of HCC directed CD8+ T cells/SS78_RG6_01_7393.mzML	0	0	0	0	0	0	0	0	0	0	0	0	0	0	0	0	0	0	0	0	0	0	0	0	0	0	0	0	0	0	0	0	0	0	0	0	0	0	0	0	0	0	0	0	0	0	0	0	0
f.MSV000087694/ccms_peak/Diseas Markers/90.mzML	0	0	0	0	0	0	0	0	0	0	0	0	0	0	0	0	0	0	0	0	0	0	0	0	0	0	0	0	0	0	0	0	0	0	0	0	0	0	0	0	0	0	0	0	0	0	0	0	0
f.MSV000085506/ccms_peak/Raw_Spectrum_Files/Reference_pop_CSF_lipid/UDN_BG_A_C_QC_Pool_L_054_POS_07Mar17_Lola-WCSH7906.mzML	0	0	0	0	0	0	0	0	0	0	0	0	0	0	0	0	0	0	0	0	0	0	0	0	0	0	0	0	0	0	0	0	0	0	0	0	0	0	0	0	0	0	0	0	0	0	0	0	0
f.MSV000087346/ccms_peak/QC_1.mzML	0	0	0	0	0	0	0	0	0	0	0	0	0	0	0	0	0	0	0	0	0	0	0	0	0	0	0	0	0	0	0	0	0	0	0	0	0	0	0	0	0	0	0	0	0	0	0	0	0
f.MSV000080337/ccms_peak/ASM/Blanks/ASM_BLANK_GH1_01_30141.mzXML	0	0	0	0	0	0	0	0	0	0	0	0	0	0	0	0	0	0	0	0	0	0	0	0	0	0	0	0	0	0	0	0	0	0	0	0	0	0	0	0	0	0	0	0	0	0	0	0	0
f.MSV000082294/ccms_peak/2018_02_12_NSF_FGA_Plates1_2_mzXML/PD-FGA-16_BC7_01_8366.mzML	0	0	0	0	0	0	0	0	0	0	0	0	0	0	0	0	0	0	0	0	0	0	0	0	0	0	0	0	0	0	0	0	0	0	0	0	0	0	0	0	0	0	0	0	0	0	0	0	0
f.MSV000087694/ccms_peak/Diseas Markers/94.mzML	0	0	0	0	0	0	0	0	0	0	0	0	0	0	0	0	0	0	0	0	0	0	0	0	0	0	0	0	0	0	0	0	0	0	0	0	0	0	0	0	0	0	0	0	0	0	0	0	0
f.MSV000085480/ccms_peak/190626_Irina_OMZ_ENTP17/ETNP_40.mzML	0	0	0	0	0	0	0	0	0	0	0	0	0	0	0	0	0	0	0	0	0	0	0	0	0	0	0	0	0	0	0	0	0	0	0	0	0	0	0	0	0	0	0	0	0	0	0	0	0
f.MSV000084060/ccms_peak/2DModels/KM0060.mzML	0	0	0	0	0	0	0	0	0	0	0	0	0	0	0	0	0	0	0	0	0	0	0	0	0	0	0	0	0	0	0	0	0	0	0	0	0	0	0	0	0	0	0	0	0	0	0	0	0
f.MSV000085119/ccms_peak/Malpighiaceae_POS/Malpighiaceae_Plate4_POS/P4_C7_BC7_01_53847.mzML	0	0	0	0	0	0	0	0	0	0	0	0	0	0	0	0	0	0	0	0	0	0	0	0	0	0	0	0	0	0	0	0	0	0	0	0	0	0	0	0	0	0	0	0	0	0	0	0	0
f.MSV000083320/ccms_peak/data/99347.mzML	0	0	0	0	0	0	0	0	0	0	0	0	0	0	0	0	0	0	0	0	0	0	0	0	0	0	0	0	0	0	0	0	0	0	0	0	0	0	0	0	0	0	0	0	0	0	0	0	0
f.MSV000086721/ccms_peak/mzxmls/Soot-C1_P1-A-6_01_7272.mzML	0	0	0	0	0	0	0	0	0	0	0	0	0	0	0	0	0	0	0	0	0	0	0	0	0	0	0	0	0	0	0	0	0	0	0	0	0	0	0	0	0	0	0	0	0	0	0	0	0
f.MSV000080397/ccms_peak/Controls/C1_Toby3_GB1_01_31726.mzML	0	0	0	0	0	0	0	0	0	0	0	0	0	0	0	0	0	0	0	0	0	0	0	0	0	0	0	0	0	0	0	0	0	0	0	0	0	0	0	0	0	0	0	0	0	0	0	0	0
f.MSV000084734/ccms_peak/files/Animal_plant_beverage_subset/plants_small/files/G78917_rerun_5ul_RC4_01_17654.mzML	0	0	0	0	0	0	0	0	0	0	0	0	0	0	0	0	0	0	0	0	0	0	0	0	0	0	0	0	0	0	0	0	0	0	0	0	0	0	0	0	0	0	0	0	0	0	0	0	0
f.MSV000084900/ccms_peak/Global_Foodomics_composite_data_2020/Italy_2018/MSV000082068_plate_2/G87447_1x_BD12_01_26045.mzML	0	0	0	0	0	0	0	0	0	0	0	0	0	0	0	0	0	0	0	0	0	0	0	0	0	0	0	0	0	0	0	0	0	0	0	0	0	0	0	0	0	0	0	0	0	0	0	0	0
f.MSV000084095/ccms_peak/AMG_veg_study/32764_P3_RF12_01_377.mzML	0	0	0	0	0	0	0	0	0	0	0	0	0	0	0	0	0	0	0	0	0	0	0	0	0	0	0	0	0	0	0	0	0	0	0	0	0	0	0	0	0	0	0	0	0	0	0	0	0
f.MSV000079446/ccms_peak/Pepper/Branch-1/Leaf/Leaf_Tube-35_P1-C-11_01_26864.mzXML	0	0	0	0	0	0	0	0	0	0	0	0	0	0	0	0	0	0	0	0	0	0	0	0	0	0	0	0	0	0	0	0	0	0	0	0	0	0	0	0	0	0	0	0	0	0	0	0	0
f.MSV000083378/ccms_peak/Thai_wGPS/20170904_NT_388_GC4_01_20004.mzML	0	0	0	0	0	0	0	0	0	0	0	0	0	0	0	0	0	0	0	0	0	0	0	0	0	0	0	0	0	0	0	0	0	0	0	0	0	0	0	0	0	0	0	0	0	0	0	0	0
f.MSV000083098/ccms_peak/FASTGRAD_CRUDESmzXML/GBMF18-01-7BM.mzML	0	0	0	0	0	0	0	0	0	0	0	0	0	0	0	0	0	0	0	0	0	0	0	0	0	0	0	0	0	0	0	0	0	0	0	0	0	0	0	0	0	0	0	0	0	0	0	0	0
f.MSV000081116/ccms_peak/TSB/Pseudomonas sp WCS312/P_sp_WCS312_Mix2_SampleE4.mzML	0	0	0	0	0	0	0	0	0	0	0	0	0	0	0	0	0	0	0	0	0	0	0	0	0	0	0	0	0	0	0	0	0	0	0	0	0	0	0	0	0	0	0	0	0	1	0	0	0
f.MSV000084112/ccms_peak/Urine_Data/11129_NT1D007_JJK_Ur.mzML	0	0	0	0	0	0	0	0	0	0	0	0	0	0	0	0	0	0	0	0	0	0	0	0	0	0	0	0	0	0	0	0	0	0	0	0	0	0	0	0	0	0	0	0	0	0	0	0	0
f.MSV000083378/ccms_peak/Thai_wGPS/20170904_NT_545_RC2_01_20178.mzML	0	0	0	0	0	0	0	0	0	0	0	0	0	0	0	0	0	0	0	0	0	0	0	0	0	0	0	0	0	0	0	0	0	0	0	0	0	0	0	0	0	0	0	0	0	0	0	0	0
f.MSV000079104/ccms_peak/YW Sputum Exacerbation/CF299_YW33_RC8_01_1691.mzXML	0	0	0	0	0	0	0	0	0	0	0	0	0	0	0	0	0	0	0	0	0	0	0	0	0	0	0	0	0	0	0	0	0	0	0	0	0	0	0	0	0	0	0	0	0	0	0	0	0
f.MSV000079697/ccms_peak/G3_mzxml/group3_P2_B4.mzXML	0	0	0	0	0	0	0	0	0	0	0	0	0	0	0	0	0	0	0	0	0	0	0	0	0	0	0	0	0	0	0	0	0	0	0	0	0	0	0	0	0	0	0	0	0	0	0	0	0
f.MSV000086206/ccms_peak/raw/S_P1.mzML	0	0	0	0	0	0	0	0	0	0	0	0	0	0	0	0	0	0	0	0	0	0	0	0	0	0	0	0	0	0	0	0	0	0	0	0	0	0	0	0	0	0	0	0	0	0	0	0	0
f.MSV000082493/ccms_peak/skin/DM000078477_RE12_01_28670.mzML	0	0	0	0	0	0	0	0	0	0	0	0	0	0	0	0	0	0	0	0	0	0	0	0	0	0	0	0	0	0	0	0	0	0	0	0	0	0	0	0	0	0	0	0	0	0	0	0	0
f.MSV000085944/ccms_peak/raw_data/skin_04_60_FH.mzML	0	0	0	0	0	0	0	0	0	0	0	0	0	0	0	0	0	0	0	0	0	0	0	0	0	0	0	0	0	0	0	0	0	0	0	0	0	0	0	0	0	0	0	0	0	0	0	0	0
f.MSV000083791/ccms_peak/data_raw/JB182_100_3_fe.mzML	0	0	0	0	0	0	0	0	0	0	0	0	0	0	0	0	0	0	0	0	0	0	0	0	0	0	0	0	0	0	0	0	0	0	0	0	0	0	0	0	0	0	0	0	0	0	0	0	0
f.MSV000081657/ccms_peak/data_mzxml/Samples/G73683_5x_BA4_01_18259.mzML	0	0	0	0	0	0	0	0	0	0	0	0	1	0	0	0	0	0	0	1	0	0	0	0	0	0	0	0	0	0	0	0	0	0	0	0	0	0	0	0	0	1	1	0	0	0	0	0	0
f.MSV000083383/ccms_peak/raw/S_ATX-3_Zn.mzML	0	0	0	0	0	0	0	0	0	0	0	0	0	0	0	0	0	0	0	0	0	0	0	0	0	0	0	0	0	0	0	0	0	0	0	0	0	0	0	0	0	0	0	0	0	0	0	0	0
f.MSV000079719/ccms_peak/Person 1 through 2/peak/Person 1/group5_P2_F3.mzXML	0	0	0	0	0	0	0	0	0	0	0	0	0	0	0	0	0	0	0	0	0	0	0	0	0	0	0	0	0	0	0	0	0	0	0	0	0	0	0	0	0	0	0	0	0	0	0	0	0
f.MSV000084020/ccms_peak/data_raw/samples/RRC_30_37.mzML	0	0	0	0	0	0	0	0	0	0	0	0	0	0	0	0	0	0	0	0	0	0	0	0	0	0	0	0	0	0	0	0	0	0	0	0	0	0	0	0	0	0	0	0	0	0	0	0	0
f.MSV000084909/ccms_peak/mzXML/Fecal/TH_S2_DREADD_8_Pre_01_RH10_01_51780.mzML	0	0	0	0	0	0	0	0	0	0	0	0	0	0	0	0	0	0	0	0	0	0	0	0	0	0	0	0	0	0	0	0	0	0	0	0	0	0	0	0	0	0	0	0	0	0	0	0	0
f.MSV000083183/ccms_peak/raw/Bsub4_95.mzML	0	0	0	0	0	0	0	0	0	0	0	0	0	0	0	0	0	0	0	0	0	0	0	0	0	0	0	0	0	0	0	0	0	0	0	0	0	0	0	0	0	0	0	0	0	0	0	0	0
f.MSV000083889/ccms_peak/raw/2019_2_22_Holl_DOM_2.mzML	0	0	0	0	0	0	0	0	0	0	0	0	0	0	0	0	0	0	0	0	0	0	0	0	0	0	0	0	0	0	0	0	0	0	0	0	0	0	0	0	0	0	0	0	0	0	0	0	0
f.MSV000085120/ccms_peak/Plate11/BAX920_6x_GD7_01_24471.mzML	0	0	0	0	0	0	0	0	0	0	0	0	0	0	0	0	0	0	0	0	0	0	0	0	0	0	0	0	0	0	0	0	0	0	0	0	0	0	0	0	0	0	0	0	0	0	0	0	0
f.MSV000088196/ccms_peak/ORNL R2 Raw/P1R2E7.mzML	0	0	0	0	0	0	0	0	0	0	0	0	0	0	0	0	0	0	0	0	0	0	0	0	0	0	0	0	0	0	0	0	0	0	0	0	0	0	0	0	0	0	0	0	0	0	0	0	0
f.MSV000085443/ccms_peak/peak/Hui_N3.mzML	0	0	0	0	0	0	0	0	0	0	0	0	0	0	0	0	0	0	0	0	0	0	0	0	0	0	0	0	0	0	0	0	0	0	0	0	0	0	0	0	0	0	0	0	0	0	0	0	0
f.MSV000085944/ccms_peak/raw_data/skin_04_720_FH.mzML	0	0	0	0	0	0	0	0	0	0	0	0	0	0	0	0	0	0	0	0	0	0	0	0	0	0	0	0	0	0	0	0	0	0	0	0	0	0	0	0	0	0	0	0	0	0	0	0	0
f.MSV000084463/ccms_peak/Plate15_mzXML files/Plate15_65252_Soil_BE3_01_28149.mzML	0	0	0	0	0	0	0	0	0	0	0	0	0	0	0	0	0	0	0	0	0	0	0	0	0	0	0	0	0	0	0	0	0	0	0	0	0	0	0	0	0	0	0	0	0	0	0	0	0
f.MSV000085129/ccms_peak/mzMLs_4.5x/03188_An_5.mzML	0	0	0	0	0	0	0	0	0	0	0	0	0	0	0	0	0	0	0	0	0	0	0	0	0	0	0	0	0	0	0	0	0	0	0	0	0	0	0	0	0	0	0	0	0	0	0	0	0
f.MSV000088745/ccms_peak/127_4_Ppisc_WET_56_P1-A-3_01_12080.mzML	0	0	0	0	0	0	0	0	0	0	0	0	0	0	0	0	0	0	0	0	0	0	0	0	0	0	0	0	0	0	0	0	0	0	0	0	0	0	0	0	0	0	0	0	0	0	0	0	0
f.MSV000082402/ccms_peak/raw/T6SS_LB_96h_02.mzML	0	0	0	0	0	0	0	0	0	0	0	0	0	0	0	0	0	0	0	0	0	0	0	0	0	0	0	0	0	0	0	0	0	0	0	0	0	0	0	0	0	0	0	0	0	1	0	0	0
f.MSV000083578/ccms_peak/20190307_EAFIT_ALL_mzXML/XM_T_R2_BD2_01_21296.mzML	0	0	0	0	0	0	0	0	0	0	0	0	0	0	0	0	0	0	0	0	0	0	0	0	0	0	0	0	0	0	0	0	0	0	0	0	0	0	0	0	0	0	0	0	0	0	0	0	0
f.MSV000088021/ccms_peak/210622_Moorea19_FACK/Mo_2019_434.mzML	0	0	0	0	0	0	0	0	0	0	0	0	0	0	0	0	0	0	0	0	0	0	0	0	0	0	0	0	0	0	0	0	0	0	0	0	0	0	0	0	0	0	0	0	0	0	0	0	0
f.MSV000083729/ccms_peak/StromTissuePos_mzXMLfiles/Stromatolite_Tissue_79_pos.mzML	0	0	0	0	0	0	0	0	0	0	0	0	0	0	0	0	0	0	0	0	0	0	0	0	0	0	0	0	0	0	0	0	0	0	0	0	0	0	0	0	0	0	0	0	0	0	0	0	0
f.MSV000083729/ccms_peak/StromTissuePos_mzXMLfiles/Stromatolite_Tissue_114_pos.mzML	0	0	0	0	0	0	0	0	0	0	0	0	0	0	0	0	0	0	0	0	0	0	0	0	0	0	0	0	0	0	0	0	0	0	0	0	0	0	0	0	0	0	0	0	0	0	0	0	0
f.MSV000083791/ccms_peak/data_raw/JB182_60_2.mzML	0	0	0	0	0	0	0	0	0	0	0	0	0	0	0	0	0	0	0	0	0	0	0	1	0	1	0	0	0	0	0	0	0	0	0	0	0	0	0	0	0	0	0	0	0	0	0	0	0
f.MSV000079772/ccms_peak/Body16_Soil/A07_Soil_2012_016_14_C.mzXML	0	0	0	0	0	0	0	0	0	0	0	0	0	0	0	0	0	0	0	0	0	0	0	0	0	0	0	0	0	0	0	0	0	0	0	0	0	0	0	0	0	0	0	0	0	0	0	0	0
f.MSV000088745/ccms_peak/127_12_Ppisc_WET_64_P1-B-9_01_12077.mzML	0	0	0	0	0	0	0	0	0	0	0	0	0	0	0	0	0	0	0	0	0	0	0	0	0	0	0	0	0	0	0	0	0	0	0	0	0	0	0	0	0	0	0	0	0	0	0	0	0
f.MSV000082295/ccms_peak/2018_02_12_NSF_FGA_Plates1_2_mzXML/PD-FGA-32_BE3_02_8404.mzML	0	0	0	0	0	0	0	0	0	0	0	0	0	0	0	0	0	0	0	0	0	0	0	0	0	0	0	0	0	0	0	0	0	0	0	0	0	0	0	0	0	0	0	0	0	0	0	0	0
f.MSV000088040/ccms_peak/In_Vivo_RAW_Data/Plate_D_In_Vivo_RAW_Data/Fusobacterium_mortiforum_CO-3.mzML	0	0	0	0	0	0	0	0	0	0	0	0	0	0	0	0	0	0	0	0	0	0	0	0	0	0	0	0	0	0	0	0	0	0	0	0	0	0	0	0	0	0	0	0	0	0	0	0	0
f.MSV000084900/ccms_peak/Global_Foodomics_composite_data_2020/MSV000083010_core/G78951_rerun_5ul_RE4_01_17700.mzML	0	0	0	0	0	0	0	0	0	0	0	0	0	0	0	0	0	0	0	0	0	0	0	0	0	0	0	0	0	0	0	0	0	0	0	0	0	0	0	0	0	0	0	0	0	0	0	0	0
f.MSV000082433/ccms_peak/raw/20161102_Amerindian_Plate3/M-451.mzML	0	0	0	0	0	0	0	0	0	0	0	0	0	0	0	0	0	0	0	0	0	0	0	0	0	0	0	0	0	0	0	0	0	0	0	0	0	0	0	0	0	0	0	0	0	0	0	0	0
f.MSV000083756/ccms_peak/Fecal-1-8MeOH-2H2O_RA3_81.mzML	0	0	0	0	0	0	0	0	0	0	0	0	0	0	0	0	0	0	0	0	0	0	0	0	0	0	0	0	0	0	0	0	0	0	0	0	0	0	0	0	0	0	0	0	0	0	0	0	0
f.MSV000084463/ccms_peak/Plate16_mzXML files/Plate16_61632_Soil_GA7_01_28220.mzML	0	0	0	0	0	0	0	0	0	0	0	0	0	0	0	0	0	0	0	0	0	0	0	0	0	0	0	0	0	0	0	0	0	0	0	0	0	0	0	0	0	0	0	0	0	0	0	0	0
f.MSV000087790/ccms_peak/mzxml/211.mzML	0	0	0	0	0	0	0	0	0	0	0	0	0	0	0	0	0	0	0	0	0	0	0	0	0	0	0	0	0	0	0	0	0	0	0	0	0	0	0	0	0	0	0	0	0	0	0	0	0
f.MSV000087942/ccms_peak/Plate_02_RAW/Tube_091.mzML	0	0	0	0	0	0	0	0	0	0	0	0	0	0	0	0	0	0	0	0	0	0	0	0	0	0	0	0	0	0	0	0	0	0	0	0	0	0	0	0	0	0	0	0	0	0	0	0	0
f.MSV000088735/ccms_peak/Plate_01/IFXI19-D3-AV-STWK0.mzML	0	0	0	0	0	0	0	0	0	0	0	0	0	0	0	0	0	0	0	0	0	0	0	0	0	0	0	0	0	0	0	0	0	0	0	0	0	0	0	0	0	0	0	0	0	0	0	0	0
f.MSV000086178/ccms_peak/29.mzML	0	0	0	0	0	0	0	0	0	0	0	0	0	0	0	0	0	0	0	0	0	0	0	0	0	0	0	0	0	0	0	0	0	0	0	0	0	0	0	0	0	0	0	0	0	0	0	0	0
f.MSV000084753/ccms_peak/raw/F35_4.mzML	0	0	0	0	0	0	0	0	0	0	0	0	0	0	0	0	0	0	0	0	0	0	0	0	0	0	0	0	0	0	0	0	0	0	0	0	0	0	0	0	0	0	0	0	0	0	0	0	0
f.MSV000088087/ccms_peak/RAW_Data/Plate_02_RAW_Data/5797156.mzML	0	0	0	0	0	0	0	0	0	0	0	0	0	0	0	0	0	0	0	0	0	0	0	0	0	0	0	0	0	0	0	0	0	0	0	0	0	0	0	0	0	0	0	0	0	0	0	0	0
f.MSV000087790/ccms_peak/mzXML/418Ca_GUN.mzML	0	0	0	0	0	0	0	0	0	0	0	0	0	0	0	0	0	0	0	0	0	0	0	0	0	0	0	0	0	0	0	0	0	0	0	0	0	0	0	0	0	0	0	0	0	0	0	0	0
f.MSV000087728/ccms_peak/VGF_pos_with_QC_and_blanks_raw/VGF153_E07_pos.mzML	0	0	0	0	0	0	0	0	0	0	0	0	0	0	0	0	0	0	0	0	0	0	0	0	0	0	0	0	0	0	0	0	0	0	0	0	0	0	0	0	0	0	0	0	0	0	0	0	0
f.MSV000082869/ccms_peak/Colgate_phase2/Plate1/95486_G-F10.mzML	0	0	0	0	0	0	0	0	0	0	0	0	0	0	0	0	0	0	0	0	0	0	0	0	0	0	0	0	0	0	0	0	0	0	0	0	0	0	0	0	0	0	0	0	0	0	0	0	0
f.MSV000081343/ccms_peak/mzXML/Ileum/EZ667.mzXML	0	0	0	0	0	0	0	0	0	0	0	0	0	0	0	0	0	0	0	0	0	0	0	0	0	0	0	0	0	0	0	0	0	0	0	0	0	0	0	0	0	0	0	0	0	0	0	0	0
f.MSV000084900/ccms_peak/Global_Foodomics_composite_data_2020/MSV000083014_course/G96165_5x_RB7_01_32343.mzML	0	0	0	0	0	0	0	0	0	0	0	0	0	0	0	0	0	0	0	0	0	0	0	0	0	0	0	0	0	0	0	0	0	0	0	0	0	0	0	0	0	0	0	0	0	0	0	0	0
f.MSV000085467/ccms_peak/Raw data .mzXML PI mode/180821_PMA_JM_QC2_20180821234451.mzML	0	0	0	0	0	0	0	0	0	0	0	0	0	0	0	0	0	0	0	0	0	0	0	0	0	0	0	0	0	0	0	0	0	0	0	0	0	0	0	0	0	0	0	0	0	0	0	0	0
f.MSV000087141/ccms_peak/Raw/PLT1_E4.mzML	0	0	0	0	0	0	0	0	0	0	0	0	0	0	0	0	0	0	0	0	0	0	0	0	0	0	0	0	0	0	0	0	0	0	0	0	0	0	0	0	0	0	0	0	0	0	0	0	0
f.MSV000082423/ccms_peak/data_mzxml_turkey/Samples_turkey/G96366_5x_RE6_01_32424.mzML	0	0	0	0	0	0	0	0	0	0	0	0	0	0	0	0	0	0	0	0	0	0	0	0	0	0	0	0	0	0	0	0	0	0	0	0	0	0	0	0	0	0	0	0	0	0	0	0	0
f.MSV000087728/ccms_peak/VGF_pos_with_QC_and_blanks_raw/VGF155_H01_pos.mzML	0	0	0	0	0	0	0	0	0	0	0	0	0	0	0	0	0	0	0	0	0	0	0	0	0	0	0	0	0	0	0	0	0	0	0	0	0	0	0	0	0	0	0	0	0	0	0	0	0
f.MSV000088137/ccms_peak/U19_Wisconsin_Stool_Plate_01_RAW_Data/mars00024.mzML	0	0	0	0	0	0	0	0	0	0	0	0	0	0	0	0	0	0	0	0	0	0	0	0	0	0	0	0	0	0	0	0	0	0	0	0	0	0	0	0	0	0	0	0	0	0	0	0	0
f.MSV000086178/ccms_peak/36.mzML	0	0	0	0	0	0	0	0	0	0	0	0	0	0	0	0	0	0	0	0	0	0	0	0	0	0	0	0	0	0	0	0	0	0	0	0	0	0	0	0	0	0	0	0	0	0	0	0	0
f.MSV000088040/ccms_peak/In_Vivo_RAW_Data/Plate_D_In_Vivo_RAW_Data/SPF_SI-2.mzML	0	0	0	0	0	0	0	0	0	0	0	0	0	0	0	0	0	0	0	0	0	0	0	0	0	0	0	0	0	0	0	0	0	0	0	0	0	0	0	0	0	0	0	0	0	0	0	0	0
f.MSV000085120/ccms_peak/Plate20/BAX1667_2x_GA7_01_25726.mzML	0	0	0	0	0	0	0	0	0	0	0	0	0	0	0	0	0	0	0	0	0	0	0	0	0	0	0	0	0	0	0	0	0	0	0	0	0	0	0	0	0	0	0	0	0	0	0	0	0
f.MSV000084900/ccms_peak/Global_Foodomics_composite_data_2020/MSV000083010_core/G79273_5x_rerun_BH2_01_20110.mzML	0	0	0	0	0	0	0	0	0	0	0	0	0	0	0	0	0	0	0	0	0	0	0	0	0	0	0	0	0	0	0	0	0	0	0	0	0	0	0	0	0	0	0	0	0	0	0	0	0
f.MSV000086178/ccms_peak/9.mzML	0	0	0	0	0	0	0	0	0	0	0	0	0	0	0	0	0	0	0	0	0	0	0	0	0	0	0	0	0	0	0	0	0	0	0	0	0	0	0	0	0	0	0	0	0	0	0	0	0
f.MSV000084900/ccms_peak/Global_Foodomics_composite_data_2020/MSV000083010_core/G83404_1x_RH7_01_21858.mzML	0	0	0	0	0	0	0	0	0	0	0	0	0	0	0	0	0	0	0	0	0	0	0	0	0	0	0	0	0	0	0	0	0	0	0	0	0	0	0	0	0	0	0	0	0	0	0	0	0
f.MSV000087141/ccms_peak/Raw/PLT1_C1.mzML	0	0	0	0	0	0	0	0	0	0	0	0	0	0	0	0	0	0	0	0	0	0	0	0	0	0	0	0	0	0	0	0	0	0	0	0	0	0	0	0	0	0	0	0	0	0	0	0	0
f.MSV000081343/ccms_peak/mzXML/Ileum/EZ253.mzXML	0	0	0	0	0	0	0	0	0	0	0	0	0	0	0	0	0	0	0	0	0	0	0	0	0	0	0	0	0	0	0	0	0	0	0	0	0	0	0	0	0	0	0	0	0	0	0	0	0
f.MSV000084463/ccms_peak/Plate13_mzXML files/Plate13_55136_Soil_GB8_01_27493.mzML	0	0	0	0	0	0	0	0	0	0	0	0	0	0	0	0	0	0	0	0	0	0	0	0	0	0	0	0	0	0	0	0	0	0	0	0	0	0	0	0	0	0	0	0	0	0	0	0	0
f.MSV000086131/ccms_peak/Food/Food-310518-30.mzML	0	0	0	0	0	0	0	0	0	0	0	0	0	0	0	0	0	0	0	0	0	0	0	0	0	0	0	0	0	0	0	0	0	0	0	0	0	0	0	0	0	0	0	0	0	0	0	0	0
f.MSV000084900/ccms_peak/Global_Foodomics_composite_data_2020/MSV000083010_core/G72663_RF10_01_17619.mzML	0	0	0	0	0	0	0	0	0	0	0	0	0	0	0	0	0	0	0	0	0	0	0	0	0	0	0	0	0	0	0	0	0	0	0	0	0	0	0	0	0	0	0	0	0	0	0	0	0
f.MSV000086830/ccms_peak/raw/PLT6_B2.mzML	0	0	0	0	0	0	0	0	0	0	0	0	0	0	0	0	0	0	0	0	0	0	0	0	0	0	0	0	0	0	0	0	0	0	0	0	0	0	0	0	0	0	0	0	0	0	0	0	0
f.MSV000087093/ccms_peak/Raw Files/65.mzML	0	0	0	0	0	0	0	0	0	0	0	0	0	0	0	0	0	0	0	0	0	0	0	0	0	0	0	0	0	0	0	0	0	0	0	0	0	0	0	0	0	0	0	0	0	0	0	0	0
f.MSV000083475/ccms_peak/RAW/PLATE3and4/4E1_1_55_thomas-18-s041-a03.mzML	0	0	0	0	0	0	0	0	0	0	0	0	0	0	0	0	0	0	0	0	0	0	0	0	0	0	0	0	0	0	0	0	0	0	0	0	0	0	0	0	0	0	0	0	0	0	0	0	0
f.MSV000083302/ccms_peak/mzxml/S50_RA5_01_40469.mzML	0	0	0	0	0	0	0	0	0	0	0	0	0	0	0	0	0	0	0	0	0	0	0	0	0	0	0	0	0	0	0	0	0	0	0	0	0	0	0	0	0	0	0	0	0	0	0	0	0
f.MSV000081477/ccms_peak/mzXML/Plate7/C304_BE6_01_1009.mzML	0	0	0	0	0	0	0	0	0	0	0	0	0	0	0	0	0	0	0	0	0	0	0	0	0	0	0	0	0	0	0	0	0	0	0	0	0	0	0	0	0	0	0	0	0	0	0	0	0
f.MSV000083010/ccms_peak/Samples/G87591_1x_BA5_01_26542.mzML	0	0	0	0	0	0	0	0	0	0	0	0	0	0	0	0	0	0	0	0	0	0	0	0	0	0	0	0	0	0	0	0	0	0	0	0	0	0	0	0	0	0	0	0	0	0	0	0	0
f.MSV000080673/ccms_peak/2017.AmericanGut3K.mzXMLfiles/Samples/000031263_RC4_01_6141.mzML	0	0	0	0	0	0	0	0	0	0	0	0	0	0	0	0	0	0	0	0	0	0	0	0	0	0	0	0	0	0	0	0	0	0	0	0	0	0	0	0	0	0	0	0	0	0	0	0	0
f.MSV000084463/ccms_peak/Plate13_mzXML files/Plate13_45488_Soil_GE2_01_27527.mzML	0	0	0	0	0	0	0	0	0	0	0	0	0	0	0	0	0	0	0	0	0	0	0	0	0	0	0	0	0	0	0	0	0	0	0	0	0	0	0	0	0	0	0	0	0	0	0	0	0
f.MSV000082972/ccms_peak/haddad_ApoE_fecal_jan2018/A20_108_10.mzML	0	0	0	0	0	0	0	0	0	0	0	0	0	0	0	0	0	0	0	0	0	0	0	0	0	0	0	0	0	0	0	0	0	0	0	0	0	0	0	0	0	0	0	0	0	0	0	0	0
f.MSV000081477/ccms_peak/mzXML/Plate4/C57_BA9_01_632.mzML	0	0	0	0	0	0	0	0	0	0	0	0	0	0	0	0	0	0	0	0	0	0	0	0	0	0	0	0	0	0	0	0	0	0	0	0	0	0	0	0	0	0	0	0	0	0	0	0	0
f.MSV000086926/ccms_peak/SSA_mzML/20200301_SSA_SS_210213115247.mzML	0	0	0	0	0	0	0	0	0	0	0	0	0	0	0	0	0	0	0	0	0	0	0	0	0	0	0	0	0	0	0	0	0	0	0	0	0	0	0	0	0	0	0	0	0	0	0	0	0
f.MSV000081477/ccms_peak/mzXML/Plate4/C66_BB10_01_648.mzML	0	0	0	0	0	0	0	0	0	0	0	0	0	0	0	0	0	0	0	0	0	0	0	0	0	0	0	0	0	0	0	0	0	0	0	0	0	0	0	0	0	0	0	0	0	0	0	0	0
f.MSV000083446/ccms_peak/PD30.17_RD1_01_20660.mzML	0	0	0	0	0	0	0	0	0	0	0	0	0	0	0	0	0	0	0	0	0	0	0	0	0	0	0	0	0	0	0	0	0	0	0	0	0	0	0	0	0	0	0	0	0	0	0	0	0
f.MSV000081477/ccms_peak/mzXML/Plate4/C8_BH2_01_725.mzML	0	0	0	0	0	0	0	0	0	0	0	0	0	0	0	0	0	0	0	0	0	0	0	0	0	0	0	0	0	0	0	0	0	0	0	0	0	0	0	0	0	0	0	0	0	0	0	0	0
f.MSV000086131/ccms_peak/Feces/Sample-1A7.mzML	0	0	0	0	0	0	0	0	0	0	0	0	0	0	0	0	0	0	0	0	0	0	0	0	0	0	0	0	0	0	0	0	0	0	0	0	0	0	0	0	0	0	0	0	0	0	0	0	0
f.MSV000081477/ccms_peak/mzXML/Plate4/C80_BH11_01_734.mzML	0	0	0	0	0	0	0	0	0	0	0	0	0	0	0	0	0	0	0	0	0	0	0	0	0	0	0	0	0	0	0	0	0	0	0	0	0	0	0	0	0	0	0	0	0	0	0	0	0
f.MSV000087021/ccms_peak/KRuMBS_Monodiet_trials_Feb2020/S2_PC_M_RE2_01_56757.mzML	0	0	0	0	0	0	0	0	0	0	0	0	0	0	0	0	0	0	0	0	0	0	0	0	0	0	0	0	0	0	0	0	0	0	0	0	0	0	0	0	0	0	0	0	0	0	0	0	0
f.MSV000087021/ccms_peak/KRuMBS_Monodiet_trials_Feb2020/G3_G1_M_GF7_01_56694.mzML	0	0	0	0	0	0	0	0	0	0	0	0	0	0	0	0	0	0	0	0	0	0	0	0	0	0	0	0	0	0	0	0	0	0	0	0	0	0	0	0	0	0	0	0	0	0	0	0	0
f.MSV000081477/ccms_peak/mzXML/Plate5/C94_GF2_01_812.mzML	0	0	0	0	0	0	0	0	0	0	0	0	0	0	0	0	0	0	0	0	0	0	0	0	0	0	0	0	0	0	0	0	0	0	0	0	0	0	0	0	0	0	0	0	0	0	0	0	0
f.MSV000082869/ccms_peak/Colgate_phase2/Plate9/95143_R-H11.mzML	0	0	0	0	0	0	0	0	0	0	0	0	0	0	0	0	0	0	0	0	0	0	0	0	0	0	0	0	0	0	0	0	0	0	0	0	0	0	0	0	0	0	0	0	0	0	0	0	0
f.MSV000080181/ccms_peak/mzXMLs_mLNs/AIR_6Weeks/30-mLNs.mzXML	0	0	0	0	0	0	0	0	0	0	0	0	0	0	0	0	0	0	0	0	0	0	0	0	0	0	0	0	0	0	0	0	0	0	0	0	0	0	0	0	0	0	0	0	0	0	0	0	0
f.MSV000084900/ccms_peak/Global_Foodomics_composite_data_2020/MSV000083010_core/G75659_p19_h9_GE7_01_21696.mzML	0	0	0	0	0	0	0	0	0	0	0	0	0	0	0	0	0	0	0	0	0	0	0	0	0	0	0	0	0	0	0	0	0	0	0	0	0	0	0	0	0	0	0	0	0	0	0	0	0
f.MSV000087093/ccms_peak/Raw Files/89.mzML	0	0	0	0	0	0	0	0	0	0	0	0	0	0	0	0	0	0	0	0	0	0	0	0	0	0	0	0	0	0	0	0	0	0	0	0	0	0	0	0	0	0	0	0	0	0	0	0	0
f.MSV000087021/ccms_peak/KRuMBS_Monodiet_trials_Feb2020/S5_G2_M_GF3_01_56688.mzML	0	0	0	0	0	0	0	0	0	0	0	0	0	0	0	0	0	0	0	0	0	0	0	0	0	0	0	0	0	0	0	0	0	0	0	0	0	0	0	0	0	0	0	0	0	0	0	0	0
f.MSV000087021/ccms_peak/KRuMBS_Monodiet_trials_Feb2020/G5_G2_M_GG1_01_56828.mzML	0	0	0	0	0	0	0	0	0	0	0	0	0	0	0	0	0	0	0	0	0	0	0	0	0	0	0	0	0	0	0	0	0	0	0	0	0	0	0	0	0	0	0	0	0	0	0	0	0
f.MSV000083475/ccms_peak/RAW/PLATE3and4/4D5_thomas-18-s050-a04.mzML	0	0	0	0	0	0	0	0	0	0	0	0	0	0	0	0	0	0	0	0	0	0	0	0	0	0	0	0	0	0	0	0	0	0	0	0	0	0	0	0	0	0	0	0	0	0	0	0	0
f.MSV000086348/ccms_peak/F2_m_PC_RD3_01_56561.mzML	0	0	0	0	0	0	0	0	0	0	0	0	0	0	0	0	0	0	0	0	0	0	0	0	0	0	0	0	0	0	0	0	0	0	0	0	0	0	0	0	0	0	0	0	0	0	0	0	0
f.MSV000086830/ccms_peak/raw/PLT6_A7.mzML	0	0	0	0	0	0	0	0	0	0	0	0	0	0	0	0	0	0	0	0	0	0	0	0	0	0	0	0	0	0	0	0	0	0	0	0	0	0	0	0	0	0	0	0	0	0	0	0	0
f.MSV000087942/ccms_peak/Plate_02_RAW/Tube_158.mzML	0	0	0	0	0	0	0	0	0	0	0	0	0	0	0	0	0	0	0	0	0	0	0	0	0	0	0	0	0	0	0	0	0	0	0	0	0	0	0	0	0	0	0	0	0	0	0	0	0
f.MSV000087021/ccms_peak/KRuMBS_Monodiet_trials_Feb2020/M2_G1_M_GE2_01_56816.mzML	0	0	0	0	0	0	0	0	0	0	0	0	0	0	0	0	0	0	0	0	0	0	0	0	0	0	0	0	0	0	0	0	0	0	0	0	0	0	0	0	0	0	0	0	0	0	0	0	0
f.MSV000080492/ccms_peak/1701_NIH_NPAC_ACONN__Natural_Products_Standards_Positive_Part1/Plate_1_to_4/Samples/G2_GG2_01_2822.mzML	0	0	0	0	0	0	0	0	0	0	0	0	0	0	0	0	0	0	0	0	0	0	0	0	0	0	0	0	0	0	0	0	0	0	0	0	0	0	0	0	0	0	0	0	0	0	0	0	0
f.MSV000086131/ccms_peak/Feces/Sample-2A5.mzML	0	0	0	0	0	0	0	0	0	0	0	0	0	0	0	0	0	0	0	0	0	0	0	0	0	0	0	0	0	0	0	0	0	0	0	0	0	0	0	0	0	0	0	0	0	0	0	0	0
f.MSV000086348/ccms_peak/F1_m_GI_GF6_01_56529.mzML	0	0	0	0	0	0	0	0	0	0	0	0	0	0	0	0	0	0	0	0	0	0	0	0	0	0	0	0	0	0	0	0	0	0	0	0	0	0	0	0	0	0	0	0	0	0	0	0	0
f.MSV000084734/ccms_peak/files/Animal_plant_beverage_subset/animal_small/files/G79601_5x_RF3_01_18139.mzML	0	0	0	0	0	0	0	0	0	0	0	0	0	0	0	0	0	0	0	0	0	0	0	0	0	0	0	0	0	0	0	0	0	0	0	0	0	0	0	0	0	0	0	0	0	0	0	0	0
f.MSV000082738/ccms_peak/ST000780/EX00361-lipidomics/Raw data/POS/S00016561_Positive_01.mzXML	0	0	0	0	0	0	0	0	0	0	0	0	0	0	0	0	0	0	0	0	0	0	0	0	0	0	0	0	0	0	0	0	0	0	0	0	0	0	0	0	0	0	0	0	0	0	0	0	0
f.MSV000083689/ccms_peak/data_mzxml/samples_fecal/G85411_BC9_01_35568.mzML	0	1	1	0	0	0	0	0	0	0	0	0	0	0	0	0	0	0	0	0	0	0	0	0	0	0	0	0	0	0	0	0	0	0	0	0	0	0	0	0	0	0	0	0	0	0	0	0	0
f.MSV000082662/ccms_peak/raw/IZ-6.mzML	0	0	0	1	0	0	0	0	0	0	0	0	0	0	0	0	0	0	0	0	0	0	0	0	0	0	0	0	0	0	0	0	0	0	0	0	0	0	0	0	0	0	0	0	0	0	0	0	0
f.MSV000083183/ccms_peak/raw/Bsub4_40.mzML	0	1	0	0	1	0	0	0	0	0	0	1	0	0	1	0	0	1	0	0	0	0	0	1	0	0	0	0	0	0	0	0	0	0	0	0	0	0	0	0	0	0	0	0	0	0	0	0	0
f.MSV000083995/ccms_peak/mzXML/Fecal Samples/ChAT/ChAT_S2_DREADD_10_Post_01_GE9_01_44357.mzML	0	0	0	0	0	0	1	0	0	0	0	0	0	0	0	0	0	0	0	0	0	0	0	0	0	0	0	0	0	0	0	0	0	0	0	0	0	0	0	0	0	0	0	0	0	0	0	0	0
f.MSV000087612/ccms_peak/Plate02/X00176677.mzML	0	0	0	0	0	0	0	1	0	0	0	0	0	0	0	0	0	0	0	0	0	0	0	0	0	0	0	0	0	0	0	0	0	0	0	0	0	0	0	0	0	0	0	0	0	0	0	0	0
f.MSV000082662/ccms_peak/raw/Fo-4.mzML	0	0	0	0	0	0	0	0	1	0	0	0	0	0	0	0	0	0	0	0	0	0	0	0	0	0	0	0	0	0	0	0	0	0	0	0	0	0	0	0	0	0	0	0	0	0	0	0	0
f.MSV000081486/ccms_peak/mzXML/2017_study_malawi/samples/FB00929427_RF4_01_15160.mzML	0	0	0	0	0	0	0	0	0	1	0	0	0	0	0	0	0	0	0	0	0	0	0	0	0	0	0	0	0	0	0	0	0	0	0	0	0	0	0	0	0	0	0	0	0	0	0	0	0
f.MSV000083183/ccms_peak/raw/Bsub4_4.mzML	0	0	0	0	0	0	0	0	0	0	0	1	0	0	0	0	0	1	0	0	0	0	0	1	0	0	0	0	0	0	0	0	0	0	0	1	0	0	1	0	0	0	0	0	0	0	0	0	0
f.MSV000087352/ccms_peak/GS.mzML	0	0	0	0	0	0	0	0	0	0	0	0	1	0	0	0	0	0	0	0	0	0	0	0	0	0	0	0	0	0	0	0	0	0	0	0	0	0	0	0	0	0	0	0	0	0	0	0	0
f.MSV000087904/ccms_peak/RAW/Cl482_3_Lassopeptide_Ecoli_Butanol.mzML	0	0	0	0	0	0	0	0	0	0	0	0	0	0	1	0	0	0	0	0	0	0	0	0	0	0	0	0	0	0	0	0	0	0	0	0	0	0	0	0	0	0	0	0	0	0	0	0	0
f.MSV000083729/ccms_peak/StromTissuePos_mzXMLfiles/Stromatolite_Tissue_48_pos.mzML	0	0	0	0	0	0	0	0	0	0	0	0	0	0	0	1	0	0	0	0	0	0	0	0	0	0	0	0	0	0	0	0	0	0	0	0	0	0	0	0	0	0	0	0	0	0	0	0	0
f.MSV000083666/ccms_peak/mzxml/samples/GF19.D0_BA4_01_41896.mzML	0	0	0	0	0	0	0	0	0	0	0	0	0	0	0	0	0	1	0	0	0	0	0	0	0	0	0	0	0	0	0	0	0	0	0	0	0	0	0	0	0	0	0	0	0	0	0	0	0
f.MSV000088420/ccms_peak/peak/HILIC_IA_Raw_Data/Automated Review/2021_0119_120min_04x_10uL_inj_02.mzML	0	0	0	0	0	0	0	0	0	0	0	0	0	0	0	0	0	0	0	1	0	0	0	0	0	0	0	0	0	0	0	0	0	0	0	0	0	0	0	0	0	0	0	0	0	0	0	0	0
f.MSV000081777/ccms_peak/Samples/Plate2_20750_RG2_01_21094.mzML	0	0	0	0	0	0	0	0	0	0	0	0	0	0	0	0	0	0	0	0	1	0	0	1	0	0	0	0	0	0	0	0	0	0	0	0	0	0	0	1	0	0	0	0	0	0	0	0	0
f.MSV000087702/ccms_peak/raw/POS_MSMS_raw/DOM_Interlab-LCMS_Lab16_A_Pos_MS2_rep3.mzML	0	0	0	0	0	0	0	0	0	0	0	0	0	0	0	0	0	0	0	0	0	1	0	0	0	0	0	0	0	0	0	0	0	0	0	0	0	0	0	0	0	0	0	0	0	0	0	0	0
f.MSV000084900/ccms_peak/Global_Foodomics_composite_data_2020/MSV000083010_core/G72727_5x_BH9_01_18407.mzML	0	0	0	0	0	0	0	0	0	0	0	0	0	0	0	0	0	0	0	0	0	0	1	0	0	0	0	0	0	0	0	0	0	0	0	0	0	0	0	0	0	1	0	0	0	0	0	0	0
f.MSV000087130/ccms_peak/Bt_raw/PLT3_A7.mzML	0	0	0	0	0	0	0	0	0	0	0	0	0	0	0	0	0	0	0	0	0	0	0	1	0	0	0	0	0	0	0	0	0	0	0	0	0	0	0	0	0	0	0	0	0	0	0	0	0
f.MSV000082045/ccms_peak/HMP/Blanks/Anaerobic_TSB_BL_RH11_01_25869.mzML	0	0	0	0	0	0	0	0	0	0	0	0	0	0	0	0	0	1	0	0	0	0	0	1	1	0	0	0	0	0	0	0	0	0	0	0	0	0	0	1	0	1	0	0	0	0	0	0	0
f.MSV000083791/ccms_peak/data_raw/JB182_60_3.mzML	0	0	0	0	0	0	0	0	0	0	0	0	0	0	0	0	0	0	0	0	0	0	0	1	0	1	0	0	0	0	0	0	0	0	0	0	0	0	0	0	0	0	0	0	0	0	0	0	0
f.MSV000084020/ccms_peak/data_raw/samples/RRC_31_18.mzML	0	0	0	0	0	0	0	0	0	0	0	0	0	0	0	0	0	0	0	0	0	0	0	0	0	0	0	0	1	0	0	0	0	0	0	0	0	0	0	0	0	0	0	0	0	0	0	0	0
f.MSV000083183/ccms_peak/raw/Bsub4_61.mzML	0	0	0	0	0	0	0	0	0	0	0	0	0	0	0	0	0	0	0	0	0	0	0	0	0	0	0	0	0	0	1	0	0	0	1	0	0	0	0	0	0	0	0	0	0	0	0	0	0
f.MSV000083004/ccms_peak/Bile_acid_gavage_experiment/PD10_13_GB9_01_16815.mzML	0	0	0	0	0	0	0	0	0	0	0	0	0	0	0	0	0	0	0	0	0	0	0	0	0	0	0	0	0	0	0	1	0	0	0	0	0	0	0	0	0	0	0	0	0	0	0	0	0
f.MSV000083729/ccms_peak/StromTissuePos_mzXMLfiles/Stromatolite_Tissue_85_pos.mzML	0	0	0	0	0	0	0	0	0	0	0	0	0	0	0	0	0	0	0	0	0	0	0	0	0	0	0	0	0	0	0	0	0	1	0	0	0	0	0	0	0	0	0	0	0	0	0	0	0
f.MSV000087904/ccms_peak/RAW/pSK019_2S4G_Lassopeptide_Burkholderia_Butanol.mzML	0	0	0	0	0	0	0	0	0	0	0	0	0	1	0	0	0	0	0	0	0	0	0	0	0	0	0	0	0	0	0	0	0	0	0	1	0	0	1	0	0	0	0	0	0	0	0	0	0
f.MSV000086107/ccms_peak/VVP39-2_EtOh.mzML	0	0	0	0	0	0	0	0	0	0	0	0	0	0	0	0	0	0	0	0	0	0	0	1	0	0	0	0	0	0	0	0	0	0	0	0	0	0	0	0	1	0	0	0	0	0	0	0	0
f.MSV000084945/ccms_peak/Dataset2_2/LB_blanks/Trimethoprim/LB_EA_48_Tri_2_P1-D-6_01_3804.mzML	0	0	0	0	0	0	0	0	0	0	0	0	0	0	0	0	0	0	0	0	0	0	0	0	0	0	0	0	0	0	0	0	0	0	0	0	0	0	0	0	0	0	1	0	0	0	0	0	0
f.MSV000082383/ccms_peak/raw/FZB42_48h_01x.mzML	0	0	0	0	0	0	0	0	0	0	0	0	0	0	0	0	0	0	0	0	0	0	0	0	0	0	0	0	0	0	0	0	0	0	0	0	0	0	0	0	0	0	0	1	0	0	0	0	0
f.MSV000085467/ccms_peak/Raw data .mzXML PI mode/180821_PMA_JM_042.mzML	0	0	0	0	0	0	0	0	0	0	0	0	0	0	0	0	0	0	0	0	0	0	0	0	0	0	0	0	0	0	0	0	0	0	0	0	0	0	0	0	0	0	0	0	0	0	0	1	0
f.MSV000079712/ccms_peak/GNPS-System Wide MS Course Group 4 Person 4.1 through 4.4/Person/Person4/group4_P1_G2.mzXML	0	0	0	0	0	0	0	0	0	0	0	0	0	0	0	0	0	0	0	0	0	0	0	0	0	0	0	0	0	0	0	0	0	0	0	0	0	0	0	0	0	0	0	0	0	0	0	0	0
f.MSV000084045/ccms_peak/100_post_1.mzML	0	0	0	0	0	0	0	0	0	0	0	0	0	0	0	0	0	0	0	0	0	0	0	1	0	0	0	0	0	0	0	0	0	0	0	0	0	0	0	1	0	0	0	0	1	0	0	0	0
f.MSV000086830/ccms_peak/raw/PLT6_G10.mzML	0	0	0	0	0	0	0	0	0	0	0	0	0	0	0	0	0	0	0	0	0	0	0	0	0	0	0	0	0	0	0	0	0	0	0	0	0	0	0	0	0	0	0	0	0	0	0	0	0
f.MSV000081508/ccms_peak/Shiseido/Skin_samples/p03-b10-01B-24_BB10_01_1413.mzML	0	0	0	0	0	0	0	0	0	0	0	0	0	0	0	0	0	0	0	0	0	0	0	0	0	0	0	0	0	0	0	0	0	0	0	0	0	0	0	0	0	0	0	0	0	0	0	0	0
f.MSV000084900/ccms_peak/Global_Foodomics_composite_data_2020/MSV000081350_cider/Newton/cider/CW_35.S_P1.T12_BB12_01_13109.mzML	0	0	0	0	0	0	0	0	0	0	0	0	0	0	0	0	0	0	0	0	0	0	0	0	0	0	0	0	0	0	0	0	0	0	0	0	0	0	0	0	0	0	0	0	0	0	0	0	0
f.MSV000084945/ccms_peak/Dataset2_2/B.ambifaria_H14274/No_trimethoprim/BcMC03_noTMP_P1-A-3_01_5898.mzML	0	0	0	0	0	0	0	0	0	0	0	0	0	0	0	0	0	0	0	0	0	0	0	0	0	0	0	0	0	0	0	0	0	0	0	0	0	0	0	0	0	0	0	0	0	0	0	0	0
f.MSV000088570/ccms_peak/In_Vitro_RAW_Data/Plate_A_In_VITRO/Lactobacillus_reuteri_CF48-3A_T00_NoBileSalts.mzML	0	0	0	0	0	0	0	0	0	0	0	0	0	0	0	0	0	0	0	0	0	0	0	0	0	0	0	0	0	0	0	0	0	0	0	0	0	0	0	0	0	0	0	0	0	1	0	0	0
f.MSV000088823/ccms_peak/pos-Mode_MS2/Lab_09/DOM_Interlab-LCMS_Lab9_A45M_Pos_MS2_rep3.mzML	0	0	0	0	0	0	0	0	0	0	0	0	0	0	0	0	0	0	0	0	0	0	0	0	0	0	0	0	0	0	0	0	0	0	0	0	0	0	0	0	0	0	0	0	0	0	0	0	0
f.MSV000087904/ccms_peak/RAW/Cl44_10_LB_Lassopeptide_Ecoli_XAD.mzML	0	0	0	0	0	0	0	0	0	0	0	0	0	0	0	0	0	0	0	0	0	0	0	0	0	0	0	0	0	0	0	0	0	0	0	1	0	0	1	0	0	0	0	0	0	0	0	0	0
f.MSV000079471/ccms_peak/Octocoral-Associated Bacteria from Panama III_Bacillus spp/GLOT-120209-01_M3-MUCUS-RT-A.mzXML	0	0	0	0	0	0	0	0	0	0	0	0	0	0	0	0	0	0	0	0	0	0	0	0	0	0	0	0	0	0	0	0	0	0	0	0	0	0	0	0	0	0	0	0	0	0	0	0	0
f.MSV000087793/ccms_peak/LB_SPE_48_1_P1-D-4_01_3799.mzML	0	0	0	0	0	0	0	0	0	0	0	0	0	0	0	0	0	0	0	0	0	0	0	0	0	0	0	0	0	0	0	0	0	0	0	0	0	0	0	0	0	0	0	0	0	0	0	0	0
f.MSV000084945/ccms_peak/Dataset2_2/LB_blanks/Trimethoprim/LB_ctrl_TMP_P1-A-2_01_5894.mzML	0	0	0	0	0	0	0	0	0	0	0	0	0	0	0	0	0	0	0	0	0	0	0	1	0	0	0	0	0	0	0	0	0	0	0	0	0	0	0	0	0	0	1	0	0	0	0	0	0
f.MSV000085480/ccms_peak/190627_Irina_OMZ_ETNP18/ETNP18_SecChla_4_B.mzML	0	0	0	0	0	0	0	0	0	0	0	0	0	0	0	0	0	0	0	0	0	0	0	0	0	0	0	0	0	0	0	0	0	0	0	0	0	0	0	0	0	0	0	0	0	0	0	0	0
f.MSV000085480/ccms_peak/190627_Irina_OMZ_ETNP18/ETNP18_Experiments_169_20190703100342.mzML	0	0	0	0	0	0	0	0	0	0	0	0	0	0	0	0	0	0	0	0	0	0	0	0	0	0	0	0	0	0	0	0	0	0	0	0	0	0	0	0	0	0	0	0	0	0	0	0	0
f.MSV000085129/ccms_peak/mzMLs_4.5x/03213_An_2.mzML	0	0	0	0	0	0	0	0	0	0	0	0	0	0	0	0	0	0	0	0	0	0	0	0	0	0	0	0	0	0	0	0	0	0	0	0	0	0	0	0	0	0	0	0	0	0	0	0	0
f.MSV000087793/ccms_peak/No_trimethoprim/BcK562_LB_SPE_24_2_P1-A-3_01_4044.mzML	0	0	0	0	0	0	0	0	0	0	0	0	0	0	0	0	0	0	0	0	0	0	0	0	0	0	0	0	0	0	0	0	0	0	0	0	0	0	0	0	0	0	0	0	0	0	0	0	0
f.MSV000088745/ccms_peak/127_14_Valgi_WET_66_P1-A-8_01_12103.mzML	0	0	0	0	0	0	0	0	0	0	0	0	0	0	0	0	0	0	0	0	0	0	0	0	0	0	0	0	0	0	0	0	0	0	0	0	0	0	0	0	0	0	0	0	0	0	0	0	0
f.MSV000085852/ccms_peak/Samples_raw/CCE2019_135.mzML	0	0	0	0	0	0	0	0	0	0	0	0	0	0	0	0	0	0	0	0	0	0	0	0	0	0	0	0	0	0	0	0	0	0	0	0	0	0	0	0	0	0	0	0	0	0	0	0	0
f.MSV000087685/ccms_peak/raw/PLT2_D9.mzML	0	0	0	0	0	0	0	0	0	0	0	0	0	0	0	0	0	0	0	0	0	0	0	0	0	0	0	0	0	0	0	0	0	0	0	0	0	0	0	0	0	0	0	0	0	0	0	0	0
f.MSV000084951/ccms_peak/AH22.mzML	0	0	0	0	0	0	0	0	0	0	0	0	0	0	0	0	0	0	0	0	0	0	0	0	0	0	0	0	0	0	0	0	0	0	0	0	0	0	0	0	0	0	0	0	0	0	0	0	0
f.MSV000078556/ccms_peak/Human_Swabs/Woman/12m__BF2_01_1982.mzXML	0	0	0	0	0	0	0	0	0	0	0	0	0	0	0	0	0	0	0	0	0	0	0	0	0	0	0	0	0	0	0	0	0	0	0	0	0	0	0	0	0	0	0	0	0	0	0	0	0
f.MSV000081379/ccms_peak/Skin_swabs/Cl.V3.8C9.RA_GC9_01_38541.mzXML	0	0	0	0	0	0	0	0	0	0	0	0	0	0	0	0	0	0	0	0	0	0	0	0	0	0	0	0	0	0	0	0	0	0	0	0	0	0	0	0	0	0	0	0	0	0	0	0	0
f.MSV000079697/ccms_peak/G5_mzxml/group5_P2_H2.mzXML	0	0	0	0	0	0	0	0	0	0	0	0	0	0	0	0	0	0	0	0	0	0	0	0	0	0	0	0	0	0	0	0	0	0	0	0	0	0	0	0	0	0	0	0	0	0	0	0	0
f.MSV000082082/ccms_peak/raw/170821_CCE2017_MSMS/CCE_P1706_132_MSMS.mzML	0	0	0	0	0	0	0	0	0	0	0	0	0	0	0	0	0	0	0	0	0	0	0	0	0	0	0	0	0	0	0	0	0	0	0	0	0	0	0	0	0	0	0	0	0	0	0	0	0
f.MSV000084715/ccms_peak/Raw_Spectrum_Files/Reference_pop_CSF_lipid/UDN_BG_A_C_QC_Pool_L_139_POS_11Mar17_Lola-WCSH7906.mzML	0	0	0	0	0	0	0	0	0	0	0	0	0	0	0	0	0	0	0	0	0	0	0	0	0	0	0	0	0	0	0	0	0	0	0	0	0	0	0	0	0	0	0	0	0	0	0	0	0
f.MSV000083559/ccms_peak/Raw_Files/Plate5/11713.24.S.24C.mzML	0	0	0	0	0	0	0	0	0	0	0	0	0	0	0	0	0	0	0	0	0	0	0	0	0	0	0	0	0	0	0	0	0	0	0	0	0	0	0	0	0	0	0	0	0	0	0	0	0
f.MSV000079714/ccms_peak/GNPS-System Wide MS Course Human Habitat Group 4/Habitat/Roommate2/group4_P2_A8.mzXML	0	0	0	0	0	0	0	0	0	0	0	0	0	0	0	0	0	0	0	0	0	0	0	0	0	0	0	0	0	0	0	0	0	0	0	0	0	0	0	0	0	0	0	0	0	0	0	0	0
f.MSV000080673/ccms_peak/2017.AmericanGut3K.mzXMLfiles/Samples/000021240_RF7_01_5509.mzML	0	0	1	0	0	0	0	0	0	0	0	0	1	1	0	0	0	0	0	0	0	0	0	0	0	0	0	0	0	0	0	0	0	0	0	0	0	0	0	0	0	0	0	0	0	0	0	0	0
f.MSV000081486/ccms_peak/mzXML/2017_study_malawi/samples/FB00931146_RC2_01_15675.mzML	0	0	0	0	0	0	0	0	0	0	0	0	0	0	0	0	0	0	0	0	0	0	0	0	0	0	0	0	0	0	0	0	0	0	0	0	0	0	0	0	0	0	0	0	0	0	0	0	0
f.MSV000084024/ccms_peak/2018_02_12_NSF_FGA_Plates1_2_mzXML/PD-FGA-29_BD10_02_8394.mzML	0	0	0	0	0	0	0	0	0	0	0	0	0	0	0	0	0	0	0	0	0	0	0	0	0	0	0	0	0	0	0	0	0	0	0	0	0	0	0	0	0	0	0	0	0	0	0	0	0
f.MSV000084322/ccms_peak/Plate7_mzXML files/Plate7_45954_Skin_GE5_01_27074.mzML	0	0	0	0	0	0	0	0	0	0	0	0	0	0	0	0	0	0	0	0	0	0	0	0	0	0	0	0	0	0	0	0	0	0	0	0	0	0	0	0	0	0	0	0	0	0	0	0	0
f.MSV000087904/ccms_peak/RAW/pCAP03_M8_NRPS_Scoelicolor_Butanol.mzML	0	0	0	0	0	0	0	0	0	0	0	0	0	0	0	0	0	0	0	0	0	0	0	0	0	0	0	0	0	0	0	0	0	0	0	0	0	0	0	0	0	0	0	0	0	0	0	0	0
f.MSV000082869/ccms_peak/Colgate_phase2/Plate4/95625_R-E5.mzML	0	0	0	0	0	0	0	0	0	0	0	0	0	0	0	0	0	0	0	0	0	0	0	0	0	0	0	0	0	0	0	0	0	0	0	0	0	0	0	0	0	0	0	0	0	0	0	0	0
f.MSV000084680/ccms_peak/mzXML/BG5_BG5_01_13867.mzML	0	0	0	0	0	0	0	0	0	0	0	0	0	0	0	0	0	0	0	0	0	0	0	0	0	0	0	0	0	0	0	0	0	0	0	0	0	0	0	0	0	0	0	0	0	0	0	0	0
f.MSV000083756/ccms_peak/Fecal-2-7MeOH-3H2O_RB4_106.mzML	0	0	0	0	0	0	0	0	0	0	0	0	0	0	0	0	0	0	0	0	0	0	0	1	0	0	0	0	0	0	0	0	0	0	0	0	0	0	0	0	0	0	0	0	0	0	0	0	0
f.MSV000086639/ccms_peak/raw/PLT1_G3.mzML	0	0	0	0	0	0	0	0	0	0	0	0	0	0	0	0	0	0	0	0	0	0	0	1	0	0	0	0	0	0	0	0	0	0	0	0	0	0	0	0	0	0	0	0	0	0	0	0	0
f.MSV000082402/ccms_peak/raw/T6SS-3610_72h_2.mzML	0	0	0	0	0	0	0	0	0	0	0	0	0	0	0	0	0	1	0	0	0	0	0	0	0	0	0	0	0	0	0	0	0	0	0	0	0	0	0	0	0	0	0	0	0	0	0	0	0
f.MSV000083601/ccms_peak/BRB406_POS_1-23_01_2754.mzML	0	0	0	0	0	0	0	0	0	0	0	0	0	0	0	0	0	0	0	0	0	0	0	0	0	0	0	0	0	0	0	0	0	0	0	0	0	0	0	0	0	0	0	0	0	0	0	0	0
f.MSV000084900/ccms_peak/Global_Foodomics_composite_data_2020/MSV000083014_course/G96374_5x_RD8_01_32407.mzML	0	0	0	0	0	0	0	0	0	0	0	0	0	0	0	0	0	0	0	0	0	0	0	0	0	0	0	0	0	0	0	0	0	0	0	0	0	0	0	0	0	0	0	0	0	0	0	0	0
f.MSV000088420/ccms_peak/peak/RPLC_ML_Raw_Data/2020_1212_4x_20uL.mzML	0	0	0	0	0	0	0	0	0	0	0	0	0	0	0	0	0	0	0	0	0	0	0	0	0	0	0	0	0	0	0	0	0	0	0	0	0	0	0	0	0	0	0	0	0	0	0	0	0
f.MSV000082005/ccms_peak/Round2/C81_Control-PIC3_Liver_BA6_01_12511.mzML	0	0	0	0	0	0	0	0	0	0	0	0	0	0	0	0	0	0	0	0	0	0	0	0	0	0	0	0	0	0	0	0	0	0	0	0	0	0	0	0	0	0	0	0	0	0	0	0	0
f.MSV000087093/ccms_peak/Raw Files/87.mzML	0	0	0	0	0	0	0	0	0	0	0	0	0	0	0	0	0	0	0	0	0	0	0	0	0	0	0	0	0	0	0	0	0	0	0	0	0	0	0	0	0	0	0	0	0	0	0	0	0
f.MSV000087790/ccms_peak/mzXML/418Cb_GUN.mzML	0	0	0	0	0	0	0	0	0	0	0	0	0	0	0	0	0	0	0	0	0	0	0	0	0	0	0	0	0	0	0	0	0	0	0	0	0	0	0	0	0	0	0	0	0	0	0	0	0
f.MSV000088337/ccms_peak/mzXML/NIST_POS_Samp_13-03_BC1_01_61920.mzML	0	0	0	0	0	0	0	0	0	0	0	0	0	0	0	0	0	0	0	0	0	0	0	0	0	0	0	0	0	0	0	0	0	0	0	0	0	0	0	0	0	0	0	0	0	0	0	0	0
f.MSV000084099/ccms_peak/data_mzxml_20180912_New/G85414_RC4_01_36772.mzML	0	0	0	0	0	0	0	0	0	0	0	0	0	0	0	0	0	0	0	0	0	0	0	0	0	0	0	0	0	0	0	0	0	0	0	0	0	0	0	0	0	0	0	0	0	0	0	0	0
f.MSV000084118/ccms_peak/raw/NIH_Nat-Mix21-2_water_1.mzML	0	0	0	0	0	0	0	0	0	0	0	0	0	0	0	0	0	0	0	0	0	0	0	0	0	0	0	0	0	0	0	0	0	0	0	0	0	0	0	0	0	0	0	0	0	0	0	0	0
f.MSV000084900/ccms_peak/Global_Foodomics_composite_data_2020/MSV000083014_course/G96267_5x_BH5_01_32818.mzML	0	0	0	0	0	0	0	0	0	0	0	0	0	0	0	0	0	0	0	0	0	0	0	0	0	0	0	0	0	0	0	0	0	0	0	0	0	0	0	0	0	0	0	0	0	0	0	0	0
f.MSV000082973/ccms_peak/haddad_IH_IC_july2018/mzxml_files_fecal/A40_162_21.mzML	0	0	0	0	0	0	0	0	0	0	0	0	0	0	0	0	0	0	0	0	0	0	0	0	0	0	0	0	0	0	0	0	0	0	0	0	0	0	0	0	0	0	0	0	0	0	0	0	0
f.MSV000087728/ccms_peak/VGF_pos_with_QC_and_blanks_raw/VGF153_H11_pos.mzML	0	0	0	0	0	0	0	0	0	0	0	0	0	0	0	0	0	0	0	0	0	0	0	0	0	0	0	0	0	0	0	0	0	0	0	0	0	0	0	0	0	0	0	0	0	0	0	0	0
f.MSV000083423/ccms_peak/Plate 1_mzXML files/1H5_GH5_01_19720.mzML	0	0	0	0	0	0	0	0	0	0	0	0	0	0	0	0	0	0	0	0	0	0	0	0	0	0	0	0	0	0	0	0	0	0	0	0	0	0	0	0	0	0	0	0	0	0	0	0	0
f.MSV000082294/ccms_peak/2018_02_12_NSF_FGA_Plates1_2_mzXML/PD-FGA-52_BG3_02_8446.mzML	0	0	0	0	0	0	0	0	0	0	0	0	0	0	0	0	0	0	0	0	0	0	0	0	0	0	0	0	0	0	0	0	0	0	0	0	0	0	0	0	0	0	0	0	0	0	0	0	0
f.MSV000083475/ccms_peak/RAW/PLATE7/7H12_9_1_song-75-s004-a04.mzML	0	0	0	0	0	0	0	0	0	0	0	0	0	0	0	0	0	0	0	0	0	0	0	0	0	0	0	0	0	0	0	0	0	0	0	0	0	0	0	0	0	0	0	0	0	0	0	0	0
f.MSV000083578/ccms_peak/20190307_EAFIT_ALL_mzXML/NM_S_R8_GF7_01_21240.mzML	0	0	0	0	0	0	0	0	0	0	0	0	0	0	0	0	0	0	0	0	0	0	0	0	0	0	0	0	0	0	0	0	0	0	0	0	0	0	0	0	0	0	0	0	0	0	0	0	0
f.MSV000086063/ccms_peak/NP6-ST2-YEME-02-1_44.mzML	0	0	0	0	0	0	0	0	0	0	0	0	0	0	0	0	0	0	0	0	0	0	0	0	0	0	0	0	0	0	0	0	0	0	0	0	0	0	0	0	0	0	0	0	0	0	0	0	0
f.MSV000084101/ccms_peak/Animal_simple_subset/G75653_5x_BH3_01_19360.mzML	0	0	0	0	0	0	0	0	0	0	0	0	0	0	0	0	0	0	0	0	0	0	0	0	0	0	0	0	0	0	0	0	0	0	0	0	0	0	0	0	0	0	0	0	0	0	0	0	0
f.MSV000085480/ccms_peak/190627_Irina_OMZ_ETNP18_RerunFractions/ETNP18_Oxycline_7_C.mzML	0	0	0	0	0	0	0	0	0	0	0	0	0	0	0	0	0	0	0	0	0	0	0	0	0	0	0	0	0	0	0	0	0	0	0	0	0	0	0	0	0	0	0	0	0	0	0	0	0
f.MSV000084322/ccms_peak/Plate6_mzXML files/Plate6_54918_Skin_Rerun_GB5_01_26894.mzML	0	0	0	0	0	0	0	0	0	0	0	0	0	0	0	0	0	0	0	0	0	0	0	0	0	0	0	0	0	0	0	0	0	0	0	0	0	0	0	0	0	0	0	0	0	0	0	0	0
f.MSV000083004/ccms_peak/Bile_acid_gavage_experiment/PD5_11_BE8_01_16743.mzML	0	0	0	0	0	0	0	0	0	0	0	0	0	0	0	0	0	0	0	0	0	0	0	0	0	0	0	0	0	0	0	0	0	0	0	0	0	0	0	0	0	0	0	0	0	0	0	0	0
f.MSV000085480/ccms_peak/190626_Irina_OMZ_ENTP17/ETNP_33.mzML	0	0	0	0	0	0	0	0	0	0	0	0	0	0	0	0	0	0	0	0	0	0	0	0	0	0	0	0	0	0	0	0	0	0	0	0	0	0	0	0	0	0	0	0	0	0	0	0	0
f.MSV000080918/ccms_peak/Steatohepatitis progresses to cancer via immunosuppression of HCC directed CD8+ T cells/SS47_RD11_01_7358.mzML	0	0	0	0	0	0	0	0	0	0	0	0	0	0	0	0	0	0	0	0	0	0	0	0	0	0	0	0	0	0	0	0	0	0	0	0	0	0	0	0	0	0	0	0	0	0	0	0	0
f.MSV000083578/ccms_peak/20190307_EAFIT_ALL_mzXML/NM_T_R4_GD4_01_21220.mzML	0	0	0	0	0	0	0	0	0	0	0	0	0	0	0	0	0	0	0	0	0	0	0	0	0	0	0	0	0	0	0	0	0	0	0	0	0	0	0	0	0	0	0	0	0	0	0	0	0
f.MSV000087694/ccms_peak/Diseas Markers/88.mzML	0	0	0	0	0	0	0	0	0	0	0	0	0	0	0	0	0	0	0	0	0	0	0	0	0	0	0	0	0	0	0	0	0	0	0	0	0	0	0	0	0	0	0	0	0	0	0	0	0
f.MSV000085506/ccms_peak/Raw_Spectrum_Files/Reference_pop_CSF_lipid/UDN_BG_A_C_QC_Pool_L_048_POS_07Mar17_Lola-WCSH7906.mzML	0	0	0	0	0	0	0	0	0	0	0	0	0	0	0	0	0	0	0	0	0	0	0	0	0	0	0	0	0	0	0	0	0	0	0	0	0	0	0	0	0	0	0	0	0	0	0	0	0
f.MSV000087346/ccms_peak/ding20_6.mzML	0	0	0	0	0	0	0	0	0	0	0	0	0	0	0	0	0	0	0	0	0	0	0	0	0	0	0	0	0	0	0	0	0	0	0	0	0	0	0	0	0	0	0	0	0	0	0	0	0
f.MSV000079679/ccms_peak/SputumvsFood/268_CF82_SF12_BD8_01_18632.mzXML	0	0	0	0	0	0	0	0	0	0	0	0	0	0	0	0	0	0	0	0	0	0	0	0	0	0	0	0	0	0	0	0	0	0	0	0	0	0	0	0	0	0	0	0	0	0	0	0	0
f.MSV000080397/ccms_peak/Controls/C4_Toby7_BD11_01_32320.mzML	0	0	0	0	0	0	0	0	0	0	0	0	0	0	0	0	0	0	0	0	0	0	0	0	0	0	0	0	0	0	0	0	0	0	0	0	0	0	0	0	0	0	0	0	0	0	0	0	0
f.MSV000087694/ccms_peak/Diseas Markers/84.mzML	0	0	0	0	0	0	0	0	0	0	0	0	0	0	0	0	0	0	0	0	0	0	0	0	0	0	0	0	0	0	0	0	0	0	0	0	0	0	0	0	0	0	0	0	0	0	0	0	0
f.MSV000084060/ccms_peak/2DModels/KM0057.mzML	0	0	0	0	0	0	0	0	0	0	0	0	0	0	0	0	0	0	0	0	0	0	0	0	0	0	0	0	0	0	0	0	0	0	0	0	0	0	0	0	0	0	0	0	0	0	0	0	0
f.MSV000085119/ccms_peak/Malpighiaceae_POS/Malpighiaceae_Plate3_POS/P3_E5_GE5_01_53790.mzML	0	0	0	0	0	0	0	0	0	0	0	0	0	0	0	0	0	0	0	0	0	0	0	0	0	0	0	0	0	0	0	0	0	0	0	0	0	0	0	0	0	0	0	0	0	0	0	0	0
f.MSV000083320/ccms_peak/data/99293.mzML	0	0	0	0	0	0	0	0	0	0	0	0	0	0	0	0	0	0	0	0	0	0	0	0	0	0	0	0	0	0	0	0	0	0	0	0	0	0	0	0	0	0	0	0	0	0	0	0	0
f.MSV000086721/ccms_peak/mzxmls/Soot-B5_P1-B-5_01_7285.mzML	0	0	0	0	0	0	0	0	0	0	0	0	0	0	0	0	0	0	0	0	0	0	0	0	0	0	0	0	0	0	0	0	0	0	0	0	0	0	0	0	0	0	0	0	0	0	0	0	0
f.MSV000080397/ccms_peak/Controls/C1_NT7_GA7_01_31719.mzML	0	0	0	0	0	0	0	0	0	0	0	0	0	0	0	0	0	0	0	0	0	0	0	0	0	0	0	0	0	0	0	0	0	0	0	0	0	0	0	0	0	0	0	0	0	0	0	0	0
f.MSV000083010/ccms_peak/Samples/G83208_5x_5ul_RB8_01_21527.mzML	0	0	0	0	0	0	0	0	0	0	0	0	0	0	0	0	0	0	0	0	0	0	0	0	0	0	0	0	0	0	0	0	0	0	0	0	0	0	0	0	0	0	0	0	0	0	0	0	0
f.MSV000084900/ccms_peak/Global_Foodomics_composite_data_2020/Italy_2018/MSV000082068_plate_2/G87361_1x_BD11_01_26044.mzML	0	0	0	0	0	0	0	0	0	0	0	0	0	0	0	0	0	0	0	0	0	0	0	0	0	0	0	0	0	0	0	0	0	0	0	0	0	0	0	0	0	0	0	0	0	0	0	0	0
f.MSV000083757/ccms_peak/High_plant/32764_P3_RF12_01_377.mzML	0	0	0	0	0	0	0	0	0	0	0	0	0	0	0	0	0	0	0	0	0	0	0	0	0	0	0	0	0	0	0	0	0	0	0	0	0	0	0	0	0	0	0	0	0	0	0	0	0
f.MSV000083378/ccms_peak/Thai_wGPS/20170904_NT_328_GC8_01_19935.mzML	0	0	0	0	0	0	0	0	0	0	0	0	0	0	0	0	0	0	0	0	0	0	0	0	0	0	0	0	0	0	0	0	0	0	0	0	0	0	0	0	0	0	0	0	0	0	0	0	0
f.MSV000083098/ccms_peak/GBMF18-01-7BM_2.mzML	0	0	0	0	0	0	0	0	0	0	0	0	0	0	0	0	0	0	0	0	0	0	0	0	0	0	0	0	0	0	0	0	0	0	0	0	0	0	0	0	0	0	0	0	0	0	0	0	0
f.MSV000081116/ccms_peak/TSB/Control_TSB_media_labeled_AA/Contr_TSB__Mix5_SampleG7.mzML	0	0	0	0	0	0	0	0	0	0	0	0	0	0	0	0	0	0	0	0	0	0	0	0	0	0	0	0	0	0	0	0	0	0	0	0	0	0	0	0	0	0	0	0	0	0	0	0	0
f.MSV000084112/ccms_peak/Urine_Data/11129_NT1D004_JJK_Ur.mzML	0	0	0	0	0	0	0	0	0	0	0	0	0	0	0	0	0	0	0	0	0	0	0	0	0	0	0	0	0	0	0	0	0	0	0	0	0	0	0	0	0	0	0	0	0	0	0	0	0
f.MSV000083378/ccms_peak/Thai_wGPS/20170904_NT_533_RA6_01_20165.mzML	0	0	0	0	0	0	0	0	0	0	0	0	0	0	0	0	0	0	0	0	0	0	0	0	0	0	0	0	0	0	0	0	0	0	0	0	0	0	0	0	0	0	0	0	0	0	0	0	0
f.MSV000079104/ccms_peak/YW Sputum Exacerbation/CF292_YW27_RC2_01_1684.mzXML	0	0	0	0	0	0	0	0	0	0	0	0	0	0	0	0	0	0	0	0	0	0	0	0	0	0	0	0	0	0	0	0	0	0	0	0	0	0	0	0	0	0	0	0	0	0	0	0	0
f.MSV000079697/ccms_peak/G3_mzxml/group3_P1_H7.mzXML	0	0	0	0	0	0	0	0	0	0	0	0	0	0	0	0	0	0	0	0	0	0	0	0	0	0	0	0	0	0	0	0	0	0	0	0	0	0	0	0	0	0	0	0	0	0	0	0	0
f.MSV000086206/ccms_peak/raw/S_N3.mzML	0	0	0	0	0	0	0	0	0	0	0	0	0	0	0	0	0	0	0	0	0	0	0	0	0	0	0	0	0	0	0	0	0	0	0	0	0	0	0	0	0	0	0	0	0	0	0	0	0
f.MSV000082493/ccms_peak/skin/DM000078466_RF6_01_28786.mzML	0	0	0	0	0	0	0	0	0	0	0	0	0	0	0	0	0	0	0	0	0	0	0	0	0	0	0	0	0	0	0	0	0	0	0	0	0	0	0	0	0	0	0	0	0	0	0	0	0
f.MSV000085944/ccms_peak/raw_data/skin_04_0_FH.mzML	0	0	0	0	0	0	0	0	0	0	0	0	0	0	0	0	0	0	0	0	0	0	0	0	0	0	0	0	0	0	0	0	0	0	0	0	0	0	0	0	0	0	0	0	0	0	0	0	0
f.MSV000083378/ccms_peak/Thai_wGPS/20170904_NT_357_RD5_01_19970.mzML	0	0	0	0	0	0	0	0	0	0	0	0	0	0	0	0	0	0	0	0	0	0	0	0	0	0	0	0	0	0	0	0	0	0	0	0	0	0	0	0	0	0	0	0	0	0	0	0	0
f.MSV000079479/ccms_peak/Bacterias 2015 Acetato/CB0022-Ac.mzXML	0	0	0	0	0	0	0	0	0	0	0	0	0	0	0	0	0	0	0	0	0	0	0	0	0	0	0	0	0	0	0	0	0	0	0	0	0	0	0	0	0	0	0	0	0	0	0	0	0
f.MSV000083475/ccms_peak/RAW/PLATE6/6E6_7_29_distel-72-s007-a04.mzML	0	0	0	0	0	0	0	0	0	0	0	0	0	0	0	0	0	0	0	0	0	0	0	0	0	0	0	0	0	0	0	0	0	0	0	0	0	0	0	0	0	0	0	0	0	0	0	0	0
f.MSV000087156/ccms_peak/Strains mzXMLs/SH3A-2_P2-H-5_01_11829.mzML	0	0	0	0	0	0	0	0	0	0	0	0	0	0	0	0	0	0	0	0	0	0	0	0	0	0	0	0	0	0	0	0	0	0	0	0	0	0	0	0	0	0	0	0	0	0	0	0	0
f.MSV000084024/ccms_peak/2018_02_12_NSF_FGA_Plates1_2_mzXML/MeOH_07_RA1_01_8421.mzML	0	0	0	0	0	0	0	0	0	0	0	0	0	0	0	0	0	0	0	0	0	0	0	0	0	0	0	0	0	0	0	0	0	0	0	0	0	0	0	0	0	0	0	0	0	0	0	0	0
f.MSV000083383/ccms_peak/raw/S_ATX-2.mzML	0	0	0	0	0	0	0	0	0	0	0	0	0	0	0	0	0	0	0	0	0	0	0	0	0	0	0	0	0	0	0	0	0	0	0	0	0	0	0	0	0	0	0	0	0	0	0	0	0
f.MSV000079719/ccms_peak/Person 1 through 2/peak/Person 1/group5_P2_F2.mzXML	0	0	0	0	0	0	0	0	0	0	0	0	0	0	0	0	0	0	0	0	0	0	0	0	0	0	0	0	0	0	0	0	0	0	0	0	0	0	0	0	0	0	0	0	0	0	0	0	0
f.MSV000084020/ccms_peak/data_raw/samples/RRC_29_51.mzML	0	0	0	0	0	0	0	0	0	0	0	0	0	0	0	0	0	0	0	0	0	0	0	0	0	0	0	0	0	0	0	0	0	0	0	0	0	0	0	0	0	0	0	0	0	0	0	0	0
f.MSV000084909/ccms_peak/mzXML/Fecal/TH_S2_DREADD_8_Post_05_RF8_01_51804.mzML	0	0	0	0	0	0	0	0	0	0	0	0	0	0	0	0	0	0	0	0	0	0	0	0	0	0	0	0	0	0	0	0	0	0	0	0	0	0	0	0	0	0	0	0	0	0	0	0	0
f.MSV000083183/ccms_peak/raw/Bsub4_94.mzML	0	0	0	0	0	0	0	0	0	0	0	0	0	0	0	0	0	0	0	0	0	0	0	0	0	0	0	0	0	0	0	0	0	0	0	0	0	0	0	0	0	0	0	0	0	0	0	0	0
f.MSV000083889/ccms_peak/raw/2019_2_22_Holl_DOM_1.mzML	0	0	0	0	0	0	0	0	0	0	0	0	0	0	0	0	0	0	0	0	0	0	0	0	0	0	0	0	0	0	0	0	0	0	0	0	0	0	0	0	0	0	0	0	0	0	0	0	0
f.MSV000085120/ccms_peak/Plate11/BAX919_6x_GD6_01_24468.mzML	0	0	0	0	0	0	0	0	0	0	0	0	0	0	0	0	0	0	0	0	0	0	0	0	0	0	0	0	0	0	0	0	0	0	0	0	0	0	0	0	0	0	0	0	0	0	0	0	0
f.MSV000088196/ccms_peak/ORNL R2 Raw/P1R2C7.mzML	0	0	0	0	0	0	0	0	0	0	0	0	0	0	0	0	0	0	0	0	0	0	0	0	0	0	0	0	0	0	0	0	0	0	0	0	0	0	0	0	0	0	0	0	0	0	0	0	0
f.MSV000085443/ccms_peak/peak/Hui_N3_fe.mzML	0	0	0	0	0	0	0	0	0	0	0	0	0	0	0	0	0	0	0	0	0	0	0	0	0	0	0	0	0	0	0	0	0	0	0	0	0	0	0	0	0	0	0	0	0	0	0	0	0
f.MSV000084900/ccms_peak/Global_Foodomics_composite_data_2020/MSV000083014_course/G96349_5x_RG11_01_32732.mzML	0	0	0	0	0	0	0	0	0	0	0	0	0	0	0	0	0	0	0	0	0	0	0	0	0	0	0	0	0	0	0	0	0	0	0	0	0	0	0	0	0	0	0	0	0	0	0	0	0
f.MSV000085129/ccms_peak/mzMLs_4.5x/03187_An_5.mzML	0	0	0	0	0	0	0	0	0	0	0	0	0	0	0	0	0	0	0	0	0	0	0	0	0	0	0	0	0	0	0	0	0	0	0	0	0	0	0	0	0	0	0	0	0	0	0	0	0
f.MSV000082612/ccms_peak/Pos_SI_Raw/GIMap_P3_SI_Aq-Org_Mixed_G4.mzML	0	0	0	0	0	0	0	0	0	0	0	0	0	0	0	0	0	0	0	0	0	0	0	0	0	0	0	0	0	0	0	0	0	0	0	0	0	0	0	0	0	0	0	0	0	0	0	0	0
f.MSV000082402/ccms_peak/raw/1606-Triple_LB_96h_01.mzML	0	0	0	0	0	0	0	0	0	0	0	0	0	0	0	0	0	1	0	0	0	0	0	0	0	0	0	0	0	0	0	0	0	0	0	0	0	0	0	0	0	0	0	0	0	1	0	0	0
f.MSV000083578/ccms_peak/20190307_EAFIT_ALL_mzXML/XM_S_R8_BF8_01_21319.mzML	0	0	0	0	0	0	0	0	0	0	0	0	0	0	0	0	0	0	0	0	0	0	0	0	0	0	0	0	0	0	0	0	0	0	0	0	0	0	0	0	0	0	0	0	0	0	0	0	0
f.MSV000088021/ccms_peak/210622_Moorea19_FACK/Mo_2019_433.mzML	0	0	0	0	0	0	0	0	0	0	0	0	0	0	0	0	0	0	0	0	0	0	0	0	0	0	0	0	0	0	0	0	0	0	0	0	0	0	0	0	0	0	0	0	0	0	0	0	0
f.MSV000083729/ccms_peak/StromTissuePos_mzXMLfiles/Stromatolite_Tissue_73_pos.mzML	0	0	0	0	0	0	0	0	0	0	0	0	0	0	0	0	0	0	0	0	0	0	0	0	0	0	0	0	0	0	0	0	0	0	0	0	0	0	0	0	0	0	0	0	0	0	0	0	0
f.MSV000083729/ccms_peak/StromTissuePos_mzXMLfiles/Stromatolite_Tissue_112_pos.mzML	0	0	0	0	0	0	0	0	0	0	0	0	0	0	0	1	0	0	0	0	0	0	0	0	0	0	0	0	0	0	0	0	0	1	0	0	0	0	0	0	0	0	0	0	0	0	0	0	0
f.MSV000085120/ccms_peak/Plate16/BAX1319_6x_GA11_01_25208.mzML	0	0	0	0	0	0	0	0	0	0	0	0	0	0	0	0	0	0	0	0	0	0	0	0	0	0	0	0	0	0	0	0	0	0	0	0	0	0	0	0	0	0	0	0	0	0	0	0	0
f.MSV000083383/ccms_peak/raw/S_WT-2_Zn.mzML	0	0	0	0	0	0	0	0	0	0	0	0	0	0	0	0	0	0	0	0	0	0	0	0	0	0	0	0	0	0	0	0	0	0	0	0	0	0	0	0	0	0	0	0	0	0	0	0	0
f.MSV000083791/ccms_peak/data_raw/JB182_60_1.mzML	0	0	0	0	0	0	0	0	0	0	0	0	0	0	0	0	0	0	0	0	0	0	0	1	0	1	0	0	0	0	0	0	0	0	0	0	0	0	0	0	0	0	0	0	0	0	0	0	0
f.MSV000079772/ccms_peak/Body16_Soil/A05_Soil_2012_016_10_C.mzXML	0	0	0	0	0	0	0	0	0	0	0	0	0	0	0	0	0	0	0	0	0	0	0	0	0	0	0	0	0	0	0	0	0	0	0	0	0	0	0	0	0	0	0	0	0	0	0	0	0
f.MSV000082294/ccms_peak/2018_02_12_NSF_FGA_Plates1_2_mzXML/PD-FGA-68_GB9_02_8483.mzML	0	0	0	0	0	0	0	0	0	0	0	0	0	0	0	0	0	0	0	0	0	0	0	0	0	0	0	0	0	0	0	0	0	0	0	0	0	0	0	0	0	0	0	0	0	0	0	0	0
f.MSV000085120/ccms_peak/Plate12/BAX1029_2x_GF6_01_24781.mzML	0	0	0	0	0	0	0	0	0	0	0	0	0	0	0	0	0	0	0	0	0	0	0	0	0	0	0	0	0	0	0	0	0	0	0	0	0	0	0	0	0	0	0	0	0	0	0	0	0
f.MSV000088040/ccms_peak/In_Vivo_RAW_Data/Plate_D_In_Vivo_RAW_Data/Fusobacterium_mortiforum_CO-2.mzML	0	0	0	0	0	0	0	0	0	0	0	0	0	0	0	0	0	0	0	0	0	0	0	0	0	0	0	0	0	0	0	0	0	0	0	0	0	0	0	0	0	0	0	0	0	0	0	0	0
f.MSV000080918/ccms_peak/Steatohepatitis progresses to cancer via immunosuppression of HCC directed CD8+ T cells/SS53_RE5_01_7365.mzML	0	0	0	0	0	0	0	0	0	0	0	0	0	0	0	0	0	0	0	0	0	0	0	0	0	0	0	0	0	0	0	0	0	0	0	0	0	0	0	0	0	0	0	0	0	0	0	0	0
f.MSV000083756/ccms_peak/Fecal-1-7MeOH-3H2O_RA4_102.mzML	0	0	0	0	0	0	0	0	0	0	0	0	0	0	0	0	0	0	0	0	0	0	0	0	0	0	0	0	0	0	0	0	0	0	0	0	0	0	0	0	0	0	0	0	0	0	0	0	0
f.MSV000084463/ccms_peak/Plate16_mzXML files/Plate16_61616_Soil_GA8_01_28221.mzML	0	0	0	0	0	0	0	0	0	0	0	0	0	0	0	0	0	0	0	0	0	0	0	0	0	0	0	0	0	0	0	0	0	0	0	0	0	0	0	0	0	0	0	0	0	0	0	0	0
f.MSV000087942/ccms_peak/Plate_01_RAW/Tube_073_RERUNS.mzML	0	0	0	0	0	0	0	0	0	0	0	0	0	0	0	0	0	0	0	0	0	0	0	0	0	0	0	0	0	0	0	0	0	0	0	0	0	0	0	0	0	0	0	0	0	0	0	0	0
f.MSV000083378/ccms_peak/Thai_wGPS/20170904_NT_448_BE8_01_20071.mzML	0	0	0	0	0	0	0	0	0	0	0	0	0	0	0	0	0	0	0	0	0	0	0	0	0	0	0	0	0	0	0	0	0	0	0	0	0	0	0	0	0	0	0	0	0	0	0	0	0
f.MSV000087942/ccms_peak/Plate_01_RAW/Tube_026.mzML	0	0	0	0	0	0	0	0	0	0	0	0	0	0	0	0	0	0	0	0	0	0	0	0	0	0	0	0	0	0	0	0	0	0	0	0	0	0	0	0	0	0	0	0	0	0	0	0	0
f.MSV000085882/ccms_peak/raw/MS18_75_03.mzML	0	0	0	0	0	0	0	0	0	0	0	0	0	0	0	0	0	0	0	0	0	0	0	0	0	0	0	0	0	0	0	0	0	0	0	0	0	0	0	0	0	0	0	0	0	0	0	0	0
f.MSV000084753/ccms_peak/raw/F35_1.mzML	0	0	0	0	0	0	0	0	0	0	0	0	0	0	0	0	0	0	0	0	0	0	0	0	0	0	0	0	0	0	0	0	0	0	0	0	0	0	0	0	0	0	0	0	0	0	0	0	0
f.MSV000087790/ccms_peak/mzXML/279Ac_GUN.mzML	0	0	0	0	0	0	0	0	0	0	0	0	0	0	0	0	0	0	0	0	0	0	0	0	0	0	0	0	0	0	0	0	0	0	0	0	0	0	0	0	0	0	0	0	0	0	0	0	0
f.MSV000087728/ccms_peak/VGF_pos_with_QC_and_blanks_raw/VGF153_D03_pos.mzML	0	0	0	0	0	0	0	0	0	0	0	0	0	0	0	0	0	0	0	0	0	0	0	0	0	0	0	0	0	0	0	0	0	0	0	0	0	0	0	0	0	0	0	0	0	0	0	0	0
f.MSV000082869/ccms_peak/Colgate_phase2/Plate3/95466_R-D2.mzML	0	0	0	0	0	0	0	0	0	0	0	0	0	0	0	0	0	0	0	0	0	0	0	0	0	0	0	0	0	0	0	0	0	0	0	0	0	0	0	0	0	0	0	0	0	0	0	0	0
f.MSV000081343/ccms_peak/mzXML/Ileum/EZ665.mzXML	0	0	0	0	0	0	0	0	0	0	0	0	0	0	0	0	0	0	0	0	0	0	0	0	0	0	0	0	0	0	0	0	0	0	0	0	0	0	0	0	0	0	0	0	0	0	0	0	0
f.MSV000085467/ccms_peak/Raw data .mzXML PI mode/180821_PMA_JM_QC2_20180821215130.mzML	0	0	0	0	0	0	0	0	0	0	0	0	0	0	0	0	0	0	0	0	0	0	0	0	0	0	0	0	0	0	0	0	0	0	0	0	0	0	0	0	0	0	0	0	0	0	0	0	0
f.MSV000087141/ccms_peak/Raw/PLT1_E3.mzML	0	0	0	0	0	0	0	0	0	0	0	0	0	0	0	0	0	0	0	0	0	0	0	0	0	0	0	0	0	0	0	0	0	0	0	0	0	0	0	0	0	0	0	0	0	0	0	0	0
f.MSV000082423/ccms_peak/data_mzxml_turkey/Samples_turkey/G96365_5x_RF11_01_32456.mzML	0	0	0	0	0	0	0	0	0	0	0	0	0	0	0	0	0	0	0	0	0	0	0	0	0	0	0	0	0	0	0	0	0	0	0	0	0	0	0	0	0	0	0	0	0	0	0	0	0
f.MSV000087728/ccms_peak/VGF_pos_with_QC_and_blanks_raw/VGF155_G01_pos.mzML	0	0	0	0	0	0	0	0	0	0	0	0	0	0	0	0	0	0	0	0	0	0	0	0	0	0	0	0	0	0	0	0	0	0	0	0	0	0	0	0	0	0	0	0	0	0	0	0	0
f.MSV000088137/ccms_peak/U19_Wisconsin_Stool_Plate_01_RAW_Data/mars00012.mzML	0	0	0	0	0	0	0	0	0	0	0	0	0	0	0	0	0	0	0	0	0	0	0	0	0	0	0	0	0	0	0	0	0	0	0	0	0	0	0	0	0	0	0	0	0	0	0	0	0
f.MSV000086178/ccms_peak/21.mzML	0	0	0	0	0	0	0	0	0	0	0	0	0	0	0	0	0	0	0	0	0	0	0	0	0	0	0	0	0	0	0	0	0	0	0	0	0	0	0	0	0	0	0	0	0	0	0	0	0
f.MSV000088040/ccms_peak/In_Vivo_RAW_Data/Plate_D_In_Vivo_RAW_Data/SPF_SI-1.mzML	0	0	0	0	0	0	0	0	0	0	0	0	0	0	0	0	0	0	0	0	0	0	0	0	0	0	0	0	0	0	0	0	0	0	0	0	0	0	0	0	0	0	0	0	0	0	0	0	0
f.MSV000087790/ccms_peak/mzXML/428Ag_PUN.mzML	0	0	0	0	0	0	0	0	0	0	0	0	0	0	0	0	0	0	0	0	0	0	0	0	0	0	0	0	0	0	0	0	0	0	0	0	0	0	0	0	0	0	0	0	0	0	0	0	0
f.MSV000085120/ccms_peak/Plate20/BAX1662_2x_GA2_01_25719.mzML	0	0	0	0	0	0	0	0	0	0	0	0	0	0	0	0	0	0	0	0	0	0	0	0	0	0	0	0	0	0	0	0	0	0	0	0	0	0	0	0	0	0	0	0	0	0	0	0	0
f.MSV000086178/ccms_peak/8.mzML	0	0	0	0	0	0	0	0	0	0	0	0	0	0	0	0	0	0	0	0	0	0	0	0	0	0	0	0	0	0	0	0	0	0	0	0	0	0	0	0	0	0	0	0	0	0	0	0	0
f.MSV000081343/ccms_peak/mzXML/Ileum/EZ180.mzXML	0	0	0	0	0	0	0	0	0	0	0	0	0	0	0	0	0	0	0	0	0	0	0	0	0	0	0	0	0	0	0	0	0	0	0	0	0	0	0	0	0	0	0	0	0	0	0	0	0
f.MSV000084463/ccms_peak/Plate13_mzXML files/Plate13_45884_Soil_GD1_01_27469.mzML	0	0	0	0	0	0	0	0	0	0	0	0	0	0	0	0	0	0	0	0	0	0	0	0	0	0	0	0	0	0	0	0	0	0	0	0	0	0	0	0	0	0	0	0	0	0	0	0	0
f.MSV000086131/ccms_peak/Food/Food-310518-2.mzML	0	0	0	0	0	0	0	0	0	0	0	0	0	0	0	0	0	0	0	0	0	0	0	0	0	0	0	0	0	0	0	0	0	0	0	0	0	0	0	0	0	0	0	0	0	0	0	0	0
f.MSV000084734/ccms_peak/files/Animal_plant_beverage_subset/plants_small/files/G90225_1x_BC7_01_26574.mzML	0	0	0	0	0	0	0	0	0	0	0	0	0	0	0	0	0	0	0	0	0	0	0	0	0	0	0	0	0	0	0	0	0	0	0	0	0	0	0	0	0	0	0	0	0	0	0	0	0
f.MSV000086830/ccms_peak/raw/PLT6_B1.mzML	0	0	0	0	0	0	0	0	0	0	0	0	0	0	0	0	0	0	0	0	0	0	0	0	0	0	0	0	0	0	0	0	0	0	0	0	0	0	0	0	0	0	0	0	0	0	0	0	0
f.MSV000087790/ccms_peak/mzxml/186.mzML	0	0	0	0	0	0	0	0	0	0	0	0	0	0	0	0	0	0	0	0	0	0	0	0	0	0	0	0	0	0	0	0	0	0	0	0	0	0	0	0	0	0	0	0	0	0	0	0	0
f.MSV000087093/ccms_peak/Raw Files/31.mzML	0	0	0	0	0	0	0	0	0	0	0	0	0	0	0	0	0	0	0	0	0	0	0	0	0	0	0	0	0	0	0	0	0	0	0	0	0	0	0	0	0	0	0	0	0	0	0	0	0
f.MSV000087790/ccms_peak/mzXML/278Aa_PUN.mzML	0	0	0	0	0	0	0	0	0	0	0	0	0	0	0	0	0	0	0	0	0	0	0	0	0	0	0	0	0	0	0	0	0	0	0	0	0	0	0	0	0	0	0	0	0	0	0	0	0
f.MSV000083475/ccms_peak/RAW/PLATE3and4/4E11_1_75_thomas-18-s039-a04.mzML	0	0	0	0	0	0	0	0	0	0	0	0	0	0	0	0	0	0	0	0	0	0	0	0	0	0	0	0	0	0	0	0	0	0	0	0	0	0	0	0	0	0	0	0	0	0	0	0	0
f.MSV000083302/ccms_peak/mzxml/S146_BE5_01_40459.mzML	0	0	0	0	0	0	0	0	0	0	0	0	0	0	0	0	0	0	0	0	0	0	0	0	0	0	0	0	0	0	0	0	0	0	0	0	0	0	0	0	0	0	0	0	0	0	0	0	0
f.MSV000081477/ccms_peak/mzXML/Plate5/C128_GH6_01_844.mzML	0	0	0	0	0	0	0	0	0	0	0	0	0	0	0	0	0	0	0	0	0	0	0	0	0	0	0	0	0	0	0	0	0	0	0	0	0	0	0	0	0	0	0	0	0	0	0	0	0
f.MSV000086131/ccms_peak/Food/Food-310518-20.mzML	0	0	0	0	0	0	0	0	0	0	0	0	0	0	0	0	0	0	0	0	0	0	0	0	0	0	0	0	0	0	0	0	0	0	0	0	0	0	0	0	0	0	0	0	0	0	0	0	0
f.MSV000082869/ccms_peak/Colgate_phase2/Plate8/95072_R-A10.mzML	0	0	0	0	0	0	0	0	0	0	0	0	0	0	0	0	0	0	0	0	0	0	0	0	0	0	0	0	0	0	0	0	0	0	0	0	0	0	0	0	0	0	0	0	0	0	0	0	0
f.MSV000080673/ccms_peak/2017.AmericanGut3K.mzXMLfiles/Samples/000006484_RF2_01_6399.mzML	0	0	0	0	0	0	0	0	0	0	0	0	0	0	0	0	0	0	0	0	0	0	0	0	0	0	0	0	0	0	0	0	0	0	0	0	0	0	0	0	0	0	0	0	0	0	0	0	0
f.MSV000083010/ccms_peak/Samples/G78970_10x_RE7_01_20195.mzML	0	0	0	0	0	0	0	0	0	0	0	0	0	0	0	0	0	0	0	0	0	0	0	0	0	0	0	0	0	0	0	0	0	0	0	0	0	0	0	0	0	0	0	0	0	0	0	0	0
f.MSV000080673/ccms_peak/2017.AmericanGut3K.mzXMLfiles/Samples/000030350_RF4_01_5396.mzML	0	0	0	0	0	0	0	0	0	0	0	0	0	0	0	0	0	0	0	0	0	0	0	0	0	0	0	0	0	0	0	0	0	0	0	0	0	0	0	0	0	0	0	0	0	0	0	0	0
f.MSV000084463/ccms_peak/Plate11_mzXML files/Plate11_45490_Soil_GA11_01_27602.mzML	0	0	0	0	0	0	0	0	0	0	0	0	0	0	0	0	0	0	0	0	0	0	0	0	0	0	0	0	0	0	0	0	0	0	0	0	0	0	0	0	0	0	0	0	0	0	0	0	0
f.MSV000082972/ccms_peak/haddad_ApoE_fecal_jan2018/A19_104_20.mzML	0	0	0	0	0	0	0	0	0	0	0	0	0	0	0	0	0	0	0	0	0	0	0	0	0	0	0	0	0	0	0	0	0	0	0	0	0	0	0	0	0	0	0	0	0	0	0	0	0
f.MSV000081477/ccms_peak/mzXML/Plate4/C52_BD8_01_674.mzML	0	0	0	0	0	0	0	0	0	0	0	0	0	0	0	0	0	0	0	0	0	0	0	0	0	0	0	0	0	0	0	0	0	0	0	0	0	0	0	0	0	0	0	0	0	0	0	0	0
f.MSV000086926/ccms_peak/SSA_mzML/20200301_SSA_IB.mzML	0	0	0	0	0	0	0	0	0	0	0	0	0	0	0	0	0	0	0	0	0	0	0	0	0	0	0	0	0	0	0	0	0	0	0	0	0	0	0	0	0	0	0	0	0	0	0	0	0
f.MSV000081477/ccms_peak/mzXML/Plate4/C63_BG9_01_718.mzML	0	0	0	0	0	0	0	0	0	0	0	0	0	0	0	0	0	0	0	0	0	0	0	0	0	0	0	0	0	0	0	0	0	0	0	0	0	0	0	0	0	0	0	0	0	0	0	0	0
f.MSV000083475/ccms_peak/RAW/PLATE5/5C1_3_18_sandin-54-s013-a04.mzML	0	0	0	0	0	0	0	0	0	0	0	0	0	0	0	0	0	0	0	0	0	0	0	0	0	0	0	0	0	0	0	0	0	0	0	0	0	0	0	0	0	0	0	0	0	0	0	0	0
f.MSV000083446/ccms_peak/PD30.13_GD10_01_20605.mzML	0	0	0	0	0	0	0	0	0	0	0	0	0	0	0	0	0	0	0	0	0	0	0	0	0	0	0	0	0	0	0	0	0	0	0	0	0	0	0	0	0	0	0	0	0	0	0	0	0
f.MSV000081477/ccms_peak/mzXML/Plate5/C89_GA2_01_740.mzML	0	0	0	0	0	0	0	0	0	0	0	0	0	0	0	0	0	0	0	0	0	0	0	0	0	0	0	0	0	0	0	0	0	0	0	0	0	0	0	0	0	0	0	0	0	0	0	0	0
f.MSV000087021/ccms_peak/KRuMBS_Monodiet_trials_Feb2020/W2_PC_M_RB8_01_56607.mzML	0	0	0	0	0	0	0	0	0	0	0	0	0	0	0	0	0	0	0	0	0	0	0	0	0	0	0	0	0	0	0	0	0	0	0	0	0	0	0	0	0	0	0	0	0	0	0	0	0
f.MSV000081477/ccms_peak/mzXML/Plate4/C84_BD12_01_678.mzML	0	0	0	0	0	0	0	0	0	0	0	0	0	0	0	0	0	0	0	0	0	0	0	0	0	0	0	0	0	0	0	0	0	0	0	0	0	0	0	0	0	0	0	0	0	0	0	0	0
f.MSV000086131/ccms_peak/Feces/Sample-1A6.mzML	0	0	0	0	0	0	0	0	0	0	0	0	0	0	0	0	0	0	0	0	0	0	0	0	0	0	0	0	0	0	0	0	0	0	0	0	0	0	0	0	0	0	0	0	0	0	0	0	0
f.MSV000082869/ccms_peak/Colgate_phase2/Plate9/95140_R-H4.mzML	0	0	0	0	0	0	0	0	0	0	0	0	0	0	0	0	0	0	0	0	0	0	0	0	0	0	0	0	0	0	0	0	0	0	0	0	0	0	0	0	0	0	0	0	0	0	0	0	0
f.MSV000084734/ccms_peak/files/Animal_plant_beverage_subset/animal_small/files/G87526_1x_BG4_01_26634.mzML	0	0	0	0	0	0	0	0	0	0	0	0	0	0	0	0	0	0	0	0	0	0	0	0	0	0	0	0	0	0	0	0	0	0	0	0	0	0	0	0	0	0	0	0	0	0	0	0	0
f.MSV000087093/ccms_peak/Raw Files/88.mzML	0	0	0	0	0	0	0	0	0	0	0	0	0	0	0	0	0	0	0	0	0	0	0	0	0	0	0	0	0	0	0	0	0	0	0	0	0	0	0	0	0	0	0	0	0	0	0	0	0
f.MSV000087021/ccms_peak/KRuMBS_Monodiet_trials_Feb2020/G2_G2_M_GG4_01_56831.mzML	0	0	0	0	0	0	0	0	0	0	0	0	0	0	0	0	0	0	0	0	0	0	0	0	0	0	0	0	0	0	0	0	0	0	0	0	0	0	0	0	0	0	0	0	0	0	0	0	0
f.MSV000083475/ccms_peak/RAW/PLATE3and4/4D12_1_51_thomas-18-s051-a04.mzML	0	0	0	0	0	0	0	0	0	0	0	0	0	0	0	0	0	0	0	0	0	0	0	0	0	0	0	0	0	0	0	0	0	0	0	0	0	0	0	0	0	0	0	0	0	0	0	0	0
f.MSV000081477/ccms_peak/mzXML/Plate4/C76_BD11_01_677.mzML	0	0	0	0	0	0	0	0	0	0	0	0	0	0	0	0	0	0	0	0	0	0	0	0	0	0	0	0	0	0	0	0	0	0	0	0	0	0	0	0	0	0	0	0	0	0	0	0	0
f.MSV000086830/ccms_peak/raw/PLT5_E9.mzML	0	0	0	0	0	0	0	0	0	0	0	0	0	0	0	0	0	0	0	0	0	0	0	0	0	0	0	0	0	0	0	0	0	0	0	0	0	0	0	0	0	0	0	0	0	0	0	0	0
f.MSV000087942/ccms_peak/Plate_02_RAW/Tube_157.mzML	0	0	0	0	0	0	0	0	0	0	0	0	0	0	0	0	0	0	0	0	0	0	0	0	0	0	0	0	0	0	0	0	0	0	0	0	0	0	0	0	0	0	0	0	0	0	0	0	0
f.MSV000084900/ccms_peak/Global_Foodomics_composite_data_2020/MSV000083010_core/G79546_5x_RE11_01_18181.mzML	0	0	0	0	0	0	0	0	0	0	0	0	0	0	0	0	0	0	0	0	0	0	0	0	0	0	0	0	0	0	0	0	0	0	0	0	0	0	0	0	0	0	0	0	0	0	0	0	0
f.MSV000084734/ccms_peak/files/Animal_plant_beverage_subset/animal_small/files/G79600_5x_RE3_01_18356.mzML	0	0	0	0	0	0	0	0	0	0	0	0	0	0	0	0	0	0	0	0	0	0	0	0	0	0	0	0	0	0	0	0	0	0	0	0	0	0	0	0	0	0	0	0	0	0	0	0	0
f.MSV000084576/ccms_peak/Raw/Ld33.mzML	0	0	0	0	0	0	0	0	0	0	0	0	0	0	0	0	0	0	0	0	0	0	0	0	0	0	0	0	0	0	0	0	0	0	0	0	0	0	0	0	0	0	0	0	0	0	0	0	0
f.MSV000087790/ccms_peak/mzXML/416Bd_PUN.mzML	0	0	0	0	0	0	0	0	0	0	0	0	0	0	0	0	0	0	0	0	0	0	0	0	0	0	0	0	0	0	0	0	0	0	0	0	0	0	0	0	0	0	0	0	0	0	0	0	0
f.MSV000082738/ccms_peak/ST000780/EX00361-lipidomics/Raw data/POS/S00016560_Positive_01.mzXML	0	0	0	0	0	0	0	0	0	0	0	0	0	0	0	0	0	0	0	0	0	0	0	0	0	0	0	0	0	0	0	0	0	0	0	0	0	0	0	0	0	0	0	0	0	0	0	0	0
f.MSV000083689/ccms_peak/data_mzxml/samples/G85251_RD4_01_35356.mzML	0	1	1	0	0	0	0	0	0	0	0	0	0	0	0	0	0	0	0	0	0	0	0	0	0	0	0	0	0	0	0	0	0	0	0	0	0	0	0	0	0	0	0	0	0	0	0	0	0
f.MSV000084945/ccms_peak/Acidified_EA_2/Pigment_mutant_strains/B.cenocepacia_K56-2_WT/Trimethoprim/BcK562_WT_EA+acid_48_Tri_P1-A-4_01_5801.mzML	0	0	1	0	0	0	0	0	0	0	0	0	0	0	0	0	0	0	0	0	0	0	0	0	0	0	0	0	0	0	0	0	0	0	0	0	0	0	0	0	0	0	0	0	1	0	0	0	0
f.MSV000083183/ccms_peak/raw/Bsub4_39.mzML	0	1	0	0	1	0	0	0	0	0	0	1	0	0	1	0	0	1	0	0	0	0	0	1	0	0	0	0	0	0	0	0	0	0	0	1	0	0	1	0	0	0	0	0	0	0	0	0	0
f.MSV000083995/ccms_peak/mzXML/Fecal Samples/ChAT/ChAT_S2_CONT_7_Post_05_BA8_01_44182.mzML	0	0	0	0	0	0	1	0	0	0	0	0	0	0	0	0	0	0	0	0	0	0	0	0	0	0	0	0	0	0	0	0	0	0	0	0	0	0	0	0	0	0	0	0	0	0	0	0	0
f.MSV000087612/ccms_peak/Plate02/X00176661.mzML	0	0	0	0	0	0	0	1	0	0	0	0	0	0	0	0	0	0	0	0	0	0	0	0	0	0	0	0	0	0	0	0	0	0	0	0	0	0	0	0	0	0	0	0	0	0	0	0	0
f.MSV000082662/ccms_peak/raw/Fo-3.mzML	0	0	0	0	0	0	0	0	1	0	0	0	0	0	0	0	0	0	0	0	0	0	0	0	0	0	0	0	0	0	0	0	0	0	0	0	0	0	0	0	0	0	0	0	0	0	0	0	0
f.MSV000081486/ccms_peak/mzXML/2017_study_malawi/samples/FB00925627_RB7_01_15226.mzML	0	0	0	0	0	0	0	0	0	1	0	0	0	0	0	0	0	0	0	0	0	0	0	0	0	0	0	0	0	0	0	0	0	0	0	0	0	0	0	0	0	0	0	0	0	0	0	0	0
f.MSV000082374/ccms_peak/Samples/TWCF_001_BA6_01_29833.mzML	0	0	0	0	1	0	0	0	0	0	1	0	1	0	0	0	0	0	0	0	0	0	1	0	0	0	0	0	0	0	0	0	0	0	0	0	0	0	0	0	0	0	0	0	0	0	0	0	0
f.MSV000087904/ccms_peak/RAW/pSK019_M20_Lassopeptide_Burkholderia_XAD.mzML	0	0	0	0	0	0	0	0	0	0	0	0	0	1	0	0	0	0	0	0	0	0	0	0	0	0	0	0	0	0	0	0	0	0	0	0	0	0	0	0	0	0	0	0	0	0	0	0	0
f.MSV000087904/ccms_peak/RAW/Cl482_2_Lassopeptide_Ecoli_Butanol.mzML	0	0	0	0	0	0	0	0	0	0	0	0	0	0	1	0	0	0	0	0	0	0	0	0	0	0	0	0	0	0	0	0	0	0	0	0	0	0	0	0	0	0	0	0	0	0	0	0	0
f.MSV000083729/ccms_peak/StromTissuePos_mzXMLfiles/Stromatolite_Tissue_47_pos.mzML	0	0	0	0	0	0	0	0	0	0	0	0	0	0	0	1	0	0	0	0	0	0	0	0	0	0	0	0	0	0	0	0	0	0	0	0	0	0	0	0	0	0	0	0	0	0	0	0	0
f.MSV000083666/ccms_peak/mzxml/samples/GF12.D0_BG6_01_41874.mzML	0	0	0	0	0	0	0	0	0	0	0	0	0	0	0	0	0	1	0	0	0	0	0	0	0	0	0	0	0	0	0	0	0	0	0	0	0	0	0	0	0	0	0	0	0	0	0	0	0
f.MSV000088420/ccms_peak/peak/HILIC_IA_Raw_Data/Automated Review/2021_0119_120min_04x_10uL_inj_01.mzML	0	0	0	0	0	0	0	0	0	0	0	0	0	0	0	0	0	0	0	1	0	0	0	0	0	0	0	0	0	0	0	0	0	0	0	0	0	0	0	0	0	0	0	0	0	0	0	0	0
f.MSV000081777/ccms_peak/Samples/Plate1_1321_RG5_01_20959.mzML	0	0	0	0	0	0	0	0	0	0	0	0	0	0	0	0	0	0	0	0	1	0	0	1	0	0	0	0	0	0	0	0	0	0	0	0	0	0	0	0	0	0	0	0	0	0	0	0	0
f.MSV000087702/ccms_peak/raw/POS_MSMS_raw/DOM_Interlab-LCMS_Lab16_A_Pos_MS2_rep1.mzML	0	0	0	0	0	0	0	0	0	0	0	0	0	0	0	0	0	0	0	0	0	1	0	0	0	0	0	0	0	0	0	0	0	0	0	0	0	0	0	0	0	0	0	0	0	0	0	0	0
f.MSV000084900/ccms_peak/Global_Foodomics_composite_data_2020/MSV000083010_core/G72656_5x_BE3_01_18314.mzML	0	0	0	0	0	0	0	0	0	0	0	0	0	0	0	0	0	0	0	0	0	0	1	0	0	0	0	0	0	0	0	0	0	0	0	0	0	0	0	0	0	1	0	0	0	0	0	0	0
f.MSV000087130/ccms_peak/Bt_raw/PLT2_H1.mzML	0	0	0	0	0	0	0	0	0	0	0	0	0	0	0	0	0	0	0	0	0	0	0	1	0	0	0	0	0	0	0	0	0	0	0	0	0	0	0	0	0	0	0	0	0	0	0	0	0
f.MSV000082045/ccms_peak/HMP/Blanks/Anaerobic_TSB_BL_RH11_01_22510.mzML	0	0	0	0	0	0	0	0	0	0	0	0	0	0	0	0	0	1	0	0	0	0	0	1	1	0	0	0	0	0	0	0	0	0	0	0	0	0	0	1	0	1	0	0	0	0	0	0	0
f.MSV000083183/ccms_peak/raw/Bsub4_60.mzML	0	0	0	0	0	0	0	0	0	0	0	0	0	0	0	0	0	0	0	0	0	0	0	0	0	0	0	0	0	0	1	0	0	0	1	0	0	0	0	0	0	0	0	0	0	0	0	0	0
f.MSV000082969/ccms_peak/data_mzxml/data_mzxml_20180912_New/G85387_RB11_01_37082.mzML	0	0	0	0	0	0	0	0	0	0	0	0	0	0	0	0	0	0	0	0	0	0	0	0	0	0	0	0	0	0	0	1	0	0	0	0	0	0	0	0	0	0	0	0	0	0	0	0	0
f.MSV000083729/ccms_peak/StromTissuePos_mzXMLfiles/Stromatolite_Tissue_69_pos.mzML	0	0	0	0	0	0	0	0	0	0	0	0	0	0	0	0	0	0	0	0	0	0	0	0	0	0	0	0	0	0	0	0	0	1	0	0	0	0	0	0	0	0	0	0	0	0	0	0	0
f.MSV000087904/ccms_peak/RAW/Cl482_9_Lassopeptide_Burkholderia_XAD.mzML	0	0	0	0	0	0	0	0	0	0	0	0	0	0	0	0	0	0	0	0	0	0	0	0	0	0	0	0	0	0	0	0	0	0	0	1	0	0	1	0	0	0	0	0	0	0	0	0	0
f.MSV000084945/ccms_peak/Acidified_EA_2/Wildtype_strains/B. multivorans_CF2/BmvCF-2_EA+acid_48_P1-B-5_01_5463.mzML	0	0	0	0	0	0	0	0	0	0	0	0	0	0	0	0	0	0	0	0	0	0	0	0	0	0	0	0	0	0	0	0	0	0	0	0	0	0	0	1	0	0	1	0	1	0	0	0	0
f.MSV000086107/ccms_peak/VVP3-2_MeOh.mzML	0	0	0	0	0	0	0	0	0	0	0	0	0	0	0	0	0	0	0	0	0	0	0	1	0	0	0	0	0	0	0	0	0	0	0	0	0	0	0	0	1	0	0	0	0	0	0	0	0
f.MSV000084900/ccms_peak/Global_Foodomics_composite_data_2020/MSV000083010_core/G73683_5x_BA4_01_18259.mzML	0	0	0	0	0	0	0	0	0	0	0	0	0	0	0	0	0	0	0	0	0	0	0	0	0	0	0	0	0	0	0	0	0	0	0	0	0	0	0	0	0	1	0	0	0	0	0	0	0
f.MSV000082383/ccms_peak/raw/FZB42_48h_01.mzML	0	0	0	0	0	0	0	0	0	0	0	0	0	0	0	0	0	0	0	0	0	0	0	0	0	0	0	0	0	0	0	0	0	0	0	0	0	0	0	0	0	0	0	1	0	0	0	0	0
f.MSV000084945/ccms_peak/Dataset1_1/LB_controls/Trimethoprim/LB_EA_24_TMP_P1-A-1_01_2639.mzML	0	0	0	0	0	0	0	0	0	0	0	0	0	0	0	0	0	0	0	0	0	0	0	0	0	0	0	0	0	0	0	0	0	0	0	0	0	0	0	0	0	0	0	0	1	0	0	0	0
f.MSV000079712/ccms_peak/GNPS-System Wide MS Course Group 4 Person 4.1 through 4.4/Person/Person4/group4_P1_F6.mzXML	0	0	0	0	0	0	0	0	0	0	0	0	0	0	0	0	0	0	0	0	0	0	0	0	0	0	0	0	0	0	0	0	0	0	0	0	0	0	0	0	0	0	0	0	0	0	0	0	0
f.MSV000086830/ccms_peak/raw/PLT6_D3.mzML	0	0	0	0	0	0	0	0	0	0	0	0	0	0	0	0	0	0	0	0	0	0	0	0	0	0	0	0	0	0	0	0	0	0	0	0	0	0	0	0	0	0	0	0	0	0	0	0	0
f.MSV000084900/ccms_peak/Global_Foodomics_composite_data_2020/MSV000083010_core/G73680_5x_BD3_01_18300.mzML	0	0	0	0	0	0	0	0	0	0	0	0	0	0	0	0	0	0	0	0	0	0	0	0	0	0	0	0	0	0	0	0	0	0	0	0	0	0	0	0	0	1	0	0	0	0	0	0	0
f.MSV000081508/ccms_peak/Shiseido/Skin_samples/p02-h06-03B-20_GH6_01_1526.mzML	0	0	0	0	0	0	0	0	0	0	0	0	0	0	0	0	0	0	0	0	0	0	0	0	0	0	0	0	0	0	0	0	0	0	0	0	0	0	0	0	0	0	0	0	0	0	0	0	0
f.MSV000084945/ccms_peak/Dataset1_1/LB_controls/No_trimethoprim/LB_SPE_48_P1-A-6_01_2644.mzML	0	0	0	0	0	0	0	0	0	0	0	0	0	0	0	0	0	0	0	0	0	0	0	0	0	0	0	0	0	0	0	0	0	0	0	0	0	0	0	0	0	0	0	0	0	0	0	0	0
f.MSV000088570/ccms_peak/In_Vitro_RAW_Data/Plate_C_In_VITRO/Lactobacillus_reuteri_CF48-3A_20210802063230.mzML	0	0	0	0	0	0	0	0	0	0	0	0	0	0	0	0	0	0	0	0	0	0	0	0	0	0	0	0	0	0	0	0	0	0	0	0	0	0	0	0	0	0	0	0	0	1	0	0	0
f.MSV000088823/ccms_peak/pos-Mode_MS2/Lab_09/DOM_Interlab-LCMS_Lab9_A45M_Pos_MS2_rep2.mzML	0	0	0	0	0	0	0	0	0	0	0	0	0	0	0	0	0	0	0	0	0	0	0	0	0	0	0	0	0	0	0	0	0	0	0	0	0	0	0	0	0	0	0	0	0	0	0	0	0
f.MSV000087904/ccms_peak/RAW/Cl44_10_LB_Lassopeptide_Ecoli_PelletextractionMeOH.mzML	0	0	0	0	0	0	0	0	0	0	0	0	0	0	0	0	0	0	0	0	0	0	0	0	0	0	0	0	0	0	0	0	0	0	0	1	0	0	1	0	0	0	0	0	0	0	0	0	0
f.MSV000079471/ccms_peak/Octocoral-Associated Bacteria from Panama III_Bacillus spp/GLCO-170409-01_M3-MUCUS-37-B.mzXML	0	0	0	0	0	0	0	0	0	0	0	0	0	0	0	0	0	0	0	0	0	0	0	0	0	0	0	0	0	0	0	0	0	0	0	0	0	0	0	0	0	0	0	0	0	0	0	0	0
f.MSV000087685/ccms_peak/raw/PLT2_G8.mzML	0	0	0	0	0	0	0	0	0	0	0	0	0	0	0	0	0	0	0	0	0	0	0	0	0	0	0	0	0	0	0	0	0	0	0	0	0	0	0	0	0	0	0	0	0	0	0	0	0
f.MSV000085480/ccms_peak/190627_Irina_OMZ_ETNP18/ETNP18_SecChla_4_A.mzML	0	0	0	0	0	0	0	0	0	0	0	0	0	0	0	0	0	0	0	0	0	0	0	0	0	0	0	0	0	0	0	0	0	0	0	0	0	0	0	0	0	0	0	0	0	0	0	0	0
f.MSV000085480/ccms_peak/190627_Irina_OMZ_ETNP18/ETNP18_Experiments_168_20190703101940.mzML	0	0	0	0	0	0	0	0	0	0	0	0	0	0	0	0	0	0	0	0	0	0	0	0	0	0	0	0	0	0	0	0	0	0	0	0	0	0	0	0	0	0	0	0	0	0	0	0	0
f.MSV000087793/ccms_peak/No_trimethoprim/BcK562_LB_SPE_24_1_P1-A-3_01_4043.mzML	0	0	0	0	0	0	0	0	0	0	0	0	0	0	0	0	0	0	0	0	0	0	0	0	0	0	0	0	0	0	0	0	0	0	0	0	0	0	0	0	0	0	0	0	0	0	0	0	0
f.MSV000088745/ccms_peak/127_13_Valgi_LYO_65_P1-A-7_01_12102.mzML	0	0	0	0	0	0	0	0	0	0	0	0	0	0	0	0	0	0	0	0	0	0	0	0	0	0	0	0	0	0	0	0	0	0	0	0	0	0	0	0	0	0	0	0	0	0	0	0	0
f.MSV000085852/ccms_peak/Samples_raw/CCE2019_134.mzML	0	0	0	0	0	0	0	0	0	0	0	0	0	0	0	0	0	0	0	0	0	0	0	0	0	0	0	0	0	0	0	0	0	0	0	0	0	0	0	0	0	0	0	0	0	0	0	0	0
f.MSV000087685/ccms_peak/raw/PLT2_C9.mzML	0	0	0	0	0	0	0	0	0	0	0	0	0	0	0	0	0	0	0	0	0	0	0	0	0	0	0	0	0	0	0	0	0	0	0	0	0	0	0	0	0	0	0	0	0	0	0	0	0
f.MSV000083462/ccms_peak/Stool_verified/mzXML_data_3/Samples/11712.SUBJECT42.STOOL.1011.mzML	0	0	0	0	0	0	0	0	0	0	0	0	0	0	0	0	0	0	0	0	0	0	0	0	0	0	0	0	0	0	0	0	0	0	0	0	0	0	0	0	0	0	0	0	0	0	0	0	0
f.MSV000081379/ccms_peak/Skin_swabs/CI.V3.1B9.RA_GB9_01_37842.mzXML	0	0	0	0	0	0	0	0	0	0	0	0	0	0	0	0	0	0	0	0	0	0	0	0	0	0	0	0	0	0	0	0	0	0	0	0	0	0	0	0	0	0	0	0	0	0	0	0	0
f.MSV000079697/ccms_peak/G5_mzxml/group5_P2_H1.mzXML	0	0	0	0	0	0	0	0	0	0	0	0	0	0	0	0	0	0	0	0	0	0	0	0	0	0	0	0	0	0	0	0	0	0	0	0	0	0	0	0	0	0	0	0	0	0	0	0	0
f.MSV000082082/ccms_peak/raw/170821_CCE2017_MSMS/CCE_P1706_131_MSMS.mzML	0	0	0	0	0	0	0	0	0	0	0	0	0	0	0	0	0	0	0	0	0	0	0	0	0	0	0	0	0	0	0	0	0	0	0	0	0	0	0	0	0	0	0	0	0	0	0	0	0
f.MSV000084715/ccms_peak/Raw_Spectrum_Files/Reference_pop_CSF_lipid/UDN_BG_A_C_Biorec354894_L_169_POS_12Mar17_Lola-WCSH7906.mzML	0	0	0	0	0	0	0	0	0	0	0	0	0	0	0	0	0	0	0	0	0	0	0	0	0	0	0	0	0	0	0	0	0	0	0	0	0	0	0	0	0	0	0	0	0	0	0	0	0
f.MSV000083559/ccms_peak/Raw_Files/Plate5/11713.23.S.23E.mzML	0	0	0	0	0	0	0	0	0	0	0	0	0	0	0	0	0	0	0	0	0	0	0	0	0	0	0	0	0	0	0	0	0	0	0	0	0	0	0	0	0	0	0	0	0	0	0	0	0
f.MSV000085944/ccms_peak/raw_data/skin_08_120_FH.mzML	0	0	0	0	0	0	0	0	0	0	0	0	0	0	0	0	0	0	0	0	0	0	0	0	0	0	0	0	0	0	0	0	0	0	0	0	0	0	0	0	0	0	0	0	0	0	0	0	0
f.MSV000079714/ccms_peak/GNPS-System Wide MS Course Human Habitat Group 4/Blanks and Controls/Blanks/blank_9.mzXML	0	0	0	0	0	0	0	0	0	0	0	0	0	0	0	0	0	0	0	0	0	0	0	0	0	0	0	0	0	0	0	0	0	0	0	0	0	0	0	0	0	0	0	0	0	0	0	0	0
f.MSV000081486/ccms_peak/mzXML/2017_study_malawi/samples/FB00851903_RD6_01_14916.mzML	0	0	0	0	0	0	0	0	0	0	0	0	0	0	0	0	0	0	0	0	0	0	0	0	0	0	0	0	0	0	0	0	0	0	0	0	0	0	0	0	0	0	0	0	0	0	0	0	0
f.MSV000084024/ccms_peak/2018_02_12_NSF_FGA_Plates1_2_mzXML/PD-FGA-28_BD9_02_8392.mzML	0	0	0	0	0	0	0	0	0	0	0	0	0	0	0	0	0	0	0	0	0	0	0	0	0	0	0	0	0	0	0	0	0	0	0	0	0	0	0	0	0	0	0	0	0	0	0	0	0
f.MSV000082869/ccms_peak/Colgate_phase2/Plate10/95147_R-F2.mzML	0	0	0	0	0	0	0	0	0	0	0	0	0	0	0	0	0	0	0	0	0	0	0	0	0	0	0	0	0	0	0	0	0	0	0	0	0	0	0	0	0	0	0	0	0	0	0	0	0
f.MSV000085480/ccms_peak/190626_Irina_OMZ_ENTP17/ETNP_10.mzML	0	0	0	0	0	0	0	0	0	0	0	0	0	0	0	0	0	0	0	0	0	0	0	0	0	0	0	0	0	0	0	0	0	0	0	0	0	0	0	0	0	0	0	0	0	0	0	0	0
f.MSV000084322/ccms_peak/Plate7_mzXML files/Plate7_45934_Skin_GF3_01_27086.mzML	0	0	0	0	0	0	0	0	0	0	0	0	0	0	0	0	0	0	0	0	0	0	0	0	0	0	0	0	0	0	0	0	0	0	0	0	0	0	0	0	0	0	0	0	0	0	0	0	0
f.MSV000086884/ccms_peak/raw/PLT4_B10.mzML	0	0	0	0	0	0	0	0	0	0	0	0	0	0	0	0	0	0	0	0	0	0	0	0	0	0	0	0	0	0	0	0	0	0	0	0	0	0	0	0	0	0	0	0	0	0	0	0	0
f.MSV000082294/ccms_peak/2018_02_12_NSF_FGA_Plates1_2_mzXML/PD-FGA-52_BG3_01_8445.mzML	0	0	0	0	0	0	0	0	0	0	0	0	0	0	0	0	0	0	0	0	0	0	0	0	0	0	0	0	0	0	0	0	0	0	0	0	0	0	0	0	0	0	0	0	0	0	0	0	0
f.MSV000087904/ccms_peak/RAW/Cl44_14_M9_Lassopeptide_Burkholderia_Butanol.mzML	0	0	0	0	0	0	0	0	0	0	0	0	0	0	0	0	0	0	0	0	0	0	0	0	0	0	0	0	0	0	0	0	0	0	0	1	0	0	1	0	0	0	0	0	0	0	0	0	0
f.MSV000082869/ccms_peak/Colgate_phase2/Plate4/95621_R-H8.mzML	0	0	0	0	0	0	0	0	0	0	0	0	0	0	0	0	0	0	0	0	0	0	0	0	0	0	0	0	0	0	0	0	0	0	0	0	0	0	0	0	0	0	0	0	0	0	0	0	0
f.MSV000084680/ccms_peak/mzXML/BG4_BG4_01_13866.mzML	0	0	0	0	0	0	0	0	0	0	0	0	0	0	0	0	0	0	0	0	0	0	0	0	0	0	0	0	0	0	0	0	0	0	0	0	0	0	0	0	0	0	0	0	0	0	0	0	0
f.MSV000083756/ccms_peak/Fecal-2-7MeOH-3H2O_RB4_105.mzML	0	0	0	0	0	0	0	0	0	0	0	0	0	0	0	0	0	0	0	0	0	0	0	0	0	0	0	0	0	0	0	0	0	0	0	0	0	0	0	0	0	0	0	0	0	0	0	0	0
f.MSV000086639/ccms_peak/raw/PLT1_G2.mzML	0	0	0	0	0	0	0	0	0	0	0	0	0	0	0	0	0	0	0	0	0	0	0	1	0	0	0	0	0	0	0	0	0	0	0	0	0	0	0	0	0	0	0	0	0	0	0	0	0
f.MSV000083578/ccms_peak/20190307_EAFIT_ALL_mzXML/N15_ML_R6_GA6_01_21197.mzML	0	0	0	0	0	0	0	0	0	0	0	0	0	0	0	0	0	0	0	0	0	0	0	0	0	0	0	0	0	0	0	0	0	0	0	0	0	0	0	0	0	0	0	0	0	0	0	0	0
f.MSV000088380/ccms_peak/KM_110321_TE-36.mzML	0	0	0	0	0	0	0	0	0	0	0	0	0	0	0	0	0	0	0	0	0	0	0	0	0	0	0	0	0	0	0	0	0	0	0	0	0	0	0	0	0	0	0	0	0	0	0	0	0
f.MSV000082005/ccms_peak/Round2/C77_Control-PIC2_Liver_BA5_01_12510.mzML	0	0	0	0	0	0	0	0	0	0	0	0	0	0	0	0	0	0	0	0	0	0	0	0	0	0	0	0	0	0	0	0	0	0	0	0	0	0	0	0	0	0	0	0	0	0	0	0	0
f.MSV000088337/ccms_peak/mzXML/NIST_POS_Samp_13-02_BC1_01_61918.mzML	0	0	0	0	0	0	0	0	0	0	0	0	0	0	0	0	0	0	0	0	0	0	0	0	0	0	0	0	0	0	0	0	0	0	0	0	0	0	0	0	0	0	0	0	0	0	0	0	0
f.MSV000080299/ccms_peak/Control/Control_P2_B06.mzXML	0	0	0	0	0	0	0	0	0	0	0	0	0	0	0	0	0	0	0	0	0	0	0	0	0	0	0	0	0	0	0	0	0	0	0	0	0	0	0	0	0	0	0	0	0	0	0	0	0
f.MSV000084099/ccms_peak/data_mzxml_20180912_New/G85412_RC2_01_36916.mzML	0	0	0	0	0	0	0	0	0	0	0	0	0	0	0	0	0	0	0	0	0	0	0	0	0	0	0	0	0	0	0	0	0	0	0	0	0	0	0	0	0	0	0	0	0	0	0	0	0
f.MSV000088196/ccms_peak/ORNL R1 Raw/P2R1B2.mzML	0	0	0	0	0	0	0	0	0	0	0	0	0	0	0	0	0	0	0	0	0	0	0	0	0	0	0	0	0	0	0	0	0	0	0	0	0	0	0	0	0	0	0	0	0	0	0	0	0
f.MSV000084900/ccms_peak/Global_Foodomics_composite_data_2020/MSV000083014_course/G96266_5x_BG5_01_32805.mzML	0	0	0	0	0	0	0	0	0	0	0	0	0	0	0	0	0	0	0	0	0	0	0	0	0	0	0	0	0	0	0	0	0	0	0	0	0	0	0	0	0	0	0	0	0	0	0	0	0
f.MSV000083756/ccms_peak/Fecal-2-ACN_RB8_55.mzML	0	0	0	0	0	0	0	0	0	0	0	0	0	0	0	0	0	0	0	0	0	0	0	0	0	0	0	0	0	0	0	0	0	0	0	0	0	0	0	0	0	0	0	0	0	0	0	0	0
f.MSV000082973/ccms_peak/haddad_IH_IC_july2018/mzxml_files_fecal/A40_162_11.mzML	0	0	0	0	0	0	0	0	0	0	0	0	0	0	0	0	0	0	0	0	0	0	0	0	0	0	0	0	0	0	0	0	0	0	0	0	0	0	0	0	0	0	0	0	0	0	0	0	0
f.MSV000087728/ccms_peak/VGF_pos_with_QC_and_blanks_raw/VGF153_H06_pos.mzML	0	0	0	0	0	0	0	0	0	0	0	0	0	0	0	0	0	0	0	0	0	0	0	0	0	0	0	0	0	0	0	0	0	0	0	0	0	0	0	0	0	0	0	0	0	0	0	0	0
f.MSV000083423/ccms_peak/Plate 1_mzXML files/1G6_GG6_01_19792.mzML	0	0	0	0	0	0	0	0	0	0	0	0	0	0	0	0	0	0	0	0	0	0	0	0	0	0	0	0	0	0	0	0	0	0	0	0	0	0	0	0	0	0	0	0	0	0	0	0	0
f.MSV000082402/ccms_peak/raw/Triple_48h_1.mzML	0	0	0	0	0	0	0	0	0	0	0	0	0	0	0	0	0	0	0	0	0	0	0	0	0	0	0	0	0	0	0	0	0	0	0	0	0	0	0	0	0	0	0	0	0	0	0	0	0
f.MSV000083475/ccms_peak/RAW/PLATE7/7F10_8_60_song-75-s003-a04.mzML	0	0	0	0	0	0	0	0	0	0	0	0	0	0	0	0	0	0	0	0	0	0	0	0	0	0	0	0	0	0	0	0	0	0	0	0	0	0	0	0	0	0	0	0	0	0	0	0	0
f.MSV000083578/ccms_peak/20190307_EAFIT_ALL_mzXML/NM_S_R7_GF6_01_21239.mzML	0	0	0	0	0	0	0	0	0	0	0	0	0	0	0	0	0	0	0	0	0	0	0	0	0	0	0	0	0	0	0	0	0	0	0	0	0	0	0	0	0	0	0	0	0	0	0	0	0
f.MSV000086063/ccms_peak/NP6-OT2-TCG-0201_85.mzML	0	0	0	0	0	0	0	0	0	0	0	0	0	0	0	0	0	0	0	0	0	0	0	0	0	0	0	0	0	0	0	0	0	0	0	0	0	0	0	0	0	0	0	0	0	0	0	0	0
f.MSV000083357/ccms_peak/mzxml/PH101393_GG9_01_38801.mzML	0	0	0	0	0	0	0	0	0	0	0	0	0	0	0	0	0	0	0	0	0	0	0	0	0	0	0	0	0	0	0	0	0	0	0	0	0	0	0	0	0	0	0	0	0	0	0	0	0
f.MSV000085480/ccms_peak/190627_Irina_OMZ_ETNP18/ETNP18_Oxycline_7_B_2.mzML	0	0	0	0	0	0	0	0	0	0	0	0	0	0	0	0	0	0	0	0	0	0	0	0	0	0	0	0	0	0	0	0	0	0	0	0	0	0	0	0	0	0	0	0	0	0	0	0	0
f.MSV000083004/ccms_peak/Bile_acid_gavage_experiment/PD2_13_BB9_01_16705.mzML	0	0	0	0	0	0	0	0	0	0	0	0	0	0	0	0	0	0	0	0	0	0	0	0	0	0	0	0	0	0	0	0	0	0	0	0	0	0	0	0	0	0	0	0	0	0	0	0	0
f.MSV000086158/ccms_peak/plasma-food match/16NAVY10/16NAVY10_15_plasma_GH7_01_39189.mzML	0	0	0	0	0	0	0	0	0	0	0	0	0	0	0	0	0	0	0	0	0	0	0	0	0	0	0	0	0	0	0	0	0	0	0	0	0	0	0	0	0	0	0	0	0	0	0	0	0
f.MSV000080918/ccms_peak/Steatohepatitis progresses to cancer via immunosuppression of HCC directed CD8+ T cells/SS40_RD4_01_7350.mzML	0	0	0	0	0	0	0	0	0	0	0	0	0	0	0	0	0	0	0	0	0	0	0	0	0	0	0	0	0	0	0	0	0	0	0	0	0	0	0	0	0	0	0	0	0	0	0	0	0
f.MSV000087694/ccms_peak/Diseas Markers/87.mzML	0	0	0	0	0	0	0	0	0	0	0	0	0	0	0	0	0	0	0	0	0	0	0	0	0	0	0	0	0	0	0	0	0	0	0	0	0	0	0	0	0	0	0	0	0	0	0	0	0
f.MSV000085506/ccms_peak/Raw_Spectrum_Files/Reference_pop_CSF_lipid/UDN_BG_A_C_QC_Pool_L_046_POS_07Mar17_Lola-WCSH7906.mzML	0	0	0	0	0	0	0	0	0	0	0	0	0	0	0	0	0	0	0	0	0	0	0	0	0	0	0	0	0	0	0	0	0	0	0	0	0	0	0	0	0	0	0	0	0	0	0	0	0
f.MSV000083756/ccms_peak/Fecal-1-7MeOH-3H2O_RA4_101.mzML	0	0	0	0	0	0	0	0	0	0	0	0	0	0	0	0	0	0	0	0	0	0	0	0	0	0	0	0	0	0	0	0	0	0	0	0	0	0	0	0	0	0	0	0	0	0	0	0	0
f.MSV000087346/ccms_peak/ding20_5.mzML	0	0	0	0	0	0	0	0	0	0	0	0	0	0	0	0	0	0	0	0	0	0	0	0	0	0	0	0	0	0	0	0	0	0	0	0	0	0	0	0	0	0	0	0	0	0	0	0	0
f.MSV000079679/ccms_peak/SputumvsFood/267_CF82_SF10_BD7_01_18631.mzXML	0	0	0	0	0	0	0	0	0	0	0	0	0	0	0	0	0	0	0	0	0	0	0	0	0	0	0	0	0	0	0	0	0	0	0	0	0	0	0	0	0	0	0	0	0	0	0	0	0
f.MSV000080397/ccms_peak/Controls/C4_NT3_BC9_01_32305.mzML	0	0	0	0	0	0	0	0	0	0	0	0	0	0	0	0	0	0	0	0	0	0	0	0	0	0	0	0	0	0	0	0	0	0	0	0	0	0	0	0	0	0	0	0	0	0	0	0	0
f.MSV000087694/ccms_peak/Diseas Markers/61.mzML	0	0	0	0	0	0	0	0	0	0	0	0	0	0	0	0	0	0	0	0	0	0	0	0	0	0	0	0	0	0	0	0	0	0	0	0	0	0	0	0	0	0	0	0	0	0	0	0	0
f.MSV000084060/ccms_peak/2DModels/KM0028.mzML	0	0	0	0	0	0	0	0	0	0	0	0	0	0	0	0	0	0	0	0	0	0	0	0	0	0	0	0	0	0	0	0	0	0	0	0	0	0	0	0	0	0	0	0	0	0	0	0	0
f.MSV000085119/ccms_peak/Malpighiaceae_POS/Malpighiaceae_Plate3_POS/P3_B2_BB3_01_54626.mzML	0	0	0	0	0	0	0	0	0	0	0	0	0	0	0	0	0	0	0	0	0	0	0	0	0	0	0	0	0	0	0	0	0	0	0	0	0	0	0	0	0	0	0	0	0	0	0	0	0
f.MSV000083320/ccms_peak/data/99288.mzML	0	0	0	0	0	0	0	0	0	0	0	0	0	0	0	0	0	0	0	0	0	0	0	0	0	0	0	0	0	0	0	0	0	0	0	0	0	0	0	0	0	0	0	0	0	0	0	0	0
f.MSV000086721/ccms_peak/mzxmls/Soot-B4_P1-B-4_01_7284.mzML	0	0	0	0	0	0	0	0	0	0	0	0	0	0	0	0	0	0	0	0	0	0	0	0	0	0	0	0	0	0	0	0	0	0	0	0	0	0	0	0	0	0	0	0	0	0	0	0	0
f.MSV000080397/ccms_peak/Controls/C1_BC3_GB11_01_31737.mzML	0	0	0	0	0	0	0	0	0	0	0	0	0	0	0	0	0	0	0	0	0	0	0	0	0	0	0	0	0	0	0	0	0	0	0	0	0	0	0	0	0	0	0	0	0	0	0	0	0
f.MSV000083010/ccms_peak/Samples/G78918_rerun_RA4_01_17526.mzML	0	0	0	0	0	0	0	0	0	0	0	0	0	0	0	0	0	0	0	0	0	0	0	0	0	0	0	0	0	0	0	0	0	0	0	0	0	0	0	0	0	0	0	0	0	0	0	0	0
f.MSV000079446/ccms_peak/Bluewitch/Flower/Flower-imature_P1-C-7_01_28979.mzXML	0	0	0	0	0	0	0	0	0	0	0	0	0	0	0	0	0	0	0	0	0	0	0	0	0	0	0	0	0	0	0	0	0	0	0	0	0	0	0	0	0	0	0	0	0	0	0	0	0
f.MSV000079446/ccms_peak/Bluewitch/Flower/Flower-imature_P1-C-5_01_29023.mzXML	0	0	0	0	0	0	0	0	0	0	0	0	0	0	0	0	0	0	0	0	0	0	0	0	0	0	0	0	0	0	0	0	0	0	0	0	0	0	0	0	0	0	0	0	0	0	0	0	0
f.MSV000083757/ccms_peak/Low_plant/11111_P4_RB1_01_428.mzML	0	0	0	0	0	0	0	0	0	0	0	0	0	0	0	0	0	0	0	0	0	0	0	0	0	0	0	0	0	0	0	0	0	0	0	0	0	0	0	0	0	0	0	0	0	0	0	0	0
f.MSV000083378/ccms_peak/Thai_wGPS/20170904_NT_326_GC6_01_19933.mzML	0	0	0	0	0	0	0	0	0	0	0	0	0	0	0	0	0	0	0	0	0	0	0	0	0	0	0	0	0	0	0	0	0	0	0	0	0	0	0	0	0	0	0	0	0	0	0	0	0
f.MSV000083098/ccms_peak/FASTGRAD_CRUDESmzXML/GBMF18-01-7BDM.mzML	0	0	0	0	0	0	0	0	0	0	0	0	0	0	0	0	0	0	0	0	0	0	0	0	0	0	0	0	0	0	0	0	0	0	0	0	0	0	0	0	0	0	0	0	0	0	0	0	0
f.MSV000081116/ccms_peak/TSB/Control_TSB_media_labeled_AA/Contr_TSB__Mix1_SampleG3.mzML	0	0	0	0	0	0	0	0	0	0	0	0	0	0	0	0	0	0	0	0	0	0	0	0	0	0	0	0	0	0	0	0	0	0	0	0	0	0	0	0	0	0	0	0	0	1	0	0	0
f.MSV000084112/ccms_peak/Urine_Data/11129_NH031_JJK_Ur.mzML	0	0	0	0	0	0	0	0	0	0	0	0	0	0	0	0	0	0	0	0	0	0	0	0	0	0	0	0	0	0	0	0	0	0	0	0	0	0	0	0	0	0	0	0	0	0	0	0	0
f.MSV000083378/ccms_peak/Thai_wGPS/20170904_NT_532_RA5_01_20164.mzML	0	0	0	0	0	0	0	0	0	0	0	0	0	0	0	0	0	0	0	0	0	0	0	0	0	0	0	0	0	0	0	0	0	0	0	0	0	0	0	0	0	0	0	0	0	0	0	0	0
f.MSV000079104/ccms_peak/YW Sputum Exacerbation/CF292_YW22_RB9_01_1678.mzXML	0	0	0	0	0	0	0	0	0	0	0	0	0	0	0	0	0	0	0	0	0	0	0	0	0	0	0	0	0	0	0	0	0	0	0	0	0	0	0	0	0	0	0	0	0	0	0	0	0
f.MSV000079697/ccms_peak/G3_mzxml/group3_P1_H1.mzXML	0	0	0	0	0	0	0	0	0	0	0	0	0	0	0	0	0	0	0	0	0	0	0	0	0	0	0	0	0	0	0	0	0	0	0	0	0	0	0	0	0	0	0	0	0	0	0	0	0
f.MSV000086206/ccms_peak/raw/S_N2.mzML	0	0	0	0	0	0	0	0	0	0	0	0	0	0	0	0	0	0	0	0	0	0	0	0	0	0	0	0	0	0	0	0	0	0	0	0	0	0	0	0	0	0	0	0	0	0	0	0	0
f.MSV000082423/ccms_peak/data_mzxml_beef/Samples_beef/G96380_5x_RA5_01_32582.mzML	0	0	0	0	0	0	0	0	0	0	0	0	0	0	0	0	0	0	0	0	0	0	0	0	0	0	0	0	0	0	0	0	0	0	0	0	0	0	0	0	0	0	0	0	0	0	0	0	0
f.MSV000085944/ccms_peak/raw_data/skin_02_720_FH.mzML	0	0	0	0	0	0	0	0	0	0	0	0	0	0	0	0	0	0	0	0	0	0	0	0	0	0	0	0	0	0	0	0	0	0	0	0	0	0	0	0	0	0	0	0	0	0	0	0	0
f.MSV000079479/ccms_peak/Bacterias 2015 Acetato/CB0018-Ac.mzXML	0	0	0	0	0	0	0	0	0	0	0	0	0	0	0	0	0	0	0	0	0	0	0	0	0	0	0	0	0	0	0	0	0	0	0	0	0	0	0	0	0	0	0	0	0	0	0	0	0
f.MSV000083475/ccms_peak/RAW/PLATE6/6E3_7_18_distel-72-s008-a04.mzML	0	0	0	0	0	0	0	0	0	0	0	0	0	0	0	0	0	0	0	0	0	0	0	0	0	0	0	0	0	0	0	0	0	0	0	0	0	0	0	0	0	0	0	0	0	0	0	0	0
f.MSV000087156/ccms_peak/Strains mzXMLs/SH2D-1_P2-G-4_01_11825.mzML	0	0	0	0	0	0	0	0	0	0	0	0	0	0	0	0	0	0	0	0	0	0	0	0	0	0	0	0	0	0	0	0	0	0	0	0	0	0	0	0	0	0	0	0	0	0	0	0	0
f.MSV000082295/ccms_peak/2018_02_12_NSF_FGA_Plates1_2_mzXML/PD-FGA-50_BF11_02_8441.mzML	0	0	0	0	0	0	0	0	0	0	0	0	0	0	0	0	0	0	0	0	0	0	0	0	0	0	0	0	0	0	0	0	0	0	0	0	0	0	0	0	0	0	0	0	0	0	0	0	0
f.MSV000083383/ccms_peak/raw/S_AT-3_Zn.mzML	0	0	0	0	0	0	0	0	0	0	0	0	0	0	0	0	0	0	0	0	0	0	0	0	0	0	0	0	0	0	0	0	0	0	0	0	0	0	0	0	0	0	0	0	0	0	0	0	0
f.MSV000078556/ccms_peak/Human_Swabs/Man/1m__BE1_01_954.mzXML	0	0	0	0	0	0	0	0	0	0	0	0	0	0	0	0	0	0	0	0	0	0	0	0	0	0	0	0	0	0	0	0	0	0	0	0	0	0	0	0	0	0	0	0	0	0	0	0	0
f.MSV000079697/ccms_peak/G5_mzxml/group5_P2_F5.mzXML	0	0	0	0	0	0	0	0	0	0	0	0	0	0	0	0	0	0	0	0	0	0	0	0	0	0	0	0	0	0	0	0	0	0	0	0	0	0	0	0	0	0	0	0	0	0	0	0	0
f.MSV000084020/ccms_peak/raw_plate3/samples/KRG_44.mzML	0	0	0	0	0	0	0	0	0	0	0	0	0	0	0	0	0	0	0	0	0	0	0	0	0	0	0	0	0	0	0	0	0	0	0	0	0	0	0	0	0	0	0	0	0	0	0	0	0
f.MSV000084909/ccms_peak/mzXML/Fecal/TH_S2_DREADD_8_Post_01_RA10_01_51771.mzML	0	0	0	0	0	0	0	0	0	0	0	0	0	0	0	0	0	0	0	0	0	0	0	0	0	0	0	0	0	0	0	0	0	0	0	0	0	0	0	0	0	0	0	0	0	0	0	0	0
f.MSV000083183/ccms_peak/raw/Bsub4_93.mzML	0	0	0	0	0	0	0	0	0	0	0	0	0	0	0	0	0	0	0	0	0	0	0	0	0	0	0	0	0	0	0	0	0	0	0	0	0	0	0	0	0	0	0	0	0	0	0	0	0
f.MSV000083889/ccms_peak/raw/2019_2_21_Holl_DOM_2.mzML	0	0	0	0	0	0	0	0	0	0	0	0	0	0	0	0	0	0	0	0	0	0	0	0	0	0	0	0	0	0	0	0	0	0	0	0	0	0	0	0	0	0	0	0	0	0	0	0	0
f.MSV000085120/ccms_peak/Plate11/BAX914_2x_GD1_01_24463.mzML	0	0	0	0	0	0	0	0	0	0	0	0	0	0	0	0	0	0	0	0	0	0	0	0	0	0	0	0	0	0	0	0	0	0	0	0	0	0	0	0	0	0	0	0	0	0	0	0	0
f.MSV000088196/ccms_peak/ORNL R2 Raw/P1R2C6.mzML	0	0	0	0	0	0	0	0	0	0	0	0	0	0	0	0	0	0	0	0	0	0	0	0	0	0	0	0	0	0	0	0	0	0	0	0	0	0	0	0	0	0	0	0	0	0	0	0	0
f.MSV000085443/ccms_peak/peak/Hui_N2_fe.mzML	0	0	0	0	0	0	0	0	0	0	0	0	0	0	0	0	0	0	0	0	0	0	0	0	0	0	0	0	0	0	0	0	0	0	0	0	0	0	0	0	0	0	0	0	0	0	0	0	0
f.MSV000084900/ccms_peak/Global_Foodomics_composite_data_2020/MSV000083014_course/G96348_5x_RG4_01_32708.mzML	0	0	0	0	0	0	0	0	0	0	0	0	0	0	0	0	0	0	0	0	0	0	0	0	0	0	0	0	0	0	0	0	0	0	0	0	0	0	0	0	0	0	0	0	0	0	0	0	0
f.MSV000085944/ccms_peak/raw_data/skin_04_600_FH.mzML	0	0	0	0	0	0	0	0	0	0	0	0	0	0	0	0	0	0	0	0	0	0	0	0	0	0	0	0	0	0	0	0	0	0	0	0	0	0	0	0	0	0	0	0	0	0	0	0	0
f.MSV000084463/ccms_peak/Plate13_mzXML files/Plate13_43562_Soil_GD11_01_27523.mzML	0	0	0	0	0	0	0	0	0	0	0	0	0	0	0	0	0	0	0	0	0	0	0	0	0	0	0	0	0	0	0	0	0	0	0	0	0	0	0	0	0	0	0	0	0	0	0	0	0
f.MSV000085129/ccms_peak/mzMLs_4/03187_An_5.mzML	0	0	0	0	0	0	0	0	0	0	0	0	0	0	0	0	0	0	0	0	0	0	0	0	0	0	0	0	0	0	0	0	0	0	0	0	0	0	0	0	0	0	0	0	0	0	0	0	0
f.MSV000082612/ccms_peak/Pos_SI_Raw/GIMap_P1_SI_Aq-Org_Mixed_F3.mzML	0	0	0	0	0	0	0	0	0	0	0	0	0	0	0	0	0	0	0	0	0	0	0	0	0	0	0	0	0	0	0	0	0	0	0	0	0	0	0	0	0	0	0	0	0	0	0	0	0
f.MSV000082402/ccms_peak/raw/1606_72h_1.mzML	0	0	0	0	0	0	0	0	0	0	0	0	0	0	0	0	0	0	0	0	0	0	0	0	0	0	0	0	0	0	0	0	0	0	0	0	0	0	0	0	0	0	0	0	0	1	0	0	0
f.MSV000083578/ccms_peak/20190307_EAFIT_ALL_mzXML/XM_S_R7_BF7_01_21318.mzML	0	0	0	0	0	0	0	0	0	0	0	0	0	0	0	0	0	0	0	0	0	0	0	0	0	0	0	0	0	0	0	0	0	0	0	0	0	0	0	0	0	0	0	0	0	0	0	0	0
f.MSV000088021/ccms_peak/210622_Moorea19_FACK/Mo_2019_432.mzML	0	0	0	0	0	0	0	0	0	0	0	0	0	0	0	0	0	0	0	0	0	0	0	0	0	0	0	0	0	0	0	0	0	0	0	0	0	0	0	0	0	0	0	0	0	0	0	0	0
f.MSV000083729/ccms_peak/StromTissuePos_mzXMLfiles/Stromatolite_Tissue_71_pos.mzML	0	0	0	0	0	0	0	0	0	0	0	0	0	0	0	0	0	0	0	0	0	0	0	0	0	0	0	0	0	0	0	0	0	0	0	0	0	0	0	0	0	0	0	0	0	0	0	0	0
f.MSV000083729/ccms_peak/StromTissuePos_mzXMLfiles/Stromatolite_Tissue_111_pos.mzML	0	0	0	0	0	0	0	0	0	0	0	0	0	0	0	0	0	0	0	0	0	0	0	0	0	0	0	0	0	0	0	0	0	1	0	0	0	0	0	0	0	0	0	0	0	0	0	0	0
f.MSV000079772/ccms_peak/Body16_Soil/A03_Soil_2012_016_4_C.mzXML	0	0	0	0	0	0	0	0	0	0	0	0	0	0	0	0	0	0	0	0	0	0	0	0	0	0	0	0	0	0	0	0	0	0	0	0	0	0	0	0	0	0	0	0	0	0	0	0	0
f.MSV000082294/ccms_peak/2018_02_12_NSF_FGA_Plates1_2_mzXML/PD-FGA-68_GB9_01_8482.mzML	0	0	0	0	0	0	0	0	0	0	0	0	0	0	0	0	0	0	0	0	0	0	0	0	0	0	0	0	0	0	0	0	0	0	0	0	0	0	0	0	0	0	0	0	0	0	0	0	0
f.MSV000084900/ccms_peak/Global_Foodomics_composite_data_2020/MSV000083014_course/G96375_5x_RF9_01_32448.mzML	0	0	0	0	0	0	0	0	0	0	0	0	0	0	0	0	0	0	0	0	0	0	0	0	0	0	0	0	0	0	0	0	0	0	0	0	0	0	0	0	0	0	0	0	0	0	0	0	0
f.MSV000084753/ccms_peak/raw/F21_3.mzML	0	0	0	0	0	0	0	0	0	0	0	0	0	0	0	0	0	0	0	0	0	0	0	0	0	0	0	0	0	0	0	0	0	0	0	0	0	0	0	0	0	0	0	0	0	0	0	0	0
f.MSV000088040/ccms_peak/In_Vivo_RAW_Data/Plate_D_In_Vivo_RAW_Data/Fusobacterium_mortiforum_CO-1.mzML	0	0	0	0	0	0	0	0	0	0	0	0	0	0	0	0	0	0	0	0	0	0	0	0	0	0	0	0	0	0	0	0	0	0	0	0	0	0	0	0	0	0	0	0	0	0	0	0	0
f.MSV000084900/ccms_peak/Global_Foodomics_composite_data_2020/MSV000083010_core/G75717_RB9_01_17544.mzML	0	0	0	0	0	0	0	0	0	0	0	0	0	0	0	0	0	0	0	0	0	0	0	0	0	0	0	0	0	0	0	0	0	0	0	0	0	0	0	0	0	0	0	0	0	0	0	0	0
f.MSV000080918/ccms_peak/Steatohepatitis progresses to cancer via immunosuppression of HCC directed CD8+ T cells/SS325_RD10_01_7682.mzML	0	0	0	0	0	0	0	0	0	0	0	0	0	0	0	0	0	0	0	0	0	0	0	0	0	0	0	0	0	0	0	0	0	0	0	0	0	0	0	0	0	0	0	0	0	0	0	0	0
f.MSV000084463/ccms_peak/Plate16_mzXML files/Plate16_61524_Soil_GA9_01_28222.mzML	0	0	0	0	0	0	0	0	0	0	0	0	0	0	0	0	0	0	0	0	0	0	0	0	0	0	0	0	0	0	0	0	0	0	0	0	0	0	0	0	0	0	0	0	0	0	0	0	0
f.MSV000088735/ccms_peak/Plate_01/IFXI14-D5-AV-STWK4.mzML	0	0	0	0	0	0	0	0	0	0	0	0	0	0	0	0	0	0	0	0	0	0	0	0	0	0	0	0	0	0	0	0	0	0	0	0	0	0	0	0	0	0	0	0	0	0	0	0	0
f.MSV000083378/ccms_peak/Thai_wGPS/20170904_NT_445_BE5_01_20067.mzML	0	0	0	0	0	0	0	0	0	0	0	0	0	0	0	0	0	0	0	0	0	0	0	0	0	0	0	0	0	0	0	0	0	0	0	0	0	0	0	0	0	0	0	0	0	0	0	0	0
f.MSV000087942/ccms_peak/Plate_01_RAW/Tube_018_RERUNS.mzML	0	0	0	0	0	0	0	0	0	0	0	0	0	0	0	0	0	0	0	0	0	0	0	0	0	0	0	0	0	0	0	0	0	0	0	0	0	0	0	0	0	0	0	0	0	0	0	0	0
f.MSV000087790/ccms_peak/mzXML/008Ag_GUN.mzML	0	0	0	0	0	0	0	0	0	0	0	0	0	0	0	0	0	0	0	0	0	0	0	0	0	0	0	0	0	0	0	0	0	0	0	0	0	0	0	0	0	0	0	0	0	0	0	0	0
f.MSV000087728/ccms_peak/VGF_pos_with_QC_and_blanks_raw/VGF153_B09_pos.mzML	0	0	0	0	0	0	0	0	0	0	0	0	0	0	0	0	0	0	0	0	0	0	0	0	0	0	0	0	0	0	0	0	0	0	0	0	0	0	0	0	0	0	0	0	0	0	0	0	0
f.MSV000082869/ccms_peak/Colgate_phase2/Plate8/95442_R-A2.mzML	0	0	0	0	0	0	0	0	0	0	0	0	0	0	0	0	0	0	0	0	0	0	0	0	0	0	0	0	0	0	0	0	0	0	0	0	0	0	0	0	0	0	0	0	0	0	0	0	0
f.MSV000081343/ccms_peak/mzXML/Ileum/EZ662.mzXML	0	0	0	0	0	0	0	0	0	0	0	0	0	0	0	0	0	0	0	0	0	0	0	0	0	0	0	0	0	0	0	0	0	0	0	0	0	0	0	0	0	0	0	0	0	0	0	0	0
f.MSV000085467/ccms_peak/Raw data .mzXML PI mode/180821_PMA_JM_QC2_20180821195755.mzML	0	0	0	0	0	0	0	0	0	0	0	0	0	0	0	0	0	0	0	0	0	0	0	0	0	0	0	0	0	0	0	0	0	0	0	0	0	0	0	0	0	0	0	0	0	0	0	0	0
f.MSV000087141/ccms_peak/Raw/PLT1_E2.mzML	0	0	0	0	0	0	0	0	0	0	0	0	0	0	0	0	0	0	0	0	0	0	0	0	0	0	0	0	0	0	0	0	0	0	0	0	0	0	0	0	0	0	0	0	0	0	0	0	0
f.MSV000082423/ccms_peak/data_mzxml_beef/Samples_beef/G96362_5x_RD5_01_32644.mzML	0	0	0	0	0	0	0	0	0	0	0	0	0	0	0	0	0	0	0	0	0	0	0	0	0	0	0	0	0	0	0	0	0	0	0	0	0	0	0	0	0	0	0	0	0	0	0	0	0
f.MSV000087728/ccms_peak/VGF_pos_with_QC_and_blanks_raw/VGF155_F01_pos.mzML	0	0	0	0	0	0	0	0	0	0	0	0	0	0	0	0	0	0	0	0	0	0	0	0	0	0	0	0	0	0	0	0	0	0	0	0	0	0	0	0	0	0	0	0	0	0	0	0	0
f.MSV000088137/ccms_peak/U19_Wisconsin_Stool_Plate_03_RAW_Data/donotuse3_12E.mzML	0	0	0	0	0	0	0	0	0	0	0	0	0	0	0	0	0	0	0	0	0	0	0	0	0	0	0	0	0	0	0	0	0	0	0	0	0	0	0	0	0	0	0	0	0	0	0	0	0
f.MSV000088040/ccms_peak/In_Vivo_RAW_Data/Plate_D_In_Vivo_RAW_Data/SFB_CO-1.mzML	0	0	0	0	0	0	0	0	0	0	0	0	0	0	0	0	0	0	0	0	0	0	0	0	0	0	0	0	0	0	0	0	0	0	0	0	0	0	0	0	0	0	0	0	0	0	0	0	0
f.MSV000086178/ccms_peak/218.mzML	0	0	0	0	0	0	0	0	0	0	0	0	0	0	0	0	0	0	0	0	0	0	0	0	0	0	0	0	0	0	0	0	0	0	0	0	0	0	0	0	0	0	0	0	0	0	0	0	0
f.MSV000088040/ccms_peak/In_Vivo_RAW_Data/Plate_D_In_Vivo_RAW_Data/SFB_SI-1.mzML	0	0	0	0	0	0	0	0	0	0	0	0	0	0	0	0	0	0	0	0	0	0	0	0	0	0	0	0	0	0	0	0	0	0	0	0	0	0	0	0	0	0	0	0	0	0	0	0	0
f.MSV000085120/ccms_peak/Plate16/BAX1387_6x_GH2_01_25304.mzML	0	0	0	0	0	0	0	0	0	0	0	0	0	0	0	0	0	0	0	0	0	0	0	0	0	0	0	0	0	0	0	0	0	0	0	0	0	0	0	0	0	0	0	0	0	0	0	0	0
f.MSV000086178/ccms_peak/7.mzML	0	0	0	0	0	0	0	0	0	0	0	0	0	0	0	0	0	0	0	0	0	0	0	0	0	0	0	0	0	0	0	0	0	0	0	0	0	0	0	0	0	0	0	0	0	0	0	0	0
f.MSV000084900/ccms_peak/Global_Foodomics_composite_data_2020/MSV000083010_core/G83177_5x_RB4_01_21417.mzML	0	0	0	0	0	0	0	0	0	0	0	0	0	0	0	0	0	0	0	0	0	0	0	0	0	0	0	0	0	0	0	0	0	0	0	0	0	0	0	0	0	0	0	0	0	0	0	0	0
f.MSV000081343/ccms_peak/mzXML/Ileum/EZ110.mzXML	0	0	0	0	0	0	0	0	0	0	0	0	0	0	0	0	0	0	0	0	0	0	0	0	0	0	0	0	0	0	0	0	0	0	0	0	0	0	0	0	0	0	0	0	0	0	0	0	0
f.MSV000084734/ccms_peak/files/Animal_plant_beverage_subset/plants_small/files/G90224_1x_BA7_01_26546.mzML	0	0	0	0	0	0	0	0	0	0	0	0	0	0	0	0	0	0	0	0	0	0	0	0	0	0	0	0	0	0	0	0	0	0	0	0	0	0	0	0	0	0	0	0	0	0	0	0	0
f.MSV000086830/ccms_peak/raw/PLT5_F3.mzML	0	0	0	0	0	0	0	0	0	0	0	0	0	0	0	0	0	0	0	0	0	0	0	0	0	0	0	0	0	0	0	0	0	0	0	0	0	0	0	0	0	0	0	0	0	0	0	0	0
f.MSV000087093/ccms_peak/Raw Files/29.mzML	0	0	0	0	0	0	0	0	0	0	0	0	0	0	0	0	0	0	0	0	0	0	0	0	0	0	0	0	0	0	0	0	0	0	0	0	0	0	0	0	0	0	0	0	0	0	0	0	0
f.MSV000087790/ccms_peak/mzxml/200.mzML	0	0	0	0	0	0	0	0	0	0	0	0	0	0	0	0	0	0	0	0	0	0	0	0	0	0	0	0	0	0	0	0	0	0	0	0	0	0	0	0	0	0	0	0	0	0	0	0	0
f.MSV000083475/ccms_peak/RAW/PLATE3and4/4D11_1_48_thomas-18-s040-a03.mzML	0	0	0	0	0	0	0	0	0	0	0	0	0	0	0	0	0	0	0	0	0	0	0	0	0	0	0	0	0	0	0	0	0	0	0	0	0	0	0	0	0	0	0	0	0	0	0	0	0
f.MSV000083302/ccms_peak/mzxml/S143_BC3_01_40436.mzML	0	0	0	0	0	0	0	0	0	0	0	0	0	0	0	0	0	0	0	0	0	0	0	0	0	0	0	0	0	0	0	0	0	0	0	0	0	0	0	0	0	0	0	0	0	0	0	0	0
f.MSV000081477/ccms_peak/mzXML/Plate5/C124_GD6_01_786.mzML	0	0	0	0	0	0	0	0	0	0	0	0	0	0	0	0	0	0	0	0	0	0	0	0	0	0	0	0	0	0	0	0	0	0	0	0	0	0	0	0	0	0	0	0	0	0	0	0	0
f.MSV000082074/ccms_peak/Samples/G87592_1x_BC10_01_26577.mzML	0	0	0	0	0	0	0	0	0	0	0	0	0	0	0	0	0	0	0	0	0	0	0	0	0	0	0	0	0	0	0	0	0	0	0	0	0	0	0	0	0	0	0	0	0	0	0	0	0
f.MSV000084463/ccms_peak/Plate11_mzXML files/Plate11_45470_Soil_GB9_01_27614.mzML	0	0	0	0	0	0	0	0	0	0	0	0	0	0	0	0	0	0	0	0	0	0	0	0	0	0	0	0	0	0	0	0	0	0	0	0	0	0	0	0	0	0	0	0	0	0	0	0	0
f.MSV000082972/ccms_peak/haddad_ApoE_fecal_jan2018/A19_104_05.mzML	0	0	0	0	0	0	0	0	0	0	0	0	0	0	0	0	0	0	0	0	0	0	0	0	0	0	0	0	0	0	0	0	0	0	0	0	0	0	0	0	0	0	0	0	0	0	0	0	0
f.MSV000081477/ccms_peak/mzXML/Plate4/C3_BC2_01_654.mzML	0	0	0	0	0	0	0	0	0	0	0	0	0	0	0	0	0	0	0	0	0	0	0	0	0	0	0	0	0	0	0	0	0	0	0	0	0	0	0	0	0	0	0	0	0	0	0	0	0
f.MSV000086926/ccms_peak/SSA_mzML/20200301_SSA_BF.mzML	0	0	0	0	0	0	0	0	0	0	0	0	0	0	0	0	0	0	0	0	0	0	0	0	0	0	0	0	0	0	0	0	0	0	0	0	0	0	0	0	0	0	0	0	0	0	0	0	0
f.MSV000081477/ccms_peak/mzXML/Plate4/C4_BD2_01_668.mzML	0	0	0	0	0	0	0	0	0	0	0	0	0	0	0	0	0	0	0	0	0	0	0	0	0	0	0	0	0	0	0	0	0	0	0	0	0	0	0	0	0	0	0	0	0	0	0	0	0
f.MSV000083446/ccms_peak/PD29.13_GD8_01_20603.mzML	0	0	0	0	0	0	0	0	0	0	0	0	0	0	0	0	0	0	0	0	0	0	0	0	0	0	0	0	0	0	0	0	0	0	0	0	0	0	0	0	0	0	0	0	0	0	0	0	0
f.MSV000081477/ccms_peak/mzXML/Plate4/C83_BC12_01_664.mzML	0	0	0	0	0	0	0	0	0	0	0	0	0	0	0	0	0	0	0	0	0	0	0	0	0	0	0	0	0	0	0	0	0	0	0	0	0	0	0	0	0	0	0	0	0	0	0	0	0
f.MSV000083475/ccms_peak/RAW/PLATE7/7H1_8_72_song-51-s005-a04.mzML	0	0	0	0	0	0	0	0	0	0	0	0	0	0	0	0	0	0	0	0	0	0	0	0	0	0	0	0	0	0	0	0	0	0	0	0	0	0	0	0	0	0	0	0	0	0	0	0	0
f.MSV000087021/ccms_peak/KRuMBS_Monodiet_trials_Feb2020/M3_G2_M_GA1_01_56783.mzML	0	0	0	0	0	0	0	0	0	0	0	0	0	0	0	0	0	0	0	0	0	0	0	0	0	0	0	0	0	0	0	0	0	0	0	0	0	0	0	0	0	0	0	0	0	0	0	0	0
f.MSV000082869/ccms_peak/Colgate_phase2/Plate10/95132_R-E12.mzML	0	0	0	0	0	0	0	0	0	0	0	0	0	0	0	0	0	0	0	0	0	0	0	0	0	0	0	0	0	0	0	0	0	0	0	0	0	0	0	0	0	0	0	0	0	0	0	0	0
f.MSV000084734/ccms_peak/files/Animal_simple_subset/files/G75659_p19_h9_GE7_01_21696.mzML	0	0	0	0	0	0	0	0	0	0	0	0	0	0	0	0	0	0	0	0	0	0	0	0	0	0	0	0	0	0	0	0	0	0	0	0	0	0	0	0	0	0	0	0	0	0	0	0	0
f.MSV000083010/ccms_peak/Samples/G79620_5x_RC6_01_18083.mzML	0	0	0	0	0	0	0	0	0	0	0	0	0	0	0	0	0	0	0	0	0	0	0	0	0	0	0	0	0	0	0	0	0	0	0	0	0	0	0	0	0	0	0	0	0	0	0	0	0
f.MSV000086348/ccms_peak/F1_m_stom_GG4_01_56543.mzML	0	0	0	0	0	0	0	0	0	0	0	0	0	0	0	0	0	0	0	0	0	0	0	0	0	0	0	0	0	0	0	0	0	0	0	0	0	0	0	0	0	0	0	0	0	0	0	0	0
f.MSV000086830/ccms_peak/raw/PLT5_E8.mzML	0	0	0	0	0	0	0	0	0	0	0	0	0	0	0	0	0	0	0	0	0	0	0	0	0	0	0	0	0	0	0	0	0	0	0	0	0	0	0	0	0	0	0	0	0	0	0	0	0
f.MSV000087942/ccms_peak/Plate_02_RAW/Tube_154.mzML	0	0	0	0	0	0	0	0	0	0	0	0	0	0	0	0	0	0	0	0	0	0	0	0	0	0	0	0	0	0	0	0	0	0	0	0	0	0	0	0	0	0	0	0	0	0	0	0	0
[truncated: 23,464 more rows]
[truncated: 417 more columns]

## Sheet: Fig. 2c and d
filename	Ala_OH3	Arg_OH3	Asn_OH3	Asp_OH3	Cit_OH3	Cys_OH3	Gln_OH3	Glu_OH3	Gly_OH3	His_OH3	Ile/Leu_OH3	Lys_OH3	Met_OH3	Orn_OH3	Phe_OH3	Ser_OH3	Tau_OH3	Thr_OH3	Trp_OH3	Tyr_OH3	Val_OH3	Ala_OH2	Arg_OH2	Asn_OH2	Asp_OH2	Cit_OH2	Cys_OH2	Gln_OH2	Glu_OH2	Gly_OH2	His_OH2	Ile/Leu_OH2	Lys_OH2	Met_OH2	Orn_OH2	Phe_OH2	Ser_OH2	Tau_OH2	Thr_OH2	Trp_OH2	Tyr_OH2	Val_OH2
f.MSV000083889/ccms_peak/raw/2019_2_23_Holl_DOM_2.mzML	1	0	0	0	0	0	0	0	1	0	0	0	0	0	0	0	0	0	0	0	0	1	0	0	0	0	0	0	0	1	0	0	0	0	0	0	0	0	0	0	0	0
f.MSV000086178/ccms_peak/173.mzML	0	1	0	0	0	0	0	0	0	0	0	0	0	1	0	0	1	0	0	1	0	0	0	0	0	0	0	0	0	0	0	0	0	0	0	1	0	1	0	0	0	0
f.MSV000084630/ccms_peak/RAW/A45_182_11.mzML	0	0	1	0	0	0	0	0	0	0	0	0	0	0	0	0	1	0	0	0	0	0	0	0	0	1	0	0	0	0	0	0	1	0	0	0	0	0	0	1	0	0
f.MSV000082972/ccms_peak/haddad_ApoE_fecal_jan2018/A23_117_20.mzML	0	0	1	1	0	0	0	0	0	1	1	0	1	0	1	0	0	0	0	0	0	0	0	0	0	0	0	0	0	0	0	0	0	0	0	1	0	1	1	0	1	0
f.MSV000082973/ccms_peak/haddad_IH_IC_july2018/mzxml_files_fecal/A45_181_6.mzML	0	0	0	0	1	0	0	0	0	0	1	0	1	0	1	0	0	0	0	0	0	0	0	0	1	0	0	0	0	0	0	0	1	0	0	1	0	0	0	0	1	0
f.MSV000084475/ccms_peak/mzXML files/FCM Plates/FCM Plate 1B/HM_412_GD9_01_45868.mzML	0	0	0	0	0	1	0	0	1	0	0	0	0	0	0	0	0	1	0	0	0	0	0	0	0	0	0	0	0	1	0	0	0	0	0	0	0	0	0	0	0	0
f.MSV000084475/ccms_peak/mzXML files/FCM Plates/FCM Plate 1B/HM_411_GD8_01_45867.mzML	0	0	0	0	0	0	1	1	0	1	0	0	0	0	0	0	0	0	0	0	0	0	0	0	0	0	0	0	1	0	1	0	0	0	0	0	0	0	0	0	0	0
f.MSV000084475/ccms_peak/mzXML files/RCM plates/Plate 1A/HM_1189_BD7_01_46392.mzML	0	0	0	0	0	0	0	1	1	1	0	0	0	0	1	0	0	1	0	0	0	0	0	0	0	0	0	0	0	1	1	1	0	0	0	1	0	0	1	0	0	0
f.MSV000087005/ccms_peak/raw/Bloom_2A_C_pooled_2.mzML	0	0	0	0	0	0	0	0	1	0	0	0	0	0	0	0	1	0	0	0	0	0	0	0	0	0	0	0	0	1	0	0	0	0	0	0	0	0	0	0	0	0
f.MSV000086178/ccms_peak/38.mzML	0	0	0	0	0	0	0	0	0	1	0	0	0	1	0	0	1	0	0	0	0	0	0	0	0	0	0	0	0	0	0	0	0	0	0	0	0	1	0	0	0	0
f.MSV000086178/ccms_peak/91.mzML	0	0	0	0	0	0	0	0	0	0	1	0	0	1	0	0	1	1	0	1	0	0	0	0	0	0	0	0	0	0	0	0	0	0	0	0	0	1	0	0	0	0
f.MSV000084753/ccms_peak/raw/FQCpool.mzML	0	0	0	0	0	0	0	0	0	0	0	1	0	0	1	0	0	0	0	0	0	0	0	0	0	0	0	0	0	0	0	0	0	0	0	1	0	0	0	0	0	0
f.MSV000082973/ccms_peak/haddad_IH_IC_july2018/mzxml_files_fecal/A45_182_6.mzML	0	0	0	0	0	0	0	0	0	0	1	0	1	0	1	0	0	0	0	0	0	0	0	0	1	0	0	0	0	0	0	0	1	0	0	1	0	0	0	1	1	0
f.MSV000086178/ccms_peak/14.mzML	0	0	0	0	0	0	0	0	0	0	0	0	0	1	0	0	1	0	0	0	0	0	0	0	0	0	0	0	0	0	0	0	0	0	0	0	0	0	0	0	0	0
f.MSV000085120/ccms_peak/Plate 9/BAX774_2x_GG4_01_24239.mzML	0	0	0	0	0	0	0	0	0	0	0	0	0	0	1	0	1	0	0	0	0	0	0	0	0	0	0	0	0	0	0	0	0	0	0	0	0	1	0	0	0	0
f.MSV000084045/ccms_peak/100_pre_2.mzML	0	0	0	0	0	0	0	0	0	0	0	0	0	0	0	1	0	0	0	0	0	0	0	0	0	0	0	0	0	0	0	0	0	0	0	0	0	0	0	0	0	0
f.MSV000087021/ccms_peak/KRuMBS_Monodiet_trials_Feb2020/W5_ST_M_GH6_01_56723.mzML	0	0	0	0	0	0	0	0	0	0	0	0	0	0	0	0	1	0	0	0	0	0	0	0	0	0	0	0	0	0	0	0	0	0	0	0	0	0	0	0	0	0
f.MSV000086178/ccms_peak/50.mzML	0	0	0	0	0	0	0	0	0	0	0	0	0	1	0	0	1	0	1	0	0	0	0	0	0	0	0	0	0	0	0	0	0	0	0	0	0	1	0	0	0	0
f.MSV000082480/ccms_peak/mzXML/A23_119_20.mzML	0	0	1	0	0	0	0	0	0	1	1	0	1	0	1	0	0	0	0	0	1	0	0	0	0	0	0	0	0	0	0	0	0	0	0	1	0	1	1	1	0	0
f.MSV000085120/ccms_peak/Plate 6/BAX441_2x_BA1_01_23707.mzML	1	0	0	0	0	0	0	0	1	0	0	0	0	0	0	0	1	0	0	0	0	1	0	0	0	0	0	0	0	1	0	0	0	0	0	0	0	1	0	0	0	0
f.MSV000085480/ccms_peak/190626_Irina_OMZ_ENTP17/ETNP_69_SIO.mzML	0	1	0	0	0	0	0	0	0	0	0	0	0	0	0	0	0	0	0	0	0	0	1	0	0	0	0	0	0	0	0	0	0	0	0	0	0	0	0	0	0	0
f.MSV000085120/ccms_peak/Plate17/BAX1483_2x_BH10_01_25441.mzML	0	0	0	0	0	0	0	0	0	0	0	0	0	0	0	0	1	0	0	0	0	0	0	1	0	0	0	0	0	1	0	0	0	0	0	0	0	1	0	0	0	0
f.MSV000084775/ccms_peak/mzXML/Samples/FIT193E3CAL_GG10_01_50278.mzML	0	0	0	0	0	0	0	0	1	1	0	1	0	0	0	0	0	0	0	1	0	1	0	0	0	1	0	0	0	0	1	0	1	0	0	0	0	0	0	0	1	0
f.MSV000085480/ccms_peak/190626_Irina_OMZ_ENTP17/ETNP_35.mzML	0	1	0	0	0	0	0	0	0	0	0	0	0	0	0	0	1	0	0	0	0	0	1	0	0	0	0	1	0	0	0	0	0	0	0	0	0	1	0	0	0	1
f.MSV000084775/ccms_peak/mzXML/Samples/FIT307E3CAL_BD6_01_50144.mzML	0	0	0	0	0	0	0	0	0	0	0	0	0	0	0	0	0	0	0	0	0	0	0	0	0	0	0	0	1	0	1	0	1	0	0	0	0	0	0	0	1	0
f.MSV000086721/ccms_peak/mzxmls/SCFM3-D6_P1-H-12_01_7500.mzML	0	0	0	0	0	0	0	0	1	0	0	0	0	0	0	0	0	0	0	0	0	0	0	0	0	0	0	0	0	1	0	0	0	0	0	0	0	0	0	0	0	0
f.MSV000084908/ccms_peak/Fecal_mzXML/Plate_03/FIT271E3CAL_BA9_01_52104.mzML	0	0	0	0	0	0	0	0	0	1	1	0	0	0	0	0	0	0	0	0	0	0	0	0	0	0	0	0	0	0	1	1	0	0	0	0	0	1	0	0	0	0
f.MSV000086178/ccms_peak/25.mzML	0	0	0	0	0	0	0	0	0	0	0	0	0	0	0	0	1	0	0	0	0	0	0	0	0	0	0	0	0	0	0	1	0	0	0	0	0	1	0	0	0	0
f.MSV000086178/ccms_peak/142.mzML	0	0	0	0	0	0	0	0	0	1	1	0	0	1	0	1	1	1	0	1	0	0	0	0	0	0	0	0	0	0	0	0	1	0	0	1	0	1	0	0	0	0
f.MSV000084099/ccms_peak/data_mzxml_20180912_New/G85400_rerun_RB11_01_36888.mzML	0	0	0	0	0	0	0	0	0	0	0	1	0	0	0	0	0	0	0	0	0	1	0	0	0	0	0	0	0	1	0	1	0	1	0	1	0	1	0	1	0	0
f.MSV000084775/ccms_peak/mzXML/Samples/FIT265E3CAL_GD12_01_50234.mzML	0	0	0	0	0	0	0	0	0	1	0	1	0	0	0	0	0	0	1	0	0	1	0	0	0	0	0	0	1	0	1	0	1	0	1	0	0	0	0	0	1	0
f.MSV000086178/ccms_peak/78.mzML	0	0	0	0	0	0	0	0	0	0	0	0	0	1	0	0	1	0	0	0	0	0	0	0	0	0	0	0	0	0	0	0	0	0	0	1	0	1	0	0	0	0
MSV000084170	0	0	0	0	0	0	0	0	0	0	0	0	0	0	0	0	0	0	0	0	0	0	0	0	0	0	0	0	0	0	0	0	0	0	0	0	1	0	0	0	0	0
f.MSV000087021/ccms_peak/KRuMBS_Monodiet_trials_Feb2020/W5_PC_M_RG6_01_56708.mzML	0	0	0	0	0	0	0	0	0	0	0	0	0	0	0	0	1	0	0	0	0	0	0	0	0	0	0	0	0	0	0	0	0	0	0	0	0	1	0	0	0	0
f.MSV000082973/ccms_peak/haddad_IH_IC_july2018/mzxml_files_fecal/A45_182_11.mzML	0	0	0	0	0	0	0	0	0	0	1	0	1	0	1	0	0	0	0	0	0	0	0	0	0	0	0	0	0	0	0	0	1	0	0	1	0	0	1	1	1	0
f.MSV000085120/ccms_peak/Plate 8/BAX702_6x_BH9_01_24125.mzML	0	0	0	0	0	0	0	0	0	0	0	0	0	0	1	0	1	0	0	0	0	0	0	0	0	0	0	0	0	0	0	0	0	0	0	0	0	1	0	0	1	0
f.MSV000085480/ccms_peak/190626_Irina_OMZ_ENTP17/ETNP_2.mzML	0	1	0	0	0	0	0	0	0	0	0	0	0	0	0	0	0	0	0	0	0	0	1	0	0	0	0	0	0	0	0	0	0	0	0	0	0	0	0	0	0	1
f.MSV000083889/ccms_peak/raw/2019_2_23_Holl_DOM_1.mzML	1	0	0	0	0	0	0	0	1	0	0	0	0	0	0	0	0	0	0	0	0	1	0	0	0	0	0	0	0	1	0	0	0	0	0	0	0	0	0	0	0	0
f.MSV000086178/ccms_peak/172.mzML	0	1	0	0	0	0	0	0	0	0	1	0	0	1	0	0	1	0	0	1	0	0	0	0	0	0	0	0	0	0	0	0	0	0	0	1	0	1	0	0	0	0
f.MSV000084630/ccms_peak/RAW/A45_181_11.mzML	0	1	1	0	0	0	0	0	0	1	0	0	0	0	0	0	1	0	0	1	0	0	0	0	0	1	0	0	0	0	0	0	1	0	0	1	0	0	0	1	1	0
f.MSV000082972/ccms_peak/haddad_ApoE_fecal_jan2018/A23_117_15.mzML	0	0	1	1	0	0	0	0	0	0	1	0	1	0	1	0	0	1	0	0	0	0	0	0	0	0	0	0	0	0	0	0	0	0	0	1	0	1	0	1	1	0
f.MSV000082973/ccms_peak/haddad_IH_IC_july2018/mzxml_files_fecal/A44_178_11.mzML	0	0	0	0	1	0	0	0	0	0	1	0	1	0	1	0	1	0	0	0	0	0	0	0	0	0	0	0	0	0	0	0	1	0	0	1	0	0	0	0	1	0
f.MSV000084475/ccms_peak/mzXML files/FCM Plates/FCM Plate 1B/HM_1189_GD7_01_45866.mzML	1	0	0	0	0	1	0	0	1	0	0	0	0	0	0	0	0	1	0	0	0	1	0	0	0	0	0	0	0	0	1	0	0	0	0	0	0	0	0	0	0	0
f.MSV000084475/ccms_peak/mzXML files/FCM Plates/FCM Plate 1A/HM_411_BD8_01_45772.mzML	0	0	0	0	0	0	1	1	0	1	0	0	0	0	0	0	0	0	0	0	0	0	0	0	0	0	0	0	0	0	1	0	0	0	0	0	0	0	0	0	0	0
f.MSV000084475/ccms_peak/mzXML files/FCM Plates/FCM Plate 1B/HM_868_GE5_01_45878.mzML	1	0	0	0	0	0	0	1	1	1	0	0	0	0	0	0	0	1	0	0	0	1	0	0	0	0	0	0	0	0	0	0	0	0	0	0	0	0	1	0	0	0
f.MSV000087005/ccms_peak/raw/Bloom_2A_C_pooled_1.mzML	0	0	0	0	0	0	0	0	1	0	0	0	0	0	0	0	1	0	0	0	0	0	0	0	0	0	0	0	0	1	0	0	0	0	0	0	0	0	0	0	0	0
f.MSV000086178/ccms_peak/36.mzML	0	0	0	0	0	0	0	0	0	1	0	0	0	0	0	0	1	0	0	0	0	0	0	0	0	0	0	0	0	0	0	0	0	0	0	0	0	0	0	0	0	0
f.MSV000086178/ccms_peak/222.mzML	0	0	0	0	0	0	0	0	0	0	1	0	0	1	0	0	1	0	0	1	0	0	0	0	0	0	0	0	0	0	0	1	0	0	0	1	0	1	0	1	0	0
f.MSV000084753/ccms_peak/raw/F7_6.mzML	0	0	0	0	0	0	0	0	0	0	1	1	0	0	1	0	0	0	0	0	0	0	0	0	0	0	0	0	0	0	0	0	1	0	0	1	0	0	0	0	1	0
f.MSV000082973/ccms_peak/haddad_IH_IC_july2018/mzxml_files_fecal/A45_182_16.mzML	0	0	0	0	0	0	0	0	0	0	1	0	1	0	1	0	0	0	0	0	0	0	0	0	0	0	0	0	0	0	0	0	0	0	0	1	0	0	0	1	1	0
f.MSV000085120/ccms_peak/Plate 9/BAX750_6x_GE2_01_24205.mzML	0	0	0	0	0	0	0	0	0	0	1	0	0	0	1	0	0	0	0	1	0	0	0	0	0	0	0	0	0	0	0	0	0	0	0	0	0	0	0	0	0	0
f.MSV000084045/ccms_peak/100_pre_1.mzML	0	0	0	0	0	0	0	0	0	0	0	0	0	0	0	1	0	0	0	0	0	0	0	0	0	0	0	0	0	0	0	0	0	0	0	0	0	0	0	0	0	0
f.MSV000086178/ccms_peak/220.mzML	0	0	0	0	0	0	0	0	0	0	1	0	0	1	0	0	1	1	1	1	0	0	0	0	0	0	0	0	0	0	0	0	0	0	0	0	0	0	0	1	0	0
f.MSV000086178/ccms_peak/49.mzML	0	0	0	0	0	0	0	0	0	0	0	0	0	1	0	0	1	0	1	0	0	0	0	0	0	0	0	0	0	0	0	0	0	0	0	0	0	1	0	0	0	0
f.MSV000086178/ccms_peak/52.mzML	0	0	0	0	0	0	0	0	0	0	0	0	0	0	0	0	1	0	0	1	0	0	0	0	0	0	0	0	0	0	0	0	0	0	0	0	0	1	0	0	0	0
f.MSV000082480/ccms_peak/mzXML/A23_119_15.mzML	0	0	0	0	0	0	0	0	0	0	1	0	1	0	1	0	0	0	0	0	1	0	0	0	0	0	0	0	0	0	0	0	0	0	0	1	0	1	0	0	0	0
f.MSV000085120/ccms_peak/Plate 5/BAX430_2x_GH1_01_23683.mzML	1	0	0	0	0	0	0	0	1	0	0	0	0	0	0	0	1	0	0	0	0	1	0	0	0	0	0	0	0	1	0	0	0	0	0	0	0	1	0	0	0	0
f.MSV000085480/ccms_peak/190626_Irina_OMZ_ENTP17/ETNP_30_SIO.mzML	0	1	0	0	0	0	0	0	0	0	0	0	0	0	0	0	0	0	0	0	0	0	1	0	0	0	0	0	0	0	0	0	0	0	0	0	0	0	0	0	0	0
f.MSV000083664/ccms_peak/mzxml/Non_Buffered/Non_Buffer_Samples/S78_BH2_01_42129.mzML	0	0	0	0	0	0	0	0	0	0	0	0	0	0	0	0	0	0	0	0	0	0	0	1	0	0	0	0	0	1	0	1	0	0	0	1	0	0	0	0	0	0
f.MSV000084630/ccms_peak/RAW/A45_182_6.mzML	0	0	1	0	0	0	0	0	0	1	0	0	0	0	0	0	1	0	0	1	0	0	0	0	0	1	0	0	0	0	0	0	1	0	0	0	0	0	0	1	1	0
f.MSV000085480/ccms_peak/190626_Irina_OMZ_ENTP17/ETNP_19.mzML	0	1	0	0	0	0	0	0	0	0	0	0	0	0	0	0	1	0	0	0	0	0	1	0	0	0	0	1	0	1	0	0	0	0	0	0	0	1	0	0	0	1
f.MSV000084775/ccms_peak/mzXML/Samples/FIT292E3CAL_GF6_01_50257.mzML	0	0	0	0	0	0	0	0	0	0	0	0	0	0	0	0	0	0	0	1	0	0	0	0	0	0	0	0	1	0	1	0	0	0	0	0	0	0	0	0	0	0
f.MSV000086721/ccms_peak/mzxmls/SCFM3-D5_P1-H-11_01_7499.mzML	0	0	0	0	0	0	0	0	1	0	0	0	0	0	0	0	0	0	0	0	0	0	0	0	0	0	0	0	0	1	0	0	0	0	0	0	0	0	0	0	0	0
f.MSV000084908/ccms_peak/Fecal_mzXML/Plate_03/FIT252E3CAL_BA12_01_52107.mzML	0	0	0	0	0	0	0	0	0	0	0	0	0	0	0	0	0	0	0	0	0	0	0	0	0	0	0	0	0	0	1	0	0	0	0	0	0	0	0	0	1	0
f.MSV000086178/ccms_peak/224.mzML	0	0	0	0	0	0	0	0	0	0	0	0	0	1	0	0	1	0	0	1	0	0	0	0	0	0	0	0	0	0	0	1	0	0	0	1	0	1	0	0	0	0
f.MSV000086178/ccms_peak/128.mzML	0	1	0	0	0	0	0	0	0	0	0	0	0	1	0	0	1	0	0	0	0	0	0	0	0	0	0	0	0	0	0	0	1	0	0	0	0	1	0	0	0	0
f.MSV000084099/ccms_peak/data_mzxml_20180912_New/G85363_rerun_gas_BC5_01_37209.mzML	0	0	0	0	0	0	0	0	0	0	0	0	0	0	0	0	0	0	0	0	0	1	0	0	0	0	0	0	0	0	0	1	0	1	0	1	0	1	0	1	0	0
f.MSV000084556/ccms_peak/Raw_data/FD019_T1.mzML	0	0	0	0	0	0	0	0	0	0	0	0	0	0	0	0	0	0	0	0	0	0	0	0	0	0	0	0	1	0	1	0	1	0	1	1	0	0	0	0	1	0
f.MSV000086178/ccms_peak/39.mzML	0	0	0	0	0	0	0	0	0	0	0	0	0	0	0	0	1	0	0	0	0	0	0	0	0	0	0	0	0	0	0	0	0	0	0	1	0	1	0	0	0	0
MSV000080673	0	0	0	0	0	0	0	0	0	0	0	0	0	0	0	0	0	0	0	0	0	0	0	0	0	0	0	0	0	0	0	0	0	0	0	0	1	0	0	0	0	0
f.MSV000087021/ccms_peak/KRuMBS_Monodiet_trials_Feb2020/W5_HG_M_GH1_01_56834.mzML	0	0	0	0	0	0	0	0	0	0	0	0	0	0	0	0	0	0	0	0	0	0	0	0	0	0	0	0	0	0	0	0	0	0	0	0	0	1	0	0	0	0
f.MSV000082973/ccms_peak/haddad_IH_IC_july2018/mzxml_files_fecal/A45_181_21.mzML	0	0	0	0	0	0	0	0	0	0	1	0	1	0	1	0	0	0	1	1	0	1	0	0	0	0	0	0	0	0	0	0	0	0	0	1	0	0	1	1	0	0
f.MSV000085120/ccms_peak/Plate 3/BAX182_2x_BA6_01_23363.mzML	0	0	0	0	0	0	0	0	1	0	0	0	0	0	0	0	1	0	0	0	0	0	0	0	0	0	0	0	0	0	0	0	0	0	0	0	0	1	0	0	1	0
f.MSV000085480/ccms_peak/190626_Irina_OMZ_ENTP17/ETNP_26.mzML	0	1	0	0	0	0	0	0	0	0	0	0	0	0	0	0	1	0	0	0	0	0	1	0	0	0	0	0	0	0	0	0	0	0	0	0	0	1	0	0	0	1
f.MSV000083889/ccms_peak/raw/2019_2_22_Holl_DOM_2.mzML	1	0	0	0	0	0	0	0	1	0	0	0	0	0	0	0	1	0	0	0	0	1	0	0	0	0	0	0	0	1	0	0	0	0	0	0	0	0	0	0	0	0
f.MSV000086178/ccms_peak/158.mzML	0	1	0	0	0	0	0	0	0	0	0	0	0	1	0	0	1	0	0	0	0	0	0	0	0	0	0	0	0	0	0	0	0	0	0	0	0	1	0	0	0	0
f.MSV000084630/ccms_peak/RAW/A45_181_11_dil1for3_TrpCDCA_0_3uM.mzML	0	1	1	0	0	0	0	0	0	1	0	0	0	0	0	0	1	0	0	0	0	0	0	0	0	1	0	0	0	0	0	0	1	0	0	0	0	0	0	1	0	0
f.MSV000082972/ccms_peak/haddad_ApoE_fecal_jan2018/A22_114_20.mzML	0	0	0	1	0	0	0	0	0	0	1	0	0	0	0	0	0	1	0	0	0	0	0	0	0	0	0	0	0	0	0	0	0	0	0	1	0	1	0	0	0	0
f.MSV000085120/ccms_peak/Plate 9/BAX737_2x_GC11_01_24179.mzML	0	0	0	0	1	0	0	0	1	0	0	0	0	0	0	0	1	0	0	0	0	1	0	0	0	0	0	0	0	0	0	1	0	0	0	1	0	0	0	0	0	0
f.MSV000084475/ccms_peak/mzXML files/FCM Plates/FCM Plate 1A/HM_846_BD12_01_45776.mzML	0	0	0	0	0	1	0	0	0	0	0	0	0	0	0	0	0	1	0	0	0	0	0	0	0	0	0	0	0	0	1	0	0	0	0	0	0	0	0	0	0	0
f.MSV000080183/ccms_peak/IHH_4Weeks/38-F-04.mzXML	0	0	0	0	0	0	1	0	0	0	0	0	0	0	0	0	1	0	0	0	0	0	0	0	0	0	0	0	0	0	0	0	0	0	0	0	0	0	0	0	0	0
f.MSV000084475/ccms_peak/mzXML files/FCM Plates/FCM Plate 1B/HM_856_GD10_01_45869.mzML	0	1	1	0	0	0	0	1	0	1	0	0	0	0	0	0	0	0	0	0	0	0	1	0	0	0	0	0	0	0	1	0	0	0	0	0	0	0	0	0	0	0
f.MSV000087005/ccms_peak/raw/Bloom_2A_B_pooled_2.mzML	0	0	0	0	0	0	0	0	1	0	0	0	0	0	0	0	1	0	0	0	0	0	0	0	0	0	0	0	0	1	0	0	0	0	0	0	0	0	0	0	0	0
f.MSV000086178/ccms_peak/23.mzML	0	0	0	0	0	0	0	0	0	1	0	0	0	0	0	0	1	0	0	0	0	0	0	0	0	0	0	0	0	0	0	0	0	0	0	0	0	1	0	0	0	0
f.MSV000084753/ccms_peak/raw/F56_6.mzML	0	0	0	0	0	0	0	0	0	0	0	1	0	0	1	0	1	0	0	0	0	0	0	0	0	0	0	0	0	0	0	0	1	0	0	1	0	0	0	0	0	0
f.MSV000084753/ccms_peak/raw/F35_6.mzML	0	0	0	0	0	0	0	0	0	0	0	1	0	1	0	0	0	0	0	0	0	0	0	0	0	0	0	0	0	0	0	0	1	0	0	1	0	0	0	0	0	0
f.MSV000085120/ccms_peak/Plate 9/BAX717_2x_GB2_01_24151.mzML	0	0	0	0	0	0	0	0	1	0	0	0	0	0	1	0	1	0	0	0	0	0	0	0	0	0	0	0	0	0	0	0	0	0	0	0	0	1	0	0	0	0
f.MSV000084045/ccms_peak/100_post_2.mzML	0	0	0	0	0	0	0	0	1	0	0	0	0	0	0	1	0	0	0	0	0	0	0	0	0	0	0	0	0	0	0	0	0	0	0	0	0	0	0	0	0	0
f.MSV000087021/ccms_peak/KRuMBS_Monodiet_trials_Feb2020/W5_G2_M_GA11_01_56595.mzML	0	0	0	0	0	0	0	0	0	0	0	0	0	0	0	0	1	0	0	0	0	0	0	0	0	0	0	0	0	0	0	0	0	0	0	0	0	1	0	0	0	0
f.MSV000086178/ccms_peak/219.mzML	0	0	0	0	0	0	0	0	0	0	0	0	0	1	0	0	1	1	0	1	0	0	0	0	0	0	0	0	0	0	0	0	0	0	0	1	0	1	0	0	0	0
f.MSV000086178/ccms_peak/48.mzML	0	0	0	0	0	0	0	0	0	0	0	0	0	0	0	0	1	0	0	1	0	0	0	0	0	0	0	0	0	0	0	0	0	0	0	0	0	1	0	0	0	0
f.MSV000082480/ccms_peak/mzXML/A23_117_05.mzML	0	0	1	0	0	0	0	0	0	0	1	0	0	0	1	0	0	1	0	0	1	0	0	0	0	0	0	0	0	0	0	0	0	0	0	1	0	1	0	0	0	0
f.MSV000085120/ccms_peak/Plate 4/BAX317_2x_BE9_01_23529.mzML	1	0	0	0	0	0	0	0	1	0	0	0	0	0	0	0	1	0	0	0	0	1	0	0	0	0	0	0	0	1	0	0	0	0	0	0	0	1	0	0	0	0
f.MSV000085480/ccms_peak/190626_Irina_OMZ_ENTP17/ETNP_27.mzML	0	1	0	0	0	0	0	0	0	0	0	0	0	0	0	0	1	0	0	0	0	0	1	0	0	0	0	0	0	0	0	0	0	0	0	0	0	0	0	0	0	0
f.MSV000083664/ccms_peak/mzxml/Non_Buffered/Non_Buffer_Samples/S16_BB6_01_42051.mzML	0	0	0	0	0	0	0	0	0	0	0	1	0	0	1	0	0	1	0	0	1	0	0	1	0	0	0	0	0	1	1	1	0	0	0	1	0	0	0	0	0	0
f.MSV000083664/ccms_peak/mzxml/Buffered/Buffer_Samples/BS77_BG12_01_42347.mzML	0	0	0	0	0	0	0	0	0	0	0	0	0	0	0	0	0	0	0	0	0	0	0	0	1	0	0	0	0	1	0	0	0	0	0	0	0	0	0	0	0	0
f.MSV000084775/ccms_peak/mzXML/Samples/FIT271E3CAL_BA9_01_50299.mzML	0	0	0	0	0	0	0	0	0	0	0	0	0	0	0	0	0	0	0	0	0	0	0	0	0	0	0	0	1	0	1	0	1	0	0	0	0	1	0	0	0	0
f.MSV000086721/ccms_peak/mzxmls/SCFM3-D4_P1-H-10_01_7498.mzML	0	0	0	0	0	0	0	0	1	0	0	0	0	0	0	0	0	0	0	0	0	0	0	0	0	0	0	0	0	1	0	0	0	0	0	0	0	0	0	0	0	0
f.MSV000084908/ccms_peak/Fecal_mzXML/Plate_03/FIT202E3CAL_BB10_01_52118.mzML	0	0	0	0	0	0	0	0	0	0	0	0	0	0	0	0	0	0	0	0	0	0	0	0	0	0	0	0	0	0	1	1	0	0	0	1	0	0	0	0	1	0
f.MSV000084775/ccms_peak/mzXML/Samples/FIT344E3CAL_GE10_01_50247.mzML	0	0	0	0	0	0	0	0	0	0	0	0	0	0	0	0	0	0	0	0	0	0	0	0	0	0	0	0	0	0	0	0	1	0	0	0	0	1	0	0	0	0
f.MSV000084099/ccms_peak/data_mzxml_20180912_New/G85354_RE3_01_37050.mzML	0	0	0	0	1	0	0	0	1	1	1	1	0	0	0	0	1	0	0	0	0	1	0	0	0	0	0	0	0	1	0	1	1	1	0	1	0	1	0	1	0	0
f.MSV000084556/ccms_peak/Raw_data/FD003_T3.mzML	0	0	0	0	0	0	0	0	1	0	0	0	0	0	0	0	0	0	0	0	0	0	0	0	0	0	0	0	0	1	0	0	0	0	1	0	0	0	0	0	0	0
MSV000080183	0	0	0	0	0	0	0	0	0	0	0	0	0	0	0	0	0	0	0	0	0	0	0	0	0	0	0	0	0	0	0	0	0	0	0	0	1	0	0	0	0	0
f.MSV000082973/ccms_peak/haddad_IH_IC_july2018/mzxml_files_fecal/A45_181_11.mzML	0	0	0	0	0	0	0	0	0	0	1	0	1	0	0	0	0	0	0	0	0	0	0	0	0	0	0	0	0	0	0	0	1	0	0	1	0	0	1	1	1	0
f.MSV000085120/ccms_peak/Plate20/BAX1672_2x_GB1_01_25733.mzML	0	1	0	0	0	0	0	0	0	0	0	0	0	0	1	0	1	0	0	0	0	0	1	0	0	0	0	0	0	0	0	0	0	0	0	1	0	1	0	0	1	0
f.MSV000083889/ccms_peak/raw/2019_2_22_Holl_DOM_1.mzML	1	0	0	0	0	0	0	0	1	0	0	0	0	0	0	0	1	0	0	0	0	1	0	0	0	0	0	0	0	1	0	0	0	0	0	0	0	0	0	0	0	0
f.MSV000086178/ccms_peak/157.mzML	0	1	0	0	0	0	0	0	0	0	0	0	0	0	0	0	1	0	0	0	0	0	0	0	0	0	0	0	0	0	0	0	0	0	0	0	0	1	0	0	0	0
f.MSV000084630/ccms_peak/RAW/A45_181_11_dil1for3_PheDCA_0_3uM.mzML	0	1	1	0	0	0	0	0	0	1	0	0	0	0	0	0	1	0	0	0	0	0	0	0	0	1	0	0	0	0	0	0	1	0	0	0	0	0	0	1	0	0
f.MSV000082972/ccms_peak/haddad_ApoE_fecal_jan2018/A22_114_15.mzML	0	0	1	1	0	0	0	0	0	0	1	0	1	0	1	0	0	1	0	0	0	0	0	0	0	0	0	0	0	0	0	0	0	0	0	1	0	0	0	0	1	0
f.MSV000085120/ccms_peak/Plate 4/BAX315_2x_BE7_01_23527.mzML	1	0	1	0	1	0	0	0	1	0	0	0	0	0	0	0	1	0	0	0	0	0	0	0	0	0	0	0	0	1	0	0	0	0	0	0	0	1	0	0	0	0
f.MSV000084475/ccms_peak/mzXML files/FCM Plates/FCM Plate 1A/HM_412_BD9_01_45773.mzML	0	0	0	0	0	1	0	0	0	1	0	0	0	0	0	0	0	1	0	0	0	0	0	0	0	0	0	0	0	0	0	0	0	0	0	0	0	0	0	0	0	0
f.MSV000080183/ccms_peak/AIR_8Weeks/09-F-14.mzXML	0	0	1	0	0	0	1	0	1	0	1	1	0	1	1	0	1	1	0	1	0	1	0	0	0	1	0	0	0	0	0	0	0	1	0	1	0	1	0	0	0	0
f.MSV000084475/ccms_peak/mzXML files/FCM Plates/FCM Plate 1B/HM_848_GE1_01_45874.mzML	0	0	0	0	0	0	0	1	1	0	0	0	0	0	0	0	0	1	0	0	0	0	0	0	0	0	0	0	0	0	0	0	0	0	0	0	0	0	0	0	0	0
f.MSV000087005/ccms_peak/raw/Bloom_2A_B_pooled_1.mzML	0	0	0	0	0	0	0	0	1	0	0	0	0	0	0	0	1	0	0	0	0	0	0	0	0	0	0	0	0	1	0	0	0	0	0	0	0	0	0	0	0	0
f.MSV000086178/ccms_peak/149.mzML	0	0	0	0	0	0	0	0	0	1	0	0	0	1	0	1	1	0	0	0	0	0	0	0	0	0	0	0	0	0	0	0	0	0	0	0	0	1	0	0	0	0
f.MSV000086178/ccms_peak/205.mzML	0	0	0	0	0	0	0	0	0	0	1	0	0	1	0	0	1	1	0	1	0	0	0	0	0	0	0	0	0	0	0	1	0	0	0	1	0	1	0	0	0	0
f.MSV000084753/ccms_peak/raw/F56_5.mzML	0	0	0	0	0	0	0	0	0	0	0	1	0	0	1	0	1	0	0	0	0	0	0	0	0	0	0	0	0	0	0	0	0	0	0	1	0	0	0	0	1	0
f.MSV000084753/ccms_peak/raw/F35_3.mzML	0	0	0	0	0	0	0	0	0	0	0	1	0	1	1	0	0	0	0	0	0	0	0	0	0	0	0	0	0	0	0	0	1	0	0	0	0	0	0	0	1	0
f.MSV000084045/ccms_peak/100_post_1.mzML	0	0	0	0	0	0	0	0	1	0	0	0	0	0	0	1	0	0	0	0	0	0	0	0	0	0	0	0	0	0	0	0	0	0	0	0	0	0	0	0	0	0
f.MSV000087021/ccms_peak/KRuMBS_Monodiet_trials_Feb2020/W5_G1_M_GF9_01_56696.mzML	0	0	0	0	0	0	0	0	0	0	0	0	0	0	0	0	1	0	0	0	0	0	0	0	0	0	0	0	0	0	0	0	0	0	0	0	0	1	0	0	0	0
f.MSV000086178/ccms_peak/214.mzML	0	0	0	0	0	0	0	0	0	0	0	0	0	0	0	0	1	1	1	0	0	0	0	0	0	0	0	0	0	0	0	1	0	0	0	0	0	1	0	0	0	0
f.MSV000086178/ccms_peak/46.mzML	0	0	0	0	0	0	0	0	0	0	0	0	0	0	0	0	1	0	0	1	0	0	0	0	0	0	0	0	0	0	0	0	0	0	0	0	0	1	0	0	0	0
f.MSV000082480/ccms_peak/mzXML/A22_116_20.mzML	0	0	0	0	0	0	0	0	0	0	1	0	0	0	1	0	0	0	0	0	1	0	0	0	0	0	0	0	0	0	0	0	0	0	0	0	0	1	0	0	0	0
f.MSV000085120/ccms_peak/Plate16/BAX1325_6x_GB6_01_25216.mzML	1	0	0	0	0	0	0	0	1	0	0	0	0	0	0	0	1	0	0	0	0	1	0	0	0	0	0	0	0	0	0	0	0	0	0	0	0	1	0	0	0	0
f.MSV000085480/ccms_peak/190626_Irina_OMZ_ENTP17/ETNP_22.mzML	0	1	0	0	0	0	0	0	0	0	0	0	0	0	0	0	0	0	0	0	0	0	1	0	0	0	0	0	0	0	0	0	0	0	0	0	0	0	0	0	0	0
f.MSV000083664/ccms_peak/mzxml/Buffered/Buffer_Samples/BS37_BD5_01_42300.mzML	0	0	0	0	0	0	0	0	0	0	0	0	0	0	0	0	0	0	0	0	0	0	0	1	1	0	0	0	0	1	0	0	0	0	0	0	0	0	0	0	0	0
f.MSV000080905/ccms_peak/Raw/Plate2/P2_EMP_19.mzML	0	0	0	0	0	0	0	0	0	0	0	0	0	0	0	0	0	0	0	0	0	0	0	0	0	0	0	1	0	0	0	0	0	0	0	0	0	0	0	0	0	0
f.MSV000084775/ccms_peak/mzXML/Samples/FIT268E3CAL_GC7_01_50215.mzML	0	0	0	0	0	0	0	0	1	0	0	0	0	0	0	0	0	0	0	0	0	0	0	0	0	0	0	0	1	0	1	0	1	0	0	0	0	0	0	0	1	0
f.MSV000086721/ccms_peak/mzxmls/SCFM3-D3_P1-G-12_01_7485.mzML	0	0	0	0	0	0	0	0	1	0	0	0	0	0	0	0	0	0	0	0	0	0	0	0	0	0	0	0	0	1	0	0	0	0	0	0	0	0	0	0	0	0
f.MSV000084908/ccms_peak/Fecal_mzXML/Plate_03/150675_332_BD11_01_52145.mzML	0	0	0	0	0	0	0	0	0	0	0	1	0	0	0	0	0	0	0	1	0	0	0	0	0	0	0	0	0	0	1	0	0	0	0	0	0	0	0	1	1	0
f.MSV000086178/ccms_peak/221.mzML	0	0	0	0	0	0	0	0	0	0	0	0	0	1	0	0	1	0	0	1	0	0	0	0	0	0	0	0	0	0	0	1	0	0	0	0	0	1	0	0	0	0
f.MSV000084099/ccms_peak/data_mzxml_20180912_New/G85321_BH9_01_37189.mzML	0	0	0	0	0	0	0	0	0	1	1	1	0	1	1	0	0	0	1	0	0	0	0	0	0	0	0	0	0	0	0	1	1	1	0	1	0	1	0	1	0	0
f.MSV000084556/ccms_peak/Raw_data/FD001_T2.mzML	0	0	0	0	0	0	0	0	0	0	0	0	0	0	0	0	0	0	0	0	0	0	0	0	0	0	0	0	0	0	0	0	0	0	1	0	0	0	0	0	0	0
MSV000081477	0	0	0	0	0	0	0	0	0	0	0	0	0	0	0	0	0	0	0	0	0	0	0	0	0	0	0	0	0	0	0	0	0	0	0	0	1	0	0	0	0	0
f.MSV000081354/ccms_peak/mzXML_Files/Samples_Control/X3079588.mzXML	0	0	0	0	0	0	0	0	0	0	0	0	0	0	0	0	0	0	0	0	0	0	0	0	0	0	0	0	0	0	1	0	0	0	0	0	0	1	1	0	0	0
f.MSV000085120/ccms_peak/Plate18/BAX1510_2x_GC4_01_25482.mzML	0	0	0	0	0	0	0	0	0	0	0	0	0	0	1	0	1	0	0	0	0	0	0	0	0	0	0	0	0	0	0	0	0	0	0	0	0	1	0	0	1	0
f.MSV000081354/ccms_peak/mzXML_Files/Samples_Control/X3078539.mzXML	0	0	0	0	0	0	0	0	0	0	0	0	0	0	0	0	0	0	0	0	0	0	0	0	0	0	0	0	0	0	0	0	0	0	0	0	0	1	0	0	0	1
f.MSV000083889/ccms_peak/raw/2019_2_21_Holl_DOM_2.mzML	1	0	0	0	0	0	0	0	1	0	0	0	0	0	0	0	0	0	0	0	0	1	0	0	0	0	0	0	0	0	0	0	0	0	0	0	0	0	0	0	0	0
f.MSV000086178/ccms_peak/156.mzML	0	1	0	0	0	0	0	0	0	0	0	0	0	0	0	0	1	0	0	0	0	0	0	0	0	0	0	0	0	0	0	0	0	0	0	0	0	1	0	0	0	0
f.MSV000084630/ccms_peak/RAW/A45_181_11_dil1for3_PheCDCA_0_3uM.mzML	0	0	1	0	0	0	0	0	0	1	0	0	0	0	0	0	1	0	0	1	0	0	0	0	0	1	0	0	0	0	0	0	1	0	0	0	0	0	0	1	1	0
f.MSV000082972/ccms_peak/haddad_ApoE_fecal_jan2018/A22_114_10.mzML	0	0	1	1	0	0	0	0	0	1	1	0	1	0	1	0	0	1	0	0	0	0	0	0	0	0	0	0	0	0	0	0	0	0	0	1	0	1	0	1	1	0
f.MSV000085120/ccms_peak/Plate 3/BAX197_2x_BB10_01_23377.mzML	1	0	0	0	1	0	0	0	1	0	0	0	0	0	1	0	1	0	0	0	0	0	0	0	0	0	0	0	0	1	0	0	0	0	0	0	0	1	0	0	0	0
f.MSV000080183/ccms_peak/AIR_6Weeks/28-F-12.mzXML	0	0	1	0	0	0	1	0	1	0	0	0	0	1	0	0	1	0	0	0	0	0	0	0	0	0	0	0	0	0	0	0	0	0	0	0	0	1	0	0	0	0
f.MSV000084475/ccms_peak/mzXML files/FCM Plates/FCM Plate 1B/HM_846_GD12_01_45871.mzML	0	0	0	0	0	0	0	1	1	0	0	0	0	0	0	0	0	1	0	0	0	0	0	0	0	0	0	0	0	0	0	0	0	0	0	0	0	0	0	0	0	0
f.MSV000087005/ccms_peak/raw/Bloom_2A_A_pooled_2.mzML	0	0	0	0	0	0	0	0	1	0	0	0	0	0	0	0	1	0	0	0	0	0	0	0	0	0	0	0	0	1	0	0	0	0	0	0	0	0	0	0	0	0
f.MSV000086178/ccms_peak/204.mzML	0	0	0	0	0	0	0	0	0	0	1	0	0	0	0	0	1	1	0	0	0	0	0	0	0	0	0	0	0	0	0	0	0	0	0	0	0	0	0	0	0	0
f.MSV000084753/ccms_peak/raw/F56_4.mzML	0	0	0	0	0	0	0	0	0	0	0	1	0	0	1	0	1	0	0	0	0	0	0	0	0	0	0	0	0	0	0	0	1	0	0	1	0	0	0	0	0	0
f.MSV000084753/ccms_peak/raw/F35_1.mzML	0	0	0	0	0	0	0	0	0	0	0	1	0	1	1	0	0	0	0	0	0	0	0	0	0	0	0	0	0	0	0	0	1	0	0	1	0	0	0	0	0	0
f.MSV000085120/ccms_peak/Plate 8/BAX699_2x_BH6_01_24120.mzML	0	0	0	0	0	0	0	0	1	0	0	0	0	0	1	0	1	0	0	0	0	0	0	0	0	0	0	0	0	0	0	0	0	0	0	0	0	1	0	0	0	0
f.MSV000083183/ccms_peak/raw/100_pre_2.mzML	0	0	0	0	0	0	0	0	0	0	0	0	0	0	0	1	0	0	0	0	0	0	0	0	0	0	0	0	0	0	0	0	0	0	0	0	0	0	0	0	0	0
f.MSV000087021/ccms_peak/KRuMBS_Monodiet_trials_Feb2020/W4_ST_M_GG9_01_56711.mzML	0	0	0	0	0	0	0	0	0	0	0	0	0	0	0	0	1	0	0	0	0	0	0	0	0	0	0	0	0	0	0	0	0	0	0	0	0	1	0	0	0	0
f.MSV000086178/ccms_peak/210.mzML	0	0	0	0	0	0	0	0	0	0	0	0	0	1	0	0	1	0	1	0	0	0	0	0	0	0	0	0	0	0	0	0	0	0	0	0	0	1	0	0	0	0
f.MSV000086178/ccms_peak/225.mzML	0	0	0	0	0	0	0	0	0	0	0	0	0	1	0	0	1	0	0	1	0	0	0	0	0	0	0	0	0	0	0	0	0	0	0	0	0	1	0	0	0	0
f.MSV000082480/ccms_peak/mzXML/A22_116_15.mzML	0	0	1	0	0	0	0	0	0	1	1	0	1	0	1	0	0	0	0	0	1	0	0	0	0	0	0	0	0	0	0	0	1	0	0	1	0	1	0	1	0	0
f.MSV000084475/ccms_peak/mzXML files/RCM plates/Plate 3B/HM_263_GA1_01_46754.mzML	1	0	0	0	0	0	0	0	1	0	0	0	0	0	0	0	0	0	0	0	0	1	0	0	0	0	0	0	0	1	0	0	0	0	0	0	0	0	0	0	0	0
f.MSV000085480/ccms_peak/190626_Irina_OMZ_ENTP17/ETNP_1.mzML	0	1	0	0	0	0	0	0	0	0	0	0	0	0	0	0	0	0	0	0	0	0	1	0	0	0	0	0	0	0	0	0	0	0	0	0	0	0	0	0	0	0
f.MSV000083664/ccms_peak/mzxml/Buffered/Buffer_Samples/BS14_BB4_01_42273.mzML	0	0	0	0	0	0	0	0	1	0	0	0	0	0	0	0	0	1	0	0	0	0	0	1	0	0	0	0	0	1	0	0	0	0	0	0	0	0	0	0	0	0
f.MSV000083664/ccms_peak/mzxml/Buffered/Buffer_Samples/BS22_BB12_01_42281.mzML	0	0	0	0	0	0	0	0	0	0	0	0	0	0	0	0	0	0	0	0	0	0	0	0	1	0	0	0	0	1	0	0	0	0	0	0	0	0	0	0	0	0
f.MSV000080905/ccms_peak/Raw/Plate1/P3_EMP_58.mzML	0	0	0	0	0	0	0	0	0	0	0	0	0	0	0	0	0	0	0	0	0	0	0	0	0	0	0	1	0	0	0	0	0	0	0	0	0	0	0	0	0	0
f.MSV000084775/ccms_peak/mzXML/Samples/FIT266E3CAL_GD6_01_50228.mzML	0	0	0	0	0	0	0	0	0	0	0	0	0	0	0	0	0	0	0	0	0	0	0	0	0	0	0	0	1	0	1	0	1	0	0	0	0	1	0	0	0	0
f.MSV000086721/ccms_peak/mzxmls/SCFM3-D2_P1-G-11_01_7484.mzML	0	0	0	0	0	0	0	0	1	0	0	0	0	0	0	0	0	0	0	0	0	0	0	0	0	0	0	0	0	1	0	0	0	0	0	0	0	0	0	0	0	0
f.MSV000084908/ccms_peak/Fecal_mzXML/Plate_02/FIT303E3CAL_GF7_01_52068.mzML	0	0	0	0	0	0	0	0	0	0	0	0	0	0	0	0	0	0	0	0	0	0	0	0	0	0	0	0	0	0	1	0	0	0	0	1	0	0	0	0	1	0
f.MSV000084775/ccms_peak/mzXML/Samples/FIT303E3CAL_GF7_01_50258.mzML	0	0	0	0	0	0	0	0	0	0	0	0	0	0	0	0	0	0	0	0	0	0	0	0	0	0	0	0	0	0	1	0	1	0	0	0	0	0	0	0	1	0
f.MSV000084099/ccms_peak/data_mzxml_20180912_New/G85284_BF12_01_37169.mzML	0	0	0	0	0	0	0	0	0	0	1	0	0	0	0	0	1	0	0	0	0	1	0	0	0	0	0	0	0	0	0	1	0	1	0	0	0	1	0	0	0	0
f.MSV000084556/ccms_peak/Raw_data/FD001_T1.mzML	0	0	0	0	0	0	0	0	0	0	0	0	0	0	0	0	0	0	0	0	0	0	0	0	0	0	0	0	0	0	0	0	0	0	1	0	0	0	0	0	0	0
f.MSV000084170/ccms_peak/BAX23_x6_BC1_01_14726.mzML	0	0	0	0	0	0	0	0	0	0	0	0	0	0	0	0	1	0	0	0	0	0	0	0	0	0	0	0	0	0	0	0	0	0	0	0	1	1	0	0	0	0
f.MSV000081354/ccms_peak/mzXML_Files/Samples_Buffered/X3079597.mzXML	0	0	0	0	0	0	0	0	0	0	0	0	0	0	0	0	0	0	0	0	0	0	0	0	0	0	0	0	0	0	1	0	1	0	0	1	0	0	1	0	0	1
f.MSV000085120/ccms_peak/Plate17/BAX1423_2x_BC5_01_25357.mzML	0	1	0	0	0	0	0	0	0	0	0	0	0	0	0	0	1	0	0	0	0	0	1	0	0	0	0	0	0	0	0	1	1	0	0	1	0	1	0	1	1	0
f.MSV000083889/ccms_peak/raw/2019_2_21_Holl_DOM_1.mzML	1	0	0	0	0	0	0	0	0	0	0	0	0	0	0	0	0	0	0	0	0	1	0	0	0	0	0	0	0	0	0	0	0	0	0	0	0	0	0	0	0	0
f.MSV000086178/ccms_peak/143.mzML	0	1	0	0	0	0	0	0	0	0	0	0	0	0	0	0	1	0	0	0	0	0	0	0	0	0	0	0	0	0	0	0	0	0	0	1	0	1	0	0	0	0
f.MSV000084630/ccms_peak/RAW/A45_181_11_dil1for3.mzML	0	0	1	0	0	0	0	0	0	1	0	0	0	0	0	0	1	0	0	0	0	0	0	0	0	1	0	0	0	0	0	0	1	0	0	1	0	0	0	1	1	0
f.MSV000082972/ccms_peak/haddad_ApoE_fecal_jan2018/A22_113_15.mzML	0	0	1	1	0	0	0	0	0	1	1	0	1	0	1	0	0	1	0	0	0	0	0	0	0	0	0	0	0	0	0	0	0	0	0	1	0	1	1	1	1	0
f.MSV000084099/ccms_peak/data_mzxml_20180912_New/G85420_BA11_01_37110.mzML	0	0	0	0	1	0	0	0	1	0	0	0	0	0	0	0	1	0	0	0	0	1	0	0	0	0	0	0	0	1	0	1	0	0	0	1	0	1	0	0	1	0
f.MSV000080183/ccms_peak/AIR_6Weeks/28-F-08.mzXML	1	0	1	0	0	0	1	0	1	0	1	1	0	0	1	0	1	0	0	0	0	1	0	0	0	1	0	0	0	0	0	0	0	1	0	1	0	0	0	0	0	0
f.MSV000084475/ccms_peak/mzXML files/FCM Plates/FCM Plate 1B/HM_633_GD6_01_45863.mzML	0	0	0	0	0	0	0	1	1	1	0	0	0	0	0	0	0	1	0	0	0	0	0	0	0	0	0	0	0	0	1	0	0	0	0	0	0	0	0	0	0	0
f.MSV000087005/ccms_peak/raw/Bloom_2A_A_pooled_1.mzML	0	0	0	0	0	0	0	0	1	0	0	0	0	0	0	0	1	0	0	0	0	0	0	0	0	0	0	0	0	1	0	0	0	0	0	0	0	0	0	0	0	0
f.MSV000084908/ccms_peak/Fecal_mzXML/Plate_03/FIT281E3CAL_BC7_01_52128.mzML	0	0	0	0	0	0	0	0	1	1	1	0	0	0	1	0	0	0	0	1	0	0	0	0	0	0	0	0	0	0	0	0	0	0	0	0	0	0	0	0	0	0
f.MSV000084753/ccms_peak/raw/F56_3.mzML	0	0	0	0	0	0	0	0	0	0	0	1	0	0	0	0	0	0	0	0	0	0	0	0	0	0	0	0	0	0	0	0	1	0	0	1	0	0	0	0	0	0
f.MSV000082973/ccms_peak/haddad_IH_IC_july2018/mzxml_files_fecal/A45_181_16.mzML	0	0	0	0	0	0	0	0	0	0	1	0	1	0	0	0	0	0	0	0	0	0	0	0	0	0	0	0	0	0	0	0	0	0	0	1	0	0	0	0	1	0
f.MSV000084753/ccms_peak/raw/F21_6.mzML	0	0	0	0	0	0	0	0	0	1	1	1	0	1	1	0	0	0	0	0	0	0	0	0	0	0	0	0	0	0	0	0	0	0	0	1	0	0	0	0	0	0
f.MSV000085120/ccms_peak/Plate 8/BAX698_2x_BH5_01_24119.mzML	0	0	0	0	0	0	0	0	0	0	1	0	0	0	1	0	1	0	0	0	0	0	0	0	0	0	0	0	0	0	0	0	0	0	0	0	0	1	0	0	0	0
f.MSV000083183/ccms_peak/raw/100_pre_1.mzML	0	0	0	0	0	0	0	0	0	0	0	0	0	0	0	1	0	0	0	0	0	0	0	0	0	0	0	0	0	0	0	0	0	0	0	0	0	0	0	0	0	0
f.MSV000087021/ccms_peak/KRuMBS_Monodiet_trials_Feb2020/W4_G1_M_GB10_01_56774.mzML	0	0	0	0	0	0	0	0	0	0	0	0	0	0	0	0	1	0	0	0	0	0	0	0	0	0	0	0	0	0	0	0	0	0	0	0	0	1	0	0	0	0
f.MSV000086178/ccms_peak/170.mzML	0	0	0	0	0	0	0	0	0	0	1	0	0	1	0	0	1	1	1	1	0	0	0	0	0	0	0	0	0	0	0	0	0	0	0	0	0	1	0	0	0	0
f.MSV000082480/ccms_peak/mzXML/A22_116_05.mzML	0	0	0	0	0	0	0	0	0	0	1	0	0	0	1	0	0	0	0	0	1	0	0	0	0	0	0	0	0	0	0	0	0	0	0	0	0	0	0	0	0	0
f.MSV000084475/ccms_peak/mzXML files/RCM plates/Plate 3A/HM_263_BA1_01_46873.mzML	1	0	0	0	0	0	0	0	1	0	0	0	0	0	0	0	0	0	0	0	0	1	0	0	0	0	0	0	0	0	0	0	0	0	0	0	0	0	0	0	0	0
f.MSV000085480/ccms_peak/190626_Irina_OMZ_ENTP17/ETNP_17.mzML	0	1	0	0	0	0	0	0	0	0	0	0	0	0	0	0	0	0	0	0	0	0	1	0	0	0	0	0	0	0	0	0	0	0	0	0	0	0	0	0	0	0
f.MSV000085120/ccms_peak/Plate 3/BAX200_2x_BC2_01_23381.mzML	0	0	0	0	0	0	0	0	0	0	0	0	0	0	0	0	1	0	0	0	0	0	0	1	0	0	0	0	0	1	0	1	0	0	0	0	0	1	0	0	0	0
f.MSV000083664/ccms_peak/mzxml/Buffered/Buffer_Samples/BS159_RF11_01_42446.mzML	0	0	0	0	0	0	0	0	1	0	0	1	0	0	0	0	0	0	0	0	0	0	0	0	1	0	0	0	0	0	0	0	0	0	0	0	0	0	0	0	0	0
f.MSV000086721/ccms_peak/mzxmls/SCFM3-D1_P1-G-10_01_7483.mzML	0	0	0	0	0	0	0	0	1	0	0	0	0	0	0	0	0	0	0	0	0	0	0	0	0	0	0	0	0	1	0	0	0	0	0	0	0	0	0	0	0	0
f.MSV000084908/ccms_peak/Fecal_mzXML/Plate_02/FIT293E3CAL_GF3_01_52064.mzML	0	0	0	0	0	0	0	0	0	0	0	0	0	0	0	0	0	0	0	0	0	0	0	0	0	0	0	0	0	0	1	0	0	0	0	0	0	0	0	0	1	0
f.MSV000086178/ccms_peak/207.mzML	0	0	0	0	0	0	0	0	0	0	0	0	0	1	0	0	1	0	0	1	0	0	0	0	0	0	0	0	0	0	0	1	0	0	0	1	0	1	0	0	0	0
f.MSV000084775/ccms_peak/mzXML/Samples/FIT293E3CAL_GF3_01_50254.mzML	0	0	0	0	0	0	0	0	0	0	0	0	0	0	0	0	0	0	0	0	0	0	0	0	0	0	0	0	0	0	1	0	1	0	0	0	0	0	0	0	1	0
f.MSV000084099/ccms_peak/data_mzxml_20180912_New/G85264_RE11_01_36806.mzML	0	0	0	0	0	0	0	0	0	0	1	1	0	1	1	0	1	0	0	0	0	1	0	0	0	1	0	0	0	0	0	1	0	1	0	1	0	1	0	1	0	0
f.MSV000084099/ccms_peak/data_mzxml_20180912_New/G85376_BE4_01_36621.mzML	0	0	0	0	0	0	0	0	0	1	1	1	0	0	0	0	1	0	0	0	0	1	0	0	0	0	0	0	0	0	0	1	0	0	1	1	0	1	0	1	0	0
f.MSV000086178/ccms_peak/217.mzML	0	0	0	0	0	0	0	0	0	0	0	0	0	1	0	0	1	0	0	0	0	0	0	0	0	0	0	0	0	0	0	0	0	0	0	1	0	1	0	0	0	0
f.MSV000081477/ccms_peak/mzXML/Plate6/C218_GG6_01_947.mzML	0	0	0	0	0	0	0	0	1	1	0	0	0	1	1	0	1	1	1	1	0	0	0	0	0	0	0	0	1	0	0	1	1	0	0	1	1	0	0	1	0	0
f.MSV000087021/ccms_peak/KRuMBS_Monodiet_trials_Feb2020/W4_PC_M_RG7_01_56709.mzML	0	0	0	0	0	0	0	0	0	0	0	0	0	0	0	0	0	0	0	0	0	0	0	0	0	0	0	0	0	0	0	0	0	0	0	0	0	1	0	0	0	0
f.MSV000084591/ccms_peak/mxXML_fecal/samples/sample_91_RH11_01_49253.mzML	0	0	0	0	0	0	0	0	0	0	0	0	0	0	0	0	0	0	0	0	0	0	0	0	0	0	0	0	0	1	1	0	1	0	0	1	0	0	1	0	0	0
f.MSV000085120/ccms_peak/Plate11/BAX883_2x_GA3_01_24410.mzML	0	1	0	0	0	0	0	0	1	0	1	0	0	0	1	0	1	0	0	1	0	0	1	0	0	0	0	0	0	0	0	1	0	0	0	1	0	1	0	0	1	0
f.MSV000083889/ccms_peak/raw/2019_2_20_Holl_DOM_2.mzML	1	0	0	0	0	0	0	0	0	0	0	0	0	0	0	0	0	0	0	0	0	1	0	0	0	0	0	0	0	0	0	0	0	0	0	0	0	0	0	0	0	0
f.MSV000082972/ccms_peak/haddad_ApoE_fecal_jan2018/A23_120_20.mzML	0	0	1	0	0	0	0	0	0	0	1	0	0	0	1	0	0	0	0	0	0	0	0	0	0	0	0	0	0	0	0	0	0	0	0	1	0	0	0	1	0	0
f.MSV000082972/ccms_peak/haddad_ApoE_fecal_jan2018/A21_111_15.mzML	0	0	1	1	0	0	0	0	0	1	1	0	1	0	1	0	0	1	0	0	0	0	0	0	0	0	0	0	0	0	0	0	0	0	0	1	0	1	0	1	1	0
f.MSV000084099/ccms_peak/data_mzxml_20180912_New/G85371_BG12_01_37181.mzML	0	0	0	0	1	0	0	0	0	0	1	0	0	0	0	0	0	0	0	0	0	1	0	0	0	0	0	0	0	0	0	1	0	0	0	1	0	1	0	0	0	0
f.MSV000080183/ccms_peak/AIR_6Weeks/26-F-07.mzXML	0	0	1	0	0	0	1	0	1	0	1	0	0	0	0	0	1	1	0	0	0	0	0	0	0	0	0	0	0	0	0	0	0	1	0	0	0	0	0	0	0	0
f.MSV000087005/ccms_peak/raw/Bloom1_pooled_2.mzML	0	0	0	0	0	0	0	0	1	0	0	0	0	0	0	0	1	0	0	0	0	0	0	0	0	0	0	0	0	0	0	0	0	0	0	0	0	0	0	0	0	0
f.MSV000084908/ccms_peak/Fecal_mzXML/Plate_03/FIT275E3CAL_BE3_01_52151.mzML	0	0	0	0	0	0	0	0	1	1	0	0	0	0	1	0	0	0	0	0	0	0	0	0	0	0	0	0	0	0	0	1	0	0	0	0	0	1	0	0	0	0
f.MSV000084753/ccms_peak/raw/F56_2.mzML	0	0	0	0	0	0	0	0	0	0	0	1	0	0	1	0	0	0	0	0	0	0	0	0	0	0	0	0	0	0	0	0	1	0	0	1	0	0	0	0	0	0
f.MSV000084753/ccms_peak/raw/F21_4.mzML	0	0	0	0	0	0	0	0	0	0	0	0	0	1	0	0	0	0	0	0	0	0	0	0	0	0	0	0	0	0	0	0	0	0	0	0	0	0	0	0	0	0
f.MSV000085120/ccms_peak/Plate 8/BAX682_2x_BF11_01_24095.mzML	0	1	0	0	0	0	0	0	1	0	0	0	0	0	1	0	1	0	1	1	0	0	0	0	0	0	0	0	0	1	0	0	0	0	0	0	0	1	0	0	0	0
f.MSV000083183/ccms_peak/raw/100_post_2.mzML	0	0	0	0	0	0	0	0	0	0	0	0	0	0	0	1	0	0	0	0	0	0	0	0	0	0	0	0	0	0	0	0	0	0	0	0	0	0	0	0	0	0
f.MSV000087021/ccms_peak/KRuMBS_Monodiet_trials_Feb2020/W3_ST_M_GE9_01_56766.mzML	0	0	0	0	0	0	0	0	0	0	0	0	0	0	0	0	1	0	0	0	0	0	0	0	0	0	0	0	0	0	0	0	0	0	0	0	0	0	0	0	0	0
f.MSV000086178/ccms_peak/175.mzML	0	0	0	0	0	0	0	0	0	0	0	0	0	0	0	0	1	1	0	0	0	0	0	0	0	0	0	0	0	0	0	0	0	0	0	0	0	0	0	0	0	0
f.MSV000086178/ccms_peak/154.mzML	0	0	0	0	0	0	0	0	0	0	0	0	0	0	0	0	1	0	1	0	0	0	0	0	0	0	0	0	0	0	0	0	0	0	0	0	0	1	0	0	0	0
f.MSV000082480/ccms_peak/mzXML/A22_115_10.mzML	0	0	0	0	0	0	0	0	0	0	1	0	0	0	1	0	0	1	0	0	1	0	0	0	0	0	0	0	0	0	0	0	0	0	0	1	0	1	0	0	0	0
f.MSV000084475/ccms_peak/mzXML files/RCM plates/Plate 2B/HM_994_GB7_01_46647.mzML	1	0	0	0	0	0	0	0	0	0	0	0	0	0	0	0	0	0	0	0	0	1	0	0	0	1	0	0	0	0	1	0	0	0	0	0	0	0	0	0	0	0
f.MSV000085480/ccms_peak/190626_Irina_OMZ_ENTP17/ETNP_68_SIO.mzML	0	1	0	0	0	0	0	0	0	0	0	0	0	0	0	0	1	0	0	0	0	0	1	0	0	0	0	0	0	0	0	0	0	0	0	0	0	0	0	0	0	0
f.MSV000083664/ccms_peak/mzxml/Buffered/Buffer_Samples/BS142_RE6_01_42427.mzML	0	0	0	0	0	0	0	0	0	0	0	0	0	0	0	0	0	0	0	0	0	0	0	0	1	0	0	0	0	1	0	0	0	0	0	0	0	0	0	0	0	0
f.MSV000084775/ccms_peak/mzXML/Samples/FIT252E3CAL_BA12_01_50302.mzML	0	0	0	0	0	0	0	0	0	0	0	0	0	0	0	0	0	0	0	0	0	0	0	0	0	0	0	0	1	0	1	0	1	0	0	0	0	0	0	0	1	0
f.MSV000086721/ccms_peak/mzxmls/SCFM3-C6_P1-H-9_01_7497.mzML	0	0	0	0	0	0	0	0	1	0	0	0	0	0	0	0	0	0	0	0	0	0	0	0	0	0	0	0	0	1	0	0	0	0	0	0	0	0	0	0	0	0
f.MSV000084908/ccms_peak/Fecal_mzXML/Plate_02/FIT292E3CAL_GF6_01_52067.mzML	0	0	0	0	0	0	0	0	0	0	0	0	0	0	0	0	0	0	0	1	0	0	0	0	0	0	0	0	0	0	1	0	0	0	0	0	0	0	0	0	0	0
f.MSV000084775/ccms_peak/mzXML/Samples/FIT275E3CAL_BE3_01_50350.mzML	0	0	0	0	0	0	0	0	1	0	0	0	0	0	0	0	1	0	0	0	0	0	0	0	0	0	0	0	0	1	1	0	1	0	0	0	0	1	0	0	0	0
f.MSV000084099/ccms_peak/data_mzxml_20180912_New/G85039_RA6_01_36465.mzML	0	0	0	0	0	0	0	0	0	0	0	0	0	0	0	0	0	0	0	0	0	0	0	0	0	0	0	0	0	1	0	1	0	1	0	1	0	1	0	1	0	0
f.MSV000084099/ccms_peak/data_mzxml_20180912_New/G84782_RC7_01_37030.mzML	0	0	0	0	0	0	0	0	0	1	0	1	0	0	0	0	0	0	0	0	0	1	0	0	0	0	0	0	0	0	0	1	0	0	1	1	0	0	0	0	0	0
f.MSV000086178/ccms_peak/211.mzML	0	0	0	0	0	0	0	0	0	0	0	0	0	1	0	0	1	0	0	0	0	0	0	0	0	0	0	0	0	0	0	0	0	0	0	1	0	0	0	0	0	0
f.MSV000081477/ccms_peak/mzXML/Plate6/C214_GC6_01_890.mzML	0	0	0	0	0	0	0	0	0	1	0	0	0	0	1	0	0	0	0	1	0	0	0	0	0	0	0	0	0	0	0	1	1	0	0	1	1	0	0	0	0	0
f.MSV000084591/ccms_peak/mxXML_fecal/samples/sample_14_RB4_01_49166.mzML	0	0	0	0	0	0	0	0	0	0	0	0	0	0	0	0	0	0	0	0	0	0	0	0	0	0	0	0	0	1	1	0	1	0	0	1	0	0	1	1	0	0
f.MSV000082323/ccms_peak/C371_Control-Sal2_Cecum_RD2_01_12753.mzML	0	0	0	0	0	0	0	0	0	0	0	1	0	0	0	0	1	0	0	0	0	0	0	0	0	0	0	0	0	0	0	0	0	0	0	0	0	1	0	0	0	1
f.MSV000083889/ccms_peak/raw/2019_2_19_Holl_DOM_2.mzML	1	0	0	0	0	0	0	0	1	0	0	0	0	0	0	0	0	0	0	0	0	1	0	0	0	0	0	0	0	1	0	0	0	0	0	0	0	0	0	0	0	0
f.MSV000082972/ccms_peak/haddad_ApoE_fecal_jan2018/A23_120_15.mzML	0	0	1	1	0	0	0	0	0	1	1	0	1	0	1	0	0	1	0	0	0	0	0	0	0	0	0	0	0	0	0	0	0	0	0	1	0	1	1	1	0	0
f.MSV000082972/ccms_peak/haddad_ApoE_fecal_jan2018/A21_110_15.mzML	0	0	1	1	0	0	0	0	0	0	0	0	0	0	1	0	0	0	0	0	0	0	0	0	0	0	0	0	0	0	0	0	0	0	0	1	0	1	0	1	1	0
f.MSV000080183/ccms_peak/AIR_6Weeks/25-F-03.mzXML	0	0	1	0	0	0	1	0	1	0	1	1	0	0	0	0	1	1	0	1	0	0	0	0	0	0	0	0	1	0	0	0	0	0	0	1	0	0	0	0	0	0
f.MSV000084475/ccms_peak/mzXML files/FCM Plates/FCM Plate 1B/HM_30_GE4_01_45877.mzML	0	0	0	0	0	0	0	1	1	1	0	0	0	0	0	0	0	0	0	0	0	0	0	0	0	0	0	0	0	0	0	0	0	0	0	0	0	0	0	0	0	0
f.MSV000087005/ccms_peak/raw/Bloom1_pooled_1.mzML	0	0	0	0	0	0	0	0	1	0	0	0	0	0	0	0	1	0	0	0	0	0	0	0	0	0	0	0	0	1	0	0	0	0	0	0	0	0	0	0	0	0
f.MSV000084908/ccms_peak/Fecal_mzXML/Plate_03/FIT273E3CAL_BB3_01_52111.mzML	0	0	0	0	0	0	0	0	0	1	0	0	0	0	1	0	0	0	0	1	0	0	0	0	0	0	0	0	0	0	0	0	0	0	0	0	0	0	0	0	0	0
f.MSV000084753/ccms_peak/raw/F56_1.mzML	0	0	0	0	0	0	0	0	0	0	1	1	0	0	1	0	0	0	0	0	0	0	0	0	0	0	0	0	0	0	0	0	1	0	1	1	0	0	0	0	1	0
f.MSV000082973/ccms_peak/haddad_IH_IC_july2018/mzxml_files_fecal/A45_179_16.mzML	0	0	0	0	0	0	0	0	0	0	0	0	1	0	1	0	0	0	0	1	0	0	0	0	0	0	0	0	0	0	0	0	0	0	0	0	0	0	0	0	0	0
f.MSV000084753/ccms_peak/raw/F14_6.mzML	0	0	0	0	0	0	0	0	0	1	0	1	0	1	0	0	0	0	0	0	0	0	0	0	0	0	0	0	0	0	0	0	0	0	0	0	0	0	0	0	0	0
f.MSV000085120/ccms_peak/Plate 8/BAX678_2x_BF7_01_24091.mzML	0	0	0	0	0	0	0	0	0	0	0	0	0	0	1	0	1	0	0	0	0	0	0	0	0	0	0	0	0	1	0	0	0	0	0	0	0	1	0	0	0	0
f.MSV000083183/ccms_peak/raw/100_post_1.mzML	0	0	0	0	0	0	0	0	0	0	0	0	0	0	0	1	0	0	0	0	0	0	0	0	0	0	0	0	0	0	0	0	0	0	0	0	0	0	0	0	0	0
f.MSV000087021/ccms_peak/KRuMBS_Monodiet_trials_Feb2020/W3_PC_M_RC9_01_56744.mzML	0	0	0	0	0	0	0	0	0	0	0	0	0	0	0	0	1	0	0	0	0	0	0	0	0	0	0	0	0	0	0	0	0	0	0	0	0	1	0	0	0	0
f.MSV000086178/ccms_peak/151.mzML	0	0	0	0	0	0	0	0	0	0	0	0	0	1	0	0	1	0	1	1	0	0	0	0	0	0	0	0	0	0	0	0	0	0	0	0	0	1	0	0	0	0
f.MSV000082480/ccms_peak/mzXML/A22_113_15.mzML	0	0	1	1	0	0	0	0	0	1	1	0	1	0	1	0	0	1	1	0	1	0	0	0	0	0	0	0	0	0	0	0	1	0	0	1	0	1	1	1	0	0
f.MSV000084475/ccms_peak/mzXML files/RCM plates/Plate 2B/HM_970_GB1_01_46639.mzML	1	0	0	0	0	0	0	0	1	0	0	0	0	0	0	1	0	0	0	0	0	1	0	0	0	1	0	0	0	1	0	0	0	0	0	0	0	0	0	0	0	0
f.MSV000085480/ccms_peak/190626_Irina_OMZ_ENTP17/ETNP_36.mzML	0	1	0	0	0	0	0	0	0	0	0	0	0	0	0	0	0	0	0	0	0	0	1	0	0	0	0	0	0	0	0	0	0	0	0	0	0	0	0	0	0	0
f.MSV000084475/ccms_peak/mzXML files/RCM plates/Plate 2A/HM_975_BB2_01_46543.mzML	0	0	0	0	0	0	0	0	0	0	0	0	0	0	0	1	0	0	0	0	0	0	0	1	0	1	0	0	0	1	0	0	1	0	0	0	0	0	0	0	0	0
f.MSV000083664/ccms_peak/mzxml/Non_Buffered/Non_Buffer_Samples/S75_BG10_01_42124.mzML	0	0	0	0	0	0	0	0	0	0	0	0	0	0	0	0	0	0	0	0	0	0	0	0	1	0	0	0	0	1	0	1	0	0	0	1	0	0	0	0	0	0
f.MSV000084775/ccms_peak/mzXML/Samples/FIT241E3CAL_GB6_01_50200.mzML	0	0	0	0	0	0	0	0	1	0	0	0	0	0	0	0	1	0	0	0	0	0	0	0	0	0	0	0	1	0	0	0	0	0	0	0	0	1	0	0	0	0
f.MSV000086721/ccms_peak/mzxmls/SCFM3-C5_P1-H-8_01_7496.mzML	0	0	0	0	0	0	0	0	1	0	0	0	0	0	0	0	0	0	0	0	0	0	0	0	0	0	0	0	0	1	0	0	0	0	0	0	0	0	0	0	0	0
f.MSV000084908/ccms_peak/Fecal_mzXML/Plate_02/FIT266E3CAL_GD6_01_52040.mzML	0	0	0	0	0	0	0	0	0	0	0	0	0	0	0	0	0	0	0	0	0	0	0	0	0	0	0	0	0	0	1	0	0	0	0	1	0	1	0	0	0	0
f.MSV000085446/ccms_peak/2w9.mzML	0	0	0	0	0	0	0	0	0	0	0	0	0	0	0	0	0	0	0	0	0	0	0	0	0	0	0	0	0	0	0	1	0	0	0	0	0	0	0	0	0	0
f.MSV000084099/ccms_peak/data_mzxml_20180912_New/G84985_RD4_01_36500.mzML	0	0	0	0	0	0	0	0	0	1	0	0	0	0	0	0	1	0	0	0	0	0	0	0	0	0	0	0	0	0	0	1	0	1	0	0	0	1	0	0	0	0
f.MSV000084099/ccms_peak/data_mzxml_20180912_New/G84777_RC2_01_36486.mzML	0	0	0	0	0	0	0	0	0	0	0	1	0	0	0	0	1	0	0	0	0	1	0	0	0	0	0	0	0	0	0	1	1	1	1	1	0	1	0	1	0	0
f.MSV000086178/ccms_peak/208.mzML	0	0	0	0	0	0	0	0	0	0	0	0	0	1	0	0	1	0	0	1	0	0	0	0	0	0	0	0	0	0	0	0	0	0	0	1	0	1	0	0	0	0
f.MSV000081477/ccms_peak/mzXML/Plate6/C211_GH5_01_960.mzML	0	0	0	0	0	0	0	0	0	1	0	0	0	1	1	0	1	1	0	1	0	0	0	0	0	0	0	0	1	0	0	1	1	1	0	1	1	0	0	1	1	0
f.MSV000080673/ccms_peak/2017.AmericanGut3K.mzXMLfiles/Samples/000021242_RB12_01_5021.mzML	0	0	0	0	0	0	0	0	0	0	0	0	0	0	0	0	0	0	0	0	0	0	0	0	0	0	0	0	0	0	0	0	0	0	0	0	1	0	1	0	0	0
f.MSV000084775/ccms_peak/mzXML/Samples/FIT306E3CAL_GE12_01_50249.mzML	0	0	0	0	0	0	0	0	1	0	0	0	0	0	0	0	0	0	0	0	0	0	0	0	0	0	0	0	0	0	0	0	0	0	0	0	0	0	0	0	1	0
f.MSV000082323/ccms_peak/C287_Control-PIC6_Fecal_RA8_01_12734.mzML	0	0	0	0	0	0	0	0	0	0	0	1	0	0	0	0	1	0	0	0	0	0	0	0	0	0	0	0	0	0	0	0	0	0	0	0	0	1	0	0	0	1
f.MSV000083889/ccms_peak/raw/2019_2_19_Holl_DOM_1.mzML	1	0	0	0	0	0	0	0	1	0	0	0	0	0	0	0	0	0	0	0	0	1	0	0	0	0	0	0	0	1	0	0	0	0	0	0	0	0	0	0	0	0
f.MSV000082972/ccms_peak/haddad_ApoE_fecal_jan2018/A23_120_10.mzML	0	0	1	0	0	0	0	0	0	1	1	0	0	0	1	0	0	0	0	0	0	0	0	0	0	0	0	0	0	0	0	0	0	0	0	1	0	1	0	0	0	0
f.MSV000082972/ccms_peak/haddad_ApoE_fecal_jan2018/A21_110_10.mzML	0	0	1	1	0	0	0	0	0	1	1	0	0	0	1	0	0	0	0	0	0	0	0	0	0	0	0	0	0	0	0	0	0	0	0	1	0	1	0	1	1	0
f.MSV000084099/ccms_peak/data_mzxml_20180912_New/G85318_RD6_01_37040.mzML	0	0	0	0	1	0	0	0	0	0	1	0	0	0	0	0	1	0	0	0	0	1	0	0	0	1	0	0	0	0	0	1	0	0	0	1	0	0	0	0	0	0
f.MSV000085120/ccms_peak/Plate 5/BAX366_2x_GB3_01_23598.mzML	0	0	0	0	0	0	1	0	1	0	0	0	0	0	0	0	1	0	0	0	0	0	0	0	0	0	0	0	0	1	0	0	0	0	0	0	0	1	0	0	0	0
f.MSV000084475/ccms_peak/mzXML files/FCM Plates/FCM Plate 1B/HM_1120_GD11_01_45870.mzML	0	0	1	0	0	0	0	1	1	1	0	0	0	0	0	0	0	1	0	0	0	0	0	0	0	0	0	0	0	0	1	0	0	0	0	0	0	0	0	0	0	0
f.MSV000087005/ccms_peak/raw/BL_Filter_2.mzML	0	0	0	0	0	0	0	0	1	0	0	0	0	0	0	0	1	0	0	0	0	0	0	0	0	0	0	0	0	1	0	0	0	0	0	0	0	0	0	0	0	0
f.MSV000085446/ccms_peak/1w16.mzML	0	0	0	0	0	0	0	0	1	0	1	0	0	0	0	0	0	0	0	0	0	1	0	0	0	0	0	0	0	0	0	1	0	0	0	0	0	0	0	0	0	0
f.MSV000084753/ccms_peak/raw/F49_6.mzML	0	0	0	0	0	0	0	0	0	0	0	1	0	0	1	0	0	0	0	0	0	0	0	0	0	0	0	0	0	0	0	0	1	0	0	0	0	0	0	0	0	0
f.MSV000082973/ccms_peak/haddad_IH_IC_july2018/mzxml_files_fecal/A44_178_6.mzML	0	0	0	0	0	0	0	0	0	0	1	0	1	0	1	0	1	0	0	0	0	0	0	0	0	0	0	0	0	0	0	0	0	0	0	0	0	0	0	0	1	0
f.MSV000084753/ccms_peak/raw/F14_5.mzML	0	0	0	0	0	0	0	0	0	0	0	1	0	1	1	0	1	0	0	0	0	0	0	0	0	0	0	0	0	0	0	0	1	0	0	1	0	0	0	0	0	0
f.MSV000085120/ccms_peak/Plate 8/BAX643_2x_BC5_01_24035.mzML	0	0	0	0	0	0	0	0	0	0	1	0	0	0	1	0	1	0	0	1	0	0	0	0	0	0	0	0	0	1	0	0	0	0	0	0	0	1	0	0	0	0
f.MSV000086178/ccms_peak/47.mzML	0	0	0	0	0	0	0	0	0	0	0	0	0	1	0	1	1	0	0	0	0	0	0	0	0	0	0	0	0	0	0	0	0	0	0	0	0	1	0	0	0	0
f.MSV000087021/ccms_peak/KRuMBS_Monodiet_trials_Feb2020/W3_G1_M_GC3_01_56802.mzML	0	0	0	0	0	0	0	0	0	0	0	0	0	0	0	0	1	0	0	0	0	0	0	0	0	0	0	0	0	0	0	0	0	0	0	0	0	1	0	0	0	0
f.MSV000086178/ccms_peak/168.mzML	0	0	0	0	0	0	0	0	0	0	0	0	0	1	0	0	1	1	0	1	0	0	0	0	0	0	0	0	0	0	0	0	0	0	0	0	0	1	0	0	0	0
f.MSV000086178/ccms_peak/131.mzML	0	0	0	0	0	0	0	0	0	0	0	0	0	0	0	0	1	0	1	0	0	0	0	0	0	0	0	0	0	0	0	0	0	0	0	0	0	1	0	0	0	0
f.MSV000082480/ccms_peak/mzXML/A21_112_20.mzML	0	0	1	0	0	0	0	0	0	0	1	0	0	0	1	0	0	1	0	0	1	0	0	0	0	0	0	0	0	0	0	0	0	0	0	1	0	1	0	1	0	0
f.MSV000084475/ccms_peak/mzXML files/RCM plates/Plate 2B/HM_959_GA10_01_46634.mzML	1	0	0	0	0	0	0	0	0	0	0	0	0	0	0	0	0	0	0	0	0	1	0	0	0	1	0	0	0	1	0	0	0	0	0	0	0	0	0	0	0	0
f.MSV000084475/ccms_peak/mzXML files/RCM plates/Plate 2A/HM_970_BB1_01_46542.mzML	0	0	0	0	0	0	0	0	0	0	0	0	0	0	0	0	0	0	0	0	0	0	0	1	0	1	0	0	0	1	0	0	0	0	0	0	0	0	0	0	0	0
f.MSV000084775/ccms_peak/mzXML/Samples/FIT211E3CAL_GE4_01_50241.mzML	0	0	0	0	0	0	0	0	1	0	0	0	0	0	0	0	0	0	0	0	0	0	0	0	0	0	0	0	1	1	1	0	0	0	0	0	0	0	0	0	0	0
f.MSV000086721/ccms_peak/mzxmls/SCFM3-C3_P1-G-9_01_7482.mzML	0	0	0	0	0	0	0	0	1	0	0	0	0	0	0	0	0	0	0	0	0	0	0	0	0	0	0	0	0	1	0	0	0	0	0	0	0	0	0	0	0	0
f.MSV000084908/ccms_peak/Fecal_mzXML/Plate_02/FIT265E3CAL_GD12_01_52046.mzML	0	0	0	0	0	0	0	0	0	0	0	1	0	0	1	0	0	0	0	1	0	0	0	0	0	0	0	0	0	0	1	1	0	0	0	1	0	0	0	1	1	0
f.MSV000085446/ccms_peak/2w5.mzML	0	0	0	0	0	0	0	0	0	0	0	0	0	0	0	0	0	0	0	0	0	0	0	0	0	0	0	0	0	0	0	1	0	0	0	0	0	0	0	0	0	0
f.MSV000084775/ccms_peak/mzXML/Samples/FIT269E3CAL_GC6_01_50214.mzML	0	0	0	0	0	0	0	0	1	0	0	0	0	0	0	0	1	0	0	0	0	0	0	0	0	0	0	0	0	1	0	0	1	0	0	0	0	0	0	0	0	0
f.MSV000084099/ccms_peak/data_mzxml_20180912_New/G84966_RG2_01_36538.mzML	0	0	0	0	0	0	0	0	1	0	0	0	0	0	0	0	1	0	0	0	0	1	0	0	0	0	0	0	0	1	0	1	0	1	0	1	0	1	0	0	0	0
f.MSV000084099/ccms_peak/data_mzxml_20180912_New/G84725_RF4_01_36951.mzML	0	0	0	0	0	0	0	0	0	1	0	1	0	0	1	0	1	0	0	0	0	1	0	0	0	0	0	0	0	0	0	1	1	1	1	1	0	1	0	1	0	0
f.MSV000081477/ccms_peak/mzXML/Plate6/C210_GG5_01_946.mzML	0	0	0	0	0	0	0	1	0	1	0	0	1	1	1	0	1	1	1	1	0	0	0	0	0	0	0	0	0	0	0	1	1	1	0	1	1	0	0	1	0	0
f.MSV000080673/ccms_peak/2017.AmericanGut3K.mzXMLfiles/Samples/000021240_RF7_01_5509.mzML	0	0	0	0	0	0	0	0	0	0	0	0	0	0	0	0	0	0	0	0	0	1	0	0	0	0	0	0	0	1	0	1	0	0	0	1	0	0	1	0	0	0
f.MSV000082323/ccms_peak/C277_Control-Sal3_Fecal_RA3_01_12729.mzML	0	0	0	0	0	0	0	0	0	0	0	1	0	0	0	0	1	0	0	0	0	0	0	0	0	0	0	0	0	0	0	0	0	0	0	0	0	0	0	0	0	1
f.MSV000083889/ccms_peak/raw/2019_2_18_Holl_DOM_2.mzML	1	0	0	0	0	0	0	0	1	0	0	0	0	0	0	0	0	0	0	0	0	1	0	0	0	0	0	0	0	1	0	0	0	0	0	0	0	0	0	0	0	0
f.MSV000082972/ccms_peak/haddad_ApoE_fecal_jan2018/A23_119_20.mzML	0	0	1	0	0	0	0	0	0	1	1	0	1	0	1	0	0	0	0	0	0	0	0	0	0	0	0	0	0	0	0	0	0	0	0	1	0	1	1	1	1	0
f.MSV000082972/ccms_peak/haddad_ApoE_fecal_jan2018/A21_110_05.mzML	0	0	1	1	0	0	0	0	0	1	1	0	1	0	1	0	0	1	0	0	0	0	0	0	0	0	0	0	0	0	0	0	0	0	0	1	0	1	0	1	1	0
f.MSV000084099/ccms_peak/data_mzxml_20180912_New/G85301_GC8_01_36847.mzML	0	0	0	0	1	0	0	0	0	0	0	0	0	1	1	0	1	0	0	0	0	0	0	0	0	0	0	0	0	0	0	1	0	0	0	1	0	1	0	1	0	0
f.MSV000085120/ccms_peak/Plate 3/BAX232_2x_BF1_01_23415.mzML	0	0	0	0	0	0	1	0	1	0	0	0	0	0	0	0	1	0	0	0	0	0	0	0	0	0	0	0	0	1	0	0	0	0	0	0	0	1	0	0	0	0
f.MSV000084475/ccms_peak/mzXML files/FCM Plates/FCM Plate 1A/HM_868_BE5_01_45783.mzML	0	0	0	0	0	0	0	1	1	0	0	0	0	0	0	0	0	1	0	0	0	0	0	0	0	0	0	0	1	0	0	0	0	0	0	0	0	0	0	0	0	0
f.MSV000087005/ccms_peak/raw/BL_Filter_1.mzML	0	0	0	0	0	0	0	0	1	0	0	0	0	0	0	0	1	0	0	0	0	0	0	0	0	0	0	0	0	1	0	0	0	0	0	0	0	0	0	0	0	0
f.MSV000084908/ccms_peak/Fecal_mzXML/Plate_03/FIT206E3CAL_BD4_01_52138.mzML	0	0	0	0	0	0	0	0	0	1	0	1	0	0	0	0	1	0	0	0	0	0	0	0	0	0	0	0	0	0	0	0	0	0	0	0	0	1	0	0	0	0
f.MSV000085446/ccms_peak/1w14.mzML	0	0	0	0	0	0	0	0	0	0	1	0	0	0	0	0	0	0	0	0	0	0	0	0	0	0	0	0	0	0	0	0	0	0	0	0	0	0	0	0	0	0
f.MSV000084753/ccms_peak/raw/F49_2.mzML	0	0	0	0	0	0	0	0	0	0	0	1	0	0	1	0	1	0	0	0	0	0	0	0	0	0	0	0	0	0	0	0	1	0	0	1	0	0	0	0	1	0
f.MSV000082973/ccms_peak/haddad_IH_IC_july2018/mzxml_files_fecal/A44_178_21.mzML	0	0	0	0	0	0	0	0	0	0	1	0	1	0	0	0	1	0	0	0	0	0	0	0	0	0	0	0	0	0	0	0	1	0	0	0	0	0	0	1	0	0
f.MSV000084753/ccms_peak/raw/F14_2.mzML	0	0	0	0	0	0	0	0	0	0	0	1	0	1	1	0	0	0	0	0	0	0	0	0	0	0	0	0	0	0	0	0	0	0	0	1	0	0	0	0	0	0
f.MSV000085120/ccms_peak/Plate 7/BAX613_2x_GH8_01_23987.mzML	0	1	0	0	0	0	0	0	1	0	1	0	0	0	1	0	1	0	1	0	0	0	0	0	0	0	0	0	0	1	0	0	0	0	0	0	0	1	0	0	0	0
f.MSV000087021/ccms_peak/KRuMBS_Monodiet_trials_Feb2020/W2_ST_M_GB2_01_56794.mzML	0	0	0	0	0	0	0	0	0	0	0	0	0	0	0	0	1	0	0	0	0	0	0	0	0	0	0	0	0	0	0	0	0	0	0	0	0	1	0	0	0	0
f.MSV000086178/ccms_peak/153.mzML	0	0	0	0	0	0	0	0	0	0	0	0	0	1	0	0	1	1	0	1	0	0	0	0	0	0	0	0	0	0	0	0	0	0	0	0	0	1	0	0	0	0
f.MSV000082480/ccms_peak/mzXML/A21_112_15.mzML	0	0	1	0	0	0	0	0	0	1	1	0	1	0	1	0	0	1	0	0	1	0	0	0	0	0	0	0	0	0	0	0	0	0	0	1	0	1	0	1	0	0
f.MSV000084475/ccms_peak/mzXML files/RCM plates/Plate 2B/HM_1043_GD4_01_46676.mzML	1	0	0	0	0	0	0	0	0	0	0	0	0	0	0	0	0	0	0	0	0	1	0	0	0	1	0	0	0	0	0	0	0	0	0	1	0	0	0	0	0	0
f.MSV000085480/ccms_peak/190626_Irina_OMZ_ENTP17/ETNP_30.mzML	0	1	0	0	0	0	0	0	0	0	0	0	0	0	0	0	0	0	0	0	0	0	1	0	0	0	0	0	0	0	0	0	0	0	0	0	0	0	0	0	0	0
f.MSV000084475/ccms_peak/mzXML files/RCM plates/Plate 2A/HM_968_BA12_01_46539.mzML	0	0	0	0	0	0	0	0	1	0	0	0	0	0	1	0	0	0	0	0	0	0	0	1	0	1	0	0	0	1	0	0	0	0	0	0	0	0	0	0	0	0
f.MSV000084475/ccms_peak/mzXML files/FCM Plates/FCM Plate 2B/HM_952_BA9_01_46006.mzML	0	0	0	0	0	0	0	0	1	0	0	0	0	0	0	0	1	0	0	0	0	1	0	1	0	1	0	0	0	1	1	0	0	1	0	1	0	1	0	0	0	0
f.MSV000084775/ccms_peak/mzXML/Samples/FIT202E3CAL_BB10_01_50314.mzML	0	0	0	0	0	0	0	0	0	0	0	0	0	0	0	0	0	0	0	0	0	0	0	0	0	0	0	0	1	0	1	0	1	0	0	0	0	0	0	0	0	0
f.MSV000086721/ccms_peak/mzxmls/SCFM3-C2_P1-G-8_01_7481.mzML	0	0	0	0	0	0	0	0	1	0	0	0	0	0	0	0	0	0	0	0	0	0	0	0	0	0	0	0	0	1	0	0	0	0	0	0	0	0	0	0	0	0
f.MSV000084908/ccms_peak/Fecal_mzXML/Plate_02/FIT231E3CAL_GE5_01_52053.mzML	0	0	0	0	0	0	0	0	1	1	0	1	0	0	1	0	0	0	0	1	0	0	0	0	0	0	0	0	0	0	1	0	0	0	0	1	0	0	0	0	0	0
f.MSV000085446/ccms_peak/2w3.mzML	0	0	0	0	0	0	0	0	0	0	0	0	0	0	0	0	0	0	0	0	0	0	0	0	0	0	0	0	0	0	0	1	0	0	0	0	0	0	0	0	0	0
f.MSV000084099/ccms_peak/data_mzxml_20180912_New/G84955_BH10_01_36664.mzML	0	0	0	0	0	0	0	0	0	1	0	0	0	0	0	0	0	0	0	0	0	1	0	0	0	0	0	0	0	0	0	1	0	1	0	1	0	1	0	0	0	0
f.MSV000084099/ccms_peak/data_mzxml_20180912_New/G84701_RF11_01_36957.mzML	0	0	0	0	0	0	0	0	0	1	1	1	0	0	0	0	1	0	0	0	0	1	0	0	0	0	0	0	0	0	0	1	1	1	1	1	0	1	0	1	0	0
f.MSV000081477/ccms_peak/mzXML/Plate6/C209_GF5_01_932.mzML	0	0	0	0	0	0	0	0	0	1	0	0	0	0	1	0	1	0	0	1	0	0	0	0	0	0	0	0	1	0	0	1	1	1	0	1	1	0	0	1	0	0
f.MSV000080673/ccms_peak/2017.AmericanGut3K.mzXMLfiles/Samples/000021234_RD12_01_5378.mzML	0	0	0	0	0	0	0	0	1	0	0	0	0	0	0	0	0	0	0	0	0	0	0	0	0	0	0	0	0	0	0	0	0	0	0	0	1	0	1	0	0	0
f.MSV000082323/ccms_peak/C275_Control-Sal2_Fecal_RA2_01_12728.mzML	0	0	0	0	0	0	0	0	0	0	0	0	0	0	0	0	1	0	0	0	0	0	0	0	0	0	0	0	0	0	0	0	0	0	0	0	0	1	0	0	0	1
f.MSV000083889/ccms_peak/raw/2019_2_18_Holl_DOM_1.mzML	1	0	0	0	0	0	0	0	1	0	0	0	0	0	0	0	0	0	0	0	0	1	0	0	0	0	0	0	0	1	0	0	0	0	0	0	0	0	0	0	0	0
f.MSV000085480/ccms_peak/190626_Irina_OMZ_ENTP17/ETNP_23_fail.mzML	0	1	0	0	0	0	0	0	0	0	0	0	0	0	0	0	1	0	0	0	0	0	1	0	0	0	0	0	0	0	0	0	0	0	0	0	0	0	0	0	0	0
f.MSV000082972/ccms_peak/haddad_ApoE_fecal_jan2018/A23_118_15.mzML	0	0	1	0	0	0	0	0	0	1	0	0	0	0	1	0	0	1	0	0	0	0	0	0	0	0	0	0	0	0	0	0	0	0	0	1	0	0	0	1	0	0
f.MSV000082972/ccms_peak/haddad_ApoE_fecal_jan2018/A21_109_15.mzML	0	0	1	1	0	0	0	0	0	1	1	0	1	0	1	0	0	1	0	0	0	0	0	0	0	0	0	0	0	0	0	0	0	0	0	1	0	0	0	1	0	0
f.MSV000084099/ccms_peak/data_mzxml_20180912_New/G85298_BE3_01_37154.mzML	0	0	0	0	1	0	0	0	1	0	1	1	0	0	0	0	1	0	0	0	0	0	0	0	0	0	0	0	0	1	0	1	1	0	0	1	0	1	0	1	0	0
f.MSV000084723/ccms_peak/chevrette_et_al_msms/CST_20151012_SID5471_2-B,2_01_4668.mzML	0	0	0	0	0	0	1	0	1	0	0	0	0	0	0	0	1	0	0	0	0	0	0	0	0	0	0	0	0	0	0	0	0	0	0	0	0	0	0	0	0	0
f.MSV000084475/ccms_peak/mzXML files/FCM Plates/FCM Plate 1A/HM_847_BE2_01_45780.mzML	0	0	0	0	0	0	0	1	1	0	0	0	0	0	0	0	0	1	0	0	0	0	0	0	0	0	0	0	0	0	0	0	1	0	0	0	0	0	0	0	0	0
f.MSV000086956/ccms_peak/Pf_Raw/PLT3_F9.mzML	0	0	0	0	0	0	0	0	1	0	0	0	0	0	0	0	1	0	0	0	0	0	0	0	0	0	0	0	0	1	0	0	0	0	0	0	0	0	0	0	0	0
f.MSV000085446/ccms_peak/1w12.mzML	0	0	0	0	0	0	0	0	1	0	1	0	0	0	0	0	0	0	0	0	0	1	0	0	0	0	0	0	0	0	0	1	0	0	0	0	0	0	0	0	0	0
f.MSV000084753/ccms_peak/raw/F49_1.mzML	0	0	0	0	0	0	0	0	0	0	0	1	0	0	1	0	0	0	0	0	0	0	0	0	0	0	0	0	0	0	0	0	1	0	0	1	0	0	0	0	1	0
f.MSV000082973/ccms_peak/haddad_IH_IC_july2018/mzxml_files_fecal/A44_178_16.mzML	0	0	0	0	0	0	0	0	0	0	1	0	1	0	1	0	1	0	0	0	0	0	0	0	0	0	0	0	0	0	0	0	1	0	0	0	0	0	0	0	1	0
f.MSV000084099/ccms_peak/data_mzxml_20180912_New/G85416_BG10_01_37179.mzML	0	0	0	0	0	0	0	0	1	0	1	0	0	1	0	0	1	0	0	0	0	0	0	0	0	0	0	0	0	1	0	1	0	0	0	0	0	1	0	0	0	0
f.MSV000085120/ccms_peak/Plate 7/BAX564_2x_GD3_01_23913.mzML	0	0	0	0	0	0	0	0	1	0	0	0	0	0	1	0	1	0	0	0	0	0	0	0	0	0	0	0	0	0	0	0	0	0	0	0	0	1	0	0	0	0
f.MSV000087021/ccms_peak/KRuMBS_Monodiet_trials_Feb2020/W2_PC_M_RB8_01_56607.mzML	0	0	0	0	0	0	0	0	0	0	0	0	0	0	0	0	1	0	0	0	0	0	0	0	0	0	0	0	0	0	0	0	0	0	0	0	0	1	0	0	0	0
f.MSV000086178/ccms_peak/144.mzML	0	0	0	0	0	0	0	0	0	0	0	0	0	1	0	0	1	1	0	1	0	0	0	0	0	0	0	0	0	0	0	0	0	0	0	0	0	1	0	0	0	0
f.MSV000085120/ccms_peak/Plate 8/BAX620_2x_BA4_01_24002.mzML	0	0	0	0	0	0	0	0	0	0	0	0	0	0	0	0	1	0	1	0	0	0	0	0	0	0	0	0	0	0	0	0	0	0	0	0	0	1	0	0	0	0
f.MSV000082480/ccms_peak/mzXML/A21_111_20.mzML	0	0	1	0	0	0	0	0	0	0	1	0	0	0	1	0	0	0	0	0	1	0	0	0	0	0	0	0	0	0	0	0	0	0	0	0	0	1	0	0	0	0
f.MSV000084475/ccms_peak/mzXML files/RCM plates/Plate 2A/HM_994_BB7_01_46550.mzML	1	0	0	0	0	0	0	0	1	0	0	0	0	0	0	0	0	0	0	0	0	1	0	0	0	1	0	0	0	1	0	0	0	0	0	0	0	0	0	0	0	0
f.MSV000084475/ccms_peak/mzXML files/RCM plates/Plate 2A/HM_952_BA9_01_46536.mzML	0	0	0	0	0	0	0	0	1	0	0	0	0	0	0	1	0	0	0	0	0	1	0	1	0	1	0	0	0	1	0	0	1	0	0	1	0	0	0	0	0	0
f.MSV000084475/ccms_peak/mzXML files/FCM Plates/FCM Plate 2A/HM_959_BA10_01_45911.mzML	1	0	0	0	0	0	0	0	1	0	0	0	0	0	0	0	1	0	0	0	0	1	0	1	0	1	0	0	0	1	1	0	0	1	0	0	0	1	0	0	0	0
f.MSV000084775/ccms_peak/mzXML/Samples/FIT158E3CAL_GB2_01_50196.mzML	0	0	0	0	0	0	0	0	1	0	0	1	0	0	0	0	0	0	0	0	0	0	0	0	0	0	0	0	1	0	1	0	1	0	0	0	0	0	0	0	1	0
f.MSV000086721/ccms_peak/mzxmls/SCFM3-C1_P1-G-7_01_7480.mzML	0	0	0	0	0	0	0	0	1	0	0	0	0	0	0	0	0	0	0	0	0	0	0	0	0	0	0	0	0	1	0	0	0	0	0	0	0	0	0	0	0	0
f.MSV000084908/ccms_peak/Fecal_mzXML/Plate_02/FIT194E3CAL_GH2_01_52090.mzML	0	0	0	0	0	0	0	0	0	0	0	1	0	0	1	0	0	0	0	1	0	0	0	0	0	0	0	0	0	0	1	1	0	0	0	1	0	0	0	0	0	0
f.MSV000085446/ccms_peak/2w31.mzML	0	0	0	0	0	0	0	0	0	0	0	0	0	0	0	0	0	0	0	0	0	0	0	0	0	0	0	0	0	0	0	1	0	0	0	0	0	0	0	0	0	0
f.MSV000084099/ccms_peak/data_mzxml_20180912_New/G84946_RG11_01_36874.mzML	0	0	0	0	0	0	0	0	0	0	0	0	0	0	0	0	0	0	0	0	0	1	0	0	0	0	0	0	0	0	0	1	0	1	0	1	0	1	0	1	0	0
f.MSV000083689/ccms_peak/data_mzxml/samples/G85376_BE4_01_35590.mzML	0	0	0	0	0	0	0	0	0	0	1	0	0	0	0	0	0	0	0	0	0	0	0	0	0	0	0	0	0	0	0	1	0	0	1	1	0	1	0	1	0	0
f.MSV000081477/ccms_peak/mzXML/Plate6/C206_GC5_01_889.mzML	0	0	0	0	0	0	0	0	0	0	0	1	0	0	1	0	0	0	0	1	0	0	0	0	0	0	0	0	0	0	0	1	1	1	0	1	1	0	0	1	1	0
f.MSV000080673/ccms_peak/2017.AmericanGut3K.mzXMLfiles/Samples/000021229_RB9_01_5018.mzML	0	0	0	0	0	0	0	0	0	0	0	0	0	0	0	0	0	0	0	0	0	0	0	0	0	0	0	0	0	0	0	0	0	0	0	0	0	0	1	0	0	0
f.MSV000084775/ccms_peak/mzXML/Samples/FIT291E3CAL_GF8_01_50259.mzML	0	0	0	0	0	0	0	0	0	0	0	0	0	0	0	0	0	0	0	0	0	0	0	0	0	0	0	0	0	0	0	0	0	0	0	0	0	0	0	0	1	0
f.MSV000082005/ccms_peak/Round2/C395_Strep-PIC2_Cecum_RE2_01_12766.mzML	0	0	0	0	0	0	0	0	0	0	0	1	0	0	0	0	1	0	0	0	0	0	0	0	0	0	0	0	0	0	0	0	0	0	0	0	0	0	0	0	0	1
f.MSV000083889/ccms_peak/raw/2019_2_17_Holl_DOM_2.mzML	1	0	0	0	0	0	0	0	1	0	0	0	0	0	0	0	0	0	0	0	0	1	0	0	0	0	0	0	0	1	0	0	0	0	0	0	0	0	0	0	0	0
f.MSV000085480/ccms_peak/190626_Irina_OMZ_ENTP17/ETNP_20.mzML	0	1	0	0	0	0	0	0	0	0	0	0	0	0	0	0	1	0	0	0	0	0	1	0	0	0	0	0	0	0	0	0	0	0	0	0	0	0	0	0	0	0
f.MSV000082972/ccms_peak/haddad_ApoE_fecal_jan2018/A23_118_10.mzML	0	0	1	0	0	0	0	0	0	0	0	0	0	0	0	0	0	0	0	0	0	0	0	0	0	0	0	0	0	0	0	0	0	0	0	0	0	0	0	0	0	0
f.MSV000082813/ccms_peak/Haddad_ApoE_mzXML/A23_120_15.mzML	0	0	1	1	0	0	0	0	0	1	1	0	1	0	1	0	0	1	0	0	0	0	0	0	0	0	0	0	0	0	0	0	0	0	0	1	0	1	1	1	0	0
f.MSV000084099/ccms_peak/data_mzxml_20180912_New/G85030_RC5_01_37028.mzML	0	0	0	0	1	0	0	0	1	1	1	1	0	1	0	0	1	0	0	0	0	0	0	0	0	0	0	0	0	1	0	1	0	0	0	1	0	1	0	0	0	0
f.MSV000081486/ccms_peak/mzXML/2017_study_malawi/samples/FB01923404_RE7_01_15150.mzML	0	0	0	0	0	0	1	0	0	0	0	0	0	0	0	0	0	0	0	0	0	0	0	0	0	0	0	0	0	0	0	0	0	0	0	0	0	0	0	0	0	0
f.MSV000084475/ccms_peak/mzXML files/FCM Plates/FCM Plate 1A/HM_845_BE3_01_45781.mzML	0	0	0	0	0	0	0	1	1	0	0	0	0	0	0	0	0	1	0	0	0	0	0	0	0	0	0	0	0	0	0	0	0	0	0	0	0	0	0	0	0	0
f.MSV000086956/ccms_peak/Pf_Raw/PLT3_F8.mzML	0	0	0	0	0	0	0	0	1	0	0	0	0	0	0	0	1	0	0	0	0	0	0	0	0	0	0	0	0	1	0	0	0	0	0	0	0	0	0	0	0	0
f.MSV000084908/ccms_peak/Fecal_mzXML/Plate_02/FIT229E3CAL_GC10_01_52031.mzML	0	0	0	0	0	0	0	0	1	1	0	0	0	0	0	0	0	0	0	0	0	0	0	0	0	0	0	0	0	0	0	0	0	0	0	1	0	0	0	0	0	0
f.MSV000084099/ccms_peak/data_mzxml_20180912_New/G85327_rerun_gas_BC11_01_37216.mzML	0	0	0	0	0	0	0	0	1	1	0	1	0	1	1	0	1	0	0	0	0	1	0	0	0	1	0	0	0	1	0	0	1	0	0	1	0	1	0	1	0	0
f.MSV000085120/ccms_peak/Plate 6/BAX451_6x_rerun_BA11_01_23733.mzML	0	0	1	0	0	0	0	0	1	0	1	0	0	0	1	0	1	0	0	1	0	0	0	0	0	0	0	0	0	1	0	0	0	0	0	0	0	1	0	0	0	0
f.MSV000086158/ccms_peak/plasma-food match/18NAVY28/18NAVY28_7_plasma_GF7_01_39306.mzML	0	0	0	0	0	0	0	0	1	0	0	0	0	0	0	1	0	0	0	0	0	0	0	0	0	0	0	0	0	1	0	0	0	0	0	0	0	0	0	0	0	0
f.MSV000087021/ccms_peak/KRuMBS_Monodiet_trials_Feb2020/W2_G2_M_GA10_01_56594.mzML	0	0	0	0	0	0	0	0	0	0	0	0	0	0	0	0	1	0	0	0	0	0	0	0	0	0	0	0	0	0	0	0	0	0	0	0	0	1	0	0	0	0
f.MSV000082480/ccms_peak/mzXML/A21_111_15.mzML	0	0	1	1	0	0	0	0	0	1	1	0	1	0	1	0	0	1	0	0	1	0	0	0	0	0	0	0	0	0	0	0	1	0	0	1	0	1	0	1	0	0
f.MSV000084475/ccms_peak/mzXML files/RCM plates/Plate 2A/HM_154_BD3_01_46578.mzML	1	0	0	0	0	0	0	0	1	0	0	0	0	0	0	0	0	0	0	0	0	1	0	0	0	0	0	0	0	1	0	0	0	0	0	0	0	0	0	0	0	0
f.MSV000084475/ccms_peak/mzXML files/RCM plates/Plate 1B/mzXML/HM_856_GD10_01_46495.mzML	0	0	0	0	0	0	0	0	0	0	0	0	0	0	0	1	0	1	0	0	0	0	0	1	0	0	0	0	1	0	1	0	0	0	0	0	0	0	1	0	0	0
f.MSV000084475/ccms_peak/mzXML files/FCM Plates/FCM Plate 2A/HM_154_BD3_01_45950.mzML	0	0	0	0	0	0	0	0	1	0	0	0	0	0	0	0	1	0	0	0	0	0	0	1	0	1	0	0	0	1	0	0	0	0	0	0	0	1	0	0	0	0
f.MSV000084775/ccms_peak/mzXML/Samples/FIT134E3CAL_GC4_01_50212.mzML	0	0	0	0	0	0	0	0	0	0	0	1	0	0	0	0	0	0	0	1	0	0	0	0	0	0	0	0	1	0	1	0	1	0	0	0	0	0	0	0	0	0
f.MSV000086721/ccms_peak/mzxmls/SCFM3-B4_P1-H-4_01_7492.mzML	0	0	0	0	0	0	0	0	1	0	0	0	0	0	0	0	0	0	0	0	0	0	0	0	0	0	0	0	0	1	0	0	0	0	0	0	0	0	0	0	0	0
f.MSV000084908/ccms_peak/Fecal_mzXML/Plate_02/FIT193E3CAL_GG10_01_52085.mzML	0	0	1	0	1	0	0	0	0	1	1	1	0	0	1	0	0	0	0	1	0	0	0	0	0	0	0	0	0	0	1	0	0	0	0	1	0	0	0	0	0	0
f.MSV000085446/ccms_peak/2w30.mzML	0	0	0	0	0	0	0	0	0	0	0	0	0	0	0	0	0	0	0	0	0	0	0	0	0	0	0	0	0	0	0	1	0	0	0	0	0	0	0	0	0	0
f.MSV000084099/ccms_peak/data_mzxml_20180912_New/G84945_RF5_01_36812.mzML	0	0	0	0	0	0	0	0	0	0	0	0	0	0	1	0	1	0	0	0	0	1	0	0	0	0	0	0	0	1	0	1	0	1	0	1	0	1	0	1	0	0
f.MSV000083689/ccms_peak/data_mzxml/samples/G85039_RA6_01_35662.mzML	0	0	0	0	0	0	0	0	0	1	0	0	0	0	0	0	0	0	0	0	0	0	0	0	0	0	0	0	0	0	0	1	0	1	1	1	0	1	0	1	0	0
f.MSV000081477/ccms_peak/mzXML/Plate6/C205_GB5_01_875.mzML	0	0	0	0	0	0	0	0	1	1	0	0	0	1	1	0	1	1	0	1	0	0	0	0	0	0	0	0	0	0	0	1	1	1	0	1	1	0	0	1	1	0
f.MSV000082005/ccms_peak/Round2/C393_Strep-PIC1_Cecum_RE1_01_12765.mzML	0	0	0	0	0	0	0	0	0	0	0	1	0	0	0	0	1	0	0	0	0	0	0	0	0	0	0	0	0	0	0	0	0	0	0	0	0	0	0	0	0	1
f.MSV000083889/ccms_peak/raw/2019_2_17_Holl_DOM_1.mzML	1	0	0	0	0	0	0	0	1	0	0	0	0	0	0	0	0	0	0	0	0	1	0	0	0	0	0	0	0	1	0	0	0	0	0	0	0	0	0	0	0	0
f.MSV000082813/ccms_peak/Haddad_ApoE_mzXML/A23_117_15.mzML	0	0	1	1	0	0	0	0	0	0	1	0	1	0	1	0	0	1	0	0	0	0	0	0	0	0	0	0	0	0	0	0	0	0	0	1	0	1	0	1	1	0
f.MSV000084099/ccms_peak/data_mzxml_20180912_New/G85001_RC9_01_37032.mzML	0	0	0	0	1	0	0	0	1	0	1	0	0	0	1	0	1	0	0	0	0	0	0	0	0	0	0	0	0	0	0	1	0	0	0	0	0	1	0	0	0	0
f.MSV000081486/ccms_peak/mzXML/2017_study_malawi/samples/FB00850566_RH8_01_14970.mzML	0	0	0	0	0	0	1	0	1	0	0	0	0	0	0	0	0	0	0	0	0	0	0	0	0	0	0	0	0	0	0	0	0	0	0	0	0	1	0	0	0	0
f.MSV000084475/ccms_peak/mzXML files/FCM Plates/FCM Plate 1A/HM_780_BE9_01_45789.mzML	0	0	0	0	0	0	0	1	1	1	0	0	0	0	0	0	0	1	0	0	0	0	0	0	0	0	0	0	1	1	1	0	0	0	0	0	0	0	0	0	0	0
f.MSV000086956/ccms_peak/Pf_Raw/PLT3_F7.mzML	0	0	0	0	0	0	0	0	1	0	0	0	0	0	0	0	1	0	0	0	0	0	0	0	0	0	0	0	0	1	0	0	0	0	0	0	0	0	0	0	0	0
f.MSV000084753/ccms_peak/raw/F7_4.mzML	0	0	0	0	0	0	0	0	0	0	1	0	0	0	0	0	0	0	0	0	0	0	0	0	0	0	0	0	0	0	0	0	0	0	0	0	0	0	0	0	0	0
f.MSV000084753/ccms_peak/raw/F35_5.mzML	0	0	0	0	0	0	0	0	0	0	0	1	0	0	1	0	1	0	0	0	0	0	0	0	0	0	0	0	0	0	0	0	0	0	0	1	0	0	0	0	0	0
f.MSV000082973/ccms_peak/haddad_IH_IC_july2018/mzxml_files_fecal/A44_177_6.mzML	0	0	0	0	0	0	0	0	0	0	1	0	1	0	1	0	0	0	0	0	0	0	0	0	0	0	0	0	0	0	0	0	0	0	0	0	0	0	0	0	0	0
f.MSV000084099/ccms_peak/data_mzxml_20180912_New/G85326_RC8_01_36776.mzML	0	0	0	0	0	0	0	0	1	1	0	1	0	1	0	0	1	0	0	0	0	1	0	0	0	0	0	0	0	1	0	1	0	0	0	1	0	1	0	1	0	0
f.MSV000085120/ccms_peak/Plate 5/BAX392_2x_GD7_01_23626.mzML	0	0	0	0	0	0	0	0	1	0	0	0	0	0	1	0	1	0	0	0	0	0	0	0	0	0	0	0	0	1	0	0	0	0	0	0	0	1	0	0	0	0
f.MSV000087021/ccms_peak/KRuMBS_Monodiet_trials_Feb2020/W2_G1_M_GA8_01_56592.mzML	0	0	0	0	0	0	0	0	0	0	0	0	0	0	0	0	1	0	0	0	0	0	0	0	0	0	0	0	0	0	0	0	0	0	0	0	0	1	0	0	0	0
f.MSV000086178/ccms_peak/123.mzML	0	0	0	0	0	0	0	0	0	0	0	0	0	1	0	0	1	1	0	1	0	0	0	0	0	0	0	0	0	0	0	0	0	0	0	0	0	1	0	0	0	0
f.MSV000085120/ccms_peak/Plate21/BAX1809_2x_BF6_01_25930.mzML	0	0	0	0	0	0	0	0	0	0	1	0	0	0	1	0	1	0	1	0	0	0	0	0	0	0	0	0	0	0	0	0	0	0	0	0	0	1	0	0	0	0
f.MSV000082480/ccms_peak/mzXML/A21_111_05.mzML	0	0	1	0	0	0	0	0	0	1	1	0	0	0	1	0	0	1	0	0	1	0	0	0	0	0	0	0	0	0	0	0	0	0	0	0	0	1	0	1	0	0
f.MSV000084475/ccms_peak/mzXML files/RCM plates/Plate 2A/HM_1043_BD4_01_46579.mzML	1	0	0	0	0	0	0	0	1	0	0	0	0	0	0	0	0	0	0	0	0	1	0	0	0	1	0	0	0	1	1	0	0	0	0	1	0	0	0	0	0	0
f.MSV000085480/ccms_peak/190626_Irina_OMZ_ENTP17/ETNP_24.mzML	0	1	0	0	0	0	0	0	0	0	0	0	0	0	0	0	0	0	0	0	0	0	1	0	0	0	0	0	0	0	0	0	0	0	0	0	0	0	0	0	0	0
f.MSV000084475/ccms_peak/mzXML files/RCM plates/Plate 1B/mzXML/HM_411_GD8_01_46493.mzML	1	0	0	0	0	0	0	0	0	0	0	0	0	0	0	0	0	0	0	0	0	1	0	1	0	0	0	0	0	0	0	0	0	0	0	0	0	0	0	0	0	0
f.MSV000084775/ccms_peak/mzXML/Samples/FIT131E3CAL_GD3_01_50225.mzML	0	0	0	0	0	0	0	0	1	0	0	0	0	0	0	0	0	0	0	0	0	0	0	0	0	0	0	0	1	0	1	0	0	0	0	0	0	0	0	0	0	0
f.MSV000086721/ccms_peak/mzxmls/SCFM3-B3_P1-G-6_01_7479.mzML	0	0	0	0	0	0	0	0	1	0	0	0	0	0	0	0	0	0	0	0	0	0	0	0	0	0	0	0	0	1	0	0	0	0	0	0	0	0	0	0	0	0
f.MSV000084908/ccms_peak/Fecal_mzXML/Plate_02/FIT158E3CAL_GB2_01_52010.mzML	0	0	0	0	0	0	0	0	0	0	0	1	0	0	0	0	0	0	0	0	0	0	0	0	0	0	0	0	0	0	1	1	0	0	0	1	0	0	0	0	1	0
f.MSV000085446/ccms_peak/2w17.mzML	0	0	0	0	0	0	0	0	0	0	0	0	0	0	0	0	0	0	0	0	0	0	0	0	0	0	0	0	0	0	0	1	0	0	0	0	0	0	0	0	0	0
f.MSV000084775/ccms_peak/mzXML/Samples/FIT262E3CAL_BD5_01_50337.mzML	0	0	0	0	0	0	0	0	0	0	0	1	0	0	0	0	0	0	0	1	0	0	0	0	0	0	0	0	0	0	0	0	1	0	0	0	0	0	0	0	0	0
f.MSV000084099/ccms_peak/data_mzxml_20180912_New/G84943_RA8_01_36897.mzML	0	0	0	0	0	0	0	0	0	0	0	0	0	0	0	0	1	0	0	0	0	1	0	0	0	0	0	0	0	0	0	1	0	1	0	1	0	1	0	0	0	0
f.MSV000083689/ccms_peak/data_mzxml/samples/G84782_RC7_01_35113.mzML	0	0	0	0	0	0	0	0	0	0	1	0	0	0	0	0	0	0	0	0	0	0	0	0	0	0	0	0	0	0	0	1	0	0	1	0	0	0	0	1	0	0
f.MSV000081477/ccms_peak/mzXML/Plate6/C204_GA5_01_861.mzML	0	0	0	0	0	0	0	0	0	1	0	0	0	1	1	0	0	1	0	1	0	0	0	0	0	0	0	0	1	0	0	1	1	1	0	1	1	0	0	1	0	0
f.MSV000082005/ccms_peak/Round2/C371_Control-Sal2_Cecum_RD2_01_12753.mzML	0	0	0	0	0	0	0	0	0	0	0	1	0	0	0	0	1	0	0	0	0	0	0	0	0	0	0	0	0	0	0	0	0	0	0	0	0	1	0	0	0	1
f.MSV000083889/ccms_peak/raw/2019_2_16_IB_DOM_2.mzML	1	0	0	0	0	0	0	0	0	0	0	0	0	0	0	0	0	0	0	0	0	1	0	0	0	0	0	0	0	0	0	0	0	0	0	0	0	0	0	0	0	0
f.MSV000082813/ccms_peak/Haddad_ApoE_mzXML/A22_114_20.mzML	0	0	0	1	0	0	0	0	0	0	1	0	0	0	0	0	0	1	0	0	0	0	0	0	0	0	0	0	0	0	0	0	0	0	0	1	0	1	0	0	0	0
f.MSV000084099/ccms_peak/data_mzxml_20180912_New/G84932_BA4_01_36567.mzML	0	0	0	0	1	0	0	0	1	0	0	1	0	0	1	0	1	0	0	0	0	1	0	0	0	1	0	0	0	0	0	1	0	0	0	1	0	1	0	1	0	0
f.MSV000079598/ccms_peak/AMG_UKG/6947_1_2.mzXML	0	0	0	0	0	0	1	1	0	0	0	0	0	0	0	0	0	1	0	0	0	0	0	0	0	0	0	0	1	0	0	0	0	0	0	0	0	0	0	0	0	0
f.MSV000086956/ccms_peak/Pf_Raw/PLT3_F12.mzML	0	0	0	0	0	0	0	0	1	0	0	0	0	0	0	0	1	0	0	0	0	0	0	0	0	0	0	0	0	1	0	0	0	0	0	0	0	0	0	0	0	0
f.MSV000084908/ccms_peak/Fecal_mzXML/Plate_02/FIT135E3CAL_GD11_01_52045.mzML	0	0	0	0	0	0	0	0	1	1	1	1	0	0	1	0	1	0	0	1	0	0	0	0	0	0	0	0	0	0	1	1	0	0	0	1	0	0	0	1	0	0
f.MSV000084753/ccms_peak/raw/F35_4.mzML	0	0	0	0	0	0	0	0	0	0	0	1	0	0	1	0	0	0	0	0	0	0	0	0	0	0	0	0	0	0	0	0	1	0	0	1	0	0	0	0	1	0
f.MSV000082973/ccms_peak/haddad_IH_IC_july2018/mzxml_files_fecal/A44_177_16.mzML	0	0	0	0	0	0	0	0	0	0	1	0	1	0	1	0	1	0	0	0	0	0	0	0	0	0	0	0	0	0	0	0	1	0	0	0	0	0	0	0	1	0
f.MSV000085120/ccms_peak/Plate 4/BAX316_2x_BE8_01_23528.mzML	0	0	0	0	0	0	0	0	1	0	0	0	0	0	1	0	1	0	0	0	0	0	0	0	0	0	0	0	0	1	0	0	0	0	0	0	0	1	0	0	0	0
f.MSV000087021/ccms_peak/KRuMBS_Monodiet_trials_Feb2020/W1_ST_M_GB7_01_56606.mzML	0	0	0	0	0	0	0	0	0	0	0	0	0	0	0	0	1	0	0	0	0	0	0	0	0	0	0	0	0	0	0	0	0	0	0	0	0	1	0	0	0	0
f.MSV000085120/ccms_peak/Plate21/BAX1767_2x_BB8_01_25872.mzML	0	0	0	0	0	0	0	0	0	0	0	0	0	0	1	0	1	0	1	0	0	0	0	0	0	0	0	0	0	0	0	0	0	0	0	0	0	1	0	0	0	0
f.MSV000086178/ccms_peak/197.mzML	0	0	0	0	0	0	0	0	0	0	0	0	0	1	0	0	1	0	0	1	0	0	0	0	0	0	0	0	0	0	0	0	0	0	0	0	0	0	0	0	0	0
f.MSV000082480/ccms_peak/mzXML/A21_109_20.mzML	0	0	1	0	0	0	0	0	0	1	1	0	0	0	1	0	0	1	0	0	1	0	0	0	0	0	0	0	0	0	0	0	0	0	0	0	0	1	0	0	0	0
f.MSV000084475/ccms_peak/mzXML files/RCM plates/Plate 1B/mzXML/HM_848_GE1_01_46500.mzML	1	0	0	0	0	0	0	0	0	0	0	0	0	0	0	1	0	1	0	0	0	1	0	0	0	0	0	0	0	1	0	0	0	0	0	0	0	0	1	0	0	0
f.MSV000085480/ccms_peak/190626_Irina_OMZ_ENTP17/ETNP_23.mzML	0	1	0	0	0	0	0	0	0	0	0	0	0	0	0	0	1	0	0	0	0	0	1	0	0	0	0	0	0	0	0	0	0	0	0	0	0	0	0	0	0	0
f.MSV000084475/ccms_peak/mzXML files/RCM plates/Plate 1B/mzXML/HM_1120_GD11_01_46496.mzML	0	0	0	0	0	0	0	0	1	0	0	0	0	0	0	1	0	0	0	0	0	0	0	1	0	0	0	0	0	1	0	0	0	0	0	0	0	0	0	0	0	0
f.MSV000084475/ccms_peak/mzXML files/RCM plates/Plate 2B/HM_975_GB2_01_46640.mzML	0	0	0	0	0	0	0	0	0	0	0	0	0	0	0	0	0	0	0	0	0	1	0	0	0	1	0	0	0	1	0	0	0	0	0	0	0	0	0	0	0	0
f.MSV000084775/ccms_peak/mzXML/Samples/FIT129E3CAL_GB4_01_50198.mzML	0	0	0	0	0	0	0	0	1	0	0	0	0	0	0	0	0	0	0	1	0	1	0	0	0	0	0	0	1	0	1	0	1	0	0	0	0	1	0	0	1	0
f.MSV000086721/ccms_peak/mzxmls/SCFM3-B2_P1-G-5_01_7478.mzML	0	0	0	0	0	0	0	0	1	0	0	0	0	0	0	0	0	0	0	0	0	0	0	0	0	0	0	0	0	1	0	0	0	0	0	0	0	0	0	0	0	0
f.MSV000085446/ccms_peak/2w12.mzML	0	0	0	0	0	0	0	0	0	0	0	0	0	0	0	0	0	0	0	0	0	0	0	0	0	0	0	0	0	0	0	1	0	0	0	0	0	0	0	0	0	0
f.MSV000084099/ccms_peak/data_mzxml_20180912_New/G84908_RC12_01_36927.mzML	0	0	0	0	0	0	0	0	0	1	1	0	0	0	0	0	0	0	0	0	0	1	0	0	0	0	0	0	0	0	0	1	1	1	0	1	0	1	0	1	0	0
f.MSV000083689/ccms_peak/data_mzxml/samples/G84725_RF4_01_35494.mzML	0	0	0	0	0	0	0	0	0	0	0	0	0	0	0	0	1	0	0	0	0	0	0	0	0	1	0	0	0	0	0	1	0	1	1	1	0	1	0	1	0	0
f.MSV000081477/ccms_peak/mzXML/Plate5/C97_GA3_01_741.mzML	1	0	0	0	0	0	0	1	0	0	0	0	1	1	1	0	0	1	0	1	0	0	0	0	0	0	0	0	1	0	0	1	1	1	1	1	1	0	0	1	1	0
f.MSV000084775/ccms_peak/mzXML/Samples/FIT260E3CAL_BB12_01_50316.mzML	0	0	0	0	0	0	0	0	1	0	0	0	0	0	0	0	0	0	0	0	0	0	0	0	0	0	0	0	0	0	1	0	0	0	0	0	0	0	0	0	1	0
f.MSV000082005/ccms_peak/Round2/C299-Strep-PIC2_Fecal_RB2_01_12741.mzML	0	0	0	0	0	0	0	0	0	0	0	1	0	0	0	0	1	0	0	0	0	0	0	0	0	0	0	0	0	0	0	0	0	0	0	0	0	0	0	0	0	1
f.MSV000083889/ccms_peak/raw/2019_2_16_Holl_DOM_2.mzML	1	0	0	0	0	0	0	0	1	0	0	0	0	0	0	0	0	0	0	0	0	1	0	0	0	0	0	0	0	0	0	0	0	0	0	0	0	0	0	0	0	0
f.MSV000082972/ccms_peak/haddad_ApoE_fecal_jan2018/A23_117_10.mzML	0	0	1	0	0	0	0	0	0	0	1	0	0	0	1	0	0	0	0	0	0	0	0	0	0	0	0	0	0	0	0	0	0	0	0	1	0	1	0	0	0	0
f.MSV000082813/ccms_peak/Haddad_ApoE_mzXML/A22_114_15.mzML	0	0	1	1	0	0	0	0	0	0	1	0	1	0	1	0	0	1	0	0	0	0	0	0	0	0	0	0	0	0	0	0	0	0	0	1	0	0	0	0	1	0
f.MSV000084099/ccms_peak/data_mzxml_20180912_New/G84869_BG12_01_36653.mzML	0	0	0	0	1	0	0	0	0	1	1	0	0	1	1	0	1	0	0	0	0	1	0	0	0	0	0	0	0	0	0	1	0	0	0	1	0	1	0	1	0	0
f.MSV000079598/ccms_peak/AMG_UKG/30023.mzXML	0	0	0	0	0	0	1	1	0	0	0	0	0	0	0	0	0	1	0	0	0	0	0	0	0	0	0	0	1	1	0	0	0	0	0	0	0	0	0	0	0	0
f.MSV000084475/ccms_peak/mzXML files/FCM Plates/FCM Plate 1A/HM_30_BE4_01_45782.mzML	0	0	0	0	0	0	0	1	0	1	0	0	0	0	0	0	0	1	0	0	0	0	0	0	0	0	0	0	0	0	0	0	0	0	0	0	0	0	0	0	0	0
f.MSV000086956/ccms_peak/Pf_Raw/PLT3_F11.mzML	0	0	0	0	0	0	0	0	1	0	0	0	0	0	0	0	1	0	0	0	0	0	0	0	0	0	0	0	0	1	0	0	0	0	0	0	0	0	0	0	0	0
f.MSV000084908/ccms_peak/Fecal_mzXML/Plate_02/FIT134E3CAL_GC4_01_52025.mzML	0	0	0	0	0	0	0	0	0	1	0	1	0	0	1	0	0	0	0	1	0	0	0	0	0	0	0	0	0	0	0	0	0	0	0	0	0	0	0	0	0	0
f.MSV000084753/ccms_peak/raw/F35_2.mzML	0	0	0	0	0	0	0	0	0	0	1	1	0	0	1	0	0	0	0	0	0	0	0	0	0	0	0	0	0	0	0	0	1	0	1	1	0	0	0	0	0	0
f.MSV000082973/ccms_peak/haddad_IH_IC_july2018/mzxml_files_fecal/A44_177_11.mzML	0	0	0	0	0	0	0	0	0	0	1	0	1	0	1	0	0	0	0	0	0	0	0	0	0	0	0	0	0	0	0	0	0	0	0	0	0	0	0	0	0	0
f.MSV000085120/ccms_peak/Plate 4/BAX292_6x_BC6_01_23498.mzML	1	0	0	0	0	0	0	0	1	0	0	0	0	0	1	0	1	0	0	0	0	0	0	0	0	0	0	0	0	1	0	0	0	0	0	0	0	1	0	0	0	0
f.MSV000087021/ccms_peak/KRuMBS_Monodiet_trials_Feb2020/W1_PC_M_GE5_01_56819.mzML	0	0	0	0	0	0	0	0	0	0	0	0	0	0	0	0	1	0	0	0	0	0	0	0	0	0	0	0	0	0	0	0	0	0	0	0	0	1	0	0	0	0
f.MSV000085120/ccms_peak/Plate21/BAX1761_2x_BB2_01_25864.mzML	1	0	0	0	0	0	0	0	1	0	0	0	0	0	1	0	1	0	1	0	0	0	0	0	0	0	0	0	0	0	0	0	0	0	0	0	0	1	0	0	0	0
f.MSV000086178/ccms_peak/190.mzML	0	0	0	0	0	0	0	0	0	0	0	0	0	1	0	0	1	0	0	1	0	0	0	0	0	0	0	0	0	0	0	0	0	0	0	0	0	0	0	0	0	0
f.MSV000082480/ccms_peak/mzXML/A21_109_15.mzML	0	0	1	1	0	0	0	0	0	1	1	0	1	0	1	0	0	1	0	0	1	0	0	0	0	0	0	0	0	0	0	0	0	0	0	1	0	0	0	1	0	0
f.MSV000084475/ccms_peak/mzXML files/RCM plates/Plate 1B/mzXML/HM_847_GE2_01_46501.mzML	1	0	0	0	0	0	0	0	1	0	0	0	0	0	0	0	0	1	0	0	0	1	0	0	0	0	0	0	0	0	0	0	0	0	0	0	0	0	1	0	0	0
f.MSV000084475/ccms_peak/mzXML files/RCM plates/Plate 1A/HM_856_BD10_01_46395.mzML	1	0	0	0	0	0	0	0	1	0	0	0	0	0	0	1	0	1	0	0	0	1	0	1	0	0	0	0	0	1	0	0	0	0	0	0	0	0	1	0	0	0
f.MSV000084775/ccms_peak/mzXML/Samples/FIT127E3CAL_GC2_01_50210.mzML	0	0	0	0	0	0	0	0	0	0	0	0	0	0	0	0	0	0	0	0	0	0	0	0	0	0	0	0	1	0	1	0	1	0	0	0	0	1	0	0	1	0
[truncated: 28,527 more rows]

## Sheet: Fig. 2e
row ID	row m/z	row retention time	FIT004E3CAL_BF3_01_51918.mzXML Peak area	FIT001E3CAL_BD2_01_51892.mzXML Peak area	FIT004CCAL_BF4_01_51919.mzXML Peak area	FIT001CCAL_BD9_01_51899.mzXML Peak area	FIT006E3CAL_BF5_01_51920.mzXML Peak area	FIT018CCAL_BD12_01_51902.mzXML Peak area	FIT002E3CAL_BF2_01_51917.mzXML Peak area	FIT006CCAL_BD4_01_51894.mzXML Peak area	FIT002CCAL_BE12_01_51914.mzXML Peak area	FIT008E3CAL_BD3_01_51893.mzXML Peak area	FIT010CCAL_BD11_01_51901.mzXML Peak area	FIT026CCAL_BE5_01_51910.mzXML Peak area	FIT038E3CAL_BB5_01_51867.mzXML Peak area	FIT011E3CAL_BB6_01_51868.mzXML Peak area	FIT008CCAL_BD10_01_51900.mzXML Peak area	FIT024E3CAL_BE2_01_51907.mzXML Peak area	FIT014E3CAL_BE7_01_51912.mzXML Peak area	FIT053E3CAL_BB4_01_51866.mzXML Peak area	FIT031E3CAL_BB8_01_51870.mzXML Peak area	FIT036CCAL_BB7_01_51869.mzXML Peak area	FIT012E3CAL_BB3_01_51865.mzXML Peak area	FIT027CCAL_BE11_01_51913.mzXML Peak area	FIT025E3CAL_BE3_01_51908.mzXML Peak area	FIT038CCAL_BA10_01_51858.mzXML Peak area	FIT091E3CAL_BC5_01_51881.mzXML Peak area	FIT058E3CAL_BA3_01_51851.mzXML Peak area	FIT032E3CAL_BB2_01_51864.mzXML Peak area	FIT051E3CAL_BA12_01_51860.mzXML Peak area	FIT070E3CAL_BA11_01_51859.mzXML Peak area	FIT065E3CAL_BA7_01_51855.mzXML Peak area	FIT084E3CAL_BC4_01_51880.mzXML Peak area	FIT067E3CAL_BA9_01_51857.mzXML Peak area	FIT092E3CAL_BC6_01_51882.mzXML Peak area	FIT095E3CAL_BC3_01_51879.mzXML Peak area	FIT073E3CAL_BC8_01_51884.mzXML Peak area	FIT078E3CAL_BA8_01_51856.mzXML Peak area	FIT055E3CAL_BA6_01_51854.mzXML Peak area	FIT164E3CAL_BB11_01_51873.mzXML Peak area	FIT094E3CAL_BA4_01_51852.mzXML Peak area	FIT108E3CAL_BB12_01_51874.mzXML Peak area	FIT223E3CAL_BB9_01_51871.mzXML Peak area	FIT227E3CAL_BE6_01_51911.mzXML Peak area	FIT162E3CAL_BC2_01_51878.mzXML Peak area	FIT192E3CAL_BA5_01_51853.mzXML Peak area	FIT289E3CAL_BC12_01_51888.mzXML Peak area	FIT093E3CAL_BC7_01_51883.mzXML Peak area	FIT118E3CAL_BA2_01_51850.mzXML Peak area
[truncated: 5,401 more rows]
[truncated: 156 more columns]

[truncated: 4 more sheets: Fig. 2f, Metadata Fig. 2a-2d, Metadata Fig. 2e, Metadata Fig. 2f]
