# Supplementary material for: Reverse metabolomics for the discovery of chemical structures from humans
Source: Nature. Author manuscript; Available in PMC 2024 Mar 8. (PMC10849969; doi:10.1038/s41586-023-06906-8)
Supplement: SData_Fig3 [file NIHMS1962612-supplement-SData_Fig3.xlsx]

## Sheet: Fig. 3a
site_sub_coll	Sample	Abundance	Diagnosis	Compound	Method	Cluster	Abundance_0_adj	ID
C18n_QI11461	H4001C1	116053	CD	His-CA	C18n	QI11461	116054	C18n_QI11461 His-CA
C18n_QI11830	H4001C1	2310541	CD	Arg-CA	C18n	QI11830	2310542	C18n_QI11830 Arg-CA
C18n_QI11220	H4001C1	7411	CD	Lys-CA	C18n	QI11220	7412	C18n_QI11220 Lys-CA
C18n_QI10779	H4001C1	21603	CD	Gln-HDCA/UDCA	C18n	QI10779	21604	C18n_QI10779 Gln-HDCA/UDCA
C18n_QI10829	H4001C1	611579	CD	Asn-CA	C18n	QI10829	611580	C18n_QI10829 Asn-CA
C18n_QI11844	H4001C1	1654606	CD	Citrulline-CA	C18n	QI11844	1654607	C18n_QI11844 Citrulline-CA
C18n_QI11215	H4001C1	774147	CD	Gln-CA	C18n	QI11215	774148	C18n_QI11215 Gln-CA
C18n_QI11040	H4001C1	13630	CD	His-CDCA	C18n	QI11040	13631	C18n_QI11040 His-CDCA
C18n_QI10864	H4001C1	561664	CD	Asp-CA	C18n	QI10864	561665	C18n_QI10864 Asp-CA
C18n_QI11041	H4001C1	6040	CD	His-DCA	C18n	QI11041	6041	C18n_QI11041 His-DCA
C18n_QI10785	H4001C1	1366	CD	Lys-CDCA	C18n	QI10785	1367	C18n_QI10785 Lys-CDCA
C18n_QI11229	H4001C1	3020729	CD	Glu-CA	C18n	QI11229	3020730	C18n_QI11229 Glu-CA
C18n_QI11521	H4001C1	81120	CD	Arg-DCA	C18n	QI11521	81121	C18n_QI11521 Arg-DCA
C18n_QI10457	H4001C1	715586	CD	Thr-CA	C18n	QI10457	715587	C18n_QI10457 Thr-CA
C18n_QI10784	H4001C1	0	CD	Lys-DCA	C18n	QI10784	1	C18n_QI10784 Lys-DCA
C18n_QI9513	H4001C1	684785	CD	Ala-CA	C18n	QI9513	684786	C18n_QI9513 Ala-CA
C18n_QI12005	H4001C1	1517534	CD	Tyr-CA	C18n	QI12005	1517535	C18n_QI12005 Tyr-CA
C18n_QI11526	H4001C1	420520	CD	Citrulline-CDCA	C18n	QI11526	420521	C18n_QI11526 Citrulline-CDCA
C18n_QI10373	H4001C1	384616	CD	Asn-CDCA	C18n	QI10373	384617	C18n_QI10373 Asn-CDCA
C18n_QI11692	H4001C1	88565	CD	Tyr-HDCA/UDCA	C18n	QI11692	88566	C18n_QI11692 Tyr-HDCA/UDCA
C18n_QI10374	H4001C1	323818	CD	Asn-DCA	C18n	QI10374	323819	C18n_QI10374 Asn-DCA
C18n_QI11527	H4001C1	59365	CD	Citrulline-DCA	C18n	QI11527	59366	C18n_QI11527 Citrulline-DCA
C18n_QI10778	H4001C1	75816	CD	Gln-CDCA	C18n	QI10778	75817	C18n_QI10778 Gln-CDCA
C18n_QI10399	H4001C1	241318	CD	Asp-CDCA	C18n	QI10399	241319	C18n_QI10399 Asp-CDCA
C18n_QI10802	H4001C1	1243004	CD	Glu-CDCA	C18n	QI10802	1243005	C18n_QI10802 Glu-CDCA
C18n_QI11294	H4001C1	385253	CD	Met-CA	C18n	QI11294	385254	C18n_QI11294 Met-CA
C18n_QI9994	H4001C1	442148	CD	Thr-CDCA	C18n	QI9994	442149	C18n_QI9994 Thr-CDCA
C18n_QI10398	H4001C1	62057	CD	Asp-DCA	C18n	QI10398	62058	C18n_QI10398 Asp-DCA
C18n_QI10405	H4001C1	0	CD	Val-CA	C18n	QI10405	1	C18n_QI10405 Val-CA
C18n_QI10801	H4001C1	290563	CD	Glu-DCA	C18n	QI10801	290564	C18n_QI10801 Glu-DCA
C18n_QI9995	H4001C1	50005	CD	Thr-DCA	C18n	QI9995	50006	C18n_QI9995 Thr-DCA
C18n_QI12361	H4001C1	124573	CD	Trp-CA	C18n	QI12361	124574	C18n_QI12361 Trp-CA
C18n_QI8994	H4001C1	670384	CD	Ala-CDCA	C18n	QI8994	670385	C18n_QI8994 Ala-CDCA
C18n_QI11693	H4001C1	367639	CD	Tyr-CDCA	C18n	QI11693	367640	C18n_QI11693 Tyr-CDCA
C18n_QI10806	H4001C1	141992	CD	Ile/Leu-CA	C18n	QI10806	141993	C18n_QI10806 Ile/Leu-CA
C18n_QI11694	H4001C1	1297905	CD	Phe-CA	C18n	QI11694	1297906	C18n_QI11694 Phe-CA
C18n_QI8995	H4001C1	92046	CD	Ala-DCA	C18n	QI8995	92047	C18n_QI8995 Ala-DCA
C18n_QI9918	H4001C1	12599	CD	Val-CDCA	C18n	QI9918	12600	C18n_QI9918 Val-CDCA
C18n_QI10866	H4001C1	65840	CD	Met-CDCA	C18n	QI10866	65841	C18n_QI10866 Met-CDCA
C18n_QI10866	H4001C1	65840	CD	Met-DCA	C18n	QI10866	65841	C18n_QI10866 Met-DCA
C18n_QI12103	H4001C1	13979	CD	Trp-CDCA	C18n	QI12103	13980	C18n_QI12103 Trp-CDCA
C18n_QI9921	H4001C1	52	CD	Val-DCA	C18n	QI9921	53	C18n_QI9921 Val-DCA
C18n_QI12102	H4001C1	144077	CD	Trp-DCA	C18n	QI12102	144078	C18n_QI12102 Trp-DCA
C18n_QI11299	H4001C1	377980	CD	Phe-CDCA	C18n	QI11299	377981	C18n_QI11299 Phe-CDCA
C18n_QI11298	H4001C1	153828	CD	Phe-DCA	C18n	QI11298	153829	C18n_QI11298 Phe-DCA
HILp_QI15154	H4001C1	64220	CD	Glu-CDCA/DCA/HDCA/UDCA	HILIC-pos	QI15154	64221	HILp_QI15154 Glu-CDCA/DCA/HDCA/UDCA
HILp_QI15157	H4001C1	19108	CD	Ile/Leu-CA	HILIC-pos	QI15157	19109	HILp_QI15157 Ile/Leu-CA
HILp_QI16278	H4001C1	0	CD	Met-CA	HILIC-pos	QI16278	1	HILp_QI16278 Met-CA
HILp_QI17283	H4001C1	537560	CD	Phe-CA	HILIC-pos	QI17283	537561	HILp_QI17283 Phe-CA
HILp_QI18645	H4001C1	643898	CD	Tyr-CA	HILIC-pos	QI18645	643899	HILp_QI18645 Tyr-CA
HILp_QI14419	H4001C1	720801	CD	Val-CA	HILIC-pos	QI14419	720802	HILp_QI14419 Val-CA
HILp_QI16248	H4001C1	611040	CD	Glu-CA	HILIC-pos	QI16248	611041	HILp_QI16248 Glu-CA
HILp_QI14402	H4001C1	14136	CD	Asn-CDCA/DCA/HDCA/UDCA	HILIC-pos	QI14402	14137	HILp_QI14402 Asn-CDCA/DCA/HDCA/UDCA
HILp_QI15172	H4001C1	4647	CD	Asn-CA	HILIC-pos	QI15172	4648	HILp_QI15172 Asn-CA
HILp_QI15045	H4001C1	117019	CD	Gln-CDCA/DCA/UDCA	HILIC-pos	QI15045	117020	HILp_QI15045 Gln-CDCA/DCA/UDCA
HILp_QI14469	H4001C1	75832	CD	Thr-CA	HILIC-pos	QI14469	75833	HILp_QI14469 Thr-CA
HILp_QI16191	H4001C1	1765	CD	Gln-CA	HILIC-pos	QI16191	1766	HILp_QI16191 Gln-CA
HILp_QI16850	H4001C1	834389	CD	Arg-CDCA/DCA	HILIC-pos	QI16850	834390	HILp_QI16850 Arg-CDCA/DCA
HILp_QI15046	H4001C1	0	CD	Lys-CDCA/DCA	HILIC-pos	QI15046	1	HILp_QI15046 Lys-CDCA/DCA
HILp_QI16675	H4001C1	1139330	CD	His-CA	HILIC-pos	QI16675	1139331	HILp_QI16675 His-CA
C18n_QI11461	M2014C3	321497	CD	His-CA	C18n	QI11461	321498	C18n_QI11461 His-CA
C18n_QI11830	M2014C3	75690	CD	Arg-CA	C18n	QI11830	75691	C18n_QI11830 Arg-CA
C18n_QI11220	M2014C3	203364	CD	Lys-CA	C18n	QI11220	203365	C18n_QI11220 Lys-CA
C18n_QI10779	M2014C3	27489	CD	Gln-HDCA/UDCA	C18n	QI10779	27490	C18n_QI10779 Gln-HDCA/UDCA
C18n_QI10829	M2014C3	881512	CD	Asn-CA	C18n	QI10829	881513	C18n_QI10829 Asn-CA
C18n_QI11844	M2014C3	131111	CD	Citrulline-CA	C18n	QI11844	131112	C18n_QI11844 Citrulline-CA
C18n_QI11215	M2014C3	1830848	CD	Gln-CA	C18n	QI11215	1830849	C18n_QI11215 Gln-CA
C18n_QI11040	M2014C3	106728	CD	His-CDCA	C18n	QI11040	106729	C18n_QI11040 His-CDCA
C18n_QI10864	M2014C3	423621	CD	Asp-CA	C18n	QI10864	423622	C18n_QI10864 Asp-CA
C18n_QI11041	M2014C3	69242	CD	His-DCA	C18n	QI11041	69243	C18n_QI11041 His-DCA
C18n_QI10785	M2014C3	56381	CD	Lys-CDCA	C18n	QI10785	56382	C18n_QI10785 Lys-CDCA
C18n_QI11229	M2014C3	2948227	CD	Glu-CA	C18n	QI11229	2948228	C18n_QI11229 Glu-CA
C18n_QI11521	M2014C3	62391	CD	Arg-DCA	C18n	QI11521	62392	C18n_QI11521 Arg-DCA
C18n_QI10457	M2014C3	1361513	CD	Thr-CA	C18n	QI10457	1361514	C18n_QI10457 Thr-CA
C18n_QI10784	M2014C3	81974	CD	Lys-DCA	C18n	QI10784	81975	C18n_QI10784 Lys-DCA
C18n_QI9513	M2014C3	12385	CD	Ala-CA	C18n	QI9513	12386	C18n_QI9513 Ala-CA
C18n_QI12005	M2014C3	2602009	CD	Tyr-CA	C18n	QI12005	2602010	C18n_QI12005 Tyr-CA
C18n_QI11526	M2014C3	44584	CD	Citrulline-CDCA	C18n	QI11526	44585	C18n_QI11526 Citrulline-CDCA
C18n_QI10373	M2014C3	337222	CD	Asn-CDCA	C18n	QI10373	337223	C18n_QI10373 Asn-CDCA
C18n_QI11692	M2014C3	257729	CD	Tyr-HDCA/UDCA	C18n	QI11692	257730	C18n_QI11692 Tyr-HDCA/UDCA
C18n_QI10374	M2014C3	338372	CD	Asn-DCA	C18n	QI10374	338373	C18n_QI10374 Asn-DCA
C18n_QI11527	M2014C3	10750	CD	Citrulline-DCA	C18n	QI11527	10751	C18n_QI11527 Citrulline-DCA
C18n_QI10778	M2014C3	192341	CD	Gln-CDCA	C18n	QI10778	192342	C18n_QI10778 Gln-CDCA
C18n_QI10399	M2014C3	135077	CD	Asp-CDCA	C18n	QI10399	135078	C18n_QI10399 Asp-CDCA
C18n_QI10802	M2014C3	1102649	CD	Glu-CDCA	C18n	QI10802	1102650	C18n_QI10802 Glu-CDCA
C18n_QI11294	M2014C3	91367	CD	Met-CA	C18n	QI11294	91368	C18n_QI11294 Met-CA
C18n_QI9994	M2014C3	231037	CD	Thr-CDCA	C18n	QI9994	231038	C18n_QI9994 Thr-CDCA
C18n_QI10398	M2014C3	72094	CD	Asp-DCA	C18n	QI10398	72095	C18n_QI10398 Asp-DCA
C18n_QI10405	M2014C3	55212	CD	Val-CA	C18n	QI10405	55213	C18n_QI10405 Val-CA
C18n_QI10801	M2014C3	884423	CD	Glu-DCA	C18n	QI10801	884424	C18n_QI10801 Glu-DCA
C18n_QI9995	M2014C3	220006	CD	Thr-DCA	C18n	QI9995	220007	C18n_QI9995 Thr-DCA
C18n_QI12361	M2014C3	512444	CD	Trp-CA	C18n	QI12361	512445	C18n_QI12361 Trp-CA
C18n_QI8994	M2014C3	252321	CD	Ala-CDCA	C18n	QI8994	252322	C18n_QI8994 Ala-CDCA
C18n_QI11693	M2014C3	720732	CD	Tyr-CDCA	C18n	QI11693	720733	C18n_QI11693 Tyr-CDCA
C18n_QI10806	M2014C3	462948	CD	Ile/Leu-CA	C18n	QI10806	462949	C18n_QI10806 Ile/Leu-CA
C18n_QI11694	M2014C3	2308654	CD	Phe-CA	C18n	QI11694	2308655	C18n_QI11694 Phe-CA
C18n_QI8995	M2014C3	81075	CD	Ala-DCA	C18n	QI8995	81076	C18n_QI8995 Ala-DCA
C18n_QI9918	M2014C3	32847	CD	Val-CDCA	C18n	QI9918	32848	C18n_QI9918 Val-CDCA
C18n_QI10866	M2014C3	612477	CD	Met-CDCA	C18n	QI10866	612478	C18n_QI10866 Met-CDCA
C18n_QI10866	M2014C3	612477	CD	Met-DCA	C18n	QI10866	612478	C18n_QI10866 Met-DCA
C18n_QI12103	M2014C3	230450	CD	Trp-CDCA	C18n	QI12103	230451	C18n_QI12103 Trp-CDCA
C18n_QI9921	M2014C3	21797	CD	Val-DCA	C18n	QI9921	21798	C18n_QI9921 Val-DCA
C18n_QI12102	M2014C3	119765	CD	Trp-DCA	C18n	QI12102	119766	C18n_QI12102 Trp-DCA
C18n_QI11299	M2014C3	344789	CD	Phe-CDCA	C18n	QI11299	344790	C18n_QI11299 Phe-CDCA
C18n_QI11298	M2014C3	284553	CD	Phe-DCA	C18n	QI11298	284554	C18n_QI11298 Phe-DCA
HILp_QI15154	M2014C3	536882	CD	Glu-CDCA/DCA/HDCA/UDCA	HILIC-pos	QI15154	536883	HILp_QI15154 Glu-CDCA/DCA/HDCA/UDCA
HILp_QI15157	M2014C3	124678	CD	Ile/Leu-CA	HILIC-pos	QI15157	124679	HILp_QI15157 Ile/Leu-CA
HILp_QI16278	M2014C3	79095	CD	Met-CA	HILIC-pos	QI16278	79096	HILp_QI16278 Met-CA
HILp_QI17283	M2014C3	691046	CD	Phe-CA	HILIC-pos	QI17283	691047	HILp_QI17283 Phe-CA
HILp_QI18645	M2014C3	1099250	CD	Tyr-CA	HILIC-pos	QI18645	1099251	HILp_QI18645 Tyr-CA
HILp_QI14419	M2014C3	539050	CD	Val-CA	HILIC-pos	QI14419	539051	HILp_QI14419 Val-CA
HILp_QI16248	M2014C3	2117004	CD	Glu-CA	HILIC-pos	QI16248	2117005	HILp_QI16248 Glu-CA
HILp_QI14402	M2014C3	61535	CD	Asn-CDCA/DCA/HDCA/UDCA	HILIC-pos	QI14402	61536	HILp_QI14402 Asn-CDCA/DCA/HDCA/UDCA
HILp_QI15172	M2014C3	36629	CD	Asn-CA	HILIC-pos	QI15172	36630	HILp_QI15172 Asn-CA
HILp_QI15045	M2014C3	784730	CD	Gln-CDCA/DCA/UDCA	HILIC-pos	QI15045	784731	HILp_QI15045 Gln-CDCA/DCA/UDCA
HILp_QI14469	M2014C3	623518	CD	Thr-CA	HILIC-pos	QI14469	623519	HILp_QI14469 Thr-CA
HILp_QI16191	M2014C3	1016234	CD	Gln-CA	HILIC-pos	QI16191	1016235	HILp_QI16191 Gln-CA
HILp_QI16850	M2014C3	304489	CD	Arg-CDCA/DCA	HILIC-pos	QI16850	304490	HILp_QI16850 Arg-CDCA/DCA
HILp_QI15046	M2014C3	40396	CD	Lys-CDCA/DCA	HILIC-pos	QI15046	40397	HILp_QI15046 Lys-CDCA/DCA
HILp_QI16675	M2014C3	210321	CD	His-CA	HILIC-pos	QI16675	210322	HILp_QI16675 His-CA
C18n_QI11461	C3001C1	942	CD	His-CA	C18n	QI11461	943	C18n_QI11461 His-CA
C18n_QI11830	C3001C1	183	CD	Arg-CA	C18n	QI11830	184	C18n_QI11830 Arg-CA
C18n_QI11220	C3001C1	0	CD	Lys-CA	C18n	QI11220	1	C18n_QI11220 Lys-CA
C18n_QI10779	C3001C1	1704	CD	Gln-HDCA/UDCA	C18n	QI10779	1705	C18n_QI10779 Gln-HDCA/UDCA
C18n_QI10829	C3001C1	13051	CD	Asn-CA	C18n	QI10829	13052	C18n_QI10829 Asn-CA
C18n_QI11844	C3001C1	0	CD	Citrulline-CA	C18n	QI11844	1	C18n_QI11844 Citrulline-CA
C18n_QI11215	C3001C1	34865	CD	Gln-CA	C18n	QI11215	34866	C18n_QI11215 Gln-CA
C18n_QI11040	C3001C1	831	CD	His-CDCA	C18n	QI11040	832	C18n_QI11040 His-CDCA
C18n_QI10864	C3001C1	21580	CD	Asp-CA	C18n	QI10864	21581	C18n_QI10864 Asp-CA
C18n_QI11041	C3001C1	561128	CD	His-DCA	C18n	QI11041	561129	C18n_QI11041 His-DCA
C18n_QI10785	C3001C1	182399	CD	Lys-CDCA	C18n	QI10785	182400	C18n_QI10785 Lys-CDCA
C18n_QI11229	C3001C1	184332	CD	Glu-CA	C18n	QI11229	184333	C18n_QI11229 Glu-CA
C18n_QI11521	C3001C1	251523	CD	Arg-DCA	C18n	QI11521	251524	C18n_QI11521 Arg-DCA
C18n_QI10457	C3001C1	456	CD	Thr-CA	C18n	QI10457	457	C18n_QI10457 Thr-CA
C18n_QI10784	C3001C1	220	CD	Lys-DCA	C18n	QI10784	221	C18n_QI10784 Lys-DCA
C18n_QI9513	C3001C1	0	CD	Ala-CA	C18n	QI9513	1	C18n_QI9513 Ala-CA
C18n_QI12005	C3001C1	22850	CD	Tyr-CA	C18n	QI12005	22851	C18n_QI12005 Tyr-CA
C18n_QI11526	C3001C1	0	CD	Citrulline-CDCA	C18n	QI11526	1	C18n_QI11526 Citrulline-CDCA
C18n_QI10373	C3001C1	1685	CD	Asn-CDCA	C18n	QI10373	1686	C18n_QI10373 Asn-CDCA
C18n_QI11692	C3001C1	14000	CD	Tyr-HDCA/UDCA	C18n	QI11692	14001	C18n_QI11692 Tyr-HDCA/UDCA
C18n_QI10374	C3001C1	139492	CD	Asn-DCA	C18n	QI10374	139493	C18n_QI10374 Asn-DCA
C18n_QI11527	C3001C1	5064	CD	Citrulline-DCA	C18n	QI11527	5065	C18n_QI11527 Citrulline-DCA
C18n_QI10778	C3001C1	74868	CD	Gln-CDCA	C18n	QI10778	74869	C18n_QI10778 Gln-CDCA
C18n_QI10399	C3001C1	3634	CD	Asp-CDCA	C18n	QI10399	3635	C18n_QI10399 Asp-CDCA
C18n_QI10802	C3001C1	52086	CD	Glu-CDCA	C18n	QI10802	52087	C18n_QI10802 Glu-CDCA
C18n_QI11294	C3001C1	1708	CD	Met-CA	C18n	QI11294	1709	C18n_QI11294 Met-CA
C18n_QI9994	C3001C1	1625	CD	Thr-CDCA	C18n	QI9994	1626	C18n_QI9994 Thr-CDCA
C18n_QI10398	C3001C1	138821	CD	Asp-DCA	C18n	QI10398	138822	C18n_QI10398 Asp-DCA
C18n_QI10405	C3001C1	661	CD	Val-CA	C18n	QI10405	662	C18n_QI10405 Val-CA
C18n_QI10801	C3001C1	2406462	CD	Glu-DCA	C18n	QI10801	2406463	C18n_QI10801 Glu-DCA
C18n_QI9995	C3001C1	44945	CD	Thr-DCA	C18n	QI9995	44946	C18n_QI9995 Thr-DCA
C18n_QI12361	C3001C1	15	CD	Trp-CA	C18n	QI12361	16	C18n_QI12361 Trp-CA
C18n_QI8994	C3001C1	8000	CD	Ala-CDCA	C18n	QI8994	8001	C18n_QI8994 Ala-CDCA
C18n_QI11693	C3001C1	69747	CD	Tyr-CDCA	C18n	QI11693	69748	C18n_QI11693 Tyr-CDCA
C18n_QI10806	C3001C1	3263	CD	Ile/Leu-CA	C18n	QI10806	3264	C18n_QI10806 Ile/Leu-CA
C18n_QI11694	C3001C1	696764	CD	Phe-CA	C18n	QI11694	696765	C18n_QI11694 Phe-CA
C18n_QI8995	C3001C1	111798	CD	Ala-DCA	C18n	QI8995	111799	C18n_QI8995 Ala-DCA
C18n_QI9918	C3001C1	0	CD	Val-CDCA	C18n	QI9918	1	C18n_QI9918 Val-CDCA
C18n_QI10866	C3001C1	131302	CD	Met-CDCA	C18n	QI10866	131303	C18n_QI10866 Met-CDCA
C18n_QI10866	C3001C1	131302	CD	Met-DCA	C18n	QI10866	131303	C18n_QI10866 Met-DCA
C18n_QI12103	C3001C1	0	CD	Trp-CDCA	C18n	QI12103	1	C18n_QI12103 Trp-CDCA
C18n_QI9921	C3001C1	202098	CD	Val-DCA	C18n	QI9921	202099	C18n_QI9921 Val-DCA
C18n_QI12102	C3001C1	136802	CD	Trp-DCA	C18n	QI12102	136803	C18n_QI12102 Trp-DCA
C18n_QI11299	C3001C1	84374	CD	Phe-CDCA	C18n	QI11299	84375	C18n_QI11299 Phe-CDCA
C18n_QI11298	C3001C1	427068	CD	Phe-DCA	C18n	QI11298	427069	C18n_QI11298 Phe-DCA
HILp_QI15154	C3001C1	1037241	CD	Glu-CDCA/DCA/HDCA/UDCA	HILIC-pos	QI15154	1037242	HILp_QI15154 Glu-CDCA/DCA/HDCA/UDCA
HILp_QI15157	C3001C1	0	CD	Ile/Leu-CA	HILIC-pos	QI15157	1	HILp_QI15157 Ile/Leu-CA
HILp_QI16278	C3001C1	541	CD	Met-CA	HILIC-pos	QI16278	542	HILp_QI16278 Met-CA
HILp_QI17283	C3001C1	0	CD	Phe-CA	HILIC-pos	QI17283	1	HILp_QI17283 Phe-CA
HILp_QI18645	C3001C1	0	CD	Tyr-CA	HILIC-pos	QI18645	1	HILp_QI18645 Tyr-CA
HILp_QI14419	C3001C1	0	CD	Val-CA	HILIC-pos	QI14419	1	HILp_QI14419 Val-CA
HILp_QI16248	C3001C1	77837	CD	Glu-CA	HILIC-pos	QI16248	77838	HILp_QI16248 Glu-CA
HILp_QI14402	C3001C1	1994	CD	Asn-CDCA/DCA/HDCA/UDCA	HILIC-pos	QI14402	1995	HILp_QI14402 Asn-CDCA/DCA/HDCA/UDCA
HILp_QI15172	C3001C1	2241	CD	Asn-CA	HILIC-pos	QI15172	2242	HILp_QI15172 Asn-CA
HILp_QI15045	C3001C1	67119	CD	Gln-CDCA/DCA/UDCA	HILIC-pos	QI15045	67120	HILp_QI15045 Gln-CDCA/DCA/UDCA
HILp_QI14469	C3001C1	0	CD	Thr-CA	HILIC-pos	QI14469	1	HILp_QI14469 Thr-CA
HILp_QI16191	C3001C1	0	CD	Gln-CA	HILIC-pos	QI16191	1	HILp_QI16191 Gln-CA
HILp_QI16850	C3001C1	411818	CD	Arg-CDCA/DCA	HILIC-pos	QI16850	411819	HILp_QI16850 Arg-CDCA/DCA
HILp_QI15046	C3001C1	25345	CD	Lys-CDCA/DCA	HILIC-pos	QI15046	25346	HILp_QI15046 Lys-CDCA/DCA
HILp_QI16675	C3001C1	13775	CD	His-CA	HILIC-pos	QI16675	13776	HILp_QI16675 His-CA
C18n_QI11461	E5001C1	373	CD	His-CA	C18n	QI11461	374	C18n_QI11461 His-CA
C18n_QI11830	E5001C1	1027	CD	Arg-CA	C18n	QI11830	1028	C18n_QI11830 Arg-CA
C18n_QI11220	E5001C1	4967	CD	Lys-CA	C18n	QI11220	4968	C18n_QI11220 Lys-CA
C18n_QI10779	E5001C1	0	CD	Gln-HDCA/UDCA	C18n	QI10779	1	C18n_QI10779 Gln-HDCA/UDCA
C18n_QI10829	E5001C1	8359	CD	Asn-CA	C18n	QI10829	8360	C18n_QI10829 Asn-CA
C18n_QI11844	E5001C1	1787	CD	Citrulline-CA	C18n	QI11844	1788	C18n_QI11844 Citrulline-CA
C18n_QI11215	E5001C1	50385	CD	Gln-CA	C18n	QI11215	50386	C18n_QI11215 Gln-CA
C18n_QI11040	E5001C1	9516	CD	His-CDCA	C18n	QI11040	9517	C18n_QI11040 His-CDCA
C18n_QI10864	E5001C1	19574	CD	Asp-CA	C18n	QI10864	19575	C18n_QI10864 Asp-CA
C18n_QI11041	E5001C1	21601	CD	His-DCA	C18n	QI11041	21602	C18n_QI11041 His-DCA
C18n_QI10785	E5001C1	0	CD	Lys-CDCA	C18n	QI10785	1	C18n_QI10785 Lys-CDCA
C18n_QI11229	E5001C1	64219	CD	Glu-CA	C18n	QI11229	64220	C18n_QI11229 Glu-CA
C18n_QI11521	E5001C1	0	CD	Arg-DCA	C18n	QI11521	1	C18n_QI11521 Arg-DCA
C18n_QI10457	E5001C1	7062	CD	Thr-CA	C18n	QI10457	7063	C18n_QI10457 Thr-CA
C18n_QI10784	E5001C1	0	CD	Lys-DCA	C18n	QI10784	1	C18n_QI10784 Lys-DCA
C18n_QI9513	E5001C1	87193	CD	Ala-CA	C18n	QI9513	87194	C18n_QI9513 Ala-CA
C18n_QI12005	E5001C1	18012	CD	Tyr-CA	C18n	QI12005	18013	C18n_QI12005 Tyr-CA
C18n_QI11526	E5001C1	484	CD	Citrulline-CDCA	C18n	QI11526	485	C18n_QI11526 Citrulline-CDCA
C18n_QI10373	E5001C1	11696	CD	Asn-CDCA	C18n	QI10373	11697	C18n_QI10373 Asn-CDCA
C18n_QI11692	E5001C1	50136	CD	Tyr-HDCA/UDCA	C18n	QI11692	50137	C18n_QI11692 Tyr-HDCA/UDCA
C18n_QI10374	E5001C1	70573	CD	Asn-DCA	C18n	QI10374	70574	C18n_QI10374 Asn-DCA
C18n_QI11527	E5001C1	1971	CD	Citrulline-DCA	C18n	QI11527	1972	C18n_QI11527 Citrulline-DCA
C18n_QI10778	E5001C1	73138	CD	Gln-CDCA	C18n	QI10778	73139	C18n_QI10778 Gln-CDCA
C18n_QI10399	E5001C1	20984	CD	Asp-CDCA	C18n	QI10399	20985	C18n_QI10399 Asp-CDCA
C18n_QI10802	E5001C1	153546	CD	Glu-CDCA	C18n	QI10802	153547	C18n_QI10802 Glu-CDCA
C18n_QI11294	E5001C1	5307	CD	Met-CA	C18n	QI11294	5308	C18n_QI11294 Met-CA
C18n_QI9994	E5001C1	15263	CD	Thr-CDCA	C18n	QI9994	15264	C18n_QI9994 Thr-CDCA
C18n_QI10398	E5001C1	804	CD	Asp-DCA	C18n	QI10398	805	C18n_QI10398 Asp-DCA
C18n_QI10405	E5001C1	335	CD	Val-CA	C18n	QI10405	336	C18n_QI10405 Val-CA
C18n_QI10801	E5001C1	78258	CD	Glu-DCA	C18n	QI10801	78259	C18n_QI10801 Glu-DCA
C18n_QI9995	E5001C1	0	CD	Thr-DCA	C18n	QI9995	1	C18n_QI9995 Thr-DCA
C18n_QI12361	E5001C1	11195	CD	Trp-CA	C18n	QI12361	11196	C18n_QI12361 Trp-CA
C18n_QI8994	E5001C1	37634	CD	Ala-CDCA	C18n	QI8994	37635	C18n_QI8994 Ala-CDCA
C18n_QI11693	E5001C1	93920	CD	Tyr-CDCA	C18n	QI11693	93921	C18n_QI11693 Tyr-CDCA
C18n_QI10806	E5001C1	17163	CD	Ile/Leu-CA	C18n	QI10806	17164	C18n_QI10806 Ile/Leu-CA
C18n_QI11694	E5001C1	186971	CD	Phe-CA	C18n	QI11694	186972	C18n_QI11694 Phe-CA
C18n_QI8995	E5001C1	481	CD	Ala-DCA	C18n	QI8995	482	C18n_QI8995 Ala-DCA
C18n_QI9918	E5001C1	142	CD	Val-CDCA	C18n	QI9918	143	C18n_QI9918 Val-CDCA
C18n_QI10866	E5001C1	50292	CD	Met-CDCA	C18n	QI10866	50293	C18n_QI10866 Met-CDCA
C18n_QI10866	E5001C1	50292	CD	Met-DCA	C18n	QI10866	50293	C18n_QI10866 Met-DCA
C18n_QI12103	E5001C1	0	CD	Trp-CDCA	C18n	QI12103	1	C18n_QI12103 Trp-CDCA
C18n_QI9921	E5001C1	156	CD	Val-DCA	C18n	QI9921	157	C18n_QI9921 Val-DCA
C18n_QI12102	E5001C1	89412	CD	Trp-DCA	C18n	QI12102	89413	C18n_QI12102 Trp-DCA
C18n_QI11299	E5001C1	282741	CD	Phe-CDCA	C18n	QI11299	282742	C18n_QI11299 Phe-CDCA
C18n_QI11298	E5001C1	305392	CD	Phe-DCA	C18n	QI11298	305393	C18n_QI11298 Phe-DCA
HILp_QI15154	E5001C1	38582	CD	Glu-CDCA/DCA/HDCA/UDCA	HILIC-pos	QI15154	38583	HILp_QI15154 Glu-CDCA/DCA/HDCA/UDCA
HILp_QI15157	E5001C1	160	CD	Ile/Leu-CA	HILIC-pos	QI15157	161	HILp_QI15157 Ile/Leu-CA
HILp_QI16278	E5001C1	24391	CD	Met-CA	HILIC-pos	QI16278	24392	HILp_QI16278 Met-CA
HILp_QI17283	E5001C1	1675	CD	Phe-CA	HILIC-pos	QI17283	1676	HILp_QI17283 Phe-CA
HILp_QI18645	E5001C1	4018	CD	Tyr-CA	HILIC-pos	QI18645	4019	HILp_QI18645 Tyr-CA
HILp_QI14419	E5001C1	0	CD	Val-CA	HILIC-pos	QI14419	1	HILp_QI14419 Val-CA
HILp_QI16248	E5001C1	8465	CD	Glu-CA	HILIC-pos	QI16248	8466	HILp_QI16248 Glu-CA
HILp_QI14402	E5001C1	0	CD	Asn-CDCA/DCA/HDCA/UDCA	HILIC-pos	QI14402	1	HILp_QI14402 Asn-CDCA/DCA/HDCA/UDCA
HILp_QI15172	E5001C1	43422	CD	Asn-CA	HILIC-pos	QI15172	43423	HILp_QI15172 Asn-CA
HILp_QI15045	E5001C1	0	CD	Gln-CDCA/DCA/UDCA	HILIC-pos	QI15045	1	HILp_QI15045 Gln-CDCA/DCA/UDCA
HILp_QI14469	E5001C1	1121	CD	Thr-CA	HILIC-pos	QI14469	1122	HILp_QI14469 Thr-CA
HILp_QI16191	E5001C1	8643	CD	Gln-CA	HILIC-pos	QI16191	8644	HILp_QI16191 Gln-CA
HILp_QI16850	E5001C1	0	CD	Arg-CDCA/DCA	HILIC-pos	QI16850	1	HILp_QI16850 Arg-CDCA/DCA
HILp_QI15046	E5001C1	0	CD	Lys-CDCA/DCA	HILIC-pos	QI15046	1	HILp_QI15046 Lys-CDCA/DCA
HILp_QI16675	E5001C1	1028167	CD	His-CA	HILIC-pos	QI16675	1028168	HILp_QI16675 His-CA
C18n_QI11461	M2014C5	4129	CD	His-CA	C18n	QI11461	4130	C18n_QI11461 His-CA
C18n_QI11830	M2014C5	0	CD	Arg-CA	C18n	QI11830	1	C18n_QI11830 Arg-CA
C18n_QI11220	M2014C5	0	CD	Lys-CA	C18n	QI11220	1	C18n_QI11220 Lys-CA
C18n_QI10779	M2014C5	531	CD	Gln-HDCA/UDCA	C18n	QI10779	532	C18n_QI10779 Gln-HDCA/UDCA
C18n_QI10829	M2014C5	15248	CD	Asn-CA	C18n	QI10829	15249	C18n_QI10829 Asn-CA
C18n_QI11844	M2014C5	7363	CD	Citrulline-CA	C18n	QI11844	7364	C18n_QI11844 Citrulline-CA
C18n_QI11215	M2014C5	12724	CD	Gln-CA	C18n	QI11215	12725	C18n_QI11215 Gln-CA
C18n_QI11040	M2014C5	341	CD	His-CDCA	C18n	QI11040	342	C18n_QI11040 His-CDCA
C18n_QI10864	M2014C5	17895	CD	Asp-CA	C18n	QI10864	17896	C18n_QI10864 Asp-CA
C18n_QI11041	M2014C5	3635	CD	His-DCA	C18n	QI11041	3636	C18n_QI11041 His-DCA
C18n_QI10785	M2014C5	65500	CD	Lys-CDCA	C18n	QI10785	65501	C18n_QI10785 Lys-CDCA
C18n_QI11229	M2014C5	205863	CD	Glu-CA	C18n	QI11229	205864	C18n_QI11229 Glu-CA
C18n_QI11521	M2014C5	150889	CD	Arg-DCA	C18n	QI11521	150890	C18n_QI11521 Arg-DCA
C18n_QI10457	M2014C5	1003	CD	Thr-CA	C18n	QI10457	1004	C18n_QI10457 Thr-CA
C18n_QI10784	M2014C5	0	CD	Lys-DCA	C18n	QI10784	1	C18n_QI10784 Lys-DCA
C18n_QI9513	M2014C5	0	CD	Ala-CA	C18n	QI9513	1	C18n_QI9513 Ala-CA
C18n_QI12005	M2014C5	36314	CD	Tyr-CA	C18n	QI12005	36315	C18n_QI12005 Tyr-CA
C18n_QI11526	M2014C5	13615	CD	Citrulline-CDCA	C18n	QI11526	13616	C18n_QI11526 Citrulline-CDCA
C18n_QI10373	M2014C5	9462	CD	Asn-CDCA	C18n	QI10373	9463	C18n_QI10373 Asn-CDCA
C18n_QI11692	M2014C5	169656	CD	Tyr-HDCA/UDCA	C18n	QI11692	169657	C18n_QI11692 Tyr-HDCA/UDCA
C18n_QI10374	M2014C5	69908	CD	Asn-DCA	C18n	QI10374	69909	C18n_QI10374 Asn-DCA
C18n_QI11527	M2014C5	9442	CD	Citrulline-DCA	C18n	QI11527	9443	C18n_QI11527 Citrulline-DCA
C18n_QI10778	M2014C5	23087	CD	Gln-CDCA	C18n	QI10778	23088	C18n_QI10778 Gln-CDCA
C18n_QI10399	M2014C5	9341	CD	Asp-CDCA	C18n	QI10399	9342	C18n_QI10399 Asp-CDCA
C18n_QI10802	M2014C5	75616	CD	Glu-CDCA	C18n	QI10802	75617	C18n_QI10802 Glu-CDCA
C18n_QI11294	M2014C5	0	CD	Met-CA	C18n	QI11294	1	C18n_QI11294 Met-CA
C18n_QI9994	M2014C5	0	CD	Thr-CDCA	C18n	QI9994	1	C18n_QI9994 Thr-CDCA
C18n_QI10398	M2014C5	2270	CD	Asp-DCA	C18n	QI10398	2271	C18n_QI10398 Asp-DCA
C18n_QI10405	M2014C5	5730	CD	Val-CA	C18n	QI10405	5731	C18n_QI10405 Val-CA
C18n_QI10801	M2014C5	195536	CD	Glu-DCA	C18n	QI10801	195537	C18n_QI10801 Glu-DCA
C18n_QI9995	M2014C5	14247	CD	Thr-DCA	C18n	QI9995	14248	C18n_QI9995 Thr-DCA
C18n_QI12361	M2014C5	14609	CD	Trp-CA	C18n	QI12361	14610	C18n_QI12361 Trp-CA
C18n_QI8994	M2014C5	90804	CD	Ala-CDCA	C18n	QI8994	90805	C18n_QI8994 Ala-CDCA
C18n_QI11693	M2014C5	241831	CD	Tyr-CDCA	C18n	QI11693	241832	C18n_QI11693 Tyr-CDCA
C18n_QI10806	M2014C5	61257	CD	Ile/Leu-CA	C18n	QI10806	61258	C18n_QI10806 Ile/Leu-CA
C18n_QI11694	M2014C5	1227927	CD	Phe-CA	C18n	QI11694	1227928	C18n_QI11694 Phe-CA
C18n_QI8995	M2014C5	138831	CD	Ala-DCA	C18n	QI8995	138832	C18n_QI8995 Ala-DCA
C18n_QI9918	M2014C5	4717	CD	Val-CDCA	C18n	QI9918	4718	C18n_QI9918 Val-CDCA
C18n_QI10866	M2014C5	161440	CD	Met-CDCA	C18n	QI10866	161441	C18n_QI10866 Met-CDCA
C18n_QI10866	M2014C5	161440	CD	Met-DCA	C18n	QI10866	161441	C18n_QI10866 Met-DCA
C18n_QI12103	M2014C5	61461	CD	Trp-CDCA	C18n	QI12103	61462	C18n_QI12103 Trp-CDCA
C18n_QI9921	M2014C5	46870	CD	Val-DCA	C18n	QI9921	46871	C18n_QI9921 Val-DCA
C18n_QI12102	M2014C5	126684	CD	Trp-DCA	C18n	QI12102	126685	C18n_QI12102 Trp-DCA
C18n_QI11299	M2014C5	191818	CD	Phe-CDCA	C18n	QI11299	191819	C18n_QI11299 Phe-CDCA
C18n_QI11298	M2014C5	420419	CD	Phe-DCA	C18n	QI11298	420420	C18n_QI11298 Phe-DCA
HILp_QI15154	M2014C5	123622	CD	Glu-CDCA/DCA/HDCA/UDCA	HILIC-pos	QI15154	123623	HILp_QI15154 Glu-CDCA/DCA/HDCA/UDCA
HILp_QI15157	M2014C5	4380	CD	Ile/Leu-CA	HILIC-pos	QI15157	4381	HILp_QI15157 Ile/Leu-CA
HILp_QI16278	M2014C5	0	CD	Met-CA	HILIC-pos	QI16278	1	HILp_QI16278 Met-CA
HILp_QI17283	M2014C5	40698	CD	Phe-CA	HILIC-pos	QI17283	40699	HILp_QI17283 Phe-CA
HILp_QI18645	M2014C5	0	CD	Tyr-CA	HILIC-pos	QI18645	1	HILp_QI18645 Tyr-CA
HILp_QI14419	M2014C5	38594	CD	Val-CA	HILIC-pos	QI14419	38595	HILp_QI14419 Val-CA
HILp_QI16248	M2014C5	98221	CD	Glu-CA	HILIC-pos	QI16248	98222	HILp_QI16248 Glu-CA
HILp_QI14402	M2014C5	929	CD	Asn-CDCA/DCA/HDCA/UDCA	HILIC-pos	QI14402	930	HILp_QI14402 Asn-CDCA/DCA/HDCA/UDCA
HILp_QI15172	M2014C5	16622	CD	Asn-CA	HILIC-pos	QI15172	16623	HILp_QI15172 Asn-CA
HILp_QI15045	M2014C5	0	CD	Gln-CDCA/DCA/UDCA	HILIC-pos	QI15045	1	HILp_QI15045 Gln-CDCA/DCA/UDCA
HILp_QI14469	M2014C5	17533	CD	Thr-CA	HILIC-pos	QI14469	17534	HILp_QI14469 Thr-CA
HILp_QI16191	M2014C5	5947	CD	Gln-CA	HILIC-pos	QI16191	5948	HILp_QI16191 Gln-CA
HILp_QI16850	M2014C5	175474	CD	Arg-CDCA/DCA	HILIC-pos	QI16850	175475	HILp_QI16850 Arg-CDCA/DCA
HILp_QI15046	M2014C5	1805	CD	Lys-CDCA/DCA	HILIC-pos	QI15046	1806	HILp_QI15046 Lys-CDCA/DCA
HILp_QI16675	M2014C5	6605	CD	His-CA	HILIC-pos	QI16675	6606	HILp_QI16675 His-CA
C18n_QI11461	M2008C9	18194	CD	His-CA	C18n	QI11461	18195	C18n_QI11461 His-CA
C18n_QI11830	M2008C9	0	CD	Arg-CA	C18n	QI11830	1	C18n_QI11830 Arg-CA
C18n_QI11220	M2008C9	12688	CD	Lys-CA	C18n	QI11220	12689	C18n_QI11220 Lys-CA
C18n_QI10779	M2008C9	449	CD	Gln-HDCA/UDCA	C18n	QI10779	450	C18n_QI10779 Gln-HDCA/UDCA
C18n_QI10829	M2008C9	19951	CD	Asn-CA	C18n	QI10829	19952	C18n_QI10829 Asn-CA
C18n_QI11844	M2008C9	3073	CD	Citrulline-CA	C18n	QI11844	3074	C18n_QI11844 Citrulline-CA
C18n_QI11215	M2008C9	50127	CD	Gln-CA	C18n	QI11215	50128	C18n_QI11215 Gln-CA
C18n_QI11040	M2008C9	19555	CD	His-CDCA	C18n	QI11040	19556	C18n_QI11040 His-CDCA
C18n_QI10864	M2008C9	45439	CD	Asp-CA	C18n	QI10864	45440	C18n_QI10864 Asp-CA
C18n_QI11041	M2008C9	52131	CD	His-DCA	C18n	QI11041	52132	C18n_QI11041 His-DCA
C18n_QI10785	M2008C9	80855	CD	Lys-CDCA	C18n	QI10785	80856	C18n_QI10785 Lys-CDCA
C18n_QI11229	M2008C9	209133	CD	Glu-CA	C18n	QI11229	209134	C18n_QI11229 Glu-CA
C18n_QI11521	M2008C9	21581	CD	Arg-DCA	C18n	QI11521	21582	C18n_QI11521 Arg-DCA
C18n_QI10457	M2008C9	8226	CD	Thr-CA	C18n	QI10457	8227	C18n_QI10457 Thr-CA
C18n_QI10784	M2008C9	6950	CD	Lys-DCA	C18n	QI10784	6951	C18n_QI10784 Lys-DCA
C18n_QI9513	M2008C9	0	CD	Ala-CA	C18n	QI9513	1	C18n_QI9513 Ala-CA
C18n_QI12005	M2008C9	282555	CD	Tyr-CA	C18n	QI12005	282556	C18n_QI12005 Tyr-CA
C18n_QI11526	M2008C9	0	CD	Citrulline-CDCA	C18n	QI11526	1	C18n_QI11526 Citrulline-CDCA
C18n_QI10373	M2008C9	3205	CD	Asn-CDCA	C18n	QI10373	3206	C18n_QI10373 Asn-CDCA
C18n_QI11692	M2008C9	23902	CD	Tyr-HDCA/UDCA	C18n	QI11692	23903	C18n_QI11692 Tyr-HDCA/UDCA
C18n_QI10374	M2008C9	36899	CD	Asn-DCA	C18n	QI10374	36900	C18n_QI10374 Asn-DCA
C18n_QI11527	M2008C9	8555	CD	Citrulline-DCA	C18n	QI11527	8556	C18n_QI11527 Citrulline-DCA
C18n_QI10778	M2008C9	16049	CD	Gln-CDCA	C18n	QI10778	16050	C18n_QI10778 Gln-CDCA
C18n_QI10399	M2008C9	11209	CD	Asp-CDCA	C18n	QI10399	11210	C18n_QI10399 Asp-CDCA
C18n_QI10802	M2008C9	10135	CD	Glu-CDCA	C18n	QI10802	10136	C18n_QI10802 Glu-CDCA
C18n_QI11294	M2008C9	104	CD	Met-CA	C18n	QI11294	105	C18n_QI11294 Met-CA
C18n_QI9994	M2008C9	0	CD	Thr-CDCA	C18n	QI9994	1	C18n_QI9994 Thr-CDCA
C18n_QI10398	M2008C9	1745	CD	Asp-DCA	C18n	QI10398	1746	C18n_QI10398 Asp-DCA
C18n_QI10405	M2008C9	0	CD	Val-CA	C18n	QI10405	1	C18n_QI10405 Val-CA
C18n_QI10801	M2008C9	251479	CD	Glu-DCA	C18n	QI10801	251480	C18n_QI10801 Glu-DCA
C18n_QI9995	M2008C9	0	CD	Thr-DCA	C18n	QI9995	1	C18n_QI9995 Thr-DCA
C18n_QI12361	M2008C9	45600	CD	Trp-CA	C18n	QI12361	45601	C18n_QI12361 Trp-CA
C18n_QI8994	M2008C9	5789	CD	Ala-CDCA	C18n	QI8994	5790	C18n_QI8994 Ala-CDCA
C18n_QI11693	M2008C9	151534	CD	Tyr-CDCA	C18n	QI11693	151535	C18n_QI11693 Tyr-CDCA
C18n_QI10806	M2008C9	50581	CD	Ile/Leu-CA	C18n	QI10806	50582	C18n_QI10806 Ile/Leu-CA
C18n_QI11694	M2008C9	2269071	CD	Phe-CA	C18n	QI11694	2269072	C18n_QI11694 Phe-CA
C18n_QI8995	M2008C9	4149	CD	Ala-DCA	C18n	QI8995	4150	C18n_QI8995 Ala-DCA
C18n_QI9918	M2008C9	0	CD	Val-CDCA	C18n	QI9918	1	C18n_QI9918 Val-CDCA
C18n_QI10866	M2008C9	1136112	CD	Met-CDCA	C18n	QI10866	1136113	C18n_QI10866 Met-CDCA
C18n_QI10866	M2008C9	1136112	CD	Met-DCA	C18n	QI10866	1136113	C18n_QI10866 Met-DCA
C18n_QI12103	M2008C9	2964	CD	Trp-CDCA	C18n	QI12103	2965	C18n_QI12103 Trp-CDCA
C18n_QI9921	M2008C9	78044	CD	Val-DCA	C18n	QI9921	78045	C18n_QI9921 Val-DCA
C18n_QI12102	M2008C9	98521	CD	Trp-DCA	C18n	QI12102	98522	C18n_QI12102 Trp-DCA
C18n_QI11299	M2008C9	83522	CD	Phe-CDCA	C18n	QI11299	83523	C18n_QI11299 Phe-CDCA
C18n_QI11298	M2008C9	2250662	CD	Phe-DCA	C18n	QI11298	2250663	C18n_QI11298 Phe-DCA
HILp_QI15154	M2008C9	37025	CD	Glu-CDCA/DCA/HDCA/UDCA	HILIC-pos	QI15154	37026	HILp_QI15154 Glu-CDCA/DCA/HDCA/UDCA
HILp_QI15157	M2008C9	2464	CD	Ile/Leu-CA	HILIC-pos	QI15157	2465	HILp_QI15157 Ile/Leu-CA
HILp_QI16278	M2008C9	1595156	CD	Met-CA	HILIC-pos	QI16278	1595157	HILp_QI16278 Met-CA
HILp_QI17283	M2008C9	0	CD	Phe-CA	HILIC-pos	QI17283	1	HILp_QI17283 Phe-CA
HILp_QI18645	M2008C9	31847	CD	Tyr-CA	HILIC-pos	QI18645	31848	HILp_QI18645 Tyr-CA
HILp_QI14419	M2008C9	3202	CD	Val-CA	HILIC-pos	QI14419	3203	HILp_QI14419 Val-CA
HILp_QI16248	M2008C9	21282	CD	Glu-CA	HILIC-pos	QI16248	21283	HILp_QI16248 Glu-CA
HILp_QI14402	M2008C9	0	CD	Asn-CDCA/DCA/HDCA/UDCA	HILIC-pos	QI14402	1	HILp_QI14402 Asn-CDCA/DCA/HDCA/UDCA
HILp_QI15172	M2008C9	3314	CD	Asn-CA	HILIC-pos	QI15172	3315	HILp_QI15172 Asn-CA
HILp_QI15045	M2008C9	53038	CD	Gln-CDCA/DCA/UDCA	HILIC-pos	QI15045	53039	HILp_QI15045 Gln-CDCA/DCA/UDCA
HILp_QI14469	M2008C9	4749	CD	Thr-CA	HILIC-pos	QI14469	4750	HILp_QI14469 Thr-CA
HILp_QI16191	M2008C9	0	CD	Gln-CA	HILIC-pos	QI16191	1	HILp_QI16191 Gln-CA
HILp_QI16850	M2008C9	89648	CD	Arg-CDCA/DCA	HILIC-pos	QI16850	89649	HILp_QI16850 Arg-CDCA/DCA
HILp_QI15046	M2008C9	32114	CD	Lys-CDCA/DCA	HILIC-pos	QI15046	32115	HILp_QI15046 Lys-CDCA/DCA
HILp_QI16675	M2008C9	11179	CD	His-CA	HILIC-pos	QI16675	11180	HILp_QI16675 His-CA
C18n_QI11461	H4001C4	4025818	CD	His-CA	C18n	QI11461	4025819	C18n_QI11461 His-CA
C18n_QI11830	H4001C4	1086817	CD	Arg-CA	C18n	QI11830	1086818	C18n_QI11830 Arg-CA
C18n_QI11220	H4001C4	32626	CD	Lys-CA	C18n	QI11220	32627	C18n_QI11220 Lys-CA
C18n_QI10779	H4001C4	31381	CD	Gln-HDCA/UDCA	C18n	QI10779	31382	C18n_QI10779 Gln-HDCA/UDCA
C18n_QI10829	H4001C4	2288843	CD	Asn-CA	C18n	QI10829	2288844	C18n_QI10829 Asn-CA
C18n_QI11844	H4001C4	620624	CD	Citrulline-CA	C18n	QI11844	620625	C18n_QI11844 Citrulline-CA
C18n_QI11215	H4001C4	2333563	CD	Gln-CA	C18n	QI11215	2333564	C18n_QI11215 Gln-CA
C18n_QI11040	H4001C4	1740730	CD	His-CDCA	C18n	QI11040	1740731	C18n_QI11040 His-CDCA
C18n_QI10864	H4001C4	493004	CD	Asp-CA	C18n	QI10864	493005	C18n_QI10864 Asp-CA
C18n_QI11041	H4001C4	178116	CD	His-DCA	C18n	QI11041	178117	C18n_QI11041 His-DCA
C18n_QI10785	H4001C4	107358	CD	Lys-CDCA	C18n	QI10785	107359	C18n_QI10785 Lys-CDCA
C18n_QI11229	H4001C4	3976738	CD	Glu-CA	C18n	QI11229	3976739	C18n_QI11229 Glu-CA
C18n_QI11521	H4001C4	38642	CD	Arg-DCA	C18n	QI11521	38643	C18n_QI11521 Arg-DCA
C18n_QI10457	H4001C4	4395279	CD	Thr-CA	C18n	QI10457	4395280	C18n_QI10457 Thr-CA
C18n_QI10784	H4001C4	14991	CD	Lys-DCA	C18n	QI10784	14992	C18n_QI10784 Lys-DCA
C18n_QI9513	H4001C4	824128	CD	Ala-CA	C18n	QI9513	824129	C18n_QI9513 Ala-CA
C18n_QI12005	H4001C4	6625174	CD	Tyr-CA	C18n	QI12005	6625175	C18n_QI12005 Tyr-CA
C18n_QI11526	H4001C4	269421	CD	Citrulline-CDCA	C18n	QI11526	269422	C18n_QI11526 Citrulline-CDCA
C18n_QI10373	H4001C4	1441937	CD	Asn-CDCA	C18n	QI10373	1441938	C18n_QI10373 Asn-CDCA
C18n_QI11692	H4001C4	247743	CD	Tyr-HDCA/UDCA	C18n	QI11692	247744	C18n_QI11692 Tyr-HDCA/UDCA
C18n_QI10374	H4001C4	434174	CD	Asn-DCA	C18n	QI10374	434175	C18n_QI10374 Asn-DCA
C18n_QI11527	H4001C4	15958	CD	Citrulline-DCA	C18n	QI11527	15959	C18n_QI11527 Citrulline-DCA
C18n_QI10778	H4001C4	149535	CD	Gln-CDCA	C18n	QI10778	149536	C18n_QI10778 Gln-CDCA
C18n_QI10399	H4001C4	250250	CD	Asp-CDCA	C18n	QI10399	250251	C18n_QI10399 Asp-CDCA
C18n_QI10802	H4001C4	1956594	CD	Glu-CDCA	C18n	QI10802	1956595	C18n_QI10802 Glu-CDCA
C18n_QI11294	H4001C4	1227723	CD	Met-CA	C18n	QI11294	1227724	C18n_QI11294 Met-CA
C18n_QI9994	H4001C4	1747508	CD	Thr-CDCA	C18n	QI9994	1747509	C18n_QI9994 Thr-CDCA
C18n_QI10398	H4001C4	0	CD	Asp-DCA	C18n	QI10398	1	C18n_QI10398 Asp-DCA
C18n_QI10405	H4001C4	901568	CD	Val-CA	C18n	QI10405	901569	C18n_QI10405 Val-CA
C18n_QI10801	H4001C4	161323	CD	Glu-DCA	C18n	QI10801	161324	C18n_QI10801 Glu-DCA
C18n_QI9995	H4001C4	270424	CD	Thr-DCA	C18n	QI9995	270425	C18n_QI9995 Thr-DCA
C18n_QI12361	H4001C4	2527622	CD	Trp-CA	C18n	QI12361	2527623	C18n_QI12361 Trp-CA
C18n_QI8994	H4001C4	346022	CD	Ala-CDCA	C18n	QI8994	346023	C18n_QI8994 Ala-CDCA
C18n_QI11693	H4001C4	2308065	CD	Tyr-CDCA	C18n	QI11693	2308066	C18n_QI11693 Tyr-CDCA
C18n_QI10806	H4001C4	8063537	CD	Ile/Leu-CA	C18n	QI10806	8063538	C18n_QI10806 Ile/Leu-CA
C18n_QI11694	H4001C4	14152235	CD	Phe-CA	C18n	QI11694	14152236	C18n_QI11694 Phe-CA
C18n_QI8995	H4001C4	44590	CD	Ala-DCA	C18n	QI8995	44591	C18n_QI8995 Ala-DCA
C18n_QI9918	H4001C4	370106	CD	Val-CDCA	C18n	QI9918	370107	C18n_QI9918 Val-CDCA
C18n_QI10866	H4001C4	112259	CD	Met-CDCA	C18n	QI10866	112260	C18n_QI10866 Met-CDCA
C18n_QI10866	H4001C4	112259	CD	Met-DCA	C18n	QI10866	112260	C18n_QI10866 Met-DCA
C18n_QI12103	H4001C4	781989	CD	Trp-CDCA	C18n	QI12103	781990	C18n_QI12103 Trp-CDCA
C18n_QI9921	H4001C4	47060	CD	Val-DCA	C18n	QI9921	47061	C18n_QI9921 Val-DCA
C18n_QI12102	H4001C4	142734	CD	Trp-DCA	C18n	QI12102	142735	C18n_QI12102 Trp-DCA
C18n_QI11299	H4001C4	4654584	CD	Phe-CDCA	C18n	QI11299	4654585	C18n_QI11299 Phe-CDCA
C18n_QI11298	H4001C4	563155	CD	Phe-DCA	C18n	QI11298	563156	C18n_QI11298 Phe-DCA
HILp_QI15154	H4001C4	136629	CD	Glu-CDCA/DCA/HDCA/UDCA	HILIC-pos	QI15154	136630	HILp_QI15154 Glu-CDCA/DCA/HDCA/UDCA
HILp_QI15157	H4001C4	845288	CD	Ile/Leu-CA	HILIC-pos	QI15157	845289	HILp_QI15157 Ile/Leu-CA
HILp_QI16278	H4001C4	217158	CD	Met-CA	HILIC-pos	QI16278	217159	HILp_QI16278 Met-CA
HILp_QI17283	H4001C4	6212960	CD	Phe-CA	HILIC-pos	QI17283	6212961	HILp_QI17283 Phe-CA
HILp_QI18645	H4001C4	2139064	CD	Tyr-CA	HILIC-pos	QI18645	2139065	HILp_QI18645 Tyr-CA
HILp_QI14419	H4001C4	756417	CD	Val-CA	HILIC-pos	QI14419	756418	HILp_QI14419 Val-CA
HILp_QI16248	H4001C4	1924731	CD	Glu-CA	HILIC-pos	QI16248	1924732	HILp_QI16248 Glu-CA
HILp_QI14402	H4001C4	64795	CD	Asn-CDCA/DCA/HDCA/UDCA	HILIC-pos	QI14402	64796	HILp_QI14402 Asn-CDCA/DCA/HDCA/UDCA
HILp_QI15172	H4001C4	0	CD	Asn-CA	HILIC-pos	QI15172	1	HILp_QI15172 Asn-CA
HILp_QI15045	H4001C4	531856	CD	Gln-CDCA/DCA/UDCA	HILIC-pos	QI15045	531857	HILp_QI15045 Gln-CDCA/DCA/UDCA
HILp_QI14469	H4001C4	1263929	CD	Thr-CA	HILIC-pos	QI14469	1263930	HILp_QI14469 Thr-CA
HILp_QI16191	H4001C4	812395	CD	Gln-CA	HILIC-pos	QI16191	812396	HILp_QI16191 Gln-CA
HILp_QI16850	H4001C4	766140	CD	Arg-CDCA/DCA	HILIC-pos	QI16850	766141	HILp_QI16850 Arg-CDCA/DCA
HILp_QI15046	H4001C4	32771	CD	Lys-CDCA/DCA	HILIC-pos	QI15046	32772	HILp_QI15046 Lys-CDCA/DCA
HILp_QI16675	H4001C4	2380700	CD	His-CA	HILIC-pos	QI16675	2380701	HILp_QI16675 His-CA
C18n_QI11461	M2025C1	1367	CD	His-CA	C18n	QI11461	1368	C18n_QI11461 His-CA
C18n_QI11830	M2025C1	0	CD	Arg-CA	C18n	QI11830	1	C18n_QI11830 Arg-CA
C18n_QI11220	M2025C1	0	CD	Lys-CA	C18n	QI11220	1	C18n_QI11220 Lys-CA
C18n_QI10779	M2025C1	1776	CD	Gln-HDCA/UDCA	C18n	QI10779	1777	C18n_QI10779 Gln-HDCA/UDCA
C18n_QI10829	M2025C1	36397	CD	Asn-CA	C18n	QI10829	36398	C18n_QI10829 Asn-CA
C18n_QI11844	M2025C1	0	CD	Citrulline-CA	C18n	QI11844	1	C18n_QI11844 Citrulline-CA
C18n_QI11215	M2025C1	75970	CD	Gln-CA	C18n	QI11215	75971	C18n_QI11215 Gln-CA
C18n_QI11040	M2025C1	27514	CD	His-CDCA	C18n	QI11040	27515	C18n_QI11040 His-CDCA
C18n_QI10864	M2025C1	28567	CD	Asp-CA	C18n	QI10864	28568	C18n_QI10864 Asp-CA
C18n_QI11041	M2025C1	126184	CD	His-DCA	C18n	QI11041	126185	C18n_QI11041 His-DCA
C18n_QI10785	M2025C1	161324	CD	Lys-CDCA	C18n	QI10785	161325	C18n_QI10785 Lys-CDCA
C18n_QI11229	M2025C1	86028	CD	Glu-CA	C18n	QI11229	86029	C18n_QI11229 Glu-CA
C18n_QI11521	M2025C1	54728	CD	Arg-DCA	C18n	QI11521	54729	C18n_QI11521 Arg-DCA
C18n_QI10457	M2025C1	4212	CD	Thr-CA	C18n	QI10457	4213	C18n_QI10457 Thr-CA
C18n_QI10784	M2025C1	7395	CD	Lys-DCA	C18n	QI10784	7396	C18n_QI10784 Lys-DCA
C18n_QI9513	M2025C1	587	CD	Ala-CA	C18n	QI9513	588	C18n_QI9513 Ala-CA
C18n_QI12005	M2025C1	61238	CD	Tyr-CA	C18n	QI12005	61239	C18n_QI12005 Tyr-CA
C18n_QI11526	M2025C1	0	CD	Citrulline-CDCA	C18n	QI11526	1	C18n_QI11526 Citrulline-CDCA
C18n_QI10373	M2025C1	29132	CD	Asn-CDCA	C18n	QI10373	29133	C18n_QI10373 Asn-CDCA
C18n_QI11692	M2025C1	157425	CD	Tyr-HDCA/UDCA	C18n	QI11692	157426	C18n_QI11692 Tyr-HDCA/UDCA
C18n_QI10374	M2025C1	91482	CD	Asn-DCA	C18n	QI10374	91483	C18n_QI10374 Asn-DCA
C18n_QI11527	M2025C1	60566	CD	Citrulline-DCA	C18n	QI11527	60567	C18n_QI11527 Citrulline-DCA
C18n_QI10778	M2025C1	43337	CD	Gln-CDCA	C18n	QI10778	43338	C18n_QI10778 Gln-CDCA
C18n_QI10399	M2025C1	27693	CD	Asp-CDCA	C18n	QI10399	27694	C18n_QI10399 Asp-CDCA
C18n_QI10802	M2025C1	108450	CD	Glu-CDCA	C18n	QI10802	108451	C18n_QI10802 Glu-CDCA
C18n_QI11294	M2025C1	6109	CD	Met-CA	C18n	QI11294	6110	C18n_QI11294 Met-CA
C18n_QI9994	M2025C1	1315	CD	Thr-CDCA	C18n	QI9994	1316	C18n_QI9994 Thr-CDCA
C18n_QI10398	M2025C1	157609	CD	Asp-DCA	C18n	QI10398	157610	C18n_QI10398 Asp-DCA
C18n_QI10405	M2025C1	1636	CD	Val-CA	C18n	QI10405	1637	C18n_QI10405 Val-CA
C18n_QI10801	M2025C1	1160293	CD	Glu-DCA	C18n	QI10801	1160294	C18n_QI10801 Glu-DCA
C18n_QI9995	M2025C1	28734	CD	Thr-DCA	C18n	QI9995	28735	C18n_QI9995 Thr-DCA
C18n_QI12361	M2025C1	4850	CD	Trp-CA	C18n	QI12361	4851	C18n_QI12361 Trp-CA
C18n_QI8994	M2025C1	71735	CD	Ala-CDCA	C18n	QI8994	71736	C18n_QI8994 Ala-CDCA
C18n_QI11693	M2025C1	195808	CD	Tyr-CDCA	C18n	QI11693	195809	C18n_QI11693 Tyr-CDCA
C18n_QI10806	M2025C1	6826	CD	Ile/Leu-CA	C18n	QI10806	6827	C18n_QI10806 Ile/Leu-CA
C18n_QI11694	M2025C1	769522	CD	Phe-CA	C18n	QI11694	769523	C18n_QI11694 Phe-CA
C18n_QI8995	M2025C1	404686	CD	Ala-DCA	C18n	QI8995	404687	C18n_QI8995 Ala-DCA
C18n_QI9918	M2025C1	5	CD	Val-CDCA	C18n	QI9918	6	C18n_QI9918 Val-CDCA
C18n_QI10866	M2025C1	209003	CD	Met-CDCA	C18n	QI10866	209004	C18n_QI10866 Met-CDCA
C18n_QI10866	M2025C1	209003	CD	Met-DCA	C18n	QI10866	209004	C18n_QI10866 Met-DCA
C18n_QI12103	M2025C1	504	CD	Trp-CDCA	C18n	QI12103	505	C18n_QI12103 Trp-CDCA
C18n_QI9921	M2025C1	18799	CD	Val-DCA	C18n	QI9921	18800	C18n_QI9921 Val-DCA
C18n_QI12102	M2025C1	49293	CD	Trp-DCA	C18n	QI12102	49294	C18n_QI12102 Trp-DCA
C18n_QI11299	M2025C1	697444	CD	Phe-CDCA	C18n	QI11299	697445	C18n_QI11299 Phe-CDCA
C18n_QI11298	M2025C1	620212	CD	Phe-DCA	C18n	QI11298	620213	C18n_QI11298 Phe-DCA
HILp_QI15154	M2025C1	406966	CD	Glu-CDCA/DCA/HDCA/UDCA	HILIC-pos	QI15154	406967	HILp_QI15154 Glu-CDCA/DCA/HDCA/UDCA
HILp_QI15157	M2025C1	984	CD	Ile/Leu-CA	HILIC-pos	QI15157	985	HILp_QI15157 Ile/Leu-CA
HILp_QI16278	M2025C1	0	CD	Met-CA	HILIC-pos	QI16278	1	HILp_QI16278 Met-CA
HILp_QI17283	M2025C1	0	CD	Phe-CA	HILIC-pos	QI17283	1	HILp_QI17283 Phe-CA
HILp_QI18645	M2025C1	3122	CD	Tyr-CA	HILIC-pos	QI18645	3123	HILp_QI18645 Tyr-CA
HILp_QI14419	M2025C1	0	CD	Val-CA	HILIC-pos	QI14419	1	HILp_QI14419 Val-CA
HILp_QI16248	M2025C1	888	CD	Glu-CA	HILIC-pos	QI16248	889	HILp_QI16248 Glu-CA
HILp_QI14402	M2025C1	0	CD	Asn-CDCA/DCA/HDCA/UDCA	HILIC-pos	QI14402	1	HILp_QI14402 Asn-CDCA/DCA/HDCA/UDCA
HILp_QI15172	M2025C1	30902	CD	Asn-CA	HILIC-pos	QI15172	30903	HILp_QI15172 Asn-CA
HILp_QI15045	M2025C1	1049	CD	Gln-CDCA/DCA/UDCA	HILIC-pos	QI15045	1050	HILp_QI15045 Gln-CDCA/DCA/UDCA
HILp_QI14469	M2025C1	0	CD	Thr-CA	HILIC-pos	QI14469	1	HILp_QI14469 Thr-CA
HILp_QI16191	M2025C1	2497	CD	Gln-CA	HILIC-pos	QI16191	2498	HILp_QI16191 Gln-CA
HILp_QI16850	M2025C1	229361	CD	Arg-CDCA/DCA	HILIC-pos	QI16850	229362	HILp_QI16850 Arg-CDCA/DCA
HILp_QI15046	M2025C1	39891	CD	Lys-CDCA/DCA	HILIC-pos	QI15046	39892	HILp_QI15046 Lys-CDCA/DCA
HILp_QI16675	M2025C1	28172	CD	His-CA	HILIC-pos	QI16675	28173	HILp_QI16675 His-CA
C18n_QI11461	M2021C3	446	CD	His-CA	C18n	QI11461	447	C18n_QI11461 His-CA
C18n_QI11830	M2021C3	0	CD	Arg-CA	C18n	QI11830	1	C18n_QI11830 Arg-CA
C18n_QI11220	M2021C3	13319	CD	Lys-CA	C18n	QI11220	13320	C18n_QI11220 Lys-CA
C18n_QI10779	M2021C3	4211	CD	Gln-HDCA/UDCA	C18n	QI10779	4212	C18n_QI10779 Gln-HDCA/UDCA
C18n_QI10829	M2021C3	21029	CD	Asn-CA	C18n	QI10829	21030	C18n_QI10829 Asn-CA
C18n_QI11844	M2021C3	0	CD	Citrulline-CA	C18n	QI11844	1	C18n_QI11844 Citrulline-CA
C18n_QI11215	M2021C3	35919	CD	Gln-CA	C18n	QI11215	35920	C18n_QI11215 Gln-CA
C18n_QI11040	M2021C3	3701	CD	His-CDCA	C18n	QI11040	3702	C18n_QI11040 His-CDCA
C18n_QI10864	M2021C3	15331	CD	Asp-CA	C18n	QI10864	15332	C18n_QI10864 Asp-CA
C18n_QI11041	M2021C3	32303	CD	His-DCA	C18n	QI11041	32304	C18n_QI11041 His-DCA
C18n_QI10785	M2021C3	24547	CD	Lys-CDCA	C18n	QI10785	24548	C18n_QI10785 Lys-CDCA
C18n_QI11229	M2021C3	53363	CD	Glu-CA	C18n	QI11229	53364	C18n_QI11229 Glu-CA
C18n_QI11521	M2021C3	18188	CD	Arg-DCA	C18n	QI11521	18189	C18n_QI11521 Arg-DCA
C18n_QI10457	M2021C3	2564	CD	Thr-CA	C18n	QI10457	2565	C18n_QI10457 Thr-CA
C18n_QI10784	M2021C3	3662	CD	Lys-DCA	C18n	QI10784	3663	C18n_QI10784 Lys-DCA
C18n_QI9513	M2021C3	0	CD	Ala-CA	C18n	QI9513	1	C18n_QI9513 Ala-CA
C18n_QI12005	M2021C3	32198	CD	Tyr-CA	C18n	QI12005	32199	C18n_QI12005 Tyr-CA
C18n_QI11526	M2021C3	0	CD	Citrulline-CDCA	C18n	QI11526	1	C18n_QI11526 Citrulline-CDCA
C18n_QI10373	M2021C3	14530	CD	Asn-CDCA	C18n	QI10373	14531	C18n_QI10373 Asn-CDCA
C18n_QI11692	M2021C3	32502	CD	Tyr-HDCA/UDCA	C18n	QI11692	32503	C18n_QI11692 Tyr-HDCA/UDCA
C18n_QI10374	M2021C3	30103	CD	Asn-DCA	C18n	QI10374	30104	C18n_QI10374 Asn-DCA
C18n_QI11527	M2021C3	354	CD	Citrulline-DCA	C18n	QI11527	355	C18n_QI11527 Citrulline-DCA
C18n_QI10778	M2021C3	31263	CD	Gln-CDCA	C18n	QI10778	31264	C18n_QI10778 Gln-CDCA
C18n_QI10399	M2021C3	1135	CD	Asp-CDCA	C18n	QI10399	1136	C18n_QI10399 Asp-CDCA
C18n_QI10802	M2021C3	45652	CD	Glu-CDCA	C18n	QI10802	45653	C18n_QI10802 Glu-CDCA
C18n_QI11294	M2021C3	574	CD	Met-CA	C18n	QI11294	575	C18n_QI11294 Met-CA
C18n_QI9994	M2021C3	416	CD	Thr-CDCA	C18n	QI9994	417	C18n_QI9994 Thr-CDCA
C18n_QI10398	M2021C3	13187	CD	Asp-DCA	C18n	QI10398	13188	C18n_QI10398 Asp-DCA
C18n_QI10405	M2021C3	673	CD	Val-CA	C18n	QI10405	674	C18n_QI10405 Val-CA
C18n_QI10801	M2021C3	108450	CD	Glu-DCA	C18n	QI10801	108451	C18n_QI10801 Glu-DCA
C18n_QI9995	M2021C3	10755	CD	Thr-DCA	C18n	QI9995	10756	C18n_QI9995 Thr-DCA
C18n_QI12361	M2021C3	14499	CD	Trp-CA	C18n	QI12361	14500	C18n_QI12361 Trp-CA
C18n_QI8994	M2021C3	12181	CD	Ala-CDCA	C18n	QI8994	12182	C18n_QI8994 Ala-CDCA
C18n_QI11693	M2021C3	69244	CD	Tyr-CDCA	C18n	QI11693	69245	C18n_QI11693 Tyr-CDCA
C18n_QI10806	M2021C3	8680	CD	Ile/Leu-CA	C18n	QI10806	8681	C18n_QI10806 Ile/Leu-CA
C18n_QI11694	M2021C3	427960	CD	Phe-CA	C18n	QI11694	427961	C18n_QI11694 Phe-CA
C18n_QI8995	M2021C3	49551	CD	Ala-DCA	C18n	QI8995	49552	C18n_QI8995 Ala-DCA
C18n_QI9918	M2021C3	0	CD	Val-CDCA	C18n	QI9918	1	C18n_QI9918 Val-CDCA
C18n_QI10866	M2021C3	59723	CD	Met-CDCA	C18n	QI10866	59724	C18n_QI10866 Met-CDCA
C18n_QI10866	M2021C3	59723	CD	Met-DCA	C18n	QI10866	59724	C18n_QI10866 Met-DCA
C18n_QI12103	M2021C3	4275	CD	Trp-CDCA	C18n	QI12103	4276	C18n_QI12103 Trp-CDCA
C18n_QI9921	M2021C3	40669	CD	Val-DCA	C18n	QI9921	40670	C18n_QI9921 Val-DCA
C18n_QI12102	M2021C3	16191	CD	Trp-DCA	C18n	QI12102	16192	C18n_QI12102 Trp-DCA
C18n_QI11299	M2021C3	126893	CD	Phe-CDCA	C18n	QI11299	126894	C18n_QI11299 Phe-CDCA
C18n_QI11298	M2021C3	399803	CD	Phe-DCA	C18n	QI11298	399804	C18n_QI11298 Phe-DCA
HILp_QI15154	M2021C3	1205	CD	Glu-CDCA/DCA/HDCA/UDCA	HILIC-pos	QI15154	1206	HILp_QI15154 Glu-CDCA/DCA/HDCA/UDCA
HILp_QI15157	M2021C3	249	CD	Ile/Leu-CA	HILIC-pos	QI15157	250	HILp_QI15157 Ile/Leu-CA
HILp_QI16278	M2021C3	0	CD	Met-CA	HILIC-pos	QI16278	1	HILp_QI16278 Met-CA
HILp_QI17283	M2021C3	0	CD	Phe-CA	HILIC-pos	QI17283	1	HILp_QI17283 Phe-CA
HILp_QI18645	M2021C3	0	CD	Tyr-CA	HILIC-pos	QI18645	1	HILp_QI18645 Tyr-CA
HILp_QI14419	M2021C3	865	CD	Val-CA	HILIC-pos	QI14419	866	HILp_QI14419 Val-CA
HILp_QI16248	M2021C3	3537	CD	Glu-CA	HILIC-pos	QI16248	3538	HILp_QI16248 Glu-CA
HILp_QI14402	M2021C3	0	CD	Asn-CDCA/DCA/HDCA/UDCA	HILIC-pos	QI14402	1	HILp_QI14402 Asn-CDCA/DCA/HDCA/UDCA
HILp_QI15172	M2021C3	11827	CD	Asn-CA	HILIC-pos	QI15172	11828	HILp_QI15172 Asn-CA
HILp_QI15045	M2021C3	0	CD	Gln-CDCA/DCA/UDCA	HILIC-pos	QI15045	1	HILp_QI15045 Gln-CDCA/DCA/UDCA
HILp_QI14469	M2021C3	0	CD	Thr-CA	HILIC-pos	QI14469	1	HILp_QI14469 Thr-CA
HILp_QI16191	M2021C3	0	CD	Gln-CA	HILIC-pos	QI16191	1	HILp_QI16191 Gln-CA
HILp_QI16850	M2021C3	34932	CD	Arg-CDCA/DCA	HILIC-pos	QI16850	34933	HILp_QI16850 Arg-CDCA/DCA
HILp_QI15046	M2021C3	0	CD	Lys-CDCA/DCA	HILIC-pos	QI15046	1	HILp_QI15046 Lys-CDCA/DCA
HILp_QI16675	M2021C3	6031	CD	His-CA	HILIC-pos	QI16675	6032	HILp_QI16675 His-CA
C18n_QI11461	C3002C1	190393	CD	His-CA	C18n	QI11461	190394	C18n_QI11461 His-CA
C18n_QI11830	C3002C1	109771	CD	Arg-CA	C18n	QI11830	109772	C18n_QI11830 Arg-CA
C18n_QI11220	C3002C1	91106	CD	Lys-CA	C18n	QI11220	91107	C18n_QI11220 Lys-CA
C18n_QI10779	C3002C1	155234	CD	Gln-HDCA/UDCA	C18n	QI10779	155235	C18n_QI10779 Gln-HDCA/UDCA
C18n_QI10829	C3002C1	1376825	CD	Asn-CA	C18n	QI10829	1376826	C18n_QI10829 Asn-CA
C18n_QI11844	C3002C1	167507	CD	Citrulline-CA	C18n	QI11844	167508	C18n_QI11844 Citrulline-CA
C18n_QI11215	C3002C1	972581	CD	Gln-CA	C18n	QI11215	972582	C18n_QI11215 Gln-CA
C18n_QI11040	C3002C1	169431	CD	His-CDCA	C18n	QI11040	169432	C18n_QI11040 His-CDCA
C18n_QI10864	C3002C1	1039132	CD	Asp-CA	C18n	QI10864	1039133	C18n_QI10864 Asp-CA
C18n_QI11041	C3002C1	519	CD	His-DCA	C18n	QI11041	520	C18n_QI11041 His-DCA
C18n_QI10785	C3002C1	0	CD	Lys-CDCA	C18n	QI10785	1	C18n_QI10785 Lys-CDCA
C18n_QI11229	C3002C1	5195723	CD	Glu-CA	C18n	QI11229	5195724	C18n_QI11229 Glu-CA
C18n_QI11521	C3002C1	0	CD	Arg-DCA	C18n	QI11521	1	C18n_QI11521 Arg-DCA
C18n_QI10457	C3002C1	1275241	CD	Thr-CA	C18n	QI10457	1275242	C18n_QI10457 Thr-CA
C18n_QI10784	C3002C1	31343	CD	Lys-DCA	C18n	QI10784	31344	C18n_QI10784 Lys-DCA
C18n_QI9513	C3002C1	1135710	CD	Ala-CA	C18n	QI9513	1135711	C18n_QI9513 Ala-CA
C18n_QI12005	C3002C1	9697442	CD	Tyr-CA	C18n	QI12005	9697443	C18n_QI12005 Tyr-CA
C18n_QI11526	C3002C1	58147	CD	Citrulline-CDCA	C18n	QI11526	58148	C18n_QI11526 Citrulline-CDCA
C18n_QI10373	C3002C1	1049084	CD	Asn-CDCA	C18n	QI10373	1049085	C18n_QI10373 Asn-CDCA
C18n_QI11692	C3002C1	754463	CD	Tyr-HDCA/UDCA	C18n	QI11692	754464	C18n_QI11692 Tyr-HDCA/UDCA
C18n_QI10374	C3002C1	157454	CD	Asn-DCA	C18n	QI10374	157455	C18n_QI10374 Asn-DCA
C18n_QI11527	C3002C1	3873	CD	Citrulline-DCA	C18n	QI11527	3874	C18n_QI11527 Citrulline-DCA
C18n_QI10778	C3002C1	20398	CD	Gln-CDCA	C18n	QI10778	20399	C18n_QI10778 Gln-CDCA
C18n_QI10399	C3002C1	1031963	CD	Asp-CDCA	C18n	QI10399	1031964	C18n_QI10399 Asp-CDCA
C18n_QI10802	C3002C1	6128771	CD	Glu-CDCA	C18n	QI10802	6128772	C18n_QI10802 Glu-CDCA
C18n_QI11294	C3002C1	283698	CD	Met-CA	C18n	QI11294	283699	C18n_QI11294 Met-CA
C18n_QI9994	C3002C1	1500155	CD	Thr-CDCA	C18n	QI9994	1500156	C18n_QI9994 Thr-CDCA
C18n_QI10398	C3002C1	1749	CD	Asp-DCA	C18n	QI10398	1750	C18n_QI10398 Asp-DCA
C18n_QI10405	C3002C1	142498	CD	Val-CA	C18n	QI10405	142499	C18n_QI10405 Val-CA
C18n_QI10801	C3002C1	4408	CD	Glu-DCA	C18n	QI10801	4409	C18n_QI10801 Glu-DCA
C18n_QI9995	C3002C1	0	CD	Thr-DCA	C18n	QI9995	1	C18n_QI9995 Thr-DCA
C18n_QI12361	C3002C1	1353780	CD	Trp-CA	C18n	QI12361	1353781	C18n_QI12361 Trp-CA
C18n_QI8994	C3002C1	659645	CD	Ala-CDCA	C18n	QI8994	659646	C18n_QI8994 Ala-CDCA
C18n_QI11693	C3002C1	6131582	CD	Tyr-CDCA	C18n	QI11693	6131583	C18n_QI11693 Tyr-CDCA
C18n_QI10806	C3002C1	4829871	CD	Ile/Leu-CA	C18n	QI10806	4829872	C18n_QI10806 Ile/Leu-CA
C18n_QI11694	C3002C1	14821539	CD	Phe-CA	C18n	QI11694	14821540	C18n_QI11694 Phe-CA
C18n_QI8995	C3002C1	45437	CD	Ala-DCA	C18n	QI8995	45438	C18n_QI8995 Ala-DCA
C18n_QI9918	C3002C1	1420119	CD	Val-CDCA	C18n	QI9918	1420120	C18n_QI9918 Val-CDCA
C18n_QI10866	C3002C1	735	CD	Met-CDCA	C18n	QI10866	736	C18n_QI10866 Met-CDCA
C18n_QI10866	C3002C1	735	CD	Met-DCA	C18n	QI10866	736	C18n_QI10866 Met-DCA
C18n_QI12103	C3002C1	428196	CD	Trp-CDCA	C18n	QI12103	428197	C18n_QI12103 Trp-CDCA
C18n_QI9921	C3002C1	0	CD	Val-DCA	C18n	QI9921	1	C18n_QI9921 Val-DCA
C18n_QI12102	C3002C1	0	CD	Trp-DCA	C18n	QI12102	1	C18n_QI12102 Trp-DCA
C18n_QI11299	C3002C1	10019576	CD	Phe-CDCA	C18n	QI11299	10019577	C18n_QI11299 Phe-CDCA
C18n_QI11298	C3002C1	43241	CD	Phe-DCA	C18n	QI11298	43242	C18n_QI11298 Phe-DCA
HILp_QI15154	C3002C1	320314	CD	Glu-CDCA/DCA/HDCA/UDCA	HILIC-pos	QI15154	320315	HILp_QI15154 Glu-CDCA/DCA/HDCA/UDCA
HILp_QI15157	C3002C1	847050	CD	Ile/Leu-CA	HILIC-pos	QI15157	847051	HILp_QI15157 Ile/Leu-CA
HILp_QI16278	C3002C1	77072	CD	Met-CA	HILIC-pos	QI16278	77073	HILp_QI16278 Met-CA
HILp_QI17283	C3002C1	9139429	CD	Phe-CA	HILIC-pos	QI17283	9139430	HILp_QI17283 Phe-CA
HILp_QI18645	C3002C1	5250598	CD	Tyr-CA	HILIC-pos	QI18645	5250599	HILp_QI18645 Tyr-CA
HILp_QI14419	C3002C1	2502160	CD	Val-CA	HILIC-pos	QI14419	2502161	HILp_QI14419 Val-CA
HILp_QI16248	C3002C1	3167765	CD	Glu-CA	HILIC-pos	QI16248	3167766	HILp_QI16248 Glu-CA
HILp_QI14402	C3002C1	142557	CD	Asn-CDCA/DCA/HDCA/UDCA	HILIC-pos	QI14402	142558	HILp_QI14402 Asn-CDCA/DCA/HDCA/UDCA
HILp_QI15172	C3002C1	1290	CD	Asn-CA	HILIC-pos	QI15172	1291	HILp_QI15172 Asn-CA
HILp_QI15045	C3002C1	1041851	CD	Gln-CDCA/DCA/UDCA	HILIC-pos	QI15045	1041852	HILp_QI15045 Gln-CDCA/DCA/UDCA
HILp_QI14469	C3002C1	472994	CD	Thr-CA	HILIC-pos	QI14469	472995	HILp_QI14469 Thr-CA
HILp_QI16191	C3002C1	602497	CD	Gln-CA	HILIC-pos	QI16191	602498	HILp_QI16191 Gln-CA
HILp_QI16850	C3002C1	102214	CD	Arg-CDCA/DCA	HILIC-pos	QI16850	102215	HILp_QI16850 Arg-CDCA/DCA
HILp_QI15046	C3002C1	0	CD	Lys-CDCA/DCA	HILIC-pos	QI15046	1	HILp_QI15046 Lys-CDCA/DCA
HILp_QI16675	C3002C1	367592	CD	His-CA	HILIC-pos	QI16675	367593	HILp_QI16675 His-CA
C18n_QI11461	M2028C1	12716	CD	His-CA	C18n	QI11461	12717	C18n_QI11461 His-CA
C18n_QI11830	M2028C1	0	CD	Arg-CA	C18n	QI11830	1	C18n_QI11830 Arg-CA
C18n_QI11220	M2028C1	0	CD	Lys-CA	C18n	QI11220	1	C18n_QI11220 Lys-CA
C18n_QI10779	M2028C1	1458	CD	Gln-HDCA/UDCA	C18n	QI10779	1459	C18n_QI10779 Gln-HDCA/UDCA
C18n_QI10829	M2028C1	12022	CD	Asn-CA	C18n	QI10829	12023	C18n_QI10829 Asn-CA
C18n_QI11844	M2028C1	0	CD	Citrulline-CA	C18n	QI11844	1	C18n_QI11844 Citrulline-CA
C18n_QI11215	M2028C1	29335	CD	Gln-CA	C18n	QI11215	29336	C18n_QI11215 Gln-CA
C18n_QI11040	M2028C1	0	CD	His-CDCA	C18n	QI11040	1	C18n_QI11040 His-CDCA
C18n_QI10864	M2028C1	1976	CD	Asp-CA	C18n	QI10864	1977	C18n_QI10864 Asp-CA
C18n_QI11041	M2028C1	84405	CD	His-DCA	C18n	QI11041	84406	C18n_QI11041 His-DCA
C18n_QI10785	M2028C1	22451	CD	Lys-CDCA	C18n	QI10785	22452	C18n_QI10785 Lys-CDCA
C18n_QI11229	M2028C1	29674	CD	Glu-CA	C18n	QI11229	29675	C18n_QI11229 Glu-CA
C18n_QI11521	M2028C1	26294	CD	Arg-DCA	C18n	QI11521	26295	C18n_QI11521 Arg-DCA
C18n_QI10457	M2028C1	888	CD	Thr-CA	C18n	QI10457	889	C18n_QI10457 Thr-CA
C18n_QI10784	M2028C1	0	CD	Lys-DCA	C18n	QI10784	1	C18n_QI10784 Lys-DCA
C18n_QI9513	M2028C1	0	CD	Ala-CA	C18n	QI9513	1	C18n_QI9513 Ala-CA
C18n_QI12005	M2028C1	58335	CD	Tyr-CA	C18n	QI12005	58336	C18n_QI12005 Tyr-CA
C18n_QI11526	M2028C1	0	CD	Citrulline-CDCA	C18n	QI11526	1	C18n_QI11526 Citrulline-CDCA
C18n_QI10373	M2028C1	16374	CD	Asn-CDCA	C18n	QI10373	16375	C18n_QI10373 Asn-CDCA
C18n_QI11692	M2028C1	21096	CD	Tyr-HDCA/UDCA	C18n	QI11692	21097	C18n_QI11692 Tyr-HDCA/UDCA
C18n_QI10374	M2028C1	52216	CD	Asn-DCA	C18n	QI10374	52217	C18n_QI10374 Asn-DCA
C18n_QI11527	M2028C1	4611	CD	Citrulline-DCA	C18n	QI11527	4612	C18n_QI11527 Citrulline-DCA
C18n_QI10778	M2028C1	28079	CD	Gln-CDCA	C18n	QI10778	28080	C18n_QI10778 Gln-CDCA
C18n_QI10399	M2028C1	212	CD	Asp-CDCA	C18n	QI10399	213	C18n_QI10399 Asp-CDCA
C18n_QI10802	M2028C1	32780	CD	Glu-CDCA	C18n	QI10802	32781	C18n_QI10802 Glu-CDCA
C18n_QI11294	M2028C1	2491	CD	Met-CA	C18n	QI11294	2492	C18n_QI11294 Met-CA
C18n_QI9994	M2028C1	327	CD	Thr-CDCA	C18n	QI9994	328	C18n_QI9994 Thr-CDCA
C18n_QI10398	M2028C1	19008	CD	Asp-DCA	C18n	QI10398	19009	C18n_QI10398 Asp-DCA
C18n_QI10405	M2028C1	24343	CD	Val-CA	C18n	QI10405	24344	C18n_QI10405 Val-CA
C18n_QI10801	M2028C1	155603	CD	Glu-DCA	C18n	QI10801	155604	C18n_QI10801 Glu-DCA
C18n_QI9995	M2028C1	22275	CD	Thr-DCA	C18n	QI9995	22276	C18n_QI9995 Thr-DCA
C18n_QI12361	M2028C1	21106	CD	Trp-CA	C18n	QI12361	21107	C18n_QI12361 Trp-CA
C18n_QI8994	M2028C1	11229	CD	Ala-CDCA	C18n	QI8994	11230	C18n_QI8994 Ala-CDCA
C18n_QI11693	M2028C1	57013	CD	Tyr-CDCA	C18n	QI11693	57014	C18n_QI11693 Tyr-CDCA
C18n_QI10806	M2028C1	92253	CD	Ile/Leu-CA	C18n	QI10806	92254	C18n_QI10806 Ile/Leu-CA
C18n_QI11694	M2028C1	753508	CD	Phe-CA	C18n	QI11694	753509	C18n_QI11694 Phe-CA
C18n_QI8995	M2028C1	79359	CD	Ala-DCA	C18n	QI8995	79360	C18n_QI8995 Ala-DCA
C18n_QI9918	M2028C1	428	CD	Val-CDCA	C18n	QI9918	429	C18n_QI9918 Val-CDCA
C18n_QI10866	M2028C1	52750	CD	Met-CDCA	C18n	QI10866	52751	C18n_QI10866 Met-CDCA
C18n_QI10866	M2028C1	52750	CD	Met-DCA	C18n	QI10866	52751	C18n_QI10866 Met-DCA
C18n_QI12103	M2028C1	1874	CD	Trp-CDCA	C18n	QI12103	1875	C18n_QI12103 Trp-CDCA
C18n_QI9921	M2028C1	122047	CD	Val-DCA	C18n	QI9921	122048	C18n_QI9921 Val-DCA
C18n_QI12102	M2028C1	82686	CD	Trp-DCA	C18n	QI12102	82687	C18n_QI12102 Trp-DCA
C18n_QI11299	M2028C1	152889	CD	Phe-CDCA	C18n	QI11299	152890	C18n_QI11299 Phe-CDCA
C18n_QI11298	M2028C1	391682	CD	Phe-DCA	C18n	QI11298	391683	C18n_QI11298 Phe-DCA
HILp_QI15154	M2028C1	67184	CD	Glu-CDCA/DCA/HDCA/UDCA	HILIC-pos	QI15154	67185	HILp_QI15154 Glu-CDCA/DCA/HDCA/UDCA
HILp_QI15157	M2028C1	30662	CD	Ile/Leu-CA	HILIC-pos	QI15157	30663	HILp_QI15157 Ile/Leu-CA
HILp_QI16278	M2028C1	0	CD	Met-CA	HILIC-pos	QI16278	1	HILp_QI16278 Met-CA
HILp_QI17283	M2028C1	140600	CD	Phe-CA	HILIC-pos	QI17283	140601	HILp_QI17283 Phe-CA
HILp_QI18645	M2028C1	6422	CD	Tyr-CA	HILIC-pos	QI18645	6423	HILp_QI18645 Tyr-CA
HILp_QI14419	M2028C1	7079	CD	Val-CA	HILIC-pos	QI14419	7080	HILp_QI14419 Val-CA
HILp_QI16248	M2028C1	66	CD	Glu-CA	HILIC-pos	QI16248	67	HILp_QI16248 Glu-CA
HILp_QI14402	M2028C1	0	CD	Asn-CDCA/DCA/HDCA/UDCA	HILIC-pos	QI14402	1	HILp_QI14402 Asn-CDCA/DCA/HDCA/UDCA
HILp_QI15172	M2028C1	317	CD	Asn-CA	HILIC-pos	QI15172	318	HILp_QI15172 Asn-CA
HILp_QI15045	M2028C1	7400	CD	Gln-CDCA/DCA/UDCA	HILIC-pos	QI15045	7401	HILp_QI15045 Gln-CDCA/DCA/UDCA
HILp_QI14469	M2028C1	140	CD	Thr-CA	HILIC-pos	QI14469	141	HILp_QI14469 Thr-CA
HILp_QI16191	M2028C1	0	CD	Gln-CA	HILIC-pos	QI16191	1	HILp_QI16191 Gln-CA
HILp_QI16850	M2028C1	50088	CD	Arg-CDCA/DCA	HILIC-pos	QI16850	50089	HILp_QI16850 Arg-CDCA/DCA
HILp_QI15046	M2028C1	0	CD	Lys-CDCA/DCA	HILIC-pos	QI15046	1	HILp_QI15046 Lys-CDCA/DCA
HILp_QI16675	M2028C1	3756	CD	His-CA	HILIC-pos	QI16675	3757	HILp_QI16675 His-CA
C18n_QI11461	M2026C2	178144	UC	His-CA	C18n	QI11461	178145	C18n_QI11461 His-CA
C18n_QI11830	M2026C2	206052	UC	Arg-CA	C18n	QI11830	206053	C18n_QI11830 Arg-CA
C18n_QI11220	M2026C2	21532	UC	Lys-CA	C18n	QI11220	21533	C18n_QI11220 Lys-CA
C18n_QI10779	M2026C2	25297	UC	Gln-HDCA/UDCA	C18n	QI10779	25298	C18n_QI10779 Gln-HDCA/UDCA
C18n_QI10829	M2026C2	311130	UC	Asn-CA	C18n	QI10829	311131	C18n_QI10829 Asn-CA
C18n_QI11844	M2026C2	1116903	UC	Citrulline-CA	C18n	QI11844	1116904	C18n_QI11844 Citrulline-CA
C18n_QI11215	M2026C2	460552	UC	Gln-CA	C18n	QI11215	460553	C18n_QI11215 Gln-CA
C18n_QI11040	M2026C2	1867	UC	His-CDCA	C18n	QI11040	1868	C18n_QI11040 His-CDCA
C18n_QI10864	M2026C2	244353	UC	Asp-CA	C18n	QI10864	244354	C18n_QI10864 Asp-CA
C18n_QI11041	M2026C2	3431	UC	His-DCA	C18n	QI11041	3432	C18n_QI11041 His-DCA
C18n_QI10785	M2026C2	0	UC	Lys-CDCA	C18n	QI10785	1	C18n_QI10785 Lys-CDCA
C18n_QI11229	M2026C2	639438	UC	Glu-CA	C18n	QI11229	639439	C18n_QI11229 Glu-CA
C18n_QI11521	M2026C2	0	UC	Arg-DCA	C18n	QI11521	1	C18n_QI11521 Arg-DCA
C18n_QI10457	M2026C2	676013	UC	Thr-CA	C18n	QI10457	676014	C18n_QI10457 Thr-CA
C18n_QI10784	M2026C2	5724	UC	Lys-DCA	C18n	QI10784	5725	C18n_QI10784 Lys-DCA
C18n_QI9513	M2026C2	458764	UC	Ala-CA	C18n	QI9513	458765	C18n_QI9513 Ala-CA
C18n_QI12005	M2026C2	1906422	UC	Tyr-CA	C18n	QI12005	1906423	C18n_QI12005 Tyr-CA
C18n_QI11526	M2026C2	63417	UC	Citrulline-CDCA	C18n	QI11526	63418	C18n_QI11526 Citrulline-CDCA
C18n_QI10373	M2026C2	49927	UC	Asn-CDCA	C18n	QI10373	49928	C18n_QI10373 Asn-CDCA
C18n_QI11692	M2026C2	245632	UC	Tyr-HDCA/UDCA	C18n	QI11692	245633	C18n_QI11692 Tyr-HDCA/UDCA
C18n_QI10374	M2026C2	26388	UC	Asn-DCA	C18n	QI10374	26389	C18n_QI10374 Asn-DCA
C18n_QI11527	M2026C2	0	UC	Citrulline-DCA	C18n	QI11527	1	C18n_QI11527 Citrulline-DCA
C18n_QI10778	M2026C2	18991	UC	Gln-CDCA	C18n	QI10778	18992	C18n_QI10778 Gln-CDCA
C18n_QI10399	M2026C2	40433	UC	Asp-CDCA	C18n	QI10399	40434	C18n_QI10399 Asp-CDCA
C18n_QI10802	M2026C2	209622	UC	Glu-CDCA	C18n	QI10802	209623	C18n_QI10802 Glu-CDCA
C18n_QI11294	M2026C2	648073	UC	Met-CA	C18n	QI11294	648074	C18n_QI11294 Met-CA
C18n_QI9994	M2026C2	144837	UC	Thr-CDCA	C18n	QI9994	144838	C18n_QI9994 Thr-CDCA
C18n_QI10398	M2026C2	23	UC	Asp-DCA	C18n	QI10398	24	C18n_QI10398 Asp-DCA
C18n_QI10405	M2026C2	53233	UC	Val-CA	C18n	QI10405	53234	C18n_QI10405 Val-CA
C18n_QI10801	M2026C2	2173	UC	Glu-DCA	C18n	QI10801	2174	C18n_QI10801 Glu-DCA
C18n_QI9995	M2026C2	0	UC	Thr-DCA	C18n	QI9995	1	C18n_QI9995 Thr-DCA
C18n_QI12361	M2026C2	169651	UC	Trp-CA	C18n	QI12361	169652	C18n_QI12361 Trp-CA
C18n_QI8994	M2026C2	51050	UC	Ala-CDCA	C18n	QI8994	51051	C18n_QI8994 Ala-CDCA
C18n_QI11693	M2026C2	473663	UC	Tyr-CDCA	C18n	QI11693	473664	C18n_QI11693 Tyr-CDCA
C18n_QI10806	M2026C2	823800	UC	Ile/Leu-CA	C18n	QI10806	823801	C18n_QI10806 Ile/Leu-CA
C18n_QI11694	M2026C2	2535826	UC	Phe-CA	C18n	QI11694	2535827	C18n_QI11694 Phe-CA
C18n_QI8995	M2026C2	2175	UC	Ala-DCA	C18n	QI8995	2176	C18n_QI8995 Ala-DCA
C18n_QI9918	M2026C2	21861	UC	Val-CDCA	C18n	QI9918	21862	C18n_QI9918 Val-CDCA
C18n_QI10866	M2026C2	8766	UC	Met-CDCA	C18n	QI10866	8767	C18n_QI10866 Met-CDCA
C18n_QI10866	M2026C2	8766	UC	Met-DCA	C18n	QI10866	8767	C18n_QI10866 Met-DCA
C18n_QI12103	M2026C2	33373	UC	Trp-CDCA	C18n	QI12103	33374	C18n_QI12103 Trp-CDCA
C18n_QI9921	M2026C2	181	UC	Val-DCA	C18n	QI9921	182	C18n_QI9921 Val-DCA
C18n_QI12102	M2026C2	2603	UC	Trp-DCA	C18n	QI12102	2604	C18n_QI12102 Trp-DCA
C18n_QI11299	M2026C2	512689	UC	Phe-CDCA	C18n	QI11299	512690	C18n_QI11299 Phe-CDCA
C18n_QI11298	M2026C2	37063	UC	Phe-DCA	C18n	QI11298	37064	C18n_QI11298 Phe-DCA
HILp_QI15154	M2026C2	17628	UC	Glu-CDCA/DCA/HDCA/UDCA	HILIC-pos	QI15154	17629	HILp_QI15154 Glu-CDCA/DCA/HDCA/UDCA
HILp_QI15157	M2026C2	69634	UC	Ile/Leu-CA	HILIC-pos	QI15157	69635	HILp_QI15157 Ile/Leu-CA
HILp_QI16278	M2026C2	0	UC	Met-CA	HILIC-pos	QI16278	1	HILp_QI16278 Met-CA
HILp_QI17283	M2026C2	872247	UC	Phe-CA	HILIC-pos	QI17283	872248	HILp_QI17283 Phe-CA
HILp_QI18645	M2026C2	629658	UC	Tyr-CA	HILIC-pos	QI18645	629659	HILp_QI18645 Tyr-CA
HILp_QI14419	M2026C2	197225	UC	Val-CA	HILIC-pos	QI14419	197226	HILp_QI14419 Val-CA
HILp_QI16248	M2026C2	231808	UC	Glu-CA	HILIC-pos	QI16248	231809	HILp_QI16248 Glu-CA
HILp_QI14402	M2026C2	0	UC	Asn-CDCA/DCA/HDCA/UDCA	HILIC-pos	QI14402	1	HILp_QI14402 Asn-CDCA/DCA/HDCA/UDCA
HILp_QI15172	M2026C2	70804	UC	Asn-CA	HILIC-pos	QI15172	70805	HILp_QI15172 Asn-CA
HILp_QI15045	M2026C2	17221	UC	Gln-CDCA/DCA/UDCA	HILIC-pos	QI15045	17222	HILp_QI15045 Gln-CDCA/DCA/UDCA
HILp_QI14469	M2026C2	52839	UC	Thr-CA	HILIC-pos	QI14469	52840	HILp_QI14469 Thr-CA
HILp_QI16191	M2026C2	16923	UC	Gln-CA	HILIC-pos	QI16191	16924	HILp_QI16191 Gln-CA
HILp_QI16850	M2026C2	1437	UC	Arg-CDCA/DCA	HILIC-pos	QI16850	1438	HILp_QI16850 Arg-CDCA/DCA
HILp_QI15046	M2026C2	0	UC	Lys-CDCA/DCA	HILIC-pos	QI15046	1	HILp_QI15046 Lys-CDCA/DCA
HILp_QI16675	M2026C2	5327090	UC	His-CA	HILIC-pos	QI16675	5327091	HILp_QI16675 His-CA
C18n_QI11461	E5004C1	780	UC	His-CA	C18n	QI11461	781	C18n_QI11461 His-CA
C18n_QI11830	E5004C1	0	UC	Arg-CA	C18n	QI11830	1	C18n_QI11830 Arg-CA
C18n_QI11220	E5004C1	3442	UC	Lys-CA	C18n	QI11220	3443	C18n_QI11220 Lys-CA
C18n_QI10779	E5004C1	354	UC	Gln-HDCA/UDCA	C18n	QI10779	355	C18n_QI10779 Gln-HDCA/UDCA
C18n_QI10829	E5004C1	493	UC	Asn-CA	C18n	QI10829	494	C18n_QI10829 Asn-CA
C18n_QI11844	E5004C1	0	UC	Citrulline-CA	C18n	QI11844	1	C18n_QI11844 Citrulline-CA
C18n_QI11215	E5004C1	8740	UC	Gln-CA	C18n	QI11215	8741	C18n_QI11215 Gln-CA
C18n_QI11040	E5004C1	0	UC	His-CDCA	C18n	QI11040	1	C18n_QI11040 His-CDCA
C18n_QI10864	E5004C1	87	UC	Asp-CA	C18n	QI10864	88	C18n_QI10864 Asp-CA
C18n_QI11041	E5004C1	444	UC	His-DCA	C18n	QI11041	445	C18n_QI11041 His-DCA
C18n_QI10785	E5004C1	0	UC	Lys-CDCA	C18n	QI10785	1	C18n_QI10785 Lys-CDCA
C18n_QI11229	E5004C1	7568	UC	Glu-CA	C18n	QI11229	7569	C18n_QI11229 Glu-CA
C18n_QI11521	E5004C1	0	UC	Arg-DCA	C18n	QI11521	1	C18n_QI11521 Arg-DCA
C18n_QI10457	E5004C1	550	UC	Thr-CA	C18n	QI10457	551	C18n_QI10457 Thr-CA
C18n_QI10784	E5004C1	0	UC	Lys-DCA	C18n	QI10784	1	C18n_QI10784 Lys-DCA
C18n_QI9513	E5004C1	0	UC	Ala-CA	C18n	QI9513	1	C18n_QI9513 Ala-CA
C18n_QI12005	E5004C1	26424	UC	Tyr-CA	C18n	QI12005	26425	C18n_QI12005 Tyr-CA
C18n_QI11526	E5004C1	0	UC	Citrulline-CDCA	C18n	QI11526	1	C18n_QI11526 Citrulline-CDCA
C18n_QI10373	E5004C1	342	UC	Asn-CDCA	C18n	QI10373	343	C18n_QI10373 Asn-CDCA
C18n_QI11692	E5004C1	10216	UC	Tyr-HDCA/UDCA	C18n	QI11692	10217	C18n_QI11692 Tyr-HDCA/UDCA
C18n_QI10374	E5004C1	652	UC	Asn-DCA	C18n	QI10374	653	C18n_QI10374 Asn-DCA
C18n_QI11527	E5004C1	0	UC	Citrulline-DCA	C18n	QI11527	1	C18n_QI11527 Citrulline-DCA
C18n_QI10778	E5004C1	3481	UC	Gln-CDCA	C18n	QI10778	3482	C18n_QI10778 Gln-CDCA
C18n_QI10399	E5004C1	0	UC	Asp-CDCA	C18n	QI10399	1	C18n_QI10399 Asp-CDCA
C18n_QI10802	E5004C1	12291	UC	Glu-CDCA	C18n	QI10802	12292	C18n_QI10802 Glu-CDCA
C18n_QI11294	E5004C1	73	UC	Met-CA	C18n	QI11294	74	C18n_QI11294 Met-CA
C18n_QI9994	E5004C1	0	UC	Thr-CDCA	C18n	QI9994	1	C18n_QI9994 Thr-CDCA
C18n_QI10398	E5004C1	0	UC	Asp-DCA	C18n	QI10398	1	C18n_QI10398 Asp-DCA
C18n_QI10405	E5004C1	2148	UC	Val-CA	C18n	QI10405	2149	C18n_QI10405 Val-CA
C18n_QI10801	E5004C1	952	UC	Glu-DCA	C18n	QI10801	953	C18n_QI10801 Glu-DCA
C18n_QI9995	E5004C1	19	UC	Thr-DCA	C18n	QI9995	20	C18n_QI9995 Thr-DCA
C18n_QI12361	E5004C1	1903	UC	Trp-CA	C18n	QI12361	1904	C18n_QI12361 Trp-CA
C18n_QI8994	E5004C1	41849	UC	Ala-CDCA	C18n	QI8994	41850	C18n_QI8994 Ala-CDCA
C18n_QI11693	E5004C1	34393	UC	Tyr-CDCA	C18n	QI11693	34394	C18n_QI11693 Tyr-CDCA
C18n_QI10806	E5004C1	12415	UC	Ile/Leu-CA	C18n	QI10806	12416	C18n_QI10806 Ile/Leu-CA
C18n_QI11694	E5004C1	224202	UC	Phe-CA	C18n	QI11694	224203	C18n_QI11694 Phe-CA
C18n_QI8995	E5004C1	175	UC	Ala-DCA	C18n	QI8995	176	C18n_QI8995 Ala-DCA
C18n_QI9918	E5004C1	0	UC	Val-CDCA	C18n	QI9918	1	C18n_QI9918 Val-CDCA
C18n_QI10866	E5004C1	76021	UC	Met-CDCA	C18n	QI10866	76022	C18n_QI10866 Met-CDCA
C18n_QI10866	E5004C1	76021	UC	Met-DCA	C18n	QI10866	76022	C18n_QI10866 Met-DCA
C18n_QI12103	E5004C1	630	UC	Trp-CDCA	C18n	QI12103	631	C18n_QI12103 Trp-CDCA
C18n_QI9921	E5004C1	376	UC	Val-DCA	C18n	QI9921	377	C18n_QI9921 Val-DCA
C18n_QI12102	E5004C1	0	UC	Trp-DCA	C18n	QI12102	1	C18n_QI12102 Trp-DCA
C18n_QI11299	E5004C1	149612	UC	Phe-CDCA	C18n	QI11299	149613	C18n_QI11299 Phe-CDCA
C18n_QI11298	E5004C1	8377	UC	Phe-DCA	C18n	QI11298	8378	C18n_QI11298 Phe-DCA
HILp_QI15154	E5004C1	2948	UC	Glu-CDCA/DCA/HDCA/UDCA	HILIC-pos	QI15154	2949	HILp_QI15154 Glu-CDCA/DCA/HDCA/UDCA
HILp_QI15157	E5004C1	263	UC	Ile/Leu-CA	HILIC-pos	QI15157	264	HILp_QI15157 Ile/Leu-CA
HILp_QI16278	E5004C1	0	UC	Met-CA	HILIC-pos	QI16278	1	HILp_QI16278 Met-CA
HILp_QI17283	E5004C1	0	UC	Phe-CA	HILIC-pos	QI17283	1	HILp_QI17283 Phe-CA
HILp_QI18645	E5004C1	1961	UC	Tyr-CA	HILIC-pos	QI18645	1962	HILp_QI18645 Tyr-CA
HILp_QI14419	E5004C1	327	UC	Val-CA	HILIC-pos	QI14419	328	HILp_QI14419 Val-CA
HILp_QI16248	E5004C1	0	UC	Glu-CA	HILIC-pos	QI16248	1	HILp_QI16248 Glu-CA
HILp_QI14402	E5004C1	0	UC	Asn-CDCA/DCA/HDCA/UDCA	HILIC-pos	QI14402	1	HILp_QI14402 Asn-CDCA/DCA/HDCA/UDCA
HILp_QI15172	E5004C1	0	UC	Asn-CA	HILIC-pos	QI15172	1	HILp_QI15172 Asn-CA
HILp_QI15045	E5004C1	0	UC	Gln-CDCA/DCA/UDCA	HILIC-pos	QI15045	1	HILp_QI15045 Gln-CDCA/DCA/UDCA
HILp_QI14469	E5004C1	0	UC	Thr-CA	HILIC-pos	QI14469	1	HILp_QI14469 Thr-CA
HILp_QI16191	E5004C1	0	UC	Gln-CA	HILIC-pos	QI16191	1	HILp_QI16191 Gln-CA
HILp_QI16850	E5004C1	0	UC	Arg-CDCA/DCA	HILIC-pos	QI16850	1	HILp_QI16850 Arg-CDCA/DCA
HILp_QI15046	E5004C1	0	UC	Lys-CDCA/DCA	HILIC-pos	QI15046	1	HILp_QI15046 Lys-CDCA/DCA
HILp_QI16675	E5004C1	36109	UC	His-CA	HILIC-pos	QI16675	36110	HILp_QI16675 His-CA
C18n_QI11461	M2027C1	5395	CD	His-CA	C18n	QI11461	5396	C18n_QI11461 His-CA
C18n_QI11830	M2027C1	777	CD	Arg-CA	C18n	QI11830	778	C18n_QI11830 Arg-CA
C18n_QI11220	M2027C1	0	CD	Lys-CA	C18n	QI11220	1	C18n_QI11220 Lys-CA
C18n_QI10779	M2027C1	0	CD	Gln-HDCA/UDCA	C18n	QI10779	1	C18n_QI10779 Gln-HDCA/UDCA
C18n_QI10829	M2027C1	27770	CD	Asn-CA	C18n	QI10829	27771	C18n_QI10829 Asn-CA
C18n_QI11844	M2027C1	7206	CD	Citrulline-CA	C18n	QI11844	7207	C18n_QI11844 Citrulline-CA
C18n_QI11215	M2027C1	22681	CD	Gln-CA	C18n	QI11215	22682	C18n_QI11215 Gln-CA
C18n_QI11040	M2027C1	895	CD	His-CDCA	C18n	QI11040	896	C18n_QI11040 His-CDCA
C18n_QI10864	M2027C1	29888	CD	Asp-CA	C18n	QI10864	29889	C18n_QI10864 Asp-CA
C18n_QI11041	M2027C1	14299	CD	His-DCA	C18n	QI11041	14300	C18n_QI11041 His-DCA
C18n_QI10785	M2027C1	45005	CD	Lys-CDCA	C18n	QI10785	45006	C18n_QI10785 Lys-CDCA
C18n_QI11229	M2027C1	81126	CD	Glu-CA	C18n	QI11229	81127	C18n_QI11229 Glu-CA
C18n_QI11521	M2027C1	18363	CD	Arg-DCA	C18n	QI11521	18364	C18n_QI11521 Arg-DCA
C18n_QI10457	M2027C1	27920	CD	Thr-CA	C18n	QI10457	27921	C18n_QI10457 Thr-CA
C18n_QI10784	M2027C1	7642	CD	Lys-DCA	C18n	QI10784	7643	C18n_QI10784 Lys-DCA
C18n_QI9513	M2027C1	26661	CD	Ala-CA	C18n	QI9513	26662	C18n_QI9513 Ala-CA
C18n_QI12005	M2027C1	35192	CD	Tyr-CA	C18n	QI12005	35193	C18n_QI12005 Tyr-CA
C18n_QI11526	M2027C1	12343	CD	Citrulline-CDCA	C18n	QI11526	12344	C18n_QI11526 Citrulline-CDCA
C18n_QI10373	M2027C1	21264	CD	Asn-CDCA	C18n	QI10373	21265	C18n_QI10373 Asn-CDCA
C18n_QI11692	M2027C1	17199	CD	Tyr-HDCA/UDCA	C18n	QI11692	17200	C18n_QI11692 Tyr-HDCA/UDCA
C18n_QI10374	M2027C1	76704	CD	Asn-DCA	C18n	QI10374	76705	C18n_QI10374 Asn-DCA
C18n_QI11527	M2027C1	40595	CD	Citrulline-DCA	C18n	QI11527	40596	C18n_QI11527 Citrulline-DCA
C18n_QI10778	M2027C1	16105	CD	Gln-CDCA	C18n	QI10778	16106	C18n_QI10778 Gln-CDCA
C18n_QI10399	M2027C1	21306	CD	Asp-CDCA	C18n	QI10399	21307	C18n_QI10399 Asp-CDCA
C18n_QI10802	M2027C1	62938	CD	Glu-CDCA	C18n	QI10802	62939	C18n_QI10802 Glu-CDCA
C18n_QI11294	M2027C1	1025	CD	Met-CA	C18n	QI11294	1026	C18n_QI11294 Met-CA
C18n_QI9994	M2027C1	42698	CD	Thr-CDCA	C18n	QI9994	42699	C18n_QI9994 Thr-CDCA
C18n_QI10398	M2027C1	41050	CD	Asp-DCA	C18n	QI10398	41051	C18n_QI10398 Asp-DCA
C18n_QI10405	M2027C1	761	CD	Val-CA	C18n	QI10405	762	C18n_QI10405 Val-CA
C18n_QI10801	M2027C1	81837	CD	Glu-DCA	C18n	QI10801	81838	C18n_QI10801 Glu-DCA
C18n_QI9995	M2027C1	43810	CD	Thr-DCA	C18n	QI9995	43811	C18n_QI9995 Thr-DCA
C18n_QI12361	M2027C1	4590	CD	Trp-CA	C18n	QI12361	4591	C18n_QI12361 Trp-CA
C18n_QI8994	M2027C1	20112	CD	Ala-CDCA	C18n	QI8994	20113	C18n_QI8994 Ala-CDCA
C18n_QI11693	M2027C1	77706	CD	Tyr-CDCA	C18n	QI11693	77707	C18n_QI11693 Tyr-CDCA
C18n_QI10806	M2027C1	6808	CD	Ile/Leu-CA	C18n	QI10806	6809	C18n_QI10806 Ile/Leu-CA
C18n_QI11694	M2027C1	202697	CD	Phe-CA	C18n	QI11694	202698	C18n_QI11694 Phe-CA
C18n_QI8995	M2027C1	81320	CD	Ala-DCA	C18n	QI8995	81321	C18n_QI8995 Ala-DCA
C18n_QI9918	M2027C1	2614	CD	Val-CDCA	C18n	QI9918	2615	C18n_QI9918 Val-CDCA
C18n_QI10866	M2027C1	251336	CD	Met-CDCA	C18n	QI10866	251337	C18n_QI10866 Met-CDCA
C18n_QI10866	M2027C1	251336	CD	Met-DCA	C18n	QI10866	251337	C18n_QI10866 Met-DCA
C18n_QI12103	M2027C1	14069	CD	Trp-CDCA	C18n	QI12103	14070	C18n_QI12103 Trp-CDCA
C18n_QI9921	M2027C1	17845	CD	Val-DCA	C18n	QI9921	17846	C18n_QI9921 Val-DCA
C18n_QI12102	M2027C1	22546	CD	Trp-DCA	C18n	QI12102	22547	C18n_QI12102 Trp-DCA
C18n_QI11299	M2027C1	153755	CD	Phe-CDCA	C18n	QI11299	153756	C18n_QI11299 Phe-CDCA
C18n_QI11298	M2027C1	133333	CD	Phe-DCA	C18n	QI11298	133334	C18n_QI11298 Phe-DCA
HILp_QI15154	M2027C1	24844	CD	Glu-CDCA/DCA/HDCA/UDCA	HILIC-pos	QI15154	24845	HILp_QI15154 Glu-CDCA/DCA/HDCA/UDCA
HILp_QI15157	M2027C1	0	CD	Ile/Leu-CA	HILIC-pos	QI15157	1	HILp_QI15157 Ile/Leu-CA
HILp_QI16278	M2027C1	27900	CD	Met-CA	HILIC-pos	QI16278	27901	HILp_QI16278 Met-CA
HILp_QI17283	M2027C1	958	CD	Phe-CA	HILIC-pos	QI17283	959	HILp_QI17283 Phe-CA
HILp_QI18645	M2027C1	2434	CD	Tyr-CA	HILIC-pos	QI18645	2435	HILp_QI18645 Tyr-CA
HILp_QI14419	M2027C1	800	CD	Val-CA	HILIC-pos	QI14419	801	HILp_QI14419 Val-CA
HILp_QI16248	M2027C1	4222	CD	Glu-CA	HILIC-pos	QI16248	4223	HILp_QI16248 Glu-CA
HILp_QI14402	M2027C1	2092	CD	Asn-CDCA/DCA/HDCA/UDCA	HILIC-pos	QI14402	2093	HILp_QI14402 Asn-CDCA/DCA/HDCA/UDCA
HILp_QI15172	M2027C1	26388	CD	Asn-CA	HILIC-pos	QI15172	26389	HILp_QI15172 Asn-CA
HILp_QI15045	M2027C1	1315	CD	Gln-CDCA/DCA/UDCA	HILIC-pos	QI15045	1316	HILp_QI15045 Gln-CDCA/DCA/UDCA
HILp_QI14469	M2027C1	1081	CD	Thr-CA	HILIC-pos	QI14469	1082	HILp_QI14469 Thr-CA
HILp_QI16191	M2027C1	0	CD	Gln-CA	HILIC-pos	QI16191	1	HILp_QI16191 Gln-CA
HILp_QI16850	M2027C1	19818	CD	Arg-CDCA/DCA	HILIC-pos	QI16850	19819	HILp_QI16850 Arg-CDCA/DCA
HILp_QI15046	M2027C1	826	CD	Lys-CDCA/DCA	HILIC-pos	QI15046	827	HILp_QI15046 Lys-CDCA/DCA
HILp_QI16675	M2027C1	71092	CD	His-CA	HILIC-pos	QI16675	71093	HILp_QI16675 His-CA
C18n_QI11461	C3003C1	372	UC	His-CA	C18n	QI11461	373	C18n_QI11461 His-CA
C18n_QI11830	C3003C1	0	UC	Arg-CA	C18n	QI11830	1	C18n_QI11830 Arg-CA
C18n_QI11220	C3003C1	130	UC	Lys-CA	C18n	QI11220	131	C18n_QI11220 Lys-CA
C18n_QI10779	C3003C1	1386	UC	Gln-HDCA/UDCA	C18n	QI10779	1387	C18n_QI10779 Gln-HDCA/UDCA
C18n_QI10829	C3003C1	19504	UC	Asn-CA	C18n	QI10829	19505	C18n_QI10829 Asn-CA
C18n_QI11844	C3003C1	725	UC	Citrulline-CA	C18n	QI11844	726	C18n_QI11844 Citrulline-CA
C18n_QI11215	C3003C1	51026	UC	Gln-CA	C18n	QI11215	51027	C18n_QI11215 Gln-CA
C18n_QI11040	C3003C1	2216	UC	His-CDCA	C18n	QI11040	2217	C18n_QI11040 His-CDCA
C18n_QI10864	C3003C1	11910	UC	Asp-CA	C18n	QI10864	11911	C18n_QI10864 Asp-CA
C18n_QI11041	C3003C1	112517	UC	His-DCA	C18n	QI11041	112518	C18n_QI11041 His-DCA
C18n_QI10785	C3003C1	65516	UC	Lys-CDCA	C18n	QI10785	65517	C18n_QI10785 Lys-CDCA
C18n_QI11229	C3003C1	30811	UC	Glu-CA	C18n	QI11229	30812	C18n_QI11229 Glu-CA
C18n_QI11521	C3003C1	60125	UC	Arg-DCA	C18n	QI11521	60126	C18n_QI11521 Arg-DCA
C18n_QI10457	C3003C1	2997	UC	Thr-CA	C18n	QI10457	2998	C18n_QI10457 Thr-CA
C18n_QI10784	C3003C1	0	UC	Lys-DCA	C18n	QI10784	1	C18n_QI10784 Lys-DCA
C18n_QI9513	C3003C1	53	UC	Ala-CA	C18n	QI9513	54	C18n_QI9513 Ala-CA
C18n_QI12005	C3003C1	38376	UC	Tyr-CA	C18n	QI12005	38377	C18n_QI12005 Tyr-CA
C18n_QI11526	C3003C1	0	UC	Citrulline-CDCA	C18n	QI11526	1	C18n_QI11526 Citrulline-CDCA
C18n_QI10373	C3003C1	15247	UC	Asn-CDCA	C18n	QI10373	15248	C18n_QI10373 Asn-CDCA
C18n_QI11692	C3003C1	24003	UC	Tyr-HDCA/UDCA	C18n	QI11692	24004	C18n_QI11692 Tyr-HDCA/UDCA
C18n_QI10374	C3003C1	59061	UC	Asn-DCA	C18n	QI10374	59062	C18n_QI10374 Asn-DCA
C18n_QI11527	C3003C1	16040	UC	Citrulline-DCA	C18n	QI11527	16041	C18n_QI11527 Citrulline-DCA
C18n_QI10778	C3003C1	15773	UC	Gln-CDCA	C18n	QI10778	15774	C18n_QI10778 Gln-CDCA
C18n_QI10399	C3003C1	1477	UC	Asp-CDCA	C18n	QI10399	1478	C18n_QI10399 Asp-CDCA
C18n_QI10802	C3003C1	21996	UC	Glu-CDCA	C18n	QI10802	21997	C18n_QI10802 Glu-CDCA
C18n_QI11294	C3003C1	437	UC	Met-CA	C18n	QI11294	438	C18n_QI11294 Met-CA
C18n_QI9994	C3003C1	6593	UC	Thr-CDCA	C18n	QI9994	6594	C18n_QI9994 Thr-CDCA
C18n_QI10398	C3003C1	116219	UC	Asp-DCA	C18n	QI10398	116220	C18n_QI10398 Asp-DCA
C18n_QI10405	C3003C1	386	UC	Val-CA	C18n	QI10405	387	C18n_QI10405 Val-CA
C18n_QI10801	C3003C1	649495	UC	Glu-DCA	C18n	QI10801	649496	C18n_QI10801 Glu-DCA
C18n_QI9995	C3003C1	51911	UC	Thr-DCA	C18n	QI9995	51912	C18n_QI9995 Thr-DCA
C18n_QI12361	C3003C1	31644	UC	Trp-CA	C18n	QI12361	31645	C18n_QI12361 Trp-CA
C18n_QI8994	C3003C1	20523	UC	Ala-CDCA	C18n	QI8994	20524	C18n_QI8994 Ala-CDCA
C18n_QI11693	C3003C1	46253	UC	Tyr-CDCA	C18n	QI11693	46254	C18n_QI11693 Tyr-CDCA
C18n_QI10806	C3003C1	4438	UC	Ile/Leu-CA	C18n	QI10806	4439	C18n_QI10806 Ile/Leu-CA
C18n_QI11694	C3003C1	349417	UC	Phe-CA	C18n	QI11694	349418	C18n_QI11694 Phe-CA
C18n_QI8995	C3003C1	154374	UC	Ala-DCA	C18n	QI8995	154375	C18n_QI8995 Ala-DCA
C18n_QI9918	C3003C1	0	UC	Val-CDCA	C18n	QI9918	1	C18n_QI9918 Val-CDCA
C18n_QI10866	C3003C1	103900	UC	Met-CDCA	C18n	QI10866	103901	C18n_QI10866 Met-CDCA
C18n_QI10866	C3003C1	103900	UC	Met-DCA	C18n	QI10866	103901	C18n_QI10866 Met-DCA
C18n_QI12103	C3003C1	3424	UC	Trp-CDCA	C18n	QI12103	3425	C18n_QI12103 Trp-CDCA
C18n_QI9921	C3003C1	52742	UC	Val-DCA	C18n	QI9921	52743	C18n_QI9921 Val-DCA
C18n_QI12102	C3003C1	247957	UC	Trp-DCA	C18n	QI12102	247958	C18n_QI12102 Trp-DCA
C18n_QI11299	C3003C1	80071	UC	Phe-CDCA	C18n	QI11299	80072	C18n_QI11299 Phe-CDCA
C18n_QI11298	C3003C1	291575	UC	Phe-DCA	C18n	QI11298	291576	C18n_QI11298 Phe-DCA
HILp_QI15154	C3003C1	335081	UC	Glu-CDCA/DCA/HDCA/UDCA	HILIC-pos	QI15154	335082	HILp_QI15154 Glu-CDCA/DCA/HDCA/UDCA
HILp_QI15157	C3003C1	719	UC	Ile/Leu-CA	HILIC-pos	QI15157	720	HILp_QI15157 Ile/Leu-CA
HILp_QI16278	C3003C1	0	UC	Met-CA	HILIC-pos	QI16278	1	HILp_QI16278 Met-CA
HILp_QI17283	C3003C1	4650	UC	Phe-CA	HILIC-pos	QI17283	4651	HILp_QI17283 Phe-CA
HILp_QI18645	C3003C1	0	UC	Tyr-CA	HILIC-pos	QI18645	1	HILp_QI18645 Tyr-CA
HILp_QI14419	C3003C1	0	UC	Val-CA	HILIC-pos	QI14419	1	HILp_QI14419 Val-CA
HILp_QI16248	C3003C1	1180	UC	Glu-CA	HILIC-pos	QI16248	1181	HILp_QI16248 Glu-CA
HILp_QI14402	C3003C1	6733	UC	Asn-CDCA/DCA/HDCA/UDCA	HILIC-pos	QI14402	6734	HILp_QI14402 Asn-CDCA/DCA/HDCA/UDCA
HILp_QI15172	C3003C1	3483	UC	Asn-CA	HILIC-pos	QI15172	3484	HILp_QI15172 Asn-CA
HILp_QI15045	C3003C1	0	UC	Gln-CDCA/DCA/UDCA	HILIC-pos	QI15045	1	HILp_QI15045 Gln-CDCA/DCA/UDCA
HILp_QI14469	C3003C1	0	UC	Thr-CA	HILIC-pos	QI14469	1	HILp_QI14469 Thr-CA
HILp_QI16191	C3003C1	0	UC	Gln-CA	HILIC-pos	QI16191	1	HILp_QI16191 Gln-CA
HILp_QI16850	C3003C1	117245	UC	Arg-CDCA/DCA	HILIC-pos	QI16850	117246	HILp_QI16850 Arg-CDCA/DCA
HILp_QI15046	C3003C1	7747	UC	Lys-CDCA/DCA	HILIC-pos	QI15046	7748	HILp_QI15046 Lys-CDCA/DCA
HILp_QI16675	C3003C1	20284	UC	His-CA	HILIC-pos	QI16675	20285	HILp_QI16675 His-CA
C18n_QI11461	C3001C5	13291	CD	His-CA	C18n	QI11461	13292	C18n_QI11461 His-CA
C18n_QI11830	C3001C5	4575	CD	Arg-CA	C18n	QI11830	4576	C18n_QI11830 Arg-CA
C18n_QI11220	C3001C5	14887	CD	Lys-CA	C18n	QI11220	14888	C18n_QI11220 Lys-CA
C18n_QI10779	C3001C5	27974	CD	Gln-HDCA/UDCA	C18n	QI10779	27975	C18n_QI10779 Gln-HDCA/UDCA
C18n_QI10829	C3001C5	45442	CD	Asn-CA	C18n	QI10829	45443	C18n_QI10829 Asn-CA
C18n_QI11844	C3001C5	2436	CD	Citrulline-CA	C18n	QI11844	2437	C18n_QI11844 Citrulline-CA
C18n_QI11215	C3001C5	57881	CD	Gln-CA	C18n	QI11215	57882	C18n_QI11215 Gln-CA
C18n_QI11040	C3001C5	11240	CD	His-CDCA	C18n	QI11040	11241	C18n_QI11040 His-CDCA
C18n_QI10864	C3001C5	63671	CD	Asp-CA	C18n	QI10864	63672	C18n_QI10864 Asp-CA
C18n_QI11041	C3001C5	421396	CD	His-DCA	C18n	QI11041	421397	C18n_QI11041 His-DCA
C18n_QI10785	C3001C5	372246	CD	Lys-CDCA	C18n	QI10785	372247	C18n_QI10785 Lys-CDCA
C18n_QI11229	C3001C5	377130	CD	Glu-CA	C18n	QI11229	377131	C18n_QI11229 Glu-CA
C18n_QI11521	C3001C5	988567	CD	Arg-DCA	C18n	QI11521	988568	C18n_QI11521 Arg-DCA
C18n_QI10457	C3001C5	6195	CD	Thr-CA	C18n	QI10457	6196	C18n_QI10457 Thr-CA
C18n_QI10784	C3001C5	5020	CD	Lys-DCA	C18n	QI10784	5021	C18n_QI10784 Lys-DCA
C18n_QI9513	C3001C5	0	CD	Ala-CA	C18n	QI9513	1	C18n_QI9513 Ala-CA
C18n_QI12005	C3001C5	37686	CD	Tyr-CA	C18n	QI12005	37687	C18n_QI12005 Tyr-CA
C18n_QI11526	C3001C5	1685	CD	Citrulline-CDCA	C18n	QI11526	1686	C18n_QI11526 Citrulline-CDCA
C18n_QI10373	C3001C5	18955	CD	Asn-CDCA	C18n	QI10373	18956	C18n_QI10373 Asn-CDCA
C18n_QI11692	C3001C5	115351	CD	Tyr-HDCA/UDCA	C18n	QI11692	115352	C18n_QI11692 Tyr-HDCA/UDCA
C18n_QI10374	C3001C5	482486	CD	Asn-DCA	C18n	QI10374	482487	C18n_QI10374 Asn-DCA
C18n_QI11527	C3001C5	76612	CD	Citrulline-DCA	C18n	QI11527	76613	C18n_QI11527 Citrulline-DCA
C18n_QI10778	C3001C5	726725	CD	Gln-CDCA	C18n	QI10778	726726	C18n_QI10778 Gln-CDCA
C18n_QI10399	C3001C5	65410	CD	Asp-CDCA	C18n	QI10399	65411	C18n_QI10399 Asp-CDCA
C18n_QI10802	C3001C5	266125	CD	Glu-CDCA	C18n	QI10802	266126	C18n_QI10802 Glu-CDCA
C18n_QI11294	C3001C5	0	CD	Met-CA	C18n	QI11294	1	C18n_QI11294 Met-CA
C18n_QI9994	C3001C5	0	CD	Thr-CDCA	C18n	QI9994	1	C18n_QI9994 Thr-CDCA
C18n_QI10398	C3001C5	359910	CD	Asp-DCA	C18n	QI10398	359911	C18n_QI10398 Asp-DCA
C18n_QI10405	C3001C5	0	CD	Val-CA	C18n	QI10405	1	C18n_QI10405 Val-CA
C18n_QI10801	C3001C5	5084458	CD	Glu-DCA	C18n	QI10801	5084459	C18n_QI10801 Glu-DCA
C18n_QI9995	C3001C5	148187	CD	Thr-DCA	C18n	QI9995	148188	C18n_QI9995 Thr-DCA
C18n_QI12361	C3001C5	6076	CD	Trp-CA	C18n	QI12361	6077	C18n_QI12361 Trp-CA
C18n_QI8994	C3001C5	82373	CD	Ala-CDCA	C18n	QI8994	82374	C18n_QI8994 Ala-CDCA
C18n_QI11693	C3001C5	122558	CD	Tyr-CDCA	C18n	QI11693	122559	C18n_QI11693 Tyr-CDCA
C18n_QI10806	C3001C5	25802	CD	Ile/Leu-CA	C18n	QI10806	25803	C18n_QI10806 Ile/Leu-CA
C18n_QI11694	C3001C5	2906582	CD	Phe-CA	C18n	QI11694	2906583	C18n_QI11694 Phe-CA
C18n_QI8995	C3001C5	264764	CD	Ala-DCA	C18n	QI8995	264765	C18n_QI8995 Ala-DCA
C18n_QI9918	C3001C5	0	CD	Val-CDCA	C18n	QI9918	1	C18n_QI9918 Val-CDCA
C18n_QI10866	C3001C5	318854	CD	Met-CDCA	C18n	QI10866	318855	C18n_QI10866 Met-CDCA
C18n_QI10866	C3001C5	318854	CD	Met-DCA	C18n	QI10866	318855	C18n_QI10866 Met-DCA
C18n_QI12103	C3001C5	22128	CD	Trp-CDCA	C18n	QI12103	22129	C18n_QI12103 Trp-CDCA
C18n_QI9921	C3001C5	407981	CD	Val-DCA	C18n	QI9921	407982	C18n_QI9921 Val-DCA
C18n_QI12102	C3001C5	576023	CD	Trp-DCA	C18n	QI12102	576024	C18n_QI12102 Trp-DCA
C18n_QI11299	C3001C5	122746	CD	Phe-CDCA	C18n	QI11299	122747	C18n_QI11299 Phe-CDCA
C18n_QI11298	C3001C5	1517064	CD	Phe-DCA	C18n	QI11298	1517065	C18n_QI11298 Phe-DCA
HILp_QI15154	C3001C5	3057531	CD	Glu-CDCA/DCA/HDCA/UDCA	HILIC-pos	QI15154	3057532	HILp_QI15154 Glu-CDCA/DCA/HDCA/UDCA
HILp_QI15157	C3001C5	0	CD	Ile/Leu-CA	HILIC-pos	QI15157	1	HILp_QI15157 Ile/Leu-CA
HILp_QI16278	C3001C5	152995	CD	Met-CA	HILIC-pos	QI16278	152996	HILp_QI16278 Met-CA
HILp_QI17283	C3001C5	35267	CD	Phe-CA	HILIC-pos	QI17283	35268	HILp_QI17283 Phe-CA
HILp_QI18645	C3001C5	4515	CD	Tyr-CA	HILIC-pos	QI18645	4516	HILp_QI18645 Tyr-CA
HILp_QI14419	C3001C5	13421	CD	Val-CA	HILIC-pos	QI14419	13422	HILp_QI14419 Val-CA
HILp_QI16248	C3001C5	267016	CD	Glu-CA	HILIC-pos	QI16248	267017	HILp_QI16248 Glu-CA
HILp_QI14402	C3001C5	49391	CD	Asn-CDCA/DCA/HDCA/UDCA	HILIC-pos	QI14402	49392	HILp_QI14402 Asn-CDCA/DCA/HDCA/UDCA
HILp_QI15172	C3001C5	11758	CD	Asn-CA	HILIC-pos	QI15172	11759	HILp_QI15172 Asn-CA
HILp_QI15045	C3001C5	996545	CD	Gln-CDCA/DCA/UDCA	HILIC-pos	QI15045	996546	HILp_QI15045 Gln-CDCA/DCA/UDCA
HILp_QI14469	C3001C5	0	CD	Thr-CA	HILIC-pos	QI14469	1	HILp_QI14469 Thr-CA
HILp_QI16191	C3001C5	42366	CD	Gln-CA	HILIC-pos	QI16191	42367	HILp_QI16191 Gln-CA
HILp_QI16850	C3001C5	2583405	CD	Arg-CDCA/DCA	HILIC-pos	QI16850	2583406	HILp_QI16850 Arg-CDCA/DCA
HILp_QI15046	C3001C5	92115	CD	Lys-CDCA/DCA	HILIC-pos	QI15046	92116	HILp_QI15046 Lys-CDCA/DCA
HILp_QI16675	C3001C5	39931	CD	His-CA	HILIC-pos	QI16675	39932	HILp_QI16675 His-CA
C18n_QI11461	C3004C1	58219	UC	His-CA	C18n	QI11461	58220	C18n_QI11461 His-CA
C18n_QI11830	C3004C1	592	UC	Arg-CA	C18n	QI11830	593	C18n_QI11830 Arg-CA
C18n_QI11220	C3004C1	15883	UC	Lys-CA	C18n	QI11220	15884	C18n_QI11220 Lys-CA
C18n_QI10779	C3004C1	1779	UC	Gln-HDCA/UDCA	C18n	QI10779	1780	C18n_QI10779 Gln-HDCA/UDCA
C18n_QI10829	C3004C1	127521	UC	Asn-CA	C18n	QI10829	127522	C18n_QI10829 Asn-CA
C18n_QI11844	C3004C1	44525	UC	Citrulline-CA	C18n	QI11844	44526	C18n_QI11844 Citrulline-CA
C18n_QI11215	C3004C1	73332	UC	Gln-CA	C18n	QI11215	73333	C18n_QI11215 Gln-CA
C18n_QI11040	C3004C1	21255	UC	His-CDCA	C18n	QI11040	21256	C18n_QI11040 His-CDCA
C18n_QI10864	C3004C1	219540	UC	Asp-CA	C18n	QI10864	219541	C18n_QI10864 Asp-CA
C18n_QI11041	C3004C1	210616	UC	His-DCA	C18n	QI11041	210617	C18n_QI11041 His-DCA
C18n_QI10785	C3004C1	102118	UC	Lys-CDCA	C18n	QI10785	102119	C18n_QI10785 Lys-CDCA
C18n_QI11229	C3004C1	1397198	UC	Glu-CA	C18n	QI11229	1397199	C18n_QI11229 Glu-CA
C18n_QI11521	C3004C1	188211	UC	Arg-DCA	C18n	QI11521	188212	C18n_QI11521 Arg-DCA
C18n_QI10457	C3004C1	329580	UC	Thr-CA	C18n	QI10457	329581	C18n_QI10457 Thr-CA
C18n_QI10784	C3004C1	0	UC	Lys-DCA	C18n	QI10784	1	C18n_QI10784 Lys-DCA
C18n_QI9513	C3004C1	0	UC	Ala-CA	C18n	QI9513	1	C18n_QI9513 Ala-CA
C18n_QI12005	C3004C1	335141	UC	Tyr-CA	C18n	QI12005	335142	C18n_QI12005 Tyr-CA
C18n_QI11526	C3004C1	19837	UC	Citrulline-CDCA	C18n	QI11526	19838	C18n_QI11526 Citrulline-CDCA
C18n_QI10373	C3004C1	38989	UC	Asn-CDCA	C18n	QI10373	38990	C18n_QI10373 Asn-CDCA
C18n_QI11692	C3004C1	54792	UC	Tyr-HDCA/UDCA	C18n	QI11692	54793	C18n_QI11692 Tyr-HDCA/UDCA
C18n_QI10374	C3004C1	353704	UC	Asn-DCA	C18n	QI10374	353705	C18n_QI10374 Asn-DCA
C18n_QI11527	C3004C1	126115	UC	Citrulline-DCA	C18n	QI11527	126116	C18n_QI11527 Citrulline-DCA
C18n_QI10778	C3004C1	144001	UC	Gln-CDCA	C18n	QI10778	144002	C18n_QI10778 Gln-CDCA
C18n_QI10399	C3004C1	115803	UC	Asp-CDCA	C18n	QI10399	115804	C18n_QI10399 Asp-CDCA
C18n_QI10802	C3004C1	840729	UC	Glu-CDCA	C18n	QI10802	840730	C18n_QI10802 Glu-CDCA
C18n_QI11294	C3004C1	85	UC	Met-CA	C18n	QI11294	86	C18n_QI11294 Met-CA
C18n_QI9994	C3004C1	79421	UC	Thr-CDCA	C18n	QI9994	79422	C18n_QI9994 Thr-CDCA
C18n_QI10398	C3004C1	280688	UC	Asp-DCA	C18n	QI10398	280689	C18n_QI10398 Asp-DCA
C18n_QI10405	C3004C1	41038	UC	Val-CA	C18n	QI10405	41039	C18n_QI10405 Val-CA
C18n_QI10801	C3004C1	3489543	UC	Glu-DCA	C18n	QI10801	3489544	C18n_QI10801 Glu-DCA
C18n_QI9995	C3004C1	578909	UC	Thr-DCA	C18n	QI9995	578910	C18n_QI9995 Thr-DCA
C18n_QI12361	C3004C1	109714	UC	Trp-CA	C18n	QI12361	109715	C18n_QI12361 Trp-CA
C18n_QI8994	C3004C1	94174	UC	Ala-CDCA	C18n	QI8994	94175	C18n_QI8994 Ala-CDCA
C18n_QI11693	C3004C1	203386	UC	Tyr-CDCA	C18n	QI11693	203387	C18n_QI11693 Tyr-CDCA
C18n_QI10806	C3004C1	141548	UC	Ile/Leu-CA	C18n	QI10806	141549	C18n_QI10806 Ile/Leu-CA
C18n_QI11694	C3004C1	1801124	UC	Phe-CA	C18n	QI11694	1801125	C18n_QI11694 Phe-CA
C18n_QI8995	C3004C1	82666	UC	Ala-DCA	C18n	QI8995	82667	C18n_QI8995 Ala-DCA
C18n_QI9918	C3004C1	7683	UC	Val-CDCA	C18n	QI9918	7684	C18n_QI9918 Val-CDCA
C18n_QI10866	C3004C1	191169	UC	Met-CDCA	C18n	QI10866	191170	C18n_QI10866 Met-CDCA
C18n_QI10866	C3004C1	191169	UC	Met-DCA	C18n	QI10866	191170	C18n_QI10866 Met-DCA
C18n_QI12103	C3004C1	45095	UC	Trp-CDCA	C18n	QI12103	45096	C18n_QI12103 Trp-CDCA
C18n_QI9921	C3004C1	179774	UC	Val-DCA	C18n	QI9921	179775	C18n_QI9921 Val-DCA
C18n_QI12102	C3004C1	207666	UC	Trp-DCA	C18n	QI12102	207667	C18n_QI12102 Trp-DCA
C18n_QI11299	C3004C1	129653	UC	Phe-CDCA	C18n	QI11299	129654	C18n_QI11299 Phe-CDCA
C18n_QI11298	C3004C1	405835	UC	Phe-DCA	C18n	QI11298	405836	C18n_QI11298 Phe-DCA
HILp_QI15154	C3004C1	2212395	UC	Glu-CDCA/DCA/HDCA/UDCA	HILIC-pos	QI15154	2212396	HILp_QI15154 Glu-CDCA/DCA/HDCA/UDCA
HILp_QI15157	C3004C1	17615	UC	Ile/Leu-CA	HILIC-pos	QI15157	17616	HILp_QI15157 Ile/Leu-CA
HILp_QI16278	C3004C1	4851	UC	Met-CA	HILIC-pos	QI16278	4852	HILp_QI16278 Met-CA
HILp_QI17283	C3004C1	90210	UC	Phe-CA	HILIC-pos	QI17283	90211	HILp_QI17283 Phe-CA
HILp_QI18645	C3004C1	150068	UC	Tyr-CA	HILIC-pos	QI18645	150069	HILp_QI18645 Tyr-CA
HILp_QI14419	C3004C1	89890	UC	Val-CA	HILIC-pos	QI14419	89891	HILp_QI14419 Val-CA
HILp_QI16248	C3004C1	890224	UC	Glu-CA	HILIC-pos	QI16248	890225	HILp_QI16248 Glu-CA
HILp_QI14402	C3004C1	5237	UC	Asn-CDCA/DCA/HDCA/UDCA	HILIC-pos	QI14402	5238	HILp_QI14402 Asn-CDCA/DCA/HDCA/UDCA
HILp_QI15172	C3004C1	63953	UC	Asn-CA	HILIC-pos	QI15172	63954	HILp_QI15172 Asn-CA
HILp_QI15045	C3004C1	207187	UC	Gln-CDCA/DCA/UDCA	HILIC-pos	QI15045	207188	HILp_QI15045 Gln-CDCA/DCA/UDCA
HILp_QI14469	C3004C1	104524	UC	Thr-CA	HILIC-pos	QI14469	104525	HILp_QI14469 Thr-CA
HILp_QI16191	C3004C1	28368	UC	Gln-CA	HILIC-pos	QI16191	28369	HILp_QI16191 Gln-CA
HILp_QI16850	C3004C1	595858	UC	Arg-CDCA/DCA	HILIC-pos	QI16850	595859	HILp_QI16850 Arg-CDCA/DCA
HILp_QI15046	C3004C1	23934	UC	Lys-CDCA/DCA	HILIC-pos	QI15046	23935	HILp_QI15046 Lys-CDCA/DCA
HILp_QI16675	C3004C1	33183	UC	His-CA	HILIC-pos	QI16675	33184	HILp_QI16675 His-CA
C18n_QI11461	H4004C1	546931	CD	His-CA	C18n	QI11461	546932	C18n_QI11461 His-CA
C18n_QI11830	H4004C1	89347	CD	Arg-CA	C18n	QI11830	89348	C18n_QI11830 Arg-CA
C18n_QI11220	H4004C1	9017	CD	Lys-CA	C18n	QI11220	9018	C18n_QI11220 Lys-CA
C18n_QI10779	H4004C1	5995	CD	Gln-HDCA/UDCA	C18n	QI10779	5996	C18n_QI10779 Gln-HDCA/UDCA
C18n_QI10829	H4004C1	410252	CD	Asn-CA	C18n	QI10829	410253	C18n_QI10829 Asn-CA
C18n_QI11844	H4004C1	404267	CD	Citrulline-CA	C18n	QI11844	404268	C18n_QI11844 Citrulline-CA
C18n_QI11215	H4004C1	223017	CD	Gln-CA	C18n	QI11215	223018	C18n_QI11215 Gln-CA
C18n_QI11040	H4004C1	176999	CD	His-CDCA	C18n	QI11040	177000	C18n_QI11040 His-CDCA
C18n_QI10864	H4004C1	499820	CD	Asp-CA	C18n	QI10864	499821	C18n_QI10864 Asp-CA
C18n_QI11041	H4004C1	299054	CD	His-DCA	C18n	QI11041	299055	C18n_QI11041 His-DCA
C18n_QI10785	H4004C1	291718	CD	Lys-CDCA	C18n	QI10785	291719	C18n_QI10785 Lys-CDCA
C18n_QI11229	H4004C1	4845147	CD	Glu-CA	C18n	QI11229	4845148	C18n_QI11229 Glu-CA
C18n_QI11521	H4004C1	347348	CD	Arg-DCA	C18n	QI11521	347349	C18n_QI11521 Arg-DCA
C18n_QI10457	H4004C1	780596	CD	Thr-CA	C18n	QI10457	780597	C18n_QI10457 Thr-CA
C18n_QI10784	H4004C1	11227	CD	Lys-DCA	C18n	QI10784	11228	C18n_QI10784 Lys-DCA
C18n_QI9513	H4004C1	66536	CD	Ala-CA	C18n	QI9513	66537	C18n_QI9513 Ala-CA
C18n_QI12005	H4004C1	1132142	CD	Tyr-CA	C18n	QI12005	1132143	C18n_QI12005 Tyr-CA
C18n_QI11526	H4004C1	814044	CD	Citrulline-CDCA	C18n	QI11526	814045	C18n_QI11526 Citrulline-CDCA
C18n_QI10373	H4004C1	554742	CD	Asn-CDCA	C18n	QI10373	554743	C18n_QI10373 Asn-CDCA
C18n_QI11692	H4004C1	336023	CD	Tyr-HDCA/UDCA	C18n	QI11692	336024	C18n_QI11692 Tyr-HDCA/UDCA
C18n_QI10374	H4004C1	124415	CD	Asn-DCA	C18n	QI10374	124416	C18n_QI10374 Asn-DCA
C18n_QI11527	H4004C1	74967	CD	Citrulline-DCA	C18n	QI11527	74968	C18n_QI11527 Citrulline-DCA
C18n_QI10778	H4004C1	56811	CD	Gln-CDCA	C18n	QI10778	56812	C18n_QI10778 Gln-CDCA
C18n_QI10399	H4004C1	295751	CD	Asp-CDCA	C18n	QI10399	295752	C18n_QI10399 Asp-CDCA
C18n_QI10802	H4004C1	2668585	CD	Glu-CDCA	C18n	QI10802	2668586	C18n_QI10802 Glu-CDCA
C18n_QI11294	H4004C1	84993	CD	Met-CA	C18n	QI11294	84994	C18n_QI11294 Met-CA
C18n_QI9994	H4004C1	383703	CD	Thr-CDCA	C18n	QI9994	383704	C18n_QI9994 Thr-CDCA
C18n_QI10398	H4004C1	975305	CD	Asp-DCA	C18n	QI10398	975306	C18n_QI10398 Asp-DCA
C18n_QI10405	H4004C1	367909	CD	Val-CA	C18n	QI10405	367910	C18n_QI10405 Val-CA
C18n_QI10801	H4004C1	7597229	CD	Glu-DCA	C18n	QI10801	7597230	C18n_QI10801 Glu-DCA
C18n_QI9995	H4004C1	652204	CD	Thr-DCA	C18n	QI9995	652205	C18n_QI9995 Thr-DCA
C18n_QI12361	H4004C1	676578	CD	Trp-CA	C18n	QI12361	676579	C18n_QI12361 Trp-CA
C18n_QI8994	H4004C1	1744521	CD	Ala-CDCA	C18n	QI8994	1744522	C18n_QI8994 Ala-CDCA
C18n_QI11693	H4004C1	1854750	CD	Tyr-CDCA	C18n	QI11693	1854751	C18n_QI11693 Tyr-CDCA
C18n_QI10806	H4004C1	3098574	CD	Ile/Leu-CA	C18n	QI10806	3098575	C18n_QI10806 Ile/Leu-CA
C18n_QI11694	H4004C1	8561346	CD	Phe-CA	C18n	QI11694	8561347	C18n_QI11694 Phe-CA
C18n_QI8995	H4004C1	778506	CD	Ala-DCA	C18n	QI8995	778507	C18n_QI8995 Ala-DCA
C18n_QI9918	H4004C1	260531	CD	Val-CDCA	C18n	QI9918	260532	C18n_QI9918 Val-CDCA
C18n_QI10866	H4004C1	2519618	CD	Met-CDCA	C18n	QI10866	2519619	C18n_QI10866 Met-CDCA
C18n_QI10866	H4004C1	2519618	CD	Met-DCA	C18n	QI10866	2519619	C18n_QI10866 Met-DCA
C18n_QI12103	H4004C1	674605	CD	Trp-CDCA	C18n	QI12103	674606	C18n_QI12103 Trp-CDCA
C18n_QI9921	H4004C1	333421	CD	Val-DCA	C18n	QI9921	333422	C18n_QI9921 Val-DCA
C18n_QI12102	H4004C1	538549	CD	Trp-DCA	C18n	QI12102	538550	C18n_QI12102 Trp-DCA
C18n_QI11299	H4004C1	1757870	CD	Phe-CDCA	C18n	QI11299	1757871	C18n_QI11299 Phe-CDCA
C18n_QI11298	H4004C1	1641200	CD	Phe-DCA	C18n	QI11298	1641201	C18n_QI11298 Phe-DCA
HILp_QI15154	H4004C1	2414901	CD	Glu-CDCA/DCA/HDCA/UDCA	HILIC-pos	QI15154	2414902	HILp_QI15154 Glu-CDCA/DCA/HDCA/UDCA
HILp_QI15157	H4004C1	574129	CD	Ile/Leu-CA	HILIC-pos	QI15157	574130	HILp_QI15157 Ile/Leu-CA
HILp_QI16278	H4004C1	39801	CD	Met-CA	HILIC-pos	QI16278	39802	HILp_QI16278 Met-CA
HILp_QI17283	H4004C1	1505236	CD	Phe-CA	HILIC-pos	QI17283	1505237	HILp_QI17283 Phe-CA
HILp_QI18645	H4004C1	419938	CD	Tyr-CA	HILIC-pos	QI18645	419939	HILp_QI18645 Tyr-CA
HILp_QI14419	H4004C1	555228	CD	Val-CA	HILIC-pos	QI14419	555229	HILp_QI14419 Val-CA
HILp_QI16248	H4004C1	2316252	CD	Glu-CA	HILIC-pos	QI16248	2316253	HILp_QI16248 Glu-CA
HILp_QI14402	H4004C1	53773	CD	Asn-CDCA/DCA/HDCA/UDCA	HILIC-pos	QI14402	53774	HILp_QI14402 Asn-CDCA/DCA/HDCA/UDCA
HILp_QI15172	H4004C1	19561	CD	Asn-CA	HILIC-pos	QI15172	19562	HILp_QI15172 Asn-CA
HILp_QI15045	H4004C1	612854	CD	Gln-CDCA/DCA/UDCA	HILIC-pos	QI15045	612855	HILp_QI15045 Gln-CDCA/DCA/UDCA
HILp_QI14469	H4004C1	219234	CD	Thr-CA	HILIC-pos	QI14469	219235	HILp_QI14469 Thr-CA
HILp_QI16191	H4004C1	54946	CD	Gln-CA	HILIC-pos	QI16191	54947	HILp_QI16191 Gln-CA
HILp_QI16850	H4004C1	3246363	CD	Arg-CDCA/DCA	HILIC-pos	QI16850	3246364	HILp_QI16850 Arg-CDCA/DCA
HILp_QI15046	H4004C1	112304	CD	Lys-CDCA/DCA	HILIC-pos	QI15046	112305	HILp_QI15046 Lys-CDCA/DCA
HILp_QI16675	H4004C1	190377	CD	His-CA	HILIC-pos	QI16675	190378	HILp_QI16675 His-CA
C18n_QI11461	C3005C1	473	UC	His-CA	C18n	QI11461	474	C18n_QI11461 His-CA
C18n_QI11830	C3005C1	0	UC	Arg-CA	C18n	QI11830	1	C18n_QI11830 Arg-CA
C18n_QI11220	C3005C1	0	UC	Lys-CA	C18n	QI11220	1	C18n_QI11220 Lys-CA
C18n_QI10779	C3005C1	1944	UC	Gln-HDCA/UDCA	C18n	QI10779	1945	C18n_QI10779 Gln-HDCA/UDCA
C18n_QI10829	C3005C1	69817	UC	Asn-CA	C18n	QI10829	69818	C18n_QI10829 Asn-CA
C18n_QI11844	C3005C1	2937	UC	Citrulline-CA	C18n	QI11844	2938	C18n_QI11844 Citrulline-CA
C18n_QI11215	C3005C1	100861	UC	Gln-CA	C18n	QI11215	100862	C18n_QI11215 Gln-CA
C18n_QI11040	C3005C1	10050	UC	His-CDCA	C18n	QI11040	10051	C18n_QI11040 His-CDCA
C18n_QI10864	C3005C1	12794	UC	Asp-CA	C18n	QI10864	12795	C18n_QI10864 Asp-CA
C18n_QI11041	C3005C1	33051	UC	His-DCA	C18n	QI11041	33052	C18n_QI11041 His-DCA
C18n_QI10785	C3005C1	36648	UC	Lys-CDCA	C18n	QI10785	36649	C18n_QI10785 Lys-CDCA
C18n_QI11229	C3005C1	83117	UC	Glu-CA	C18n	QI11229	83118	C18n_QI11229 Glu-CA
C18n_QI11521	C3005C1	19811	UC	Arg-DCA	C18n	QI11521	19812	C18n_QI11521 Arg-DCA
C18n_QI10457	C3005C1	13932	UC	Thr-CA	C18n	QI10457	13933	C18n_QI10457 Thr-CA
C18n_QI10784	C3005C1	0	UC	Lys-DCA	C18n	QI10784	1	C18n_QI10784 Lys-DCA
C18n_QI9513	C3005C1	0	UC	Ala-CA	C18n	QI9513	1	C18n_QI9513 Ala-CA
C18n_QI12005	C3005C1	52739	UC	Tyr-CA	C18n	QI12005	52740	C18n_QI12005 Tyr-CA
C18n_QI11526	C3005C1	1404	UC	Citrulline-CDCA	C18n	QI11526	1405	C18n_QI11526 Citrulline-CDCA
C18n_QI10373	C3005C1	32983	UC	Asn-CDCA	C18n	QI10373	32984	C18n_QI10373 Asn-CDCA
C18n_QI11692	C3005C1	89759	UC	Tyr-HDCA/UDCA	C18n	QI11692	89760	C18n_QI11692 Tyr-HDCA/UDCA
C18n_QI10374	C3005C1	80607	UC	Asn-DCA	C18n	QI10374	80608	C18n_QI10374 Asn-DCA
C18n_QI11527	C3005C1	64914	UC	Citrulline-DCA	C18n	QI11527	64915	C18n_QI11527 Citrulline-DCA
C18n_QI10778	C3005C1	82026	UC	Gln-CDCA	C18n	QI10778	82027	C18n_QI10778 Gln-CDCA
C18n_QI10399	C3005C1	918	UC	Asp-CDCA	C18n	QI10399	919	C18n_QI10399 Asp-CDCA
C18n_QI10802	C3005C1	89362	UC	Glu-CDCA	C18n	QI10802	89363	C18n_QI10802 Glu-CDCA
C18n_QI11294	C3005C1	1713	UC	Met-CA	C18n	QI11294	1714	C18n_QI11294 Met-CA
C18n_QI9994	C3005C1	0	UC	Thr-CDCA	C18n	QI9994	1	C18n_QI9994 Thr-CDCA
C18n_QI10398	C3005C1	34661	UC	Asp-DCA	C18n	QI10398	34662	C18n_QI10398 Asp-DCA
C18n_QI10405	C3005C1	2785	UC	Val-CA	C18n	QI10405	2786	C18n_QI10405 Val-CA
C18n_QI10801	C3005C1	157513	UC	Glu-DCA	C18n	QI10801	157514	C18n_QI10801 Glu-DCA
C18n_QI9995	C3005C1	12942	UC	Thr-DCA	C18n	QI9995	12943	C18n_QI9995 Thr-DCA
C18n_QI12361	C3005C1	19667	UC	Trp-CA	C18n	QI12361	19668	C18n_QI12361 Trp-CA
C18n_QI8994	C3005C1	9615	UC	Ala-CDCA	C18n	QI8994	9616	C18n_QI8994 Ala-CDCA
C18n_QI11693	C3005C1	100769	UC	Tyr-CDCA	C18n	QI11693	100770	C18n_QI11693 Tyr-CDCA
C18n_QI10806	C3005C1	4485	UC	Ile/Leu-CA	C18n	QI10806	4486	C18n_QI10806 Ile/Leu-CA
C18n_QI11694	C3005C1	524942	UC	Phe-CA	C18n	QI11694	524943	C18n_QI11694 Phe-CA
C18n_QI8995	C3005C1	26825	UC	Ala-DCA	C18n	QI8995	26826	C18n_QI8995 Ala-DCA
C18n_QI9918	C3005C1	0	UC	Val-CDCA	C18n	QI9918	1	C18n_QI9918 Val-CDCA
C18n_QI10866	C3005C1	45048	UC	Met-CDCA	C18n	QI10866	45049	C18n_QI10866 Met-CDCA
C18n_QI10866	C3005C1	45048	UC	Met-DCA	C18n	QI10866	45049	C18n_QI10866 Met-DCA
C18n_QI12103	C3005C1	234	UC	Trp-CDCA	C18n	QI12103	235	C18n_QI12103 Trp-CDCA
C18n_QI9921	C3005C1	26775	UC	Val-DCA	C18n	QI9921	26776	C18n_QI9921 Val-DCA
C18n_QI12102	C3005C1	108910	UC	Trp-DCA	C18n	QI12102	108911	C18n_QI12102 Trp-DCA
C18n_QI11299	C3005C1	93571	UC	Phe-CDCA	C18n	QI11299	93572	C18n_QI11299 Phe-CDCA
C18n_QI11298	C3005C1	293829	UC	Phe-DCA	C18n	QI11298	293830	C18n_QI11298 Phe-DCA
HILp_QI15154	C3005C1	31732	UC	Glu-CDCA/DCA/HDCA/UDCA	HILIC-pos	QI15154	31733	HILp_QI15154 Glu-CDCA/DCA/HDCA/UDCA
HILp_QI15157	C3005C1	10631	UC	Ile/Leu-CA	HILIC-pos	QI15157	10632	HILp_QI15157 Ile/Leu-CA
HILp_QI16278	C3005C1	0	UC	Met-CA	HILIC-pos	QI16278	1	HILp_QI16278 Met-CA
HILp_QI17283	C3005C1	13065	UC	Phe-CA	HILIC-pos	QI17283	13066	HILp_QI17283 Phe-CA
HILp_QI18645	C3005C1	0	UC	Tyr-CA	HILIC-pos	QI18645	1	HILp_QI18645 Tyr-CA
HILp_QI14419	C3005C1	9768	UC	Val-CA	HILIC-pos	QI14419	9769	HILp_QI14419 Val-CA
HILp_QI16248	C3005C1	4551	UC	Glu-CA	HILIC-pos	QI16248	4552	HILp_QI16248 Glu-CA
HILp_QI14402	C3005C1	0	UC	Asn-CDCA/DCA/HDCA/UDCA	HILIC-pos	QI14402	1	HILp_QI14402 Asn-CDCA/DCA/HDCA/UDCA
HILp_QI15172	C3005C1	24891	UC	Asn-CA	HILIC-pos	QI15172	24892	HILp_QI15172 Asn-CA
HILp_QI15045	C3005C1	0	UC	Gln-CDCA/DCA/UDCA	HILIC-pos	QI15045	1	HILp_QI15045 Gln-CDCA/DCA/UDCA
HILp_QI14469	C3005C1	0	UC	Thr-CA	HILIC-pos	QI14469	1	HILp_QI14469 Thr-CA
HILp_QI16191	C3005C1	1545	UC	Gln-CA	HILIC-pos	QI16191	1546	HILp_QI16191 Gln-CA
HILp_QI16850	C3005C1	9137	UC	Arg-CDCA/DCA	HILIC-pos	QI16850	9138	HILp_QI16850 Arg-CDCA/DCA
HILp_QI15046	C3005C1	0	UC	Lys-CDCA/DCA	HILIC-pos	QI15046	1	HILp_QI15046 Lys-CDCA/DCA
HILp_QI16675	C3005C1	54273	UC	His-CA	HILIC-pos	QI16675	54274	HILp_QI16675 His-CA
C18n_QI11461	M2021C5	124213	CD	His-CA	C18n	QI11461	124214	C18n_QI11461 His-CA
C18n_QI11830	M2021C5	59939	CD	Arg-CA	C18n	QI11830	59940	C18n_QI11830 Arg-CA
C18n_QI11220	M2021C5	343259	CD	Lys-CA	C18n	QI11220	343260	C18n_QI11220 Lys-CA
C18n_QI10779	M2021C5	4052	CD	Gln-HDCA/UDCA	C18n	QI10779	4053	C18n_QI10779 Gln-HDCA/UDCA
C18n_QI10829	M2021C5	31785	CD	Asn-CA	C18n	QI10829	31786	C18n_QI10829 Asn-CA
C18n_QI11844	M2021C5	3207	CD	Citrulline-CA	C18n	QI11844	3208	C18n_QI11844 Citrulline-CA
C18n_QI11215	M2021C5	0	CD	Gln-CA	C18n	QI11215	1	C18n_QI11215 Gln-CA
C18n_QI11040	M2021C5	59733	CD	His-CDCA	C18n	QI11040	59734	C18n_QI11040 His-CDCA
C18n_QI10864	M2021C5	98943	CD	Asp-CA	C18n	QI10864	98944	C18n_QI10864 Asp-CA
C18n_QI11041	M2021C5	32325	CD	His-DCA	C18n	QI11041	32326	C18n_QI11041 His-DCA
C18n_QI10785	M2021C5	63396	CD	Lys-CDCA	C18n	QI10785	63397	C18n_QI10785 Lys-CDCA
C18n_QI11229	M2021C5	1156283	CD	Glu-CA	C18n	QI11229	1156284	C18n_QI11229 Glu-CA
C18n_QI11521	M2021C5	122795	CD	Arg-DCA	C18n	QI11521	122796	C18n_QI11521 Arg-DCA
C18n_QI10457	M2021C5	39160	CD	Thr-CA	C18n	QI10457	39161	C18n_QI10457 Thr-CA
C18n_QI10784	M2021C5	49622	CD	Lys-DCA	C18n	QI10784	49623	C18n_QI10784 Lys-DCA
C18n_QI9513	M2021C5	40009	CD	Ala-CA	C18n	QI9513	40010	C18n_QI9513 Ala-CA
C18n_QI12005	M2021C5	543868	CD	Tyr-CA	C18n	QI12005	543869	C18n_QI12005 Tyr-CA
C18n_QI11526	M2021C5	321	CD	Citrulline-CDCA	C18n	QI11526	322	C18n_QI11526 Citrulline-CDCA
C18n_QI10373	M2021C5	9491	CD	Asn-CDCA	C18n	QI10373	9492	C18n_QI10373 Asn-CDCA
C18n_QI11692	M2021C5	322114	CD	Tyr-HDCA/UDCA	C18n	QI11692	322115	C18n_QI11692 Tyr-HDCA/UDCA
C18n_QI10374	M2021C5	38607	CD	Asn-DCA	C18n	QI10374	38608	C18n_QI10374 Asn-DCA
C18n_QI11527	M2021C5	1694	CD	Citrulline-DCA	C18n	QI11527	1695	C18n_QI11527 Citrulline-DCA
C18n_QI10778	M2021C5	15770	CD	Gln-CDCA	C18n	QI10778	15771	C18n_QI10778 Gln-CDCA
C18n_QI10399	M2021C5	26243	CD	Asp-CDCA	C18n	QI10399	26244	C18n_QI10399 Asp-CDCA
C18n_QI10802	M2021C5	351872	CD	Glu-CDCA	C18n	QI10802	351873	C18n_QI10802 Glu-CDCA
C18n_QI11294	M2021C5	10783	CD	Met-CA	C18n	QI11294	10784	C18n_QI11294 Met-CA
C18n_QI9994	M2021C5	9360	CD	Thr-CDCA	C18n	QI9994	9361	C18n_QI9994 Thr-CDCA
C18n_QI10398	M2021C5	8924	CD	Asp-DCA	C18n	QI10398	8925	C18n_QI10398 Asp-DCA
C18n_QI10405	M2021C5	143983	CD	Val-CA	C18n	QI10405	143984	C18n_QI10405 Val-CA
C18n_QI10801	M2021C5	176628	CD	Glu-DCA	C18n	QI10801	176629	C18n_QI10801 Glu-DCA
C18n_QI9995	M2021C5	21286	CD	Thr-DCA	C18n	QI9995	21287	C18n_QI9995 Thr-DCA
C18n_QI12361	M2021C5	268594	CD	Trp-CA	C18n	QI12361	268595	C18n_QI12361 Trp-CA
C18n_QI8994	M2021C5	43184	CD	Ala-CDCA	C18n	QI8994	43185	C18n_QI8994 Ala-CDCA
C18n_QI11693	M2021C5	443516	CD	Tyr-CDCA	C18n	QI11693	443517	C18n_QI11693 Tyr-CDCA
C18n_QI10806	M2021C5	518451	CD	Ile/Leu-CA	C18n	QI10806	518452	C18n_QI10806 Ile/Leu-CA
C18n_QI11694	M2021C5	1937158	CD	Phe-CA	C18n	QI11694	1937159	C18n_QI11694 Phe-CA
C18n_QI8995	M2021C5	67457	CD	Ala-DCA	C18n	QI8995	67458	C18n_QI8995 Ala-DCA
C18n_QI9918	M2021C5	55948	CD	Val-CDCA	C18n	QI9918	55949	C18n_QI9918 Val-CDCA
C18n_QI10866	M2021C5	227281	CD	Met-CDCA	C18n	QI10866	227282	C18n_QI10866 Met-CDCA
C18n_QI10866	M2021C5	227281	CD	Met-DCA	C18n	QI10866	227282	C18n_QI10866 Met-DCA
C18n_QI12103	M2021C5	59770	CD	Trp-CDCA	C18n	QI12103	59771	C18n_QI12103 Trp-CDCA
C18n_QI9921	M2021C5	107705	CD	Val-DCA	C18n	QI9921	107706	C18n_QI9921 Val-DCA
C18n_QI12102	M2021C5	55945	CD	Trp-DCA	C18n	QI12102	55946	C18n_QI12102 Trp-DCA
C18n_QI11299	M2021C5	347569	CD	Phe-CDCA	C18n	QI11299	347570	C18n_QI11299 Phe-CDCA
C18n_QI11298	M2021C5	1093029	CD	Phe-DCA	C18n	QI11298	1093030	C18n_QI11298 Phe-DCA
HILp_QI15154	M2021C5	168867	CD	Glu-CDCA/DCA/HDCA/UDCA	HILIC-pos	QI15154	168868	HILp_QI15154 Glu-CDCA/DCA/HDCA/UDCA
HILp_QI15157	M2021C5	83269	CD	Ile/Leu-CA	HILIC-pos	QI15157	83270	HILp_QI15157 Ile/Leu-CA
HILp_QI16278	M2021C5	93207	CD	Met-CA	HILIC-pos	QI16278	93208	HILp_QI16278 Met-CA
HILp_QI17283	M2021C5	627213	CD	Phe-CA	HILIC-pos	QI17283	627214	HILp_QI17283 Phe-CA
HILp_QI18645	M2021C5	268485	CD	Tyr-CA	HILIC-pos	QI18645	268486	HILp_QI18645 Tyr-CA
HILp_QI14419	M2021C5	458315	CD	Val-CA	HILIC-pos	QI14419	458316	HILp_QI14419 Val-CA
HILp_QI16248	M2021C5	857258	CD	Glu-CA	HILIC-pos	QI16248	857259	HILp_QI16248 Glu-CA
HILp_QI14402	M2021C5	11183	CD	Asn-CDCA/DCA/HDCA/UDCA	HILIC-pos	QI14402	11184	HILp_QI14402 Asn-CDCA/DCA/HDCA/UDCA
HILp_QI15172	M2021C5	7589	CD	Asn-CA	HILIC-pos	QI15172	7590	HILp_QI15172 Asn-CA
HILp_QI15045	M2021C5	1117	CD	Gln-CDCA/DCA/UDCA	HILIC-pos	QI15045	1118	HILp_QI15045 Gln-CDCA/DCA/UDCA
HILp_QI14469	M2021C5	1182	CD	Thr-CA	HILIC-pos	QI14469	1183	HILp_QI14469 Thr-CA
HILp_QI16191	M2021C5	0	CD	Gln-CA	HILIC-pos	QI16191	1	HILp_QI16191 Gln-CA
HILp_QI16850	M2021C5	306261	CD	Arg-CDCA/DCA	HILIC-pos	QI16850	306262	HILp_QI16850 Arg-CDCA/DCA
HILp_QI15046	M2021C5	16593	CD	Lys-CDCA/DCA	HILIC-pos	QI15046	16594	HILp_QI15046 Lys-CDCA/DCA
HILp_QI16675	M2021C5	74162	CD	His-CA	HILIC-pos	QI16675	74163	HILp_QI16675 His-CA
C18n_QI11461	M2008C6	123	CD	His-CA	C18n	QI11461	124	C18n_QI11461 His-CA
C18n_QI11830	M2008C6	0	CD	Arg-CA	C18n	QI11830	1	C18n_QI11830 Arg-CA
C18n_QI11220	M2008C6	0	CD	Lys-CA	C18n	QI11220	1	C18n_QI11220 Lys-CA
C18n_QI10779	M2008C6	1735	CD	Gln-HDCA/UDCA	C18n	QI10779	1736	C18n_QI10779 Gln-HDCA/UDCA
C18n_QI10829	M2008C6	11718	CD	Asn-CA	C18n	QI10829	11719	C18n_QI10829 Asn-CA
C18n_QI11844	M2008C6	262	CD	Citrulline-CA	C18n	QI11844	263	C18n_QI11844 Citrulline-CA
C18n_QI11215	M2008C6	33132	CD	Gln-CA	C18n	QI11215	33133	C18n_QI11215 Gln-CA
C18n_QI11040	M2008C6	841	CD	His-CDCA	C18n	QI11040	842	C18n_QI11040 His-CDCA
C18n_QI10864	M2008C6	4571	CD	Asp-CA	C18n	QI10864	4572	C18n_QI10864 Asp-CA
C18n_QI11041	M2008C6	17493	CD	His-DCA	C18n	QI11041	17494	C18n_QI11041 His-DCA
C18n_QI10785	M2008C6	42327	CD	Lys-CDCA	C18n	QI10785	42328	C18n_QI10785 Lys-CDCA
C18n_QI11229	M2008C6	76491	CD	Glu-CA	C18n	QI11229	76492	C18n_QI11229 Glu-CA
C18n_QI11521	M2008C6	13640	CD	Arg-DCA	C18n	QI11521	13641	C18n_QI11521 Arg-DCA
C18n_QI10457	M2008C6	917	CD	Thr-CA	C18n	QI10457	918	C18n_QI10457 Thr-CA
C18n_QI10784	M2008C6	678	CD	Lys-DCA	C18n	QI10784	679	C18n_QI10784 Lys-DCA
C18n_QI9513	M2008C6	0	CD	Ala-CA	C18n	QI9513	1	C18n_QI9513 Ala-CA
C18n_QI12005	M2008C6	55255	CD	Tyr-CA	C18n	QI12005	55256	C18n_QI12005 Tyr-CA
C18n_QI11526	M2008C6	986	CD	Citrulline-CDCA	C18n	QI11526	987	C18n_QI11526 Citrulline-CDCA
C18n_QI10373	M2008C6	10869	CD	Asn-CDCA	C18n	QI10373	10870	C18n_QI10373 Asn-CDCA
C18n_QI11692	M2008C6	23967	CD	Tyr-HDCA/UDCA	C18n	QI11692	23968	C18n_QI11692 Tyr-HDCA/UDCA
C18n_QI10374	M2008C6	19805	CD	Asn-DCA	C18n	QI10374	19806	C18n_QI10374 Asn-DCA
C18n_QI11527	M2008C6	51036	CD	Citrulline-DCA	C18n	QI11527	51037	C18n_QI11527 Citrulline-DCA
C18n_QI10778	M2008C6	21682	CD	Gln-CDCA	C18n	QI10778	21683	C18n_QI10778 Gln-CDCA
C18n_QI10399	M2008C6	7	CD	Asp-CDCA	C18n	QI10399	8	C18n_QI10399 Asp-CDCA
C18n_QI10802	M2008C6	6015	CD	Glu-CDCA	C18n	QI10802	6016	C18n_QI10802 Glu-CDCA
C18n_QI11294	M2008C6	0	CD	Met-CA	C18n	QI11294	1	C18n_QI11294 Met-CA
C18n_QI9994	M2008C6	0	CD	Thr-CDCA	C18n	QI9994	1	C18n_QI9994 Thr-CDCA
C18n_QI10398	M2008C6	5970	CD	Asp-DCA	C18n	QI10398	5971	C18n_QI10398 Asp-DCA
C18n_QI10405	M2008C6	715	CD	Val-CA	C18n	QI10405	716	C18n_QI10405 Val-CA
C18n_QI10801	M2008C6	107876	CD	Glu-DCA	C18n	QI10801	107877	C18n_QI10801 Glu-DCA
C18n_QI9995	M2008C6	557	CD	Thr-DCA	C18n	QI9995	558	C18n_QI9995 Thr-DCA
C18n_QI12361	M2008C6	1677	CD	Trp-CA	C18n	QI12361	1678	C18n_QI12361 Trp-CA
C18n_QI8994	M2008C6	14888	CD	Ala-CDCA	C18n	QI8994	14889	C18n_QI8994 Ala-CDCA
C18n_QI11693	M2008C6	44328	CD	Tyr-CDCA	C18n	QI11693	44329	C18n_QI11693 Tyr-CDCA
C18n_QI10806	M2008C6	4045	CD	Ile/Leu-CA	C18n	QI10806	4046	C18n_QI10806 Ile/Leu-CA
C18n_QI11694	M2008C6	679349	CD	Phe-CA	C18n	QI11694	679350	C18n_QI11694 Phe-CA
C18n_QI8995	M2008C6	40832	CD	Ala-DCA	C18n	QI8995	40833	C18n_QI8995 Ala-DCA
C18n_QI9918	M2008C6	0	CD	Val-CDCA	C18n	QI9918	1	C18n_QI9918 Val-CDCA
C18n_QI10866	M2008C6	244542	CD	Met-CDCA	C18n	QI10866	244543	C18n_QI10866 Met-CDCA
C18n_QI10866	M2008C6	244542	CD	Met-DCA	C18n	QI10866	244543	C18n_QI10866 Met-DCA
C18n_QI12103	M2008C6	615	CD	Trp-CDCA	C18n	QI12103	616	C18n_QI12103 Trp-CDCA
C18n_QI9921	M2008C6	25901	CD	Val-DCA	C18n	QI9921	25902	C18n_QI9921 Val-DCA
C18n_QI12102	M2008C6	30929	CD	Trp-DCA	C18n	QI12102	30930	C18n_QI12102 Trp-DCA
C18n_QI11299	M2008C6	106871	CD	Phe-CDCA	C18n	QI11299	106872	C18n_QI11299 Phe-CDCA
C18n_QI11298	M2008C6	208946	CD	Phe-DCA	C18n	QI11298	208947	C18n_QI11298 Phe-DCA
HILp_QI15154	M2008C6	25972	CD	Glu-CDCA/DCA/HDCA/UDCA	HILIC-pos	QI15154	25973	HILp_QI15154 Glu-CDCA/DCA/HDCA/UDCA
HILp_QI15157	M2008C6	1994	CD	Ile/Leu-CA	HILIC-pos	QI15157	1995	HILp_QI15157 Ile/Leu-CA
HILp_QI16278	M2008C6	88286	CD	Met-CA	HILIC-pos	QI16278	88287	HILp_QI16278 Met-CA
HILp_QI17283	M2008C6	0	CD	Phe-CA	HILIC-pos	QI17283	1	HILp_QI17283 Phe-CA
HILp_QI18645	M2008C6	2645	CD	Tyr-CA	HILIC-pos	QI18645	2646	HILp_QI18645 Tyr-CA
HILp_QI14419	M2008C6	0	CD	Val-CA	HILIC-pos	QI14419	1	HILp_QI14419 Val-CA
HILp_QI16248	M2008C6	1409	CD	Glu-CA	HILIC-pos	QI16248	1410	HILp_QI16248 Glu-CA
HILp_QI14402	M2008C6	0	CD	Asn-CDCA/DCA/HDCA/UDCA	HILIC-pos	QI14402	1	HILp_QI14402 Asn-CDCA/DCA/HDCA/UDCA
HILp_QI15172	M2008C6	97250	CD	Asn-CA	HILIC-pos	QI15172	97251	HILp_QI15172 Asn-CA
HILp_QI15045	M2008C6	0	CD	Gln-CDCA/DCA/UDCA	HILIC-pos	QI15045	1	HILp_QI15045 Gln-CDCA/DCA/UDCA
HILp_QI14469	M2008C6	7244	CD	Thr-CA	HILIC-pos	QI14469	7245	HILp_QI14469 Thr-CA
HILp_QI16191	M2008C6	42	CD	Gln-CA	HILIC-pos	QI16191	43	HILp_QI16191 Gln-CA
HILp_QI16850	M2008C6	14152	CD	Arg-CDCA/DCA	HILIC-pos	QI16850	14153	HILp_QI16850 Arg-CDCA/DCA
HILp_QI15046	M2008C6	2198	CD	Lys-CDCA/DCA	HILIC-pos	QI15046	2199	HILp_QI15046 Lys-CDCA/DCA
HILp_QI16675	M2008C6	357220	CD	His-CA	HILIC-pos	QI16675	357221	HILp_QI16675 His-CA
C18n_QI11461	C3006C1	0	UC	His-CA	C18n	QI11461	1	C18n_QI11461 His-CA
C18n_QI11830	C3006C1	6897	UC	Arg-CA	C18n	QI11830	6898	C18n_QI11830 Arg-CA
C18n_QI11220	C3006C1	806	UC	Lys-CA	C18n	QI11220	807	C18n_QI11220 Lys-CA
C18n_QI10779	C3006C1	0	UC	Gln-HDCA/UDCA	C18n	QI10779	1	C18n_QI10779 Gln-HDCA/UDCA
C18n_QI10829	C3006C1	20279	UC	Asn-CA	C18n	QI10829	20280	C18n_QI10829 Asn-CA
C18n_QI11844	C3006C1	0	UC	Citrulline-CA	C18n	QI11844	1	C18n_QI11844 Citrulline-CA
C18n_QI11215	C3006C1	27280	UC	Gln-CA	C18n	QI11215	27281	C18n_QI11215 Gln-CA
C18n_QI11040	C3006C1	478	UC	His-CDCA	C18n	QI11040	479	C18n_QI11040 His-CDCA
C18n_QI10864	C3006C1	6339	UC	Asp-CA	C18n	QI10864	6340	C18n_QI10864 Asp-CA
C18n_QI11041	C3006C1	7038	UC	His-DCA	C18n	QI11041	7039	C18n_QI11041 His-DCA
C18n_QI10785	C3006C1	56783	UC	Lys-CDCA	C18n	QI10785	56784	C18n_QI10785 Lys-CDCA
C18n_QI11229	C3006C1	50481	UC	Glu-CA	C18n	QI11229	50482	C18n_QI11229 Glu-CA
C18n_QI11521	C3006C1	138198	UC	Arg-DCA	C18n	QI11521	138199	C18n_QI11521 Arg-DCA
C18n_QI10457	C3006C1	5540	UC	Thr-CA	C18n	QI10457	5541	C18n_QI10457 Thr-CA
C18n_QI10784	C3006C1	6341	UC	Lys-DCA	C18n	QI10784	6342	C18n_QI10784 Lys-DCA
C18n_QI9513	C3006C1	8533	UC	Ala-CA	C18n	QI9513	8534	C18n_QI9513 Ala-CA
C18n_QI12005	C3006C1	8727	UC	Tyr-CA	C18n	QI12005	8728	C18n_QI12005 Tyr-CA
C18n_QI11526	C3006C1	0	UC	Citrulline-CDCA	C18n	QI11526	1	C18n_QI11526 Citrulline-CDCA
C18n_QI10373	C3006C1	16407	UC	Asn-CDCA	C18n	QI10373	16408	C18n_QI10373 Asn-CDCA
C18n_QI11692	C3006C1	31582	UC	Tyr-HDCA/UDCA	C18n	QI11692	31583	C18n_QI11692 Tyr-HDCA/UDCA
C18n_QI10374	C3006C1	48039	UC	Asn-DCA	C18n	QI10374	48040	C18n_QI10374 Asn-DCA
C18n_QI11527	C3006C1	70259	UC	Citrulline-DCA	C18n	QI11527	70260	C18n_QI11527 Citrulline-DCA
C18n_QI10778	C3006C1	12991	UC	Gln-CDCA	C18n	QI10778	12992	C18n_QI10778 Gln-CDCA
C18n_QI10399	C3006C1	10398	UC	Asp-CDCA	C18n	QI10399	10399	C18n_QI10399 Asp-CDCA
C18n_QI10802	C3006C1	32607	UC	Glu-CDCA	C18n	QI10802	32608	C18n_QI10802 Glu-CDCA
C18n_QI11294	C3006C1	6632	UC	Met-CA	C18n	QI11294	6633	C18n_QI11294 Met-CA
C18n_QI9994	C3006C1	10272	UC	Thr-CDCA	C18n	QI9994	10273	C18n_QI9994 Thr-CDCA
C18n_QI10398	C3006C1	72701	UC	Asp-DCA	C18n	QI10398	72702	C18n_QI10398 Asp-DCA
C18n_QI10405	C3006C1	1241	UC	Val-CA	C18n	QI10405	1242	C18n_QI10405 Val-CA
C18n_QI10801	C3006C1	203269	UC	Glu-DCA	C18n	QI10801	203270	C18n_QI10801 Glu-DCA
C18n_QI9995	C3006C1	39612	UC	Thr-DCA	C18n	QI9995	39613	C18n_QI9995 Thr-DCA
C18n_QI12361	C3006C1	63	UC	Trp-CA	C18n	QI12361	64	C18n_QI12361 Trp-CA
C18n_QI8994	C3006C1	33320	UC	Ala-CDCA	C18n	QI8994	33321	C18n_QI8994 Ala-CDCA
C18n_QI11693	C3006C1	46088	UC	Tyr-CDCA	C18n	QI11693	46089	C18n_QI11693 Tyr-CDCA
C18n_QI10806	C3006C1	23926	UC	Ile/Leu-CA	C18n	QI10806	23927	C18n_QI10806 Ile/Leu-CA
C18n_QI11694	C3006C1	213073	UC	Phe-CA	C18n	QI11694	213074	C18n_QI11694 Phe-CA
C18n_QI8995	C3006C1	92484	UC	Ala-DCA	C18n	QI8995	92485	C18n_QI8995 Ala-DCA
C18n_QI9918	C3006C1	8252	UC	Val-CDCA	C18n	QI9918	8253	C18n_QI9918 Val-CDCA
C18n_QI10866	C3006C1	440301	UC	Met-CDCA	C18n	QI10866	440302	C18n_QI10866 Met-CDCA
C18n_QI10866	C3006C1	440301	UC	Met-DCA	C18n	QI10866	440302	C18n_QI10866 Met-DCA
C18n_QI12103	C3006C1	0	UC	Trp-CDCA	C18n	QI12103	1	C18n_QI12103 Trp-CDCA
C18n_QI9921	C3006C1	15308	UC	Val-DCA	C18n	QI9921	15309	C18n_QI9921 Val-DCA
C18n_QI12102	C3006C1	3141	UC	Trp-DCA	C18n	QI12102	3142	C18n_QI12102 Trp-DCA
C18n_QI11299	C3006C1	112914	UC	Phe-CDCA	C18n	QI11299	112915	C18n_QI11299 Phe-CDCA
C18n_QI11298	C3006C1	158290	UC	Phe-DCA	C18n	QI11298	158291	C18n_QI11298 Phe-DCA
HILp_QI15154	C3006C1	11290	UC	Glu-CDCA/DCA/HDCA/UDCA	HILIC-pos	QI15154	11291	HILp_QI15154 Glu-CDCA/DCA/HDCA/UDCA
HILp_QI15157	C3006C1	1292	UC	Ile/Leu-CA	HILIC-pos	QI15157	1293	HILp_QI15157 Ile/Leu-CA
HILp_QI16278	C3006C1	24242	UC	Met-CA	HILIC-pos	QI16278	24243	HILp_QI16278 Met-CA
HILp_QI17283	C3006C1	0	UC	Phe-CA	HILIC-pos	QI17283	1	HILp_QI17283 Phe-CA
HILp_QI18645	C3006C1	0	UC	Tyr-CA	HILIC-pos	QI18645	1	HILp_QI18645 Tyr-CA
HILp_QI14419	C3006C1	0	UC	Val-CA	HILIC-pos	QI14419	1	HILp_QI14419 Val-CA
HILp_QI16248	C3006C1	0	UC	Glu-CA	HILIC-pos	QI16248	1	HILp_QI16248 Glu-CA
HILp_QI14402	C3006C1	0	UC	Asn-CDCA/DCA/HDCA/UDCA	HILIC-pos	QI14402	1	HILp_QI14402 Asn-CDCA/DCA/HDCA/UDCA
HILp_QI15172	C3006C1	143499	UC	Asn-CA	HILIC-pos	QI15172	143500	HILp_QI15172 Asn-CA
HILp_QI15045	C3006C1	0	UC	Gln-CDCA/DCA/UDCA	HILIC-pos	QI15045	1	HILp_QI15045 Gln-CDCA/DCA/UDCA
HILp_QI14469	C3006C1	0	UC	Thr-CA	HILIC-pos	QI14469	1	HILp_QI14469 Thr-CA
HILp_QI16191	C3006C1	0	UC	Gln-CA	HILIC-pos	QI16191	1	HILp_QI16191 Gln-CA
HILp_QI16850	C3006C1	214726	UC	Arg-CDCA/DCA	HILIC-pos	QI16850	214727	HILp_QI16850 Arg-CDCA/DCA
HILp_QI15046	C3006C1	0	UC	Lys-CDCA/DCA	HILIC-pos	QI15046	1	HILp_QI15046 Lys-CDCA/DCA
HILp_QI16675	C3006C1	45928	UC	His-CA	HILIC-pos	QI16675	45929	HILp_QI16675 His-CA
C18n_QI11461	M2026C4	552074	UC	His-CA	C18n	QI11461	552075	C18n_QI11461 His-CA
C18n_QI11830	M2026C4	451846	UC	Arg-CA	C18n	QI11830	451847	C18n_QI11830 Arg-CA
C18n_QI11220	M2026C4	388434	UC	Lys-CA	C18n	QI11220	388435	C18n_QI11220 Lys-CA
C18n_QI10779	M2026C4	57539	UC	Gln-HDCA/UDCA	C18n	QI10779	57540	C18n_QI10779 Gln-HDCA/UDCA
C18n_QI10829	M2026C4	1060935	UC	Asn-CA	C18n	QI10829	1060936	C18n_QI10829 Asn-CA
C18n_QI11844	M2026C4	662239	UC	Citrulline-CA	C18n	QI11844	662240	C18n_QI11844 Citrulline-CA
C18n_QI11215	M2026C4	994070	UC	Gln-CA	C18n	QI11215	994071	C18n_QI11215 Gln-CA
C18n_QI11040	M2026C4	110630	UC	His-CDCA	C18n	QI11040	110631	C18n_QI11040 His-CDCA
C18n_QI10864	M2026C4	760948	UC	Asp-CA	C18n	QI10864	760949	C18n_QI10864 Asp-CA
C18n_QI11041	M2026C4	3309	UC	His-DCA	C18n	QI11041	3310	C18n_QI11041 His-DCA
C18n_QI10785	M2026C4	1152	UC	Lys-CDCA	C18n	QI10785	1153	C18n_QI10785 Lys-CDCA
C18n_QI11229	M2026C4	2908317	UC	Glu-CA	C18n	QI11229	2908318	C18n_QI11229 Glu-CA
C18n_QI11521	M2026C4	0	UC	Arg-DCA	C18n	QI11521	1	C18n_QI11521 Arg-DCA
C18n_QI10457	M2026C4	2218754	UC	Thr-CA	C18n	QI10457	2218755	C18n_QI10457 Thr-CA
C18n_QI10784	M2026C4	56499	UC	Lys-DCA	C18n	QI10784	56500	C18n_QI10784 Lys-DCA
C18n_QI9513	M2026C4	574690	UC	Ala-CA	C18n	QI9513	574691	C18n_QI9513 Ala-CA
C18n_QI12005	M2026C4	6072891	UC	Tyr-CA	C18n	QI12005	6072892	C18n_QI12005 Tyr-CA
C18n_QI11526	M2026C4	157965	UC	Citrulline-CDCA	C18n	QI11526	157966	C18n_QI11526 Citrulline-CDCA
C18n_QI10373	M2026C4	386348	UC	Asn-CDCA	C18n	QI10373	386349	C18n_QI10373 Asn-CDCA
C18n_QI11692	M2026C4	659153	UC	Tyr-HDCA/UDCA	C18n	QI11692	659154	C18n_QI11692 Tyr-HDCA/UDCA
C18n_QI10374	M2026C4	59991	UC	Asn-DCA	C18n	QI10374	59992	C18n_QI10374 Asn-DCA
C18n_QI11527	M2026C4	329	UC	Citrulline-DCA	C18n	QI11527	330	C18n_QI11527 Citrulline-DCA
C18n_QI10778	M2026C4	46462	UC	Gln-CDCA	C18n	QI10778	46463	C18n_QI10778 Gln-CDCA
C18n_QI10399	M2026C4	204566	UC	Asp-CDCA	C18n	QI10399	204567	C18n_QI10399 Asp-CDCA
C18n_QI10802	M2026C4	732787	UC	Glu-CDCA	C18n	QI10802	732788	C18n_QI10802 Glu-CDCA
C18n_QI11294	M2026C4	966695	UC	Met-CA	C18n	QI11294	966696	C18n_QI11294 Met-CA
C18n_QI9994	M2026C4	495531	UC	Thr-CDCA	C18n	QI9994	495532	C18n_QI9994 Thr-CDCA
C18n_QI10398	M2026C4	0	UC	Asp-DCA	C18n	QI10398	1	C18n_QI10398 Asp-DCA
C18n_QI10405	M2026C4	386602	UC	Val-CA	C18n	QI10405	386603	C18n_QI10405 Val-CA
C18n_QI10801	M2026C4	18618	UC	Glu-DCA	C18n	QI10801	18619	C18n_QI10801 Glu-DCA
C18n_QI9995	M2026C4	1678	UC	Thr-DCA	C18n	QI9995	1679	C18n_QI9995 Thr-DCA
C18n_QI12361	M2026C4	312471	UC	Trp-CA	C18n	QI12361	312472	C18n_QI12361 Trp-CA
C18n_QI8994	M2026C4	199321	UC	Ala-CDCA	C18n	QI8994	199322	C18n_QI8994 Ala-CDCA
C18n_QI11693	M2026C4	1595193	UC	Tyr-CDCA	C18n	QI11693	1595194	C18n_QI11693 Tyr-CDCA
C18n_QI10806	M2026C4	2968672	UC	Ile/Leu-CA	C18n	QI10806	2968673	C18n_QI10806 Ile/Leu-CA
C18n_QI11694	M2026C4	9469115	UC	Phe-CA	C18n	QI11694	9469116	C18n_QI11694 Phe-CA
C18n_QI8995	M2026C4	13041	UC	Ala-DCA	C18n	QI8995	13042	C18n_QI8995 Ala-DCA
C18n_QI9918	M2026C4	121160	UC	Val-CDCA	C18n	QI9918	121161	C18n_QI9918 Val-CDCA
C18n_QI10866	M2026C4	52306	UC	Met-CDCA	C18n	QI10866	52307	C18n_QI10866 Met-CDCA
C18n_QI10866	M2026C4	52306	UC	Met-DCA	C18n	QI10866	52307	C18n_QI10866 Met-DCA
C18n_QI12103	M2026C4	112394	UC	Trp-CDCA	C18n	QI12103	112395	C18n_QI12103 Trp-CDCA
C18n_QI9921	M2026C4	209	UC	Val-DCA	C18n	QI9921	210	C18n_QI9921 Val-DCA
C18n_QI12102	M2026C4	1703	UC	Trp-DCA	C18n	QI12102	1704	C18n_QI12102 Trp-DCA
C18n_QI11299	M2026C4	1946940	UC	Phe-CDCA	C18n	QI11299	1946941	C18n_QI11299 Phe-CDCA
C18n_QI11298	M2026C4	114353	UC	Phe-DCA	C18n	QI11298	114354	C18n_QI11298 Phe-DCA
HILp_QI15154	M2026C4	125270	UC	Glu-CDCA/DCA/HDCA/UDCA	HILIC-pos	QI15154	125271	HILp_QI15154 Glu-CDCA/DCA/HDCA/UDCA
HILp_QI15157	M2026C4	337706	UC	Ile/Leu-CA	HILIC-pos	QI15157	337707	HILp_QI15157 Ile/Leu-CA
HILp_QI16278	M2026C4	7996	UC	Met-CA	HILIC-pos	QI16278	7997	HILp_QI16278 Met-CA
HILp_QI17283	M2026C4	4855773	UC	Phe-CA	HILIC-pos	QI17283	4855774	HILp_QI17283 Phe-CA
HILp_QI18645	M2026C4	2580338	UC	Tyr-CA	HILIC-pos	QI18645	2580339	HILp_QI18645 Tyr-CA
HILp_QI14419	M2026C4	2971353	UC	Val-CA	HILIC-pos	QI14419	2971354	HILp_QI14419 Val-CA
HILp_QI16248	M2026C4	1849309	UC	Glu-CA	HILIC-pos	QI16248	1849310	HILp_QI16248 Glu-CA
HILp_QI14402	M2026C4	37710	UC	Asn-CDCA/DCA/HDCA/UDCA	HILIC-pos	QI14402	37711	HILp_QI14402 Asn-CDCA/DCA/HDCA/UDCA
HILp_QI15172	M2026C4	20871	UC	Asn-CA	HILIC-pos	QI15172	20872	HILp_QI15172 Asn-CA
HILp_QI15045	M2026C4	193814	UC	Gln-CDCA/DCA/UDCA	HILIC-pos	QI15045	193815	HILp_QI15045 Gln-CDCA/DCA/UDCA
HILp_QI14469	M2026C4	809455	UC	Thr-CA	HILIC-pos	QI14469	809456	HILp_QI14469 Thr-CA
HILp_QI16191	M2026C4	453434	UC	Gln-CA	HILIC-pos	QI16191	453435	HILp_QI16191 Gln-CA
HILp_QI16850	M2026C4	617636	UC	Arg-CDCA/DCA	HILIC-pos	QI16850	617637	HILp_QI16850 Arg-CDCA/DCA
HILp_QI15046	M2026C4	21187	UC	Lys-CDCA/DCA	HILIC-pos	QI15046	21188	HILp_QI15046 Lys-CDCA/DCA
HILp_QI16675	M2026C4	486057	UC	His-CA	HILIC-pos	QI16675	486058	HILp_QI16675 His-CA
C18n_QI11461	H4006C1	0	CD	His-CA	C18n	QI11461	1	C18n_QI11461 His-CA
C18n_QI11830	H4006C1	9248	CD	Arg-CA	C18n	QI11830	9249	C18n_QI11830 Arg-CA
C18n_QI11220	H4006C1	0	CD	Lys-CA	C18n	QI11220	1	C18n_QI11220 Lys-CA
C18n_QI10779	H4006C1	0	CD	Gln-HDCA/UDCA	C18n	QI10779	1	C18n_QI10779 Gln-HDCA/UDCA
C18n_QI10829	H4006C1	0	CD	Asn-CA	C18n	QI10829	1	C18n_QI10829 Asn-CA
C18n_QI11844	H4006C1	0	CD	Citrulline-CA	C18n	QI11844	1	C18n_QI11844 Citrulline-CA
C18n_QI11215	H4006C1	14602	CD	Gln-CA	C18n	QI11215	14603	C18n_QI11215 Gln-CA
C18n_QI11040	H4006C1	0	CD	His-CDCA	C18n	QI11040	1	C18n_QI11040 His-CDCA
C18n_QI10864	H4006C1	48879	CD	Asp-CA	C18n	QI10864	48880	C18n_QI10864 Asp-CA
C18n_QI11041	H4006C1	308	CD	His-DCA	C18n	QI11041	309	C18n_QI11041 His-DCA
C18n_QI10785	H4006C1	0	CD	Lys-CDCA	C18n	QI10785	1	C18n_QI10785 Lys-CDCA
C18n_QI11229	H4006C1	125865	CD	Glu-CA	C18n	QI11229	125866	C18n_QI11229 Glu-CA
C18n_QI11521	H4006C1	0	CD	Arg-DCA	C18n	QI11521	1	C18n_QI11521 Arg-DCA
C18n_QI10457	H4006C1	0	CD	Thr-CA	C18n	QI10457	1	C18n_QI10457 Thr-CA
C18n_QI10784	H4006C1	0	CD	Lys-DCA	C18n	QI10784	1	C18n_QI10784 Lys-DCA
C18n_QI9513	H4006C1	0	CD	Ala-CA	C18n	QI9513	1	C18n_QI9513 Ala-CA
C18n_QI12005	H4006C1	8789	CD	Tyr-CA	C18n	QI12005	8790	C18n_QI12005 Tyr-CA
C18n_QI11526	H4006C1	0	CD	Citrulline-CDCA	C18n	QI11526	1	C18n_QI11526 Citrulline-CDCA
C18n_QI10373	H4006C1	154	CD	Asn-CDCA	C18n	QI10373	155	C18n_QI10373 Asn-CDCA
C18n_QI11692	H4006C1	547	CD	Tyr-HDCA/UDCA	C18n	QI11692	548	C18n_QI11692 Tyr-HDCA/UDCA
C18n_QI10374	H4006C1	78127	CD	Asn-DCA	C18n	QI10374	78128	C18n_QI10374 Asn-DCA
C18n_QI11527	H4006C1	47	CD	Citrulline-DCA	C18n	QI11527	48	C18n_QI11527 Citrulline-DCA
C18n_QI10778	H4006C1	1910	CD	Gln-CDCA	C18n	QI10778	1911	C18n_QI10778 Gln-CDCA
C18n_QI10399	H4006C1	3036	CD	Asp-CDCA	C18n	QI10399	3037	C18n_QI10399 Asp-CDCA
C18n_QI10802	H4006C1	5266	CD	Glu-CDCA	C18n	QI10802	5267	C18n_QI10802 Glu-CDCA
C18n_QI11294	H4006C1	101	CD	Met-CA	C18n	QI11294	102	C18n_QI11294 Met-CA
C18n_QI9994	H4006C1	758	CD	Thr-CDCA	C18n	QI9994	759	C18n_QI9994 Thr-CDCA
C18n_QI10398	H4006C1	1519	CD	Asp-DCA	C18n	QI10398	1520	C18n_QI10398 Asp-DCA
C18n_QI10405	H4006C1	0	CD	Val-CA	C18n	QI10405	1	C18n_QI10405 Val-CA
C18n_QI10801	H4006C1	4077	CD	Glu-DCA	C18n	QI10801	4078	C18n_QI10801 Glu-DCA
C18n_QI9995	H4006C1	0	CD	Thr-DCA	C18n	QI9995	1	C18n_QI9995 Thr-DCA
C18n_QI12361	H4006C1	425217	CD	Trp-CA	C18n	QI12361	425218	C18n_QI12361 Trp-CA
C18n_QI8994	H4006C1	7128	CD	Ala-CDCA	C18n	QI8994	7129	C18n_QI8994 Ala-CDCA
C18n_QI11693	H4006C1	12881	CD	Tyr-CDCA	C18n	QI11693	12882	C18n_QI11693 Tyr-CDCA
C18n_QI10806	H4006C1	302	CD	Ile/Leu-CA	C18n	QI10806	303	C18n_QI10806 Ile/Leu-CA
C18n_QI11694	H4006C1	49270	CD	Phe-CA	C18n	QI11694	49271	C18n_QI11694 Phe-CA
C18n_QI8995	H4006C1	2041	CD	Ala-DCA	C18n	QI8995	2042	C18n_QI8995 Ala-DCA
C18n_QI9918	H4006C1	0	CD	Val-CDCA	C18n	QI9918	1	C18n_QI9918 Val-CDCA
C18n_QI10866	H4006C1	41843	CD	Met-CDCA	C18n	QI10866	41844	C18n_QI10866 Met-CDCA
C18n_QI10866	H4006C1	41843	CD	Met-DCA	C18n	QI10866	41844	C18n_QI10866 Met-DCA
C18n_QI12103	H4006C1	20950	CD	Trp-CDCA	C18n	QI12103	20951	C18n_QI12103 Trp-CDCA
C18n_QI9921	H4006C1	0	CD	Val-DCA	C18n	QI9921	1	C18n_QI9921 Val-DCA
C18n_QI12102	H4006C1	3049215	CD	Trp-DCA	C18n	QI12102	3049216	C18n_QI12102 Trp-DCA
C18n_QI11299	H4006C1	48081	CD	Phe-CDCA	C18n	QI11299	48082	C18n_QI11299 Phe-CDCA
C18n_QI11298	H4006C1	9434	CD	Phe-DCA	C18n	QI11298	9435	C18n_QI11298 Phe-DCA
HILp_QI15154	H4006C1	11074	CD	Glu-CDCA/DCA/HDCA/UDCA	HILIC-pos	QI15154	11075	HILp_QI15154 Glu-CDCA/DCA/HDCA/UDCA
HILp_QI15157	H4006C1	0	CD	Ile/Leu-CA	HILIC-pos	QI15157	1	HILp_QI15157 Ile/Leu-CA
HILp_QI16278	H4006C1	13376	CD	Met-CA	HILIC-pos	QI16278	13377	HILp_QI16278 Met-CA
HILp_QI17283	H4006C1	0	CD	Phe-CA	HILIC-pos	QI17283	1	HILp_QI17283 Phe-CA
HILp_QI18645	H4006C1	34663	CD	Tyr-CA	HILIC-pos	QI18645	34664	HILp_QI18645 Tyr-CA
HILp_QI14419	H4006C1	0	CD	Val-CA	HILIC-pos	QI14419	1	HILp_QI14419 Val-CA
HILp_QI16248	H4006C1	0	CD	Glu-CA	HILIC-pos	QI16248	1	HILp_QI16248 Glu-CA
HILp_QI14402	H4006C1	0	CD	Asn-CDCA/DCA/HDCA/UDCA	HILIC-pos	QI14402	1	HILp_QI14402 Asn-CDCA/DCA/HDCA/UDCA
HILp_QI15172	H4006C1	0	CD	Asn-CA	HILIC-pos	QI15172	1	HILp_QI15172 Asn-CA
HILp_QI15045	H4006C1	0	CD	Gln-CDCA/DCA/UDCA	HILIC-pos	QI15045	1	HILp_QI15045 Gln-CDCA/DCA/UDCA
HILp_QI14469	H4006C1	596	CD	Thr-CA	HILIC-pos	QI14469	597	HILp_QI14469 Thr-CA
HILp_QI16191	H4006C1	0	CD	Gln-CA	HILIC-pos	QI16191	1	HILp_QI16191 Gln-CA
HILp_QI16850	H4006C1	0	CD	Arg-CDCA/DCA	HILIC-pos	QI16850	1	HILp_QI16850 Arg-CDCA/DCA
HILp_QI15046	H4006C1	0	CD	Lys-CDCA/DCA	HILIC-pos	QI15046	1	HILp_QI15046 Lys-CDCA/DCA
HILp_QI16675	H4006C1	3203412	CD	His-CA	HILIC-pos	QI16675	3203413	HILp_QI16675 His-CA
C18n_QI11461	H4001C7	133245	CD	His-CA	C18n	QI11461	133246	C18n_QI11461 His-CA
C18n_QI11830	H4001C7	1873	CD	Arg-CA	C18n	QI11830	1874	C18n_QI11830 Arg-CA
C18n_QI11220	H4001C7	4592	CD	Lys-CA	C18n	QI11220	4593	C18n_QI11220 Lys-CA
C18n_QI10779	H4001C7	2157	CD	Gln-HDCA/UDCA	C18n	QI10779	2158	C18n_QI10779 Gln-HDCA/UDCA
C18n_QI10829	H4001C7	36921	CD	Asn-CA	C18n	QI10829	36922	C18n_QI10829 Asn-CA
C18n_QI11844	H4001C7	17548	CD	Citrulline-CA	C18n	QI11844	17549	C18n_QI11844 Citrulline-CA
C18n_QI11215	H4001C7	30235	CD	Gln-CA	C18n	QI11215	30236	C18n_QI11215 Gln-CA
C18n_QI11040	H4001C7	103156	CD	His-CDCA	C18n	QI11040	103157	C18n_QI11040 His-CDCA
C18n_QI10864	H4001C7	33780	CD	Asp-CA	C18n	QI10864	33781	C18n_QI10864 Asp-CA
C18n_QI11041	H4001C7	38106	CD	His-DCA	C18n	QI11041	38107	C18n_QI11041 His-DCA
C18n_QI10785	H4001C7	26535	CD	Lys-CDCA	C18n	QI10785	26536	C18n_QI10785 Lys-CDCA
C18n_QI11229	H4001C7	230155	CD	Glu-CA	C18n	QI11229	230156	C18n_QI11229 Glu-CA
C18n_QI11521	H4001C7	38141	CD	Arg-DCA	C18n	QI11521	38142	C18n_QI11521 Arg-DCA
C18n_QI10457	H4001C7	130136	CD	Thr-CA	C18n	QI10457	130137	C18n_QI10457 Thr-CA
C18n_QI10784	H4001C7	2229	CD	Lys-DCA	C18n	QI10784	2230	C18n_QI10784 Lys-DCA
C18n_QI9513	H4001C7	25789	CD	Ala-CA	C18n	QI9513	25790	C18n_QI9513 Ala-CA
C18n_QI12005	H4001C7	58186	CD	Tyr-CA	C18n	QI12005	58187	C18n_QI12005 Tyr-CA
C18n_QI11526	H4001C7	9151	CD	Citrulline-CDCA	C18n	QI11526	9152	C18n_QI11526 Citrulline-CDCA
C18n_QI10373	H4001C7	33837	CD	Asn-CDCA	C18n	QI10373	33838	C18n_QI10373 Asn-CDCA
C18n_QI11692	H4001C7	27991	CD	Tyr-HDCA/UDCA	C18n	QI11692	27992	C18n_QI11692 Tyr-HDCA/UDCA
C18n_QI10374	H4001C7	89238	CD	Asn-DCA	C18n	QI10374	89239	C18n_QI10374 Asn-DCA
C18n_QI11527	H4001C7	7305	CD	Citrulline-DCA	C18n	QI11527	7306	C18n_QI11527 Citrulline-DCA
C18n_QI10778	H4001C7	20962	CD	Gln-CDCA	C18n	QI10778	20963	C18n_QI10778 Gln-CDCA
C18n_QI10399	H4001C7	36508	CD	Asp-CDCA	C18n	QI10399	36509	C18n_QI10399 Asp-CDCA
C18n_QI10802	H4001C7	220922	CD	Glu-CDCA	C18n	QI10802	220923	C18n_QI10802 Glu-CDCA
C18n_QI11294	H4001C7	2819	CD	Met-CA	C18n	QI11294	2820	C18n_QI11294 Met-CA
C18n_QI9994	H4001C7	65573	CD	Thr-CDCA	C18n	QI9994	65574	C18n_QI9994 Thr-CDCA
C18n_QI10398	H4001C7	1727	CD	Asp-DCA	C18n	QI10398	1728	C18n_QI10398 Asp-DCA
C18n_QI10405	H4001C7	3210	CD	Val-CA	C18n	QI10405	3211	C18n_QI10405 Val-CA
C18n_QI10801	H4001C7	88291	CD	Glu-DCA	C18n	QI10801	88292	C18n_QI10801 Glu-DCA
C18n_QI9995	H4001C7	31092	CD	Thr-DCA	C18n	QI9995	31093	C18n_QI9995 Thr-DCA
C18n_QI12361	H4001C7	229988	CD	Trp-CA	C18n	QI12361	229989	C18n_QI12361 Trp-CA
C18n_QI8994	H4001C7	158873	CD	Ala-CDCA	C18n	QI8994	158874	C18n_QI8994 Ala-CDCA
C18n_QI11693	H4001C7	196871	CD	Tyr-CDCA	C18n	QI11693	196872	C18n_QI11693 Tyr-CDCA
C18n_QI10806	H4001C7	115050	CD	Ile/Leu-CA	C18n	QI10806	115051	C18n_QI10806 Ile/Leu-CA
C18n_QI11694	H4001C7	419443	CD	Phe-CA	C18n	QI11694	419444	C18n_QI11694 Phe-CA
C18n_QI8995	H4001C7	43628	CD	Ala-DCA	C18n	QI8995	43629	C18n_QI8995 Ala-DCA
C18n_QI9918	H4001C7	2579	CD	Val-CDCA	C18n	QI9918	2580	C18n_QI9918 Val-CDCA
C18n_QI10866	H4001C7	96970	CD	Met-CDCA	C18n	QI10866	96971	C18n_QI10866 Met-CDCA
C18n_QI10866	H4001C7	96970	CD	Met-DCA	C18n	QI10866	96971	C18n_QI10866 Met-DCA
C18n_QI12103	H4001C7	101567	CD	Trp-CDCA	C18n	QI12103	101568	C18n_QI12103 Trp-CDCA
C18n_QI9921	H4001C7	1613	CD	Val-DCA	C18n	QI9921	1614	C18n_QI9921 Val-DCA
C18n_QI12102	H4001C7	30466	CD	Trp-DCA	C18n	QI12102	30467	C18n_QI12102 Trp-DCA
C18n_QI11299	H4001C7	153362	CD	Phe-CDCA	C18n	QI11299	153363	C18n_QI11299 Phe-CDCA
C18n_QI11298	H4001C7	87449	CD	Phe-DCA	C18n	QI11298	87450	C18n_QI11298 Phe-DCA
HILp_QI15154	H4001C7	55045	CD	Glu-CDCA/DCA/HDCA/UDCA	HILIC-pos	QI15154	55046	HILp_QI15154 Glu-CDCA/DCA/HDCA/UDCA
HILp_QI15157	H4001C7	12935	CD	Ile/Leu-CA	HILIC-pos	QI15157	12936	HILp_QI15157 Ile/Leu-CA
HILp_QI16278	H4001C7	2947	CD	Met-CA	HILIC-pos	QI16278	2948	HILp_QI16278 Met-CA
HILp_QI17283	H4001C7	60933	CD	Phe-CA	HILIC-pos	QI17283	60934	HILp_QI17283 Phe-CA
HILp_QI18645	H4001C7	40852	CD	Tyr-CA	HILIC-pos	QI18645	40853	HILp_QI18645 Tyr-CA
HILp_QI14419	H4001C7	82322	CD	Val-CA	HILIC-pos	QI14419	82323	HILp_QI14419 Val-CA
HILp_QI16248	H4001C7	99455	CD	Glu-CA	HILIC-pos	QI16248	99456	HILp_QI16248 Glu-CA
HILp_QI14402	H4001C7	0	CD	Asn-CDCA/DCA/HDCA/UDCA	HILIC-pos	QI14402	1	HILp_QI14402 Asn-CDCA/DCA/HDCA/UDCA
HILp_QI15172	H4001C7	1026	CD	Asn-CA	HILIC-pos	QI15172	1027	HILp_QI15172 Asn-CA
HILp_QI15045	H4001C7	21680	CD	Gln-CDCA/DCA/UDCA	HILIC-pos	QI15045	21681	HILp_QI15045 Gln-CDCA/DCA/UDCA
HILp_QI14469	H4001C7	18717	CD	Thr-CA	HILIC-pos	QI14469	18718	HILp_QI14469 Thr-CA
HILp_QI16191	H4001C7	1776	CD	Gln-CA	HILIC-pos	QI16191	1777	HILp_QI16191 Gln-CA
HILp_QI16850	H4001C7	22714	CD	Arg-CDCA/DCA	HILIC-pos	QI16850	22715	HILp_QI16850 Arg-CDCA/DCA
HILp_QI15046	H4001C7	658	CD	Lys-CDCA/DCA	HILIC-pos	QI15046	659	HILp_QI15046 Lys-CDCA/DCA
HILp_QI16675	H4001C7	417815	CD	His-CA	HILIC-pos	QI16675	417816	HILp_QI16675 His-CA
C18n_QI11461	E5001C6	86568	CD	His-CA	C18n	QI11461	86569	C18n_QI11461 His-CA
C18n_QI11830	E5001C6	29601	CD	Arg-CA	C18n	QI11830	29602	C18n_QI11830 Arg-CA
C18n_QI11220	E5001C6	51523	CD	Lys-CA	C18n	QI11220	51524	C18n_QI11220 Lys-CA
C18n_QI10779	E5001C6	989	CD	Gln-HDCA/UDCA	C18n	QI10779	990	C18n_QI10779 Gln-HDCA/UDCA
C18n_QI10829	E5001C6	70018	CD	Asn-CA	C18n	QI10829	70019	C18n_QI10829 Asn-CA
C18n_QI11844	E5001C6	3073	CD	Citrulline-CA	C18n	QI11844	3074	C18n_QI11844 Citrulline-CA
C18n_QI11215	E5001C6	63134	CD	Gln-CA	C18n	QI11215	63135	C18n_QI11215 Gln-CA
C18n_QI11040	E5001C6	172418	CD	His-CDCA	C18n	QI11040	172419	C18n_QI11040 His-CDCA
C18n_QI10864	E5001C6	12968	CD	Asp-CA	C18n	QI10864	12969	C18n_QI10864 Asp-CA
C18n_QI11041	E5001C6	10978	CD	His-DCA	C18n	QI11041	10979	C18n_QI11041 His-DCA
C18n_QI10785	E5001C6	0	CD	Lys-CDCA	C18n	QI10785	1	C18n_QI10785 Lys-CDCA
C18n_QI11229	E5001C6	110870	CD	Glu-CA	C18n	QI11229	110871	C18n_QI11229 Glu-CA
C18n_QI11521	E5001C6	0	CD	Arg-DCA	C18n	QI11521	1	C18n_QI11521 Arg-DCA
C18n_QI10457	E5001C6	33772	CD	Thr-CA	C18n	QI10457	33773	C18n_QI10457 Thr-CA
C18n_QI10784	E5001C6	54381	CD	Lys-DCA	C18n	QI10784	54382	C18n_QI10784 Lys-DCA
C18n_QI9513	E5001C6	799	CD	Ala-CA	C18n	QI9513	800	C18n_QI9513 Ala-CA
C18n_QI12005	E5001C6	188712	CD	Tyr-CA	C18n	QI12005	188713	C18n_QI12005 Tyr-CA
C18n_QI11526	E5001C6	1109	CD	Citrulline-CDCA	C18n	QI11526	1110	C18n_QI11526 Citrulline-CDCA
C18n_QI10373	E5001C6	72220	CD	Asn-CDCA	C18n	QI10373	72221	C18n_QI10373 Asn-CDCA
C18n_QI11692	E5001C6	66280	CD	Tyr-HDCA/UDCA	C18n	QI11692	66281	C18n_QI11692 Tyr-HDCA/UDCA
C18n_QI10374	E5001C6	40586	CD	Asn-DCA	C18n	QI10374	40587	C18n_QI10374 Asn-DCA
C18n_QI11527	E5001C6	13330	CD	Citrulline-DCA	C18n	QI11527	13331	C18n_QI11527 Citrulline-DCA
C18n_QI10778	E5001C6	55928	CD	Gln-CDCA	C18n	QI10778	55929	C18n_QI10778 Gln-CDCA
C18n_QI10399	E5001C6	9907	CD	Asp-CDCA	C18n	QI10399	9908	C18n_QI10399 Asp-CDCA
C18n_QI10802	E5001C6	150260	CD	Glu-CDCA	C18n	QI10802	150261	C18n_QI10802 Glu-CDCA
C18n_QI11294	E5001C6	3842	CD	Met-CA	C18n	QI11294	3843	C18n_QI11294 Met-CA
C18n_QI9994	E5001C6	56035	CD	Thr-CDCA	C18n	QI9994	56036	C18n_QI9994 Thr-CDCA
C18n_QI10398	E5001C6	541	CD	Asp-DCA	C18n	QI10398	542	C18n_QI10398 Asp-DCA
C18n_QI10405	E5001C6	742	CD	Val-CA	C18n	QI10405	743	C18n_QI10405 Val-CA
C18n_QI10801	E5001C6	31012	CD	Glu-DCA	C18n	QI10801	31013	C18n_QI10801 Glu-DCA
C18n_QI9995	E5001C6	762	CD	Thr-DCA	C18n	QI9995	763	C18n_QI9995 Thr-DCA
C18n_QI12361	E5001C6	37415	CD	Trp-CA	C18n	QI12361	37416	C18n_QI12361 Trp-CA
C18n_QI8994	E5001C6	21410	CD	Ala-CDCA	C18n	QI8994	21411	C18n_QI8994 Ala-CDCA
C18n_QI11693	E5001C6	329685	CD	Tyr-CDCA	C18n	QI11693	329686	C18n_QI11693 Tyr-CDCA
C18n_QI10806	E5001C6	36369	CD	Ile/Leu-CA	C18n	QI10806	36370	C18n_QI10806 Ile/Leu-CA
C18n_QI11694	E5001C6	226201	CD	Phe-CA	C18n	QI11694	226202	C18n_QI11694 Phe-CA
C18n_QI8995	E5001C6	1209	CD	Ala-DCA	C18n	QI8995	1210	C18n_QI8995 Ala-DCA
C18n_QI9918	E5001C6	7527	CD	Val-CDCA	C18n	QI9918	7528	C18n_QI9918 Val-CDCA
C18n_QI10866	E5001C6	131632	CD	Met-CDCA	C18n	QI10866	131633	C18n_QI10866 Met-CDCA
C18n_QI10866	E5001C6	131632	CD	Met-DCA	C18n	QI10866	131633	C18n_QI10866 Met-DCA
C18n_QI12103	E5001C6	45002	CD	Trp-CDCA	C18n	QI12103	45003	C18n_QI12103 Trp-CDCA
C18n_QI9921	E5001C6	1825	CD	Val-DCA	C18n	QI9921	1826	C18n_QI9921 Val-DCA
C18n_QI12102	E5001C6	328	CD	Trp-DCA	C18n	QI12102	329	C18n_QI12102 Trp-DCA
C18n_QI11299	E5001C6	251281	CD	Phe-CDCA	C18n	QI11299	251282	C18n_QI11299 Phe-CDCA
C18n_QI11298	E5001C6	130806	CD	Phe-DCA	C18n	QI11298	130807	C18n_QI11298 Phe-DCA
HILp_QI15154	E5001C6	78681	CD	Glu-CDCA/DCA/HDCA/UDCA	HILIC-pos	QI15154	78682	HILp_QI15154 Glu-CDCA/DCA/HDCA/UDCA
HILp_QI15157	E5001C6	1199	CD	Ile/Leu-CA	HILIC-pos	QI15157	1200	HILp_QI15157 Ile/Leu-CA
HILp_QI16278	E5001C6	0	CD	Met-CA	HILIC-pos	QI16278	1	HILp_QI16278 Met-CA
HILp_QI17283	E5001C6	19606	CD	Phe-CA	HILIC-pos	QI17283	19607	HILp_QI17283 Phe-CA
HILp_QI18645	E5001C6	67088	CD	Tyr-CA	HILIC-pos	QI18645	67089	HILp_QI18645 Tyr-CA
HILp_QI14419	E5001C6	69112	CD	Val-CA	HILIC-pos	QI14419	69113	HILp_QI14419 Val-CA
HILp_QI16248	E5001C6	18940	CD	Glu-CA	HILIC-pos	QI16248	18941	HILp_QI16248 Glu-CA
HILp_QI14402	E5001C6	1793	CD	Asn-CDCA/DCA/HDCA/UDCA	HILIC-pos	QI14402	1794	HILp_QI14402 Asn-CDCA/DCA/HDCA/UDCA
HILp_QI15172	E5001C6	19338	CD	Asn-CA	HILIC-pos	QI15172	19339	HILp_QI15172 Asn-CA
HILp_QI15045	E5001C6	1220	CD	Gln-CDCA/DCA/UDCA	HILIC-pos	QI15045	1221	HILp_QI15045 Gln-CDCA/DCA/UDCA
HILp_QI14469	E5001C6	898	CD	Thr-CA	HILIC-pos	QI14469	899	HILp_QI14469 Thr-CA
HILp_QI16191	E5001C6	0	CD	Gln-CA	HILIC-pos	QI16191	1	HILp_QI16191 Gln-CA
HILp_QI16850	E5001C6	196737	CD	Arg-CDCA/DCA	HILIC-pos	QI16850	196738	HILp_QI16850 Arg-CDCA/DCA
HILp_QI15046	E5001C6	22054	CD	Lys-CDCA/DCA	HILIC-pos	QI15046	22055	HILp_QI15046 Lys-CDCA/DCA
HILp_QI16675	E5001C6	190616	CD	His-CA	HILIC-pos	QI16675	190617	HILp_QI16675 His-CA
C18n_QI11461	M2014C9	121168	CD	His-CA	C18n	QI11461	121169	C18n_QI11461 His-CA
C18n_QI11830	M2014C9	0	CD	Arg-CA	C18n	QI11830	1	C18n_QI11830 Arg-CA
C18n_QI11220	M2014C9	10144	CD	Lys-CA	C18n	QI11220	10145	C18n_QI11220 Lys-CA
C18n_QI10779	M2014C9	114	CD	Gln-HDCA/UDCA	C18n	QI10779	115	C18n_QI10779 Gln-HDCA/UDCA
C18n_QI10829	M2014C9	29338	CD	Asn-CA	C18n	QI10829	29339	C18n_QI10829 Asn-CA
C18n_QI11844	M2014C9	48054	CD	Citrulline-CA	C18n	QI11844	48055	C18n_QI11844 Citrulline-CA
C18n_QI11215	M2014C9	20097	CD	Gln-CA	C18n	QI11215	20098	C18n_QI11215 Gln-CA
C18n_QI11040	M2014C9	26723	CD	His-CDCA	C18n	QI11040	26724	C18n_QI11040 His-CDCA
C18n_QI10864	M2014C9	73635	CD	Asp-CA	C18n	QI10864	73636	C18n_QI10864 Asp-CA
C18n_QI11041	M2014C9	161906	CD	His-DCA	C18n	QI11041	161907	C18n_QI11041 His-DCA
C18n_QI10785	M2014C9	97843	CD	Lys-CDCA	C18n	QI10785	97844	C18n_QI10785 Lys-CDCA
C18n_QI11229	M2014C9	438233	CD	Glu-CA	C18n	QI11229	438234	C18n_QI11229 Glu-CA
C18n_QI11521	M2014C9	22215	CD	Arg-DCA	C18n	QI11521	22216	C18n_QI11521 Arg-DCA
C18n_QI10457	M2014C9	14093	CD	Thr-CA	C18n	QI10457	14094	C18n_QI10457 Thr-CA
C18n_QI10784	M2014C9	1456	CD	Lys-DCA	C18n	QI10784	1457	C18n_QI10784 Lys-DCA
C18n_QI9513	M2014C9	0	CD	Ala-CA	C18n	QI9513	1	C18n_QI9513 Ala-CA
C18n_QI12005	M2014C9	41613	CD	Tyr-CA	C18n	QI12005	41614	C18n_QI12005 Tyr-CA
C18n_QI11526	M2014C9	18614	CD	Citrulline-CDCA	C18n	QI11526	18615	C18n_QI11526 Citrulline-CDCA
C18n_QI10373	M2014C9	8531	CD	Asn-CDCA	C18n	QI10373	8532	C18n_QI10373 Asn-CDCA
C18n_QI11692	M2014C9	64518	CD	Tyr-HDCA/UDCA	C18n	QI11692	64519	C18n_QI11692 Tyr-HDCA/UDCA
C18n_QI10374	M2014C9	225046	CD	Asn-DCA	C18n	QI10374	225047	C18n_QI10374 Asn-DCA
C18n_QI11527	M2014C9	16642	CD	Citrulline-DCA	C18n	QI11527	16643	C18n_QI11527 Citrulline-DCA
C18n_QI10778	M2014C9	38253	CD	Gln-CDCA	C18n	QI10778	38254	C18n_QI10778 Gln-CDCA
C18n_QI10399	M2014C9	7326	CD	Asp-CDCA	C18n	QI10399	7327	C18n_QI10399 Asp-CDCA
C18n_QI10802	M2014C9	109586	CD	Glu-CDCA	C18n	QI10802	109587	C18n_QI10802 Glu-CDCA
C18n_QI11294	M2014C9	3614	CD	Met-CA	C18n	QI11294	3615	C18n_QI11294 Met-CA
C18n_QI9994	M2014C9	6889	CD	Thr-CDCA	C18n	QI9994	6890	C18n_QI9994 Thr-CDCA
C18n_QI10398	M2014C9	46994	CD	Asp-DCA	C18n	QI10398	46995	C18n_QI10398 Asp-DCA
C18n_QI10405	M2014C9	62162	CD	Val-CA	C18n	QI10405	62163	C18n_QI10405 Val-CA
C18n_QI10801	M2014C9	474961	CD	Glu-DCA	C18n	QI10801	474962	C18n_QI10801 Glu-DCA
C18n_QI9995	M2014C9	109387	CD	Thr-DCA	C18n	QI9995	109388	C18n_QI9995 Thr-DCA
C18n_QI12361	M2014C9	5821	CD	Trp-CA	C18n	QI12361	5822	C18n_QI12361 Trp-CA
C18n_QI8994	M2014C9	232609	CD	Ala-CDCA	C18n	QI8994	232610	C18n_QI8994 Ala-CDCA
C18n_QI11693	M2014C9	102756	CD	Tyr-CDCA	C18n	QI11693	102757	C18n_QI11693 Tyr-CDCA
C18n_QI10806	M2014C9	155469	CD	Ile/Leu-CA	C18n	QI10806	155470	C18n_QI10806 Ile/Leu-CA
C18n_QI11694	M2014C9	792937	CD	Phe-CA	C18n	QI11694	792938	C18n_QI11694 Phe-CA
C18n_QI8995	M2014C9	12863	CD	Ala-DCA	C18n	QI8995	12864	C18n_QI8995 Ala-DCA
C18n_QI9918	M2014C9	5518	CD	Val-CDCA	C18n	QI9918	5519	C18n_QI9918 Val-CDCA
C18n_QI10866	M2014C9	125287	CD	Met-CDCA	C18n	QI10866	125288	C18n_QI10866 Met-CDCA
C18n_QI10866	M2014C9	125287	CD	Met-DCA	C18n	QI10866	125288	C18n_QI10866 Met-DCA
C18n_QI12103	M2014C9	14598	CD	Trp-CDCA	C18n	QI12103	14599	C18n_QI12103 Trp-CDCA
C18n_QI9921	M2014C9	94557	CD	Val-DCA	C18n	QI9921	94558	C18n_QI9921 Val-DCA
C18n_QI12102	M2014C9	15923	CD	Trp-DCA	C18n	QI12102	15924	C18n_QI12102 Trp-DCA
C18n_QI11299	M2014C9	85718	CD	Phe-CDCA	C18n	QI11299	85719	C18n_QI11299 Phe-CDCA
C18n_QI11298	M2014C9	329541	CD	Phe-DCA	C18n	QI11298	329542	C18n_QI11298 Phe-DCA
HILp_QI15154	M2014C9	182383	CD	Glu-CDCA/DCA/HDCA/UDCA	HILIC-pos	QI15154	182384	HILp_QI15154 Glu-CDCA/DCA/HDCA/UDCA
HILp_QI15157	M2014C9	25278	CD	Ile/Leu-CA	HILIC-pos	QI15157	25279	HILp_QI15157 Ile/Leu-CA
HILp_QI16278	M2014C9	6069	CD	Met-CA	HILIC-pos	QI16278	6070	HILp_QI16278 Met-CA
HILp_QI17283	M2014C9	84567	CD	Phe-CA	HILIC-pos	QI17283	84568	HILp_QI17283 Phe-CA
HILp_QI18645	M2014C9	0	CD	Tyr-CA	HILIC-pos	QI18645	1	HILp_QI18645 Tyr-CA
HILp_QI14419	M2014C9	37664	CD	Val-CA	HILIC-pos	QI14419	37665	HILp_QI14419 Val-CA
HILp_QI16248	M2014C9	269811	CD	Glu-CA	HILIC-pos	QI16248	269812	HILp_QI16248 Glu-CA
HILp_QI14402	M2014C9	11581	CD	Asn-CDCA/DCA/HDCA/UDCA	HILIC-pos	QI14402	11582	HILp_QI14402 Asn-CDCA/DCA/HDCA/UDCA
HILp_QI15172	M2014C9	22072	CD	Asn-CA	HILIC-pos	QI15172	22073	HILp_QI15172 Asn-CA
HILp_QI15045	M2014C9	52579	CD	Gln-CDCA/DCA/UDCA	HILIC-pos	QI15045	52580	HILp_QI15045 Gln-CDCA/DCA/UDCA
HILp_QI14469	M2014C9	0	CD	Thr-CA	HILIC-pos	QI14469	1	HILp_QI14469 Thr-CA
HILp_QI16191	M2014C9	238	CD	Gln-CA	HILIC-pos	QI16191	239	HILp_QI16191 Gln-CA
HILp_QI16850	M2014C9	25588	CD	Arg-CDCA/DCA	HILIC-pos	QI16850	25589	HILp_QI16850 Arg-CDCA/DCA
HILp_QI15046	M2014C9	16653	CD	Lys-CDCA/DCA	HILIC-pos	QI15046	16654	HILp_QI15046 Lys-CDCA/DCA
HILp_QI16675	M2014C9	169355	CD	His-CA	HILIC-pos	QI16675	169356	HILp_QI16675 His-CA
C18n_QI11461	E5004C4	58032	UC	His-CA	C18n	QI11461	58033	C18n_QI11461 His-CA
C18n_QI11830	E5004C4	15241	UC	Arg-CA	C18n	QI11830	15242	C18n_QI11830 Arg-CA
C18n_QI11220	E5004C4	5502	UC	Lys-CA	C18n	QI11220	5503	C18n_QI11220 Lys-CA
C18n_QI10779	E5004C4	428	UC	Gln-HDCA/UDCA	C18n	QI10779	429	C18n_QI10779 Gln-HDCA/UDCA
C18n_QI10829	E5004C4	5530	UC	Asn-CA	C18n	QI10829	5531	C18n_QI10829 Asn-CA
C18n_QI11844	E5004C4	9895	UC	Citrulline-CA	C18n	QI11844	9896	C18n_QI11844 Citrulline-CA
C18n_QI11215	E5004C4	11214	UC	Gln-CA	C18n	QI11215	11215	C18n_QI11215 Gln-CA
C18n_QI11040	E5004C4	0	UC	His-CDCA	C18n	QI11040	1	C18n_QI11040 His-CDCA
C18n_QI10864	E5004C4	0	UC	Asp-CA	C18n	QI10864	1	C18n_QI10864 Asp-CA
C18n_QI11041	E5004C4	0	UC	His-DCA	C18n	QI11041	1	C18n_QI11041 His-DCA
C18n_QI10785	E5004C4	0	UC	Lys-CDCA	C18n	QI10785	1	C18n_QI10785 Lys-CDCA
C18n_QI11229	E5004C4	286969	UC	Glu-CA	C18n	QI11229	286970	C18n_QI11229 Glu-CA
C18n_QI11521	E5004C4	0	UC	Arg-DCA	C18n	QI11521	1	C18n_QI11521 Arg-DCA
C18n_QI10457	E5004C4	27516	UC	Thr-CA	C18n	QI10457	27517	C18n_QI10457 Thr-CA
C18n_QI10784	E5004C4	1739	UC	Lys-DCA	C18n	QI10784	1740	C18n_QI10784 Lys-DCA
C18n_QI9513	E5004C4	609	UC	Ala-CA	C18n	QI9513	610	C18n_QI9513 Ala-CA
C18n_QI12005	E5004C4	91179	UC	Tyr-CA	C18n	QI12005	91180	C18n_QI12005 Tyr-CA
C18n_QI11526	E5004C4	3324	UC	Citrulline-CDCA	C18n	QI11526	3325	C18n_QI11526 Citrulline-CDCA
C18n_QI10373	E5004C4	14112	UC	Asn-CDCA	C18n	QI10373	14113	C18n_QI10373 Asn-CDCA
C18n_QI11692	E5004C4	193001	UC	Tyr-HDCA/UDCA	C18n	QI11692	193002	C18n_QI11692 Tyr-HDCA/UDCA
C18n_QI10374	E5004C4	41840	UC	Asn-DCA	C18n	QI10374	41841	C18n_QI10374 Asn-DCA
C18n_QI11527	E5004C4	0	UC	Citrulline-DCA	C18n	QI11527	1	C18n_QI11527 Citrulline-DCA
C18n_QI10778	E5004C4	22474	UC	Gln-CDCA	C18n	QI10778	22475	C18n_QI10778 Gln-CDCA
C18n_QI10399	E5004C4	2850	UC	Asp-CDCA	C18n	QI10399	2851	C18n_QI10399 Asp-CDCA
C18n_QI10802	E5004C4	24863	UC	Glu-CDCA	C18n	QI10802	24864	C18n_QI10802 Glu-CDCA
C18n_QI11294	E5004C4	649	UC	Met-CA	C18n	QI11294	650	C18n_QI11294 Met-CA
C18n_QI9994	E5004C4	1664	UC	Thr-CDCA	C18n	QI9994	1665	C18n_QI9994 Thr-CDCA
C18n_QI10398	E5004C4	329	UC	Asp-DCA	C18n	QI10398	330	C18n_QI10398 Asp-DCA
C18n_QI10405	E5004C4	430	UC	Val-CA	C18n	QI10405	431	C18n_QI10405 Val-CA
C18n_QI10801	E5004C4	5698	UC	Glu-DCA	C18n	QI10801	5699	C18n_QI10801 Glu-DCA
C18n_QI9995	E5004C4	902	UC	Thr-DCA	C18n	QI9995	903	C18n_QI9995 Thr-DCA
C18n_QI12361	E5004C4	24592	UC	Trp-CA	C18n	QI12361	24593	C18n_QI12361 Trp-CA
C18n_QI8994	E5004C4	17282	UC	Ala-CDCA	C18n	QI8994	17283	C18n_QI8994 Ala-CDCA
C18n_QI11693	E5004C4	88950	UC	Tyr-CDCA	C18n	QI11693	88951	C18n_QI11693 Tyr-CDCA
C18n_QI10806	E5004C4	23128	UC	Ile/Leu-CA	C18n	QI10806	23129	C18n_QI10806 Ile/Leu-CA
C18n_QI11694	E5004C4	154584	UC	Phe-CA	C18n	QI11694	154585	C18n_QI11694 Phe-CA
C18n_QI8995	E5004C4	341	UC	Ala-DCA	C18n	QI8995	342	C18n_QI8995 Ala-DCA
C18n_QI9918	E5004C4	818	UC	Val-CDCA	C18n	QI9918	819	C18n_QI9918 Val-CDCA
C18n_QI10866	E5004C4	299239	UC	Met-CDCA	C18n	QI10866	299240	C18n_QI10866 Met-CDCA
C18n_QI10866	E5004C4	299239	UC	Met-DCA	C18n	QI10866	299240	C18n_QI10866 Met-DCA
C18n_QI12103	E5004C4	7226	UC	Trp-CDCA	C18n	QI12103	7227	C18n_QI12103 Trp-CDCA
C18n_QI9921	E5004C4	507	UC	Val-DCA	C18n	QI9921	508	C18n_QI9921 Val-DCA
C18n_QI12102	E5004C4	284	UC	Trp-DCA	C18n	QI12102	285	C18n_QI12102 Trp-DCA
C18n_QI11299	E5004C4	116120	UC	Phe-CDCA	C18n	QI11299	116121	C18n_QI11299 Phe-CDCA
C18n_QI11298	E5004C4	91620	UC	Phe-DCA	C18n	QI11298	91621	C18n_QI11298 Phe-DCA
HILp_QI15154	E5004C4	17850	UC	Glu-CDCA/DCA/HDCA/UDCA	HILIC-pos	QI15154	17851	HILp_QI15154 Glu-CDCA/DCA/HDCA/UDCA
HILp_QI15157	E5004C4	6457	UC	Ile/Leu-CA	HILIC-pos	QI15157	6458	HILp_QI15157 Ile/Leu-CA
HILp_QI16278	E5004C4	0	UC	Met-CA	HILIC-pos	QI16278	1	HILp_QI16278 Met-CA
HILp_QI17283	E5004C4	52537	UC	Phe-CA	HILIC-pos	QI17283	52538	HILp_QI17283 Phe-CA
HILp_QI18645	E5004C4	0	UC	Tyr-CA	HILIC-pos	QI18645	1	HILp_QI18645 Tyr-CA
HILp_QI14419	E5004C4	5104	UC	Val-CA	HILIC-pos	QI14419	5105	HILp_QI14419 Val-CA
HILp_QI16248	E5004C4	150881	UC	Glu-CA	HILIC-pos	QI16248	150882	HILp_QI16248 Glu-CA
HILp_QI14402	E5004C4	0	UC	Asn-CDCA/DCA/HDCA/UDCA	HILIC-pos	QI14402	1	HILp_QI14402 Asn-CDCA/DCA/HDCA/UDCA
HILp_QI15172	E5004C4	0	UC	Asn-CA	HILIC-pos	QI15172	1	HILp_QI15172 Asn-CA
HILp_QI15045	E5004C4	0	UC	Gln-CDCA/DCA/UDCA	HILIC-pos	QI15045	1	HILp_QI15045 Gln-CDCA/DCA/UDCA
HILp_QI14469	E5004C4	9227	UC	Thr-CA	HILIC-pos	QI14469	9228	HILp_QI14469 Thr-CA
HILp_QI16191	E5004C4	0	UC	Gln-CA	HILIC-pos	QI16191	1	HILp_QI16191 Gln-CA
HILp_QI16850	E5004C4	0	UC	Arg-CDCA/DCA	HILIC-pos	QI16850	1	HILp_QI16850 Arg-CDCA/DCA
HILp_QI15046	E5004C4	0	UC	Lys-CDCA/DCA	HILIC-pos	QI15046	1	HILp_QI15046 Lys-CDCA/DCA
HILp_QI16675	E5004C4	25512	UC	His-CA	HILIC-pos	QI16675	25513	HILp_QI16675 His-CA
C18n_QI11461	M2028C4	1769	CD	His-CA	C18n	QI11461	1770	C18n_QI11461 His-CA
C18n_QI11830	M2028C4	0	CD	Arg-CA	C18n	QI11830	1	C18n_QI11830 Arg-CA
C18n_QI11220	M2028C4	0	CD	Lys-CA	C18n	QI11220	1	C18n_QI11220 Lys-CA
C18n_QI10779	M2028C4	1183	CD	Gln-HDCA/UDCA	C18n	QI10779	1184	C18n_QI10779 Gln-HDCA/UDCA
C18n_QI10829	M2028C4	9860	CD	Asn-CA	C18n	QI10829	9861	C18n_QI10829 Asn-CA
C18n_QI11844	M2028C4	0	CD	Citrulline-CA	C18n	QI11844	1	C18n_QI11844 Citrulline-CA
C18n_QI11215	M2028C4	8537	CD	Gln-CA	C18n	QI11215	8538	C18n_QI11215 Gln-CA
C18n_QI11040	M2028C4	0	CD	His-CDCA	C18n	QI11040	1	C18n_QI11040 His-CDCA
C18n_QI10864	M2028C4	13786	CD	Asp-CA	C18n	QI10864	13787	C18n_QI10864 Asp-CA
C18n_QI11041	M2028C4	79821	CD	His-DCA	C18n	QI11041	79822	C18n_QI11041 His-DCA
C18n_QI10785	M2028C4	35021	CD	Lys-CDCA	C18n	QI10785	35022	C18n_QI10785 Lys-CDCA
C18n_QI11229	M2028C4	17197	CD	Glu-CA	C18n	QI11229	17198	C18n_QI11229 Glu-CA
C18n_QI11521	M2028C4	31275	CD	Arg-DCA	C18n	QI11521	31276	C18n_QI11521 Arg-DCA
C18n_QI10457	M2028C4	1188	CD	Thr-CA	C18n	QI10457	1189	C18n_QI10457 Thr-CA
C18n_QI10784	M2028C4	0	CD	Lys-DCA	C18n	QI10784	1	C18n_QI10784 Lys-DCA
C18n_QI9513	M2028C4	0	CD	Ala-CA	C18n	QI9513	1	C18n_QI9513 Ala-CA
C18n_QI12005	M2028C4	41646	CD	Tyr-CA	C18n	QI12005	41647	C18n_QI12005 Tyr-CA
C18n_QI11526	M2028C4	0	CD	Citrulline-CDCA	C18n	QI11526	1	C18n_QI11526 Citrulline-CDCA
C18n_QI10373	M2028C4	11613	CD	Asn-CDCA	C18n	QI10373	11614	C18n_QI10373 Asn-CDCA
C18n_QI11692	M2028C4	44139	CD	Tyr-HDCA/UDCA	C18n	QI11692	44140	C18n_QI11692 Tyr-HDCA/UDCA
C18n_QI10374	M2028C4	46305	CD	Asn-DCA	C18n	QI10374	46306	C18n_QI10374 Asn-DCA
C18n_QI11527	M2028C4	4864	CD	Citrulline-DCA	C18n	QI11527	4865	C18n_QI11527 Citrulline-DCA
C18n_QI10778	M2028C4	19423	CD	Gln-CDCA	C18n	QI10778	19424	C18n_QI10778 Gln-CDCA
C18n_QI10399	M2028C4	2247	CD	Asp-CDCA	C18n	QI10399	2248	C18n_QI10399 Asp-CDCA
C18n_QI10802	M2028C4	24544	CD	Glu-CDCA	C18n	QI10802	24545	C18n_QI10802 Glu-CDCA
C18n_QI11294	M2028C4	3071	CD	Met-CA	C18n	QI11294	3072	C18n_QI11294 Met-CA
C18n_QI9994	M2028C4	0	CD	Thr-CDCA	C18n	QI9994	1	C18n_QI9994 Thr-CDCA
C18n_QI10398	M2028C4	61796	CD	Asp-DCA	C18n	QI10398	61797	C18n_QI10398 Asp-DCA
C18n_QI10405	M2028C4	35291	CD	Val-CA	C18n	QI10405	35292	C18n_QI10405 Val-CA
C18n_QI10801	M2028C4	260311	CD	Glu-DCA	C18n	QI10801	260312	C18n_QI10801 Glu-DCA
C18n_QI9995	M2028C4	21295	CD	Thr-DCA	C18n	QI9995	21296	C18n_QI9995 Thr-DCA
C18n_QI12361	M2028C4	67964	CD	Trp-CA	C18n	QI12361	67965	C18n_QI12361 Trp-CA
C18n_QI8994	M2028C4	4739	CD	Ala-CDCA	C18n	QI8994	4740	C18n_QI8994 Ala-CDCA
C18n_QI11693	M2028C4	68722	CD	Tyr-CDCA	C18n	QI11693	68723	C18n_QI11693 Tyr-CDCA
C18n_QI10806	M2028C4	114511	CD	Ile/Leu-CA	C18n	QI10806	114512	C18n_QI10806 Ile/Leu-CA
C18n_QI11694	M2028C4	779810	CD	Phe-CA	C18n	QI11694	779811	C18n_QI11694 Phe-CA
C18n_QI8995	M2028C4	31553	CD	Ala-DCA	C18n	QI8995	31554	C18n_QI8995 Ala-DCA
C18n_QI9918	M2028C4	0	CD	Val-CDCA	C18n	QI9918	1	C18n_QI9918 Val-CDCA
C18n_QI10866	M2028C4	68374	CD	Met-CDCA	C18n	QI10866	68375	C18n_QI10866 Met-CDCA
C18n_QI10866	M2028C4	68374	CD	Met-DCA	C18n	QI10866	68375	C18n_QI10866 Met-DCA
C18n_QI12103	M2028C4	12078	CD	Trp-CDCA	C18n	QI12103	12079	C18n_QI12103 Trp-CDCA
C18n_QI9921	M2028C4	244882	CD	Val-DCA	C18n	QI9921	244883	C18n_QI9921 Val-DCA
C18n_QI12102	M2028C4	176626	CD	Trp-DCA	C18n	QI12102	176627	C18n_QI12102 Trp-DCA
C18n_QI11299	M2028C4	118876	CD	Phe-CDCA	C18n	QI11299	118877	C18n_QI11299 Phe-CDCA
C18n_QI11298	M2028C4	695471	CD	Phe-DCA	C18n	QI11298	695472	C18n_QI11298 Phe-DCA
HILp_QI15154	M2028C4	112621	CD	Glu-CDCA/DCA/HDCA/UDCA	HILIC-pos	QI15154	112622	HILp_QI15154 Glu-CDCA/DCA/HDCA/UDCA
HILp_QI15157	M2028C4	31120	CD	Ile/Leu-CA	HILIC-pos	QI15157	31121	HILp_QI15157 Ile/Leu-CA
HILp_QI16278	M2028C4	0	CD	Met-CA	HILIC-pos	QI16278	1	HILp_QI16278 Met-CA
HILp_QI17283	M2028C4	122107	CD	Phe-CA	HILIC-pos	QI17283	122108	HILp_QI17283 Phe-CA
HILp_QI18645	M2028C4	4338	CD	Tyr-CA	HILIC-pos	QI18645	4339	HILp_QI18645 Tyr-CA
HILp_QI14419	M2028C4	12572	CD	Val-CA	HILIC-pos	QI14419	12573	HILp_QI14419 Val-CA
HILp_QI16248	M2028C4	807	CD	Glu-CA	HILIC-pos	QI16248	808	HILp_QI16248 Glu-CA
HILp_QI14402	M2028C4	0	CD	Asn-CDCA/DCA/HDCA/UDCA	HILIC-pos	QI14402	1	HILp_QI14402 Asn-CDCA/DCA/HDCA/UDCA
HILp_QI15172	M2028C4	1436	CD	Asn-CA	HILIC-pos	QI15172	1437	HILp_QI15172 Asn-CA
HILp_QI15045	M2028C4	0	CD	Gln-CDCA/DCA/UDCA	HILIC-pos	QI15045	1	HILp_QI15045 Gln-CDCA/DCA/UDCA
HILp_QI14469	M2028C4	0	CD	Thr-CA	HILIC-pos	QI14469	1	HILp_QI14469 Thr-CA
HILp_QI16191	M2028C4	0	CD	Gln-CA	HILIC-pos	QI16191	1	HILp_QI16191 Gln-CA
HILp_QI16850	M2028C4	55681	CD	Arg-CDCA/DCA	HILIC-pos	QI16850	55682	HILp_QI16850 Arg-CDCA/DCA
HILp_QI15046	M2028C4	0	CD	Lys-CDCA/DCA	HILIC-pos	QI15046	1	HILp_QI15046 Lys-CDCA/DCA
HILp_QI16675	M2028C4	10237	CD	His-CA	HILIC-pos	QI16675	10238	HILp_QI16675 His-CA
C18n_QI11461	H4007C1	0	CD	His-CA	C18n	QI11461	1	C18n_QI11461 His-CA
C18n_QI11830	H4007C1	0	CD	Arg-CA	C18n	QI11830	1	C18n_QI11830 Arg-CA
C18n_QI11220	H4007C1	11990	CD	Lys-CA	C18n	QI11220	11991	C18n_QI11220 Lys-CA
C18n_QI10779	H4007C1	265	CD	Gln-HDCA/UDCA	C18n	QI10779	266	C18n_QI10779 Gln-HDCA/UDCA
C18n_QI10829	H4007C1	16022	CD	Asn-CA	C18n	QI10829	16023	C18n_QI10829 Asn-CA
C18n_QI11844	H4007C1	122510	CD	Citrulline-CA	C18n	QI11844	122511	C18n_QI11844 Citrulline-CA
C18n_QI11215	H4007C1	29186	CD	Gln-CA	C18n	QI11215	29187	C18n_QI11215 Gln-CA
C18n_QI11040	H4007C1	43	CD	His-CDCA	C18n	QI11040	44	C18n_QI11040 His-CDCA
C18n_QI10864	H4007C1	43114	CD	Asp-CA	C18n	QI10864	43115	C18n_QI10864 Asp-CA
C18n_QI11041	H4007C1	6585	CD	His-DCA	C18n	QI11041	6586	C18n_QI11041 His-DCA
C18n_QI10785	H4007C1	122758	CD	Lys-CDCA	C18n	QI10785	122759	C18n_QI10785 Lys-CDCA
C18n_QI11229	H4007C1	209961	CD	Glu-CA	C18n	QI11229	209962	C18n_QI11229 Glu-CA
C18n_QI11521	H4007C1	92235	CD	Arg-DCA	C18n	QI11521	92236	C18n_QI11521 Arg-DCA
C18n_QI10457	H4007C1	1090	CD	Thr-CA	C18n	QI10457	1091	C18n_QI10457 Thr-CA
C18n_QI10784	H4007C1	15923	CD	Lys-DCA	C18n	QI10784	15924	C18n_QI10784 Lys-DCA
C18n_QI9513	H4007C1	0	CD	Ala-CA	C18n	QI9513	1	C18n_QI9513 Ala-CA
C18n_QI12005	H4007C1	35112	CD	Tyr-CA	C18n	QI12005	35113	C18n_QI12005 Tyr-CA
C18n_QI11526	H4007C1	94168	CD	Citrulline-CDCA	C18n	QI11526	94169	C18n_QI11526 Citrulline-CDCA
C18n_QI10373	H4007C1	11904	CD	Asn-CDCA	C18n	QI10373	11905	C18n_QI10373 Asn-CDCA
C18n_QI11692	H4007C1	12139	CD	Tyr-HDCA/UDCA	C18n	QI11692	12140	C18n_QI11692 Tyr-HDCA/UDCA
C18n_QI10374	H4007C1	56812	CD	Asn-DCA	C18n	QI10374	56813	C18n_QI10374 Asn-DCA
C18n_QI11527	H4007C1	128379	CD	Citrulline-DCA	C18n	QI11527	128380	C18n_QI11527 Citrulline-DCA
C18n_QI10778	H4007C1	15182	CD	Gln-CDCA	C18n	QI10778	15183	C18n_QI10778 Gln-CDCA
C18n_QI10399	H4007C1	11144	CD	Asp-CDCA	C18n	QI10399	11145	C18n_QI10399 Asp-CDCA
C18n_QI10802	H4007C1	93479	CD	Glu-CDCA	C18n	QI10802	93480	C18n_QI10802 Glu-CDCA
C18n_QI11294	H4007C1	3231	CD	Met-CA	C18n	QI11294	3232	C18n_QI11294 Met-CA
C18n_QI9994	H4007C1	0	CD	Thr-CDCA	C18n	QI9994	1	C18n_QI9994 Thr-CDCA
C18n_QI10398	H4007C1	29625	CD	Asp-DCA	C18n	QI10398	29626	C18n_QI10398 Asp-DCA
C18n_QI10405	H4007C1	15095	CD	Val-CA	C18n	QI10405	15096	C18n_QI10405 Val-CA
C18n_QI10801	H4007C1	245932	CD	Glu-DCA	C18n	QI10801	245933	C18n_QI10801 Glu-DCA
C18n_QI9995	H4007C1	6354	CD	Thr-DCA	C18n	QI9995	6355	C18n_QI9995 Thr-DCA
C18n_QI12361	H4007C1	75614	CD	Trp-CA	C18n	QI12361	75615	C18n_QI12361 Trp-CA
C18n_QI8994	H4007C1	9907	CD	Ala-CDCA	C18n	QI8994	9908	C18n_QI8994 Ala-CDCA
C18n_QI11693	H4007C1	86437	CD	Tyr-CDCA	C18n	QI11693	86438	C18n_QI11693 Tyr-CDCA
C18n_QI10806	H4007C1	116136	CD	Ile/Leu-CA	C18n	QI10806	116137	C18n_QI10806 Ile/Leu-CA
C18n_QI11694	H4007C1	404108	CD	Phe-CA	C18n	QI11694	404109	C18n_QI11694 Phe-CA
C18n_QI8995	H4007C1	49869	CD	Ala-DCA	C18n	QI8995	49870	C18n_QI8995 Ala-DCA
C18n_QI9918	H4007C1	2269	CD	Val-CDCA	C18n	QI9918	2270	C18n_QI9918 Val-CDCA
C18n_QI10866	H4007C1	50675	CD	Met-CDCA	C18n	QI10866	50676	C18n_QI10866 Met-CDCA
C18n_QI10866	H4007C1	50675	CD	Met-DCA	C18n	QI10866	50676	C18n_QI10866 Met-DCA
C18n_QI12103	H4007C1	82714	CD	Trp-CDCA	C18n	QI12103	82715	C18n_QI12103 Trp-CDCA
C18n_QI9921	H4007C1	67712	CD	Val-DCA	C18n	QI9921	67713	C18n_QI9921 Val-DCA
C18n_QI12102	H4007C1	88170	CD	Trp-DCA	C18n	QI12102	88171	C18n_QI12102 Trp-DCA
C18n_QI11299	H4007C1	253029	CD	Phe-CDCA	C18n	QI11299	253030	C18n_QI11299 Phe-CDCA
C18n_QI11298	H4007C1	758202	CD	Phe-DCA	C18n	QI11298	758203	C18n_QI11298 Phe-DCA
HILp_QI15154	H4007C1	110284	CD	Glu-CDCA/DCA/HDCA/UDCA	HILIC-pos	QI15154	110285	HILp_QI15154 Glu-CDCA/DCA/HDCA/UDCA
HILp_QI15157	H4007C1	14164	CD	Ile/Leu-CA	HILIC-pos	QI15157	14165	HILp_QI15157 Ile/Leu-CA
HILp_QI16278	H4007C1	912	CD	Met-CA	HILIC-pos	QI16278	913	HILp_QI16278 Met-CA
HILp_QI17283	H4007C1	4931	CD	Phe-CA	HILIC-pos	QI17283	4932	HILp_QI17283 Phe-CA
HILp_QI18645	H4007C1	0	CD	Tyr-CA	HILIC-pos	QI18645	1	HILp_QI18645 Tyr-CA
HILp_QI14419	H4007C1	258629	CD	Val-CA	HILIC-pos	QI14419	258630	HILp_QI14419 Val-CA
HILp_QI16248	H4007C1	45877	CD	Glu-CA	HILIC-pos	QI16248	45878	HILp_QI16248 Glu-CA
HILp_QI14402	H4007C1	0	CD	Asn-CDCA/DCA/HDCA/UDCA	HILIC-pos	QI14402	1	HILp_QI14402 Asn-CDCA/DCA/HDCA/UDCA
HILp_QI15172	H4007C1	107045	CD	Asn-CA	HILIC-pos	QI15172	107046	HILp_QI15172 Asn-CA
HILp_QI15045	H4007C1	0	CD	Gln-CDCA/DCA/UDCA	HILIC-pos	QI15045	1	HILp_QI15045 Gln-CDCA/DCA/UDCA
HILp_QI14469	H4007C1	0	CD	Thr-CA	HILIC-pos	QI14469	1	HILp_QI14469 Thr-CA
HILp_QI16191	H4007C1	0	CD	Gln-CA	HILIC-pos	QI16191	1	HILp_QI16191 Gln-CA
HILp_QI16850	H4007C1	45689	CD	Arg-CDCA/DCA	HILIC-pos	QI16850	45690	HILp_QI16850 Arg-CDCA/DCA
HILp_QI15046	H4007C1	5143	CD	Lys-CDCA/DCA	HILIC-pos	QI15046	5144	HILp_QI15046 Lys-CDCA/DCA
HILp_QI16675	H4007C1	404327	CD	His-CA	HILIC-pos	QI16675	404328	HILp_QI16675 His-CA
C18n_QI11461	H4004C3	107997	CD	His-CA	C18n	QI11461	107998	C18n_QI11461 His-CA
C18n_QI11830	H4004C3	16050	CD	Arg-CA	C18n	QI11830	16051	C18n_QI11830 Arg-CA
C18n_QI11220	H4004C3	0	CD	Lys-CA	C18n	QI11220	1	C18n_QI11220 Lys-CA
C18n_QI10779	H4004C3	1304	CD	Gln-HDCA/UDCA	C18n	QI10779	1305	C18n_QI10779 Gln-HDCA/UDCA
C18n_QI10829	H4004C3	56151	CD	Asn-CA	C18n	QI10829	56152	C18n_QI10829 Asn-CA
C18n_QI11844	H4004C3	38777	CD	Citrulline-CA	C18n	QI11844	38778	C18n_QI11844 Citrulline-CA
C18n_QI11215	H4004C3	35729	CD	Gln-CA	C18n	QI11215	35730	C18n_QI11215 Gln-CA
C18n_QI11040	H4004C3	43226	CD	His-CDCA	C18n	QI11040	43227	C18n_QI11040 His-CDCA
C18n_QI10864	H4004C3	70450	CD	Asp-CA	C18n	QI10864	70451	C18n_QI10864 Asp-CA
C18n_QI11041	H4004C3	262353	CD	His-DCA	C18n	QI11041	262354	C18n_QI11041 His-DCA
C18n_QI10785	H4004C3	503020	CD	Lys-CDCA	C18n	QI10785	503021	C18n_QI10785 Lys-CDCA
C18n_QI11229	H4004C3	1655783	CD	Glu-CA	C18n	QI11229	1655784	C18n_QI11229 Glu-CA
C18n_QI11521	H4004C3	504092	CD	Arg-DCA	C18n	QI11521	504093	C18n_QI11521 Arg-DCA
C18n_QI10457	H4004C3	141122	CD	Thr-CA	C18n	QI10457	141123	C18n_QI10457 Thr-CA
C18n_QI10784	H4004C3	389	CD	Lys-DCA	C18n	QI10784	390	C18n_QI10784 Lys-DCA
C18n_QI9513	H4004C3	0	CD	Ala-CA	C18n	QI9513	1	C18n_QI9513 Ala-CA
C18n_QI12005	H4004C3	70997	CD	Tyr-CA	C18n	QI12005	70998	C18n_QI12005 Tyr-CA
C18n_QI11526	H4004C3	38879	CD	Citrulline-CDCA	C18n	QI11526	38880	C18n_QI11526 Citrulline-CDCA
C18n_QI10373	H4004C3	46947	CD	Asn-CDCA	C18n	QI10373	46948	C18n_QI10373 Asn-CDCA
C18n_QI11692	H4004C3	83422	CD	Tyr-HDCA/UDCA	C18n	QI11692	83423	C18n_QI11692 Tyr-HDCA/UDCA
C18n_QI10374	H4004C3	187906	CD	Asn-DCA	C18n	QI10374	187907	C18n_QI10374 Asn-DCA
C18n_QI11527	H4004C3	116380	CD	Citrulline-DCA	C18n	QI11527	116381	C18n_QI11527 Citrulline-DCA
C18n_QI10778	H4004C3	143649	CD	Gln-CDCA	C18n	QI10778	143650	C18n_QI10778 Gln-CDCA
C18n_QI10399	H4004C3	33019	CD	Asp-CDCA	C18n	QI10399	33020	C18n_QI10399 Asp-CDCA
C18n_QI10802	H4004C3	515594	CD	Glu-CDCA	C18n	QI10802	515595	C18n_QI10802 Glu-CDCA
C18n_QI11294	H4004C3	0	CD	Met-CA	C18n	QI11294	1	C18n_QI11294 Met-CA
C18n_QI9994	H4004C3	28389	CD	Thr-CDCA	C18n	QI9994	28390	C18n_QI9994 Thr-CDCA
C18n_QI10398	H4004C3	284281	CD	Asp-DCA	C18n	QI10398	284282	C18n_QI10398 Asp-DCA
C18n_QI10405	H4004C3	26950	CD	Val-CA	C18n	QI10405	26951	C18n_QI10405 Val-CA
C18n_QI10801	H4004C3	1743197	CD	Glu-DCA	C18n	QI10801	1743198	C18n_QI10801 Glu-DCA
C18n_QI9995	H4004C3	358482	CD	Thr-DCA	C18n	QI9995	358483	C18n_QI9995 Thr-DCA
C18n_QI12361	H4004C3	47102	CD	Trp-CA	C18n	QI12361	47103	C18n_QI12361 Trp-CA
C18n_QI8994	H4004C3	174551	CD	Ala-CDCA	C18n	QI8994	174552	C18n_QI8994 Ala-CDCA
C18n_QI11693	H4004C3	186093	CD	Tyr-CDCA	C18n	QI11693	186094	C18n_QI11693 Tyr-CDCA
C18n_QI10806	H4004C3	195656	CD	Ile/Leu-CA	C18n	QI10806	195657	C18n_QI10806 Ile/Leu-CA
C18n_QI11694	H4004C3	1666727	CD	Phe-CA	C18n	QI11694	1666728	C18n_QI11694 Phe-CA
C18n_QI8995	H4004C3	227311	CD	Ala-DCA	C18n	QI8995	227312	C18n_QI8995 Ala-DCA
C18n_QI9918	H4004C3	6386	CD	Val-CDCA	C18n	QI9918	6387	C18n_QI9918 Val-CDCA
C18n_QI10866	H4004C3	435931	CD	Met-CDCA	C18n	QI10866	435932	C18n_QI10866 Met-CDCA
C18n_QI10866	H4004C3	435931	CD	Met-DCA	C18n	QI10866	435932	C18n_QI10866 Met-DCA
C18n_QI12103	H4004C3	52586	CD	Trp-CDCA	C18n	QI12103	52587	C18n_QI12103 Trp-CDCA
C18n_QI9921	H4004C3	186763	CD	Val-DCA	C18n	QI9921	186764	C18n_QI9921 Val-DCA
C18n_QI12102	H4004C3	249304	CD	Trp-DCA	C18n	QI12102	249305	C18n_QI12102 Trp-DCA
C18n_QI11299	H4004C3	234094	CD	Phe-CDCA	C18n	QI11299	234095	C18n_QI11299 Phe-CDCA
C18n_QI11298	H4004C3	861513	CD	Phe-DCA	C18n	QI11298	861514	C18n_QI11298 Phe-DCA
HILp_QI15154	H4004C3	1450433	CD	Glu-CDCA/DCA/HDCA/UDCA	HILIC-pos	QI15154	1450434	HILp_QI15154 Glu-CDCA/DCA/HDCA/UDCA
HILp_QI15157	H4004C3	31156	CD	Ile/Leu-CA	HILIC-pos	QI15157	31157	HILp_QI15157 Ile/Leu-CA
HILp_QI16278	H4004C3	46434	CD	Met-CA	HILIC-pos	QI16278	46435	HILp_QI16278 Met-CA
HILp_QI17283	H4004C3	93438	CD	Phe-CA	HILIC-pos	QI17283	93439	HILp_QI17283 Phe-CA
HILp_QI18645	H4004C3	11259	CD	Tyr-CA	HILIC-pos	QI18645	11260	HILp_QI18645 Tyr-CA
HILp_QI14419	H4004C3	405796	CD	Val-CA	HILIC-pos	QI14419	405797	HILp_QI14419 Val-CA
HILp_QI16248	H4004C3	1256823	CD	Glu-CA	HILIC-pos	QI16248	1256824	HILp_QI16248 Glu-CA
HILp_QI14402	H4004C3	7065	CD	Asn-CDCA/DCA/HDCA/UDCA	HILIC-pos	QI14402	7066	HILp_QI14402 Asn-CDCA/DCA/HDCA/UDCA
HILp_QI15172	H4004C3	7745	CD	Asn-CA	HILIC-pos	QI15172	7746	HILp_QI15172 Asn-CA
HILp_QI15045	H4004C3	128612	CD	Gln-CDCA/DCA/UDCA	HILIC-pos	QI15045	128613	HILp_QI15045 Gln-CDCA/DCA/UDCA
HILp_QI14469	H4004C3	42285	CD	Thr-CA	HILIC-pos	QI14469	42286	HILp_QI14469 Thr-CA
HILp_QI16191	H4004C3	1113	CD	Gln-CA	HILIC-pos	QI16191	1114	HILp_QI16191 Gln-CA
HILp_QI16850	H4004C3	2457843	CD	Arg-CDCA/DCA	HILIC-pos	QI16850	2457844	HILp_QI16850 Arg-CDCA/DCA
HILp_QI15046	H4004C3	339237	CD	Lys-CDCA/DCA	HILIC-pos	QI15046	339238	HILp_QI15046 Lys-CDCA/DCA
HILp_QI16675	H4004C3	36159	CD	His-CA	HILIC-pos	QI16675	36160	HILp_QI16675 His-CA
C18n_QI11461	M2008C14	23745	CD	His-CA	C18n	QI11461	23746	C18n_QI11461 His-CA
C18n_QI11830	M2008C14	0	CD	Arg-CA	C18n	QI11830	1	C18n_QI11830 Arg-CA
C18n_QI11220	M2008C14	36758	CD	Lys-CA	C18n	QI11220	36759	C18n_QI11220 Lys-CA
C18n_QI10779	M2008C14	1055	CD	Gln-HDCA/UDCA	C18n	QI10779	1056	C18n_QI10779 Gln-HDCA/UDCA
C18n_QI10829	M2008C14	10857	CD	Asn-CA	C18n	QI10829	10858	C18n_QI10829 Asn-CA
C18n_QI11844	M2008C14	380	CD	Citrulline-CA	C18n	QI11844	381	C18n_QI11844 Citrulline-CA
C18n_QI11215	M2008C14	48261	CD	Gln-CA	C18n	QI11215	48262	C18n_QI11215 Gln-CA
C18n_QI11040	M2008C14	16746	CD	His-CDCA	C18n	QI11040	16747	C18n_QI11040 His-CDCA
C18n_QI10864	M2008C14	9647	CD	Asp-CA	C18n	QI10864	9648	C18n_QI10864 Asp-CA
C18n_QI11041	M2008C14	66123	CD	His-DCA	C18n	QI11041	66124	C18n_QI11041 His-DCA
C18n_QI10785	M2008C14	65482	CD	Lys-CDCA	C18n	QI10785	65483	C18n_QI10785 Lys-CDCA
C18n_QI11229	M2008C14	75570	CD	Glu-CA	C18n	QI11229	75571	C18n_QI11229 Glu-CA
C18n_QI11521	M2008C14	36479	CD	Arg-DCA	C18n	QI11521	36480	C18n_QI11521 Arg-DCA
C18n_QI10457	M2008C14	1171	CD	Thr-CA	C18n	QI10457	1172	C18n_QI10457 Thr-CA
C18n_QI10784	M2008C14	21009	CD	Lys-DCA	C18n	QI10784	21010	C18n_QI10784 Lys-DCA
C18n_QI9513	M2008C14	0	CD	Ala-CA	C18n	QI9513	1	C18n_QI9513 Ala-CA
C18n_QI12005	M2008C14	88653	CD	Tyr-CA	C18n	QI12005	88654	C18n_QI12005 Tyr-CA
C18n_QI11526	M2008C14	0	CD	Citrulline-CDCA	C18n	QI11526	1	C18n_QI11526 Citrulline-CDCA
C18n_QI10373	M2008C14	9067	CD	Asn-CDCA	C18n	QI10373	9068	C18n_QI10373 Asn-CDCA
C18n_QI11692	M2008C14	25361	CD	Tyr-HDCA/UDCA	C18n	QI11692	25362	C18n_QI11692 Tyr-HDCA/UDCA
C18n_QI10374	M2008C14	37934	CD	Asn-DCA	C18n	QI10374	37935	C18n_QI10374 Asn-DCA
C18n_QI11527	M2008C14	2301	CD	Citrulline-DCA	C18n	QI11527	2302	C18n_QI11527 Citrulline-DCA
C18n_QI10778	M2008C14	17328	CD	Gln-CDCA	C18n	QI10778	17329	C18n_QI10778 Gln-CDCA
C18n_QI10399	M2008C14	0	CD	Asp-CDCA	C18n	QI10399	1	C18n_QI10399 Asp-CDCA
C18n_QI10802	M2008C14	18779	CD	Glu-CDCA	C18n	QI10802	18780	C18n_QI10802 Glu-CDCA
C18n_QI11294	M2008C14	124	CD	Met-CA	C18n	QI11294	125	C18n_QI11294 Met-CA
C18n_QI9994	M2008C14	0	CD	Thr-CDCA	C18n	QI9994	1	C18n_QI9994 Thr-CDCA
C18n_QI10398	M2008C14	5545	CD	Asp-DCA	C18n	QI10398	5546	C18n_QI10398 Asp-DCA
C18n_QI10405	M2008C14	9754	CD	Val-CA	C18n	QI10405	9755	C18n_QI10405 Val-CA
C18n_QI10801	M2008C14	110654	CD	Glu-DCA	C18n	QI10801	110655	C18n_QI10801 Glu-DCA
C18n_QI9995	M2008C14	7324	CD	Thr-DCA	C18n	QI9995	7325	C18n_QI9995 Thr-DCA
C18n_QI12361	M2008C14	43515	CD	Trp-CA	C18n	QI12361	43516	C18n_QI12361 Trp-CA
C18n_QI8994	M2008C14	1562	CD	Ala-CDCA	C18n	QI8994	1563	C18n_QI8994 Ala-CDCA
C18n_QI11693	M2008C14	83008	CD	Tyr-CDCA	C18n	QI11693	83009	C18n_QI11693 Tyr-CDCA
C18n_QI10806	M2008C14	13490	CD	Ile/Leu-CA	C18n	QI10806	13491	C18n_QI10806 Ile/Leu-CA
C18n_QI11694	M2008C14	935174	CD	Phe-CA	C18n	QI11694	935175	C18n_QI11694 Phe-CA
C18n_QI8995	M2008C14	49	CD	Ala-DCA	C18n	QI8995	50	C18n_QI8995 Ala-DCA
C18n_QI9918	M2008C14	0	CD	Val-CDCA	C18n	QI9918	1	C18n_QI9918 Val-CDCA
C18n_QI10866	M2008C14	649643	CD	Met-CDCA	C18n	QI10866	649644	C18n_QI10866 Met-CDCA
C18n_QI10866	M2008C14	649643	CD	Met-DCA	C18n	QI10866	649644	C18n_QI10866 Met-DCA
C18n_QI12103	M2008C14	457	CD	Trp-CDCA	C18n	QI12103	458	C18n_QI12103 Trp-CDCA
C18n_QI9921	M2008C14	42332	CD	Val-DCA	C18n	QI9921	42333	C18n_QI9921 Val-DCA
C18n_QI12102	M2008C14	76077	CD	Trp-DCA	C18n	QI12102	76078	C18n_QI12102 Trp-DCA
C18n_QI11299	M2008C14	108085	CD	Phe-CDCA	C18n	QI11299	108086	C18n_QI11299 Phe-CDCA
C18n_QI11298	M2008C14	472574	CD	Phe-DCA	C18n	QI11298	472575	C18n_QI11298 Phe-DCA
HILp_QI15154	M2008C14	283093	CD	Glu-CDCA/DCA/HDCA/UDCA	HILIC-pos	QI15154	283094	HILp_QI15154 Glu-CDCA/DCA/HDCA/UDCA
HILp_QI15157	M2008C14	0	CD	Ile/Leu-CA	HILIC-pos	QI15157	1	HILp_QI15157 Ile/Leu-CA
HILp_QI16278	M2008C14	2075510	CD	Met-CA	HILIC-pos	QI16278	2075511	HILp_QI16278 Met-CA
HILp_QI17283	M2008C14	0	CD	Phe-CA	HILIC-pos	QI17283	1	HILp_QI17283 Phe-CA
HILp_QI18645	M2008C14	0	CD	Tyr-CA	HILIC-pos	QI18645	1	HILp_QI18645 Tyr-CA
HILp_QI14419	M2008C14	0	CD	Val-CA	HILIC-pos	QI14419	1	HILp_QI14419 Val-CA
HILp_QI16248	M2008C14	2585	CD	Glu-CA	HILIC-pos	QI16248	2586	HILp_QI16248 Glu-CA
HILp_QI14402	M2008C14	0	CD	Asn-CDCA/DCA/HDCA/UDCA	HILIC-pos	QI14402	1	HILp_QI14402 Asn-CDCA/DCA/HDCA/UDCA
HILp_QI15172	M2008C14	20793	CD	Asn-CA	HILIC-pos	QI15172	20794	HILp_QI15172 Asn-CA
HILp_QI15045	M2008C14	0	CD	Gln-CDCA/DCA/UDCA	HILIC-pos	QI15045	1	HILp_QI15045 Gln-CDCA/DCA/UDCA
HILp_QI14469	M2008C14	4399	CD	Thr-CA	HILIC-pos	QI14469	4400	HILp_QI14469 Thr-CA
HILp_QI16191	M2008C14	0	CD	Gln-CA	HILIC-pos	QI16191	1	HILp_QI16191 Gln-CA
HILp_QI16850	M2008C14	93690	CD	Arg-CDCA/DCA	HILIC-pos	QI16850	93691	HILp_QI16850 Arg-CDCA/DCA
HILp_QI15046	M2008C14	19774	CD	Lys-CDCA/DCA	HILIC-pos	QI15046	19775	HILp_QI15046 Lys-CDCA/DCA
HILp_QI16675	M2008C14	52532	CD	His-CA	HILIC-pos	QI16675	52533	HILp_QI16675 His-CA
C18n_QI11461	H4008C1	196	nonIBD	His-CA	C18n	QI11461	197	C18n_QI11461 His-CA
C18n_QI11830	H4008C1	0	nonIBD	Arg-CA	C18n	QI11830	1	C18n_QI11830 Arg-CA
C18n_QI11220	H4008C1	1678	nonIBD	Lys-CA	C18n	QI11220	1679	C18n_QI11220 Lys-CA
C18n_QI10779	H4008C1	1151	nonIBD	Gln-HDCA/UDCA	C18n	QI10779	1152	C18n_QI10779 Gln-HDCA/UDCA
C18n_QI10829	H4008C1	13298	nonIBD	Asn-CA	C18n	QI10829	13299	C18n_QI10829 Asn-CA
C18n_QI11844	H4008C1	0	nonIBD	Citrulline-CA	C18n	QI11844	1	C18n_QI11844 Citrulline-CA
C18n_QI11215	H4008C1	76212	nonIBD	Gln-CA	C18n	QI11215	76213	C18n_QI11215 Gln-CA
C18n_QI11040	H4008C1	2845	nonIBD	His-CDCA	C18n	QI11040	2846	C18n_QI11040 His-CDCA
C18n_QI10864	H4008C1	3062	nonIBD	Asp-CA	C18n	QI10864	3063	C18n_QI10864 Asp-CA
C18n_QI11041	H4008C1	57982	nonIBD	His-DCA	C18n	QI11041	57983	C18n_QI11041 His-DCA
C18n_QI10785	H4008C1	26971	nonIBD	Lys-CDCA	C18n	QI10785	26972	C18n_QI10785 Lys-CDCA
C18n_QI11229	H4008C1	63262	nonIBD	Glu-CA	C18n	QI11229	63263	C18n_QI11229 Glu-CA
C18n_QI11521	H4008C1	7959	nonIBD	Arg-DCA	C18n	QI11521	7960	C18n_QI11521 Arg-DCA
C18n_QI10457	H4008C1	2250	nonIBD	Thr-CA	C18n	QI10457	2251	C18n_QI10457 Thr-CA
C18n_QI10784	H4008C1	11172	nonIBD	Lys-DCA	C18n	QI10784	11173	C18n_QI10784 Lys-DCA
C18n_QI9513	H4008C1	0	nonIBD	Ala-CA	C18n	QI9513	1	C18n_QI9513 Ala-CA
C18n_QI12005	H4008C1	47267	nonIBD	Tyr-CA	C18n	QI12005	47268	C18n_QI12005 Tyr-CA
C18n_QI11526	H4008C1	0	nonIBD	Citrulline-CDCA	C18n	QI11526	1	C18n_QI11526 Citrulline-CDCA
C18n_QI10373	H4008C1	20870	nonIBD	Asn-CDCA	C18n	QI10373	20871	C18n_QI10373 Asn-CDCA
C18n_QI11692	H4008C1	67489	nonIBD	Tyr-HDCA/UDCA	C18n	QI11692	67490	C18n_QI11692 Tyr-HDCA/UDCA
C18n_QI10374	H4008C1	37647	nonIBD	Asn-DCA	C18n	QI10374	37648	C18n_QI10374 Asn-DCA
C18n_QI11527	H4008C1	1146	nonIBD	Citrulline-DCA	C18n	QI11527	1147	C18n_QI11527 Citrulline-DCA
C18n_QI10778	H4008C1	39021	nonIBD	Gln-CDCA	C18n	QI10778	39022	C18n_QI10778 Gln-CDCA
C18n_QI10399	H4008C1	0	nonIBD	Asp-CDCA	C18n	QI10399	1	C18n_QI10399 Asp-CDCA
C18n_QI10802	H4008C1	9667	nonIBD	Glu-CDCA	C18n	QI10802	9668	C18n_QI10802 Glu-CDCA
C18n_QI11294	H4008C1	12	nonIBD	Met-CA	C18n	QI11294	13	C18n_QI11294 Met-CA
C18n_QI9994	H4008C1	0	nonIBD	Thr-CDCA	C18n	QI9994	1	C18n_QI9994 Thr-CDCA
C18n_QI10398	H4008C1	11805	nonIBD	Asp-DCA	C18n	QI10398	11806	C18n_QI10398 Asp-DCA
C18n_QI10405	H4008C1	2247	nonIBD	Val-CA	C18n	QI10405	2248	C18n_QI10405 Val-CA
C18n_QI10801	H4008C1	210132	nonIBD	Glu-DCA	C18n	QI10801	210133	C18n_QI10801 Glu-DCA
C18n_QI9995	H4008C1	8041	nonIBD	Thr-DCA	C18n	QI9995	8042	C18n_QI9995 Thr-DCA
C18n_QI12361	H4008C1	1559	nonIBD	Trp-CA	C18n	QI12361	1560	C18n_QI12361 Trp-CA
C18n_QI8994	H4008C1	6089	nonIBD	Ala-CDCA	C18n	QI8994	6090	C18n_QI8994 Ala-CDCA
C18n_QI11693	H4008C1	215928	nonIBD	Tyr-CDCA	C18n	QI11693	215929	C18n_QI11693 Tyr-CDCA
C18n_QI10806	H4008C1	3510	nonIBD	Ile/Leu-CA	C18n	QI10806	3511	C18n_QI10806 Ile/Leu-CA
C18n_QI11694	H4008C1	510669	nonIBD	Phe-CA	C18n	QI11694	510670	C18n_QI11694 Phe-CA
C18n_QI8995	H4008C1	41418	nonIBD	Ala-DCA	C18n	QI8995	41419	C18n_QI8995 Ala-DCA
C18n_QI9918	H4008C1	0	nonIBD	Val-CDCA	C18n	QI9918	1	C18n_QI9918 Val-CDCA
C18n_QI10866	H4008C1	29993	nonIBD	Met-CDCA	C18n	QI10866	29994	C18n_QI10866 Met-CDCA
C18n_QI10866	H4008C1	29993	nonIBD	Met-DCA	C18n	QI10866	29994	C18n_QI10866 Met-DCA
C18n_QI12103	H4008C1	1645	nonIBD	Trp-CDCA	C18n	QI12103	1646	C18n_QI12103 Trp-CDCA
C18n_QI9921	H4008C1	6089	nonIBD	Val-DCA	C18n	QI9921	6090	C18n_QI9921 Val-DCA
C18n_QI12102	H4008C1	110386	nonIBD	Trp-DCA	C18n	QI12102	110387	C18n_QI12102 Trp-DCA
C18n_QI11299	H4008C1	113685	nonIBD	Phe-CDCA	C18n	QI11299	113686	C18n_QI11299 Phe-CDCA
C18n_QI11298	H4008C1	196292	nonIBD	Phe-DCA	C18n	QI11298	196293	C18n_QI11298 Phe-DCA
HILp_QI15154	H4008C1	64987	nonIBD	Glu-CDCA/DCA/HDCA/UDCA	HILIC-pos	QI15154	64988	HILp_QI15154 Glu-CDCA/DCA/HDCA/UDCA
HILp_QI15157	H4008C1	572	nonIBD	Ile/Leu-CA	HILIC-pos	QI15157	573	HILp_QI15157 Ile/Leu-CA
HILp_QI16278	H4008C1	0	nonIBD	Met-CA	HILIC-pos	QI16278	1	HILp_QI16278 Met-CA
HILp_QI17283	H4008C1	0	nonIBD	Phe-CA	HILIC-pos	QI17283	1	HILp_QI17283 Phe-CA
HILp_QI18645	H4008C1	828	nonIBD	Tyr-CA	HILIC-pos	QI18645	829	HILp_QI18645 Tyr-CA
HILp_QI14419	H4008C1	883	nonIBD	Val-CA	HILIC-pos	QI14419	884	HILp_QI14419 Val-CA
HILp_QI16248	H4008C1	399	nonIBD	Glu-CA	HILIC-pos	QI16248	400	HILp_QI16248 Glu-CA
HILp_QI14402	H4008C1	0	nonIBD	Asn-CDCA/DCA/HDCA/UDCA	HILIC-pos	QI14402	1	HILp_QI14402 Asn-CDCA/DCA/HDCA/UDCA
HILp_QI15172	H4008C1	1269	nonIBD	Asn-CA	HILIC-pos	QI15172	1270	HILp_QI15172 Asn-CA
HILp_QI15045	H4008C1	3517	nonIBD	Gln-CDCA/DCA/UDCA	HILIC-pos	QI15045	3518	HILp_QI15045 Gln-CDCA/DCA/UDCA
HILp_QI14469	H4008C1	0	nonIBD	Thr-CA	HILIC-pos	QI14469	1	HILp_QI14469 Thr-CA
HILp_QI16191	H4008C1	2961	nonIBD	Gln-CA	HILIC-pos	QI16191	2962	HILp_QI16191 Gln-CA
HILp_QI16850	H4008C1	14358	nonIBD	Arg-CDCA/DCA	HILIC-pos	QI16850	14359	HILp_QI16850 Arg-CDCA/DCA
HILp_QI15046	H4008C1	9429	nonIBD	Lys-CDCA/DCA	HILIC-pos	QI15046	9430	HILp_QI15046 Lys-CDCA/DCA
HILp_QI16675	H4008C1	199106	nonIBD	His-CA	HILIC-pos	QI16675	199107	HILp_QI16675 His-CA
C18n_QI11461	C3002C5	18296	CD	His-CA	C18n	QI11461	18297	C18n_QI11461 His-CA
C18n_QI11830	C3002C5	0	CD	Arg-CA	C18n	QI11830	1	C18n_QI11830 Arg-CA
C18n_QI11220	C3002C5	240	CD	Lys-CA	C18n	QI11220	241	C18n_QI11220 Lys-CA
C18n_QI10779	C3002C5	88751	CD	Gln-HDCA/UDCA	C18n	QI10779	88752	C18n_QI10779 Gln-HDCA/UDCA
C18n_QI10829	C3002C5	141120	CD	Asn-CA	C18n	QI10829	141121	C18n_QI10829 Asn-CA
C18n_QI11844	C3002C5	19565	CD	Citrulline-CA	C18n	QI11844	19566	C18n_QI11844 Citrulline-CA
C18n_QI11215	C3002C5	376259	CD	Gln-CA	C18n	QI11215	376260	C18n_QI11215 Gln-CA
C18n_QI11040	C3002C5	38449	CD	His-CDCA	C18n	QI11040	38450	C18n_QI11040 His-CDCA
C18n_QI10864	C3002C5	100507	CD	Asp-CA	C18n	QI10864	100508	C18n_QI10864 Asp-CA
C18n_QI11041	C3002C5	216387	CD	His-DCA	C18n	QI11041	216388	C18n_QI11041 His-DCA
C18n_QI10785	C3002C5	32417	CD	Lys-CDCA	C18n	QI10785	32418	C18n_QI10785 Lys-CDCA
C18n_QI11229	C3002C5	519780	CD	Glu-CA	C18n	QI11229	519781	C18n_QI11229 Glu-CA
C18n_QI11521	C3002C5	44042	CD	Arg-DCA	C18n	QI11521	44043	C18n_QI11521 Arg-DCA
C18n_QI10457	C3002C5	165998	CD	Thr-CA	C18n	QI10457	165999	C18n_QI10457 Thr-CA
C18n_QI10784	C3002C5	0	CD	Lys-DCA	C18n	QI10784	1	C18n_QI10784 Lys-DCA
C18n_QI9513	C3002C5	58785	CD	Ala-CA	C18n	QI9513	58786	C18n_QI9513 Ala-CA
C18n_QI12005	C3002C5	104205	CD	Tyr-CA	C18n	QI12005	104206	C18n_QI12005 Tyr-CA
C18n_QI11526	C3002C5	38592	CD	Citrulline-CDCA	C18n	QI11526	38593	C18n_QI11526 Citrulline-CDCA
C18n_QI10373	C3002C5	218916	CD	Asn-CDCA	C18n	QI10373	218917	C18n_QI10373 Asn-CDCA
[truncated: 30,761 more rows]

## Sheet: Fig. 3b
filename	Thr-CA	Glu-CA	Glu-CDCA	Leu-CA	Trp-CA	Met-CDCA	Trp-CDCA	Phe-CDCA	Glu-DCA	Tyr-DCA	Ile-CA	Met-DCA	Phe-DCA
100_BB11_01_64042.mzXML	0.205478	0.159561	0.0536084	0.0423734	0.071413	0	0.00431653	0.00512363	0.113703	0.0475926	0.0103986	0.014861	0.0431552
101_GC3_01_64160.mzXML	0.0939946	0.102884	0.0253318	0.0236733	0.0196042	0	0.00153851	0.000357402	0.0128163	0.00462846	0.00892642	0.000614304	0.00365825
102_BC11_01_64056.mzXML	12.7394	1.05145	0.219689	0.136676	0.636293	0	0	0.0207275	0.0452961	0.032605	0.0244099	0.00684623	0.0277789
103_GD3_01_64173.mzXML	0.146583	0.104476	0.0433689	0.0308924	0.023834	0.000342945	0.000371384	0.000502352	0.0217154	0.0079465	0.00976907	0.00144288	0.0109737
104_GH3_01_64226.mzXML	0.0819382	0.0899687	0.0382508	0.0236053	0.0328882	0.00143076	0.00559325	0.00687143	0.045023	0.0664109	0.0109431	0.00769746	0.039523
105_GE2_01_64186.mzXML	0.199351	0.159199	0.0672651	0.0643631	0.0618975	0	0.0121959	0.0101121	0.193493	0.121928	0.03953	0.0308814	0.0880592
106_GA4_01_64134.mzXML	0.186977	0.543179	0.149643	0.0537214	0.0228521	0.00433387	0.01343	0.0210382	0.133901	0.0379954	0.0352526	0.00557907	0.0410006
107_GB4_01_64148.mzXML	12.9664	1.38586	0.177558	0.0747639	0.288155	0	0	0.000280916	0	0	0.00023624	0.000925031	0.00964323
108_GC4_01_64161.mzXML	0.153417	0.159819	0.065572	0.108372	0.0460395	0.00287171	0.0103629	0.0964685	0.0893004	0.0914567	0.0812046	0.00978792	3.9791
109_GD4_01_64174.mzXML	0.140196	0.146189	0.032977	0.0328602	0.0308133	0.00121544	0.00356053	0.00566209	0.0403282	0.043637	0.0151843	0.0049273	0.0303192
10_BD1_01_64059.mzXML	0.108351	0.62538	0.078723	0.0856445	0.0595827	0.00260943	0.0158489	0.0417842	0.00998843	0.0327947	0.0614494	0.000734779	0.0013122
110_GE4_01_64188.mzXML	0.156678	1.71959	0.291293	0.458751	0.190144	0.0349617	0.0289009	0.0752393	0.00832667	0.172725	0.410765	0.000362566	0.00137952
111_GF4_01_64201.mzXML	0.126159	0.092808	0.0399501	0.0237777	0.0216272	0	0.00348264	0.00271773	0.023624	0.0343437	0	0.00146257	0.0198636
112_GG4_01_64214.mzXML	0.111409	0.08076	0.0369023	0.025399	0.0598977	0.00290885	0.00218705	0.0114568	0.0335049	0.0146599	0.0041357	0.000773011	0.0165994
113_BD11_01_64070.mzXML	0.142376	0.118657	0.0448291	0.0376091	0.121608	0	0.0050255	0.00244207	0.0307537	0.0899768	0.00255527	0	0.0550361
114_BE11_01_64085.mzXML	0.198053	0.167046	0.0483244	0.0250658	0.0234925	0.000295461	0.00240726	0.000998146	0.0477179	0.00479646	0	0.000319001	0.00219765
115_BF11_01_64099.mzXML	9.23086	1.26065	0.126278	0.0615402	0.215597	0.00153949	0	0.00341776	0.00293329	0.00435499	0.00885721	0.000824243	0.000491346
116_GH4_01_64227.mzXML	0.0781078	0.144275	0.043948	0.0198594	0.0260284	0.00503517	0.00698341	0.00907825	0.0378305	0.0440044	0.00899529	0.00633306	0.0334898
117_BG11_01_64113.mzXML	0.104786	0.0600803	0.028628	0.0203054	0.024691	0.000848819	0.00217851	0.00195203	0.0465343	0.0262415	0.00427477	0.00161391	0.0170024
118_BH11_01_64127.mzXML	0.109034	0.262793	0.0621669	0.0251316	0.033349	0.00143984	0.00683212	0.00759313	0.00770607	0.00533288	0.0113878	0.000626911	0.00041775
119_GA5_01_64135.mzXML	0.0714843	0.0504908	0.0300535	0.0137912	0.0169687	0.0014027	0.00221464	0.000592635	0.017546	0.00227772	0.0013467	0.0024243	0.00337768
11_BE1_01_64074.mzXML	0.0739842	0.0948686	0.0373158	0.0233272	0.023644	0.00287932	0.00274099	0.00628337	0.102738	0.117117	0.0118935	0.0120991	0.0419976
120_GB5_01_64149.mzXML	0.246477	0.198579	0.064772	0.049594	0.219781	0	0.00320976	0.00723074	0.52159	0.111876	0	0.0763461	0.0992871
121_GC5_01_64162.mzXML	0.13404	0.104322	0.0952606	0.0199121	0.0228957	0.00111291	0.00263766	0.00139365	0.0270605	0.0204022	0.00113249	0.00194712	0.0290928
122_GD5_01_64175.mzXML	0.111459	0.93347	0.230641	0.0309848	0.0328122	0.00164273	0.0347693	0.0212489	0.0100942	0.00478367	0.0175429	0.00015885	0.000686678
123_GE5_01_64189.mzXML	0.260356	1.06016	0.18227	0.0620905	0.0727153	0.00225714	0.0103858	0.0167513	0.24828	0.102586	0.0402718	0.0144818	0.0420639
124_GF5_01_64202.mzXML	0.146588	0.327728	0.0344265	0.0276224	0.022202	0	0.00218386	0.000489076	0.023971	0.0109531	0.00665701	0.00261915	0.011628
125_GE3_01_64187.mzXML	0.219971	0.139186	0.0573508	0.0497658	0.260173	0.00102532	0.0065027	0.00855019	0.0351371	0.0174658	0.00447362	0	0.0163842
126_GF3_01_64200.mzXML	0.106886	0.0695757	0.0325666	0.0452896	0.0257984	0.000219548	0.00319489	0.00260639	0.0515851	0.0236499	0.0262524	0.000344091	0.0159751
127_GG3_01_64213.mzXML	0.176198	2.93271	0.704096	2.07264	0.139335	0.073517	0.0292237	0.245386	0.00929339	0.382639	1.87635	0	0.00237155
128_GG9_01_64220.mzXML	0.0678407	0.0711468	0.0233128	0.0246577	0.0380927	0.00498122	0.0191233	0.0103904	0.00554537	0.00695254	0.0126284	0.000934304	0.000210069
129_GG5_01_64215.mzXML	6.08375	1.38788	0.103364	0.0600462	0.201687	0	0.00226747	0.00233905	0.143756	0.0708147	0.00735852	0.0110764	0.0386113
12_BF1_01_64088.mzXML	0.0892313	0.0609183	0.0203745	0.0161994	0.0327641	0.00144468	0.00158446	0.000806731	0.0119858	0.0085916	0.0035229	0.00337708	0.0076417
130_GH5_01_64228.mzXML	0.0984817	0.0646904	0.0257835	0.0254297	0.0407453	0.00218795	0.00224933	0.00115254	0.0487113	0.0183499	0.00897833	0.00399216	0.0180412
131_GA6_01_64136.mzXML	0.135586	0.13564	0.0456145	0.0256892	0.0384059	0.000609479	0.00663996	0.00544158	0.0294328	0.0754751	0.0124424	0.00038869	0.050215
132_GB6_01_64150.mzXML	0.256785	0.137308	0.0474418	0.039172	0.0774471	0.0021098	0.000917058	0.0019839	0.0241616	0.0155585	0.0174243	0.00360228	0.0114946
133_GC6_01_64163.mzXML	0.173323	0.150465	0.0432387	0.0329661	0.261881	0.000754559	0.00214808	0.00195426	0.0879511	0.0497184	0.00800287	0.00662565	0.0287795
134_GD6_01_64176.mzXML	0.135479	0.0983435	0.0366058	0.028331	0.0261159	0.00069366	0.00158536	0.00115737	0.0503115	0.00992095	0.00820907	0.00467764	0.00649654
135_GE6_01_64190.mzXML	0.159265	0.483029	0.0452173	0.0373405	0.0736053	0.000466054	0.0032554	0.00126198	0.12255	0.0665354	0.0169256	0.0072657	0.065691
136_GF6_01_64203.mzXML	0.148137	0.305591	0.185357	0.0414101	0.0349175	0.00331485	0.00849883	0.0134365	0.172657	0.0490955	0.0283032	0.00998334	0.0473247
137_GG6_01_64216.mzXML	0.191058	2.0103	0.897451	0.0691489	0.0441093	0.0165623	0.00863979	0.0359892	0.715919	0.120451	0.0502399	0.0316002	0.0724311
138_GH6_01_64229.mzXML	3.87232	1.15447	0.0704572	0.0261563	0.0548714	0.00442527	0.00443962	0.00738742	0.0296126	0.0178487	0.00664627	0.00164674	0.00825852
139_GA7_01_64138.mzXML	0.0511749	0.042808	0.0184054	0.0155292	0.0176898	0.000852967	0.0014055	0.000639741	0.00819941	0.00248394	0	0.00105216	0.0042555
13_BG1_01_64102.mzXML	0.0382158	0.131604	0.0541022	0.0426631	0.0667219	0.00399641	0.00614034	0.0306582	0.00467068	0.0536046	0.0306654	0	0.000287287
140_GB7_01_64152.mzXML	0.158629	0.101808	0.0476191	0.0455916	0.117709	0	0.00948851	0.00516953	0.0377474	0.0771828	0.00715662	0	0.0307195
141_GC7_01_64165.mzXML	0.108992	0.0966114	0.0361191	0.0333442	0.0691915	0.00151697	0.00280855	0.00480561	0.0642755	0.084612	0.0177861	0.00833915	0.0401291
142_GD7_01_64178.mzXML	0.175171	0.147623	0.0447121	0.0509023	0.057689	0	0.00448715	0.012753	0.236587	0.193898	0.00325626	0.010819	0.243209
143_GE7_01_64192.mzXML	0.864838	0.56833	0.0262656	0.0288106	0.0405856	0.00137	0.00185848	0.00199445	0.0281832	0.0155476	0.00869032	0.00144126	0.00933742
144_GF7_01_64205.mzXML	0.0742422	0.17582	0.0633718	0.318079	0.109105	0.0026961	0.0295944	0.0339391	0.00528117	0.0881884	0.261361	0.000138236	0.000801079
145_GG7_01_64218.mzXML	0.345151	0.221439	0.0265374	0.033289	0.0254813	0	0.00252082	0.00119046	0.0242829	0.0178611	0.0158256	0.00215045	0.0132533
146_GB10_01_64155.mzXML	0.114015	0.1024	0.0486218	0.0237095	0.202203	0.00172848	0.00144506	0.00140961	0.0196914	0.0463833	0.00548159	0.011763	0.058068
147_GH7_01_64231.mzXML	0.0923905	0.0920139	0.0215881	0.0217555	0.0387247	0.000348064	0.00137886	0.00273215	0.0207789	0.00450126	0.00143481	0.000299511	0.0136815
148_GA8_01_64139.mzXML	0.109442	0.0890615	0.039341	0.0353126	0.0254342	0.00453974	0.00388986	0.00639958	0.0930249	0.0641129	0.0166172	0.0338584	0.0368575
149_GB8_01_64153.mzXML	0.29458	0.926083	0.436281	0.139772	0.0356629	0.011782	0.00833524	0.0752576	0.629146	0.606853	0.102971	0.0343187	0.445522
14_BH1_01_64116.mzXML	0.367684	1.76057	0.382305	0.0337042	0.0848693	0.0535138	0.0516009	0.0324977	0.0148091	0.100086	0.0289703	0.000923034	0.00188676
150_GC8_01_64166.mzXML	0.0653392	0.0483415	0.0189013	0.0204565	0.0230846	0.000316565	0.000545674	0.00164188	0.0193404	0.00391174	0.000268272	0.000550518	0.00441259
151_GD8_01_64179.mzXML	0.178729	0.174643	0.129263	0.0368222	0.0449074	0.00137714	0.00523582	0.00855728	0.243034	0.18442	0.0131425	0.010669	0.170927
152_GE8_01_64193.mzXML	0.15815	0.118339	0.0401355	0.0320266	0.0438385	0.00118851	0.00312297	0.00131099	0.0274885	0.023901	0.0105754	0.0057041	0.0215795
153_GF8_01_64206.mzXML	0.142851	2.62745	0.71145	0.679962	0.369946	0.164633	0.0393082	0.855395	0.106444	1.15925	0.601078	0.0737179	0.902501
154_GH9_01_64233.mzXML	0.0854487	0.0981425	0.0356841	0.0189198	0.0953853	0.00137884	0.00212063	0.00226245	0.15073	0.0204226	0.00158852	0.00399127	0.0112919
155_GA10_01_64141.mzXML	0.0737587	0.0823654	0.0307306	0.0144414	0.0147874	0.000244458	0.00116681	0.00192512	0.0260471	0.0231894	0.00322519	0.0026722	0.0313369
156_GG8_01_64219.mzXML	9.75864	1.21462	0.121196	0.0543764	0.223207	0	0	0.00123775	0.0152271	0.00300821	0.00505222	0.00176438	0.00341323
157_GH8_01_64232.mzXML	0.137722	0.0843851	0.0277771	0.0235954	0.0264796	0	0.00237235	0.000963914	0.0187734	0.00675423	0.000237057	0.000613573	0.00531769
158_GC10_01_64168.mzXML	0.129996	0.101781	0.0497877	0.0209095	0.0309056	0.00417354	0.00388859	0.00284574	0.0318597	0.00763567	0.0036645	0.00282998	0.00376225
159_GD10_01_64181.mzXML	0.274103	2.55276	0.803974	0.461354	0.414558	0.0675621	0.0533061	0.114348	0.00828795	0.0855558	0.405553	0.00084327	0.00315362
15_BA2_01_64018.mzXML	0.149949	0.101002	0.0291271	0.0188546	0.065687	0.000278451	0.000907577	0.000562694	0.0169128	0.00482178	0.000427718	9.45823e-05	0.00429943
160_GE10_01_64195.mzXML	0.211988	0.418683	0.170158	0.0287466	0.0181564	0.000705053	0.00433882	0.0147728	0.225022	0.179039	0.0180369	0.00753511	0.230352
161_GF10_01_64208.mzXML	0.1483	0.11099	0.0556882	0.0421048	0.0324382	0.00506701	0.00818533	0.0283219	0.0124116	0.0232675	0.0239621	0.00438255	0.0304501
162_GA9_01_64140.mzXML	0.0828304	0.221525	0.0491963	0.0295979	0.0311877	0.00186267	0.00367285	0.00459867	0.00713401	0.00751017	0.0177986	0.000322586	0.00050957
163_GG10_01_64221.mzXML	0.039985	0.0549783	0.0153041	0.0149953	0.0242328	0.000937646	0.00278825	0.00279811	0.00742355	0.00962506	0.00553348	0.000637575	0.00241713
164_GB9_01_64154.mzXML	0.172686	0.101176	0.0421216	0.0335053	0.152956	0.00169822	0.000952237	0.00185329	0.0844202	0.0688753	0.0156757	0.0077284	0.0530736
165_GC9_01_64167.mzXML	0.137231	0.0694923	0.039195	0.0344241	0.125493	0.000459623	0.0447158	0.0124027	0.00721464	0.00370526	0.0157095	0.000217054	0.00186194
166_GD9_01_64180.mzXML	0.464233	1.1602	0.246425	1.2906	0.0678927	0.328168	0.0160268	0.666335	0.012375	0.268961	1.08171	0.00492408	0.0645522
167_GE9_01_64194.mzXML	0.0920628	0.100546	0.0376402	0.0273699	0.0299539	0.00280887	0.00724712	0.0324033	0.0195768	0.044473	0.0103389	0.00296458	0.0626493
168_GF9_01_64207.mzXML	0.167512	1.04698	0.141056	0.345373	0.131678	0.0116469	0.0188599	0.0986735	0.0392781	0.19473	0.275115	0.00668853	0.0919691
16_BB2_01_64032.mzXML	0.0272753	0.0173106	0.00807372	0.00802336	0.0159787	0.000320607	0.00150207	0.000486689	0.00823287	0.01405	0.00110084	0.00224016	0.00680971
17_BC2_01_64046.mzXML	0.0849037	0.0758634	0.0310315	0.042536	0.0407631	0.000489022	0.00656261	0.00339187	0.0353922	0.0846341	0.0253069	0.00649656	0.028813
18_BD2_01_64060.mzXML	9.62918	1.92572	0.169233	0.184696	0.239162	0.0083439	0.000996873	0.0412114	0.0614689	0.146078	0.135329	0.0123095	0.0769293
19_BE2_01_64075.mzXML	0.0745497	0.0647897	0.0374799	0.0295388	0.0519083	0.0005185	0.010229	0.0101537	0.0151543	0.0656541	0.0156737	0.00468086	0.0868868
1_BA1_01_64016.mzXML	0.0787902	0.0523613	0.0182902	0.0166735	0.0344865	0.000546954	0.00260562	0.00201065	0.0282292	0.0236099	0.00055035	0.00362002	0.0154579
20_BF2_01_64089.mzXML	9.92385	1.24155	0.133839	0.0642499	0.256734	0.00331054	0.00561474	0.00968283	0.00179512	0.00086117	0.00637071	0.00177859	0.0010391
21_BG2_01_64103.mzXML	0.241191	2.21802	0.374266	0.518548	0.094421	0.0371722	0.0169729	0.0723344	0.00683998	0.0577117	0.419449	0.000517778	0.00141562
22_BH2_01_64117.mzXML	0.146081	0.0892808	0.0374588	0.0324787	0.0417388	0.00158233	0.00326916	0.00341002	0.0255541	0.0125394	0.00666454	0.00731223	0.0129418
23_BA3_01_64019.mzXML	0.122254	0.13444	0.07157	0.0208004	0.024828	0.00124361	0.0023688	0.000780901	0.0665605	0.0532507	0.00174073	0.00312024	0.0252713
24_BB3_01_64033.mzXML	0.142667	0.111979	0.0389234	0.0236911	0.026819	0.00178455	0.00479209	0.00368409	0.0245484	0.041944	0.000200203	0.0031566	0.0506637
25_BC3_01_64047.mzXML	0.14789	0.371423	0.135918	0.0422911	0.0555611	0.00850418	0.00995446	0.0206023	0.0556256	0.0832983	0.0243568	0.00918333	0.0255907
26_BD3_01_64061.mzXML	0.148442	0.341929	0.258475	0.0495764	0.0557203	0.0168438	0.00890002	0.0410765	0.127752	0.151035	0.0300008	0.0112965	0.152832
27_BE3_01_64076.mzXML	0.0931786	0.18845	0.116536	0.0578565	0.119133	0.0098694	0.00988992	0.0173345	0.0289097	0.11963	0.0432435	0.00332267	0.0374171
28_BF3_01_64090.mzXML	0.103483	0.110032	0.0307288	0.0155057	0.0247938	0	0.00106409	0.000952423	0.0214798	0.0338425	0.00353894	0.00198421	0.0169533
29_BG3_01_64104.mzXML	0.0966024	0.584163	0.255621	0.0946399	0.0758814	0.0257717	0.0135646	0.028318	0.00600717	0.0580637	0.0760882	0.000209779	0.000557993
2_BB1_01_64031.mzXML	0.163329	0.0999533	0.0396732	0.0301912	0.0286004	0.00329083	0.00341141	0.00117651	0.0853603	0.0360316	0.0080966	0.0149664	0.0253314
30_BH3_01_64118.mzXML	0.0254389	0.130256	0.0205484	0.0306924	0.041207	0.0142138	0.0221891	0.0430748	0.00605254	0.0132171	0.0212031	0.000377616	3.66056e-05
31_BA4_01_64020.mzXML	0.135795	1.0405	0.364322	0.121223	0.0946224	0.0426406	0.0287576	0.0512724	0.00944281	0.0299886	0.0861903	0.00075402	0.000556759
32_BB4_01_64034.mzXML	0.139617	0.529394	0.137396	0.0247866	0.0297347	0.0117805	0.00807408	0.0216306	0.00874309	0.0146724	0.0123751	0.00077606	0.000391535
33_BC4_01_64048.mzXML	0.186416	0.128006	0.0448358	0.0237416	0.0350774	0.00334039	0.00543591	0.0018672	0.0775467	0.0304982	0.00414694	0.003021	0.0195615
34_BD4_01_64062.mzXML	0.205829	0.120365	0.0481395	0.034959	0.104882	0.00336373	0.00253599	0.00120472	0.0641189	0.0620488	0.00769827	0.0106886	0.0227549
35_BE4_01_64077.mzXML	0.0454646	0.0238351	0.00849175	0.0055554	0.0137934	0.000406258	0.00031926	0.000208862	0.0100467	0.0170727	0	0.0093384	0.0159592
36_BF4_01_64091.mzXML	0.0871491	0.102175	0.0211879	0.0232389	0.18784	0.000617538	0.00262923	0.00356738	0.0480435	0.0666715	0.0100806	0.0112088	0.0274184
37_BG4_01_64105.mzXML	0.104097	0.346611	0.100902	0.0799889	0.0557525	0.0106223	0.0111827	0.024945	0.087503	0.149734	0.0576194	0.0194125	0.0984342
38_BH4_01_64119.mzXML	0.0832441	0.0885317	0.0339904	0.0115011	0.0234253	0.00079115	0.00103816	0.00279566	0.0388702	0.0197692	0.0025674	0.000502014	0.0849074
39_BA5_01_64021.mzXML	0.132982	0.364255	0.0939494	0.0627832	0.0309757	0.0416492	0.00347598	0.0242094	0.0520556	0.0711493	0.0380516	0.0463564	0.0268004
40_BB5_01_64035.mzXML	0.262724	0.764361	0.181211	0.0808191	0.200167	0.04533	0.0210125	0.022055	0.0168322	0.0149978	0.0488125	0.000772405	0.00106454
41_BC5_01_64049.mzXML	0.107038	0.223365	0.0471692	0.0312368	0.0642163	0.0107736	0.00623	0.0140801	0.0814811	0.0646051	0.0156823	0.0152762	0.02786
42_BD5_01_64063.mzXML	0.174978	0.112738	0.0346625	0.0290751	0.0313901	0.00173399	0.00324064	0.00196663	0.0324503	0.0402809	0.00769848	0.0116137	0.0204303
43_BE5_01_64078.mzXML	0.244772	0.141333	0.0638519	0.0759543	0.122964	0	0.00783167	0.00104457	0.100152	0.0271498	0	0.0110649	0.0268035
44_BF5_01_64092.mzXML	0.142023	0.754725	0.14747	0.114759	0.0494362	0.00245369	0.00265568	0.0108072	0.419988	0.290565	0.0855837	0.0217267	0.213075
45_BG5_01_64106.mzXML	0.0201259	0.0200489	0.00822046	0.00404182	0.0105772	0.000389065	0.000754681	0.000408459	0.00866879	0.00587007	0.000601945	0.00143454	0.00387851
46_BH5_01_64120.mzXML	0.0843135	0.251614	0.0608121	0.0257777	0.190461	0.00231552	0.0130546	0.0177335	0.0614426	0.0528578	0.0149396	0.00520333	0.0394731
47_BA6_01_64022.mzXML	0.222399	1.93185	0.228055	0.108616	0.131517	0.0222346	0.0131176	0.0435822	0.0838838	0.0622726	0.0795468	0.00729859	0.0251362
48_BB6_01_64036.mzXML	0.145083	0.104386	0.038033	0.0389085	0.0515965	0.00102277	0.0127971	0.0127193	0.088691	0.13177	0.0118226	0.0192759	0.0666235
49_BC6_01_64050.mzXML	0.204362	0.243377	0.0437569	0.0329927	0.0884945	0.00200856	0.00314077	0.00217523	0.0351151	0.0323137	0.00441921	0.00112238	0.0149416
4_GA1_01_64131.mzXML	0.0698161	0.0850904	0.0164607	0.0178341	0.0378059	0.000692663	0.000796303	0.000445118	0.0240114	0.00965263	0.00769665	0.00132075	0.00910199
50_BD6_01_64064.mzXML	0.141096	0.467034	0.115211	0.0775225	0.038248	0	0.00499888	0.0119603	0.342161	0.238103	0	0	0.113635
51_BE6_01_64079.mzXML	0.0737359	0.0596209	0.0187022	0.0095802	0.0137889	0.000901318	0.000828564	0.00225182	0.0148703	0.0184998	0.00221315	0.00134577	0.012727
52_BF6_01_64093.mzXML	0.0927708	0.23196	0.0718707	0.0214652	0.0266191	0.00889868	0.00378478	0.00706178	0.0301206	0.0120594	0.00918368	0.00384416	0.00577187
53_BG6_01_64107.mzXML	0.0450294	0.0272126	0.0101784	0.00596787	0.0181418	0.000643945	0.000866077	0.000327902	0.00700915	0.00496363	0.000238093	0.000672419	0.00311379
54_BH6_01_64121.mzXML	0.0347119	0.0235803	0.00910592	0.00688254	0.01471	0.00039043	0.000471548	0.000337247	0.00672233	0.0030733	0.000367398	0.000542422	0.00207116
55_BA7_01_64024.mzXML	0.163147	0.240049	0.138906	0.72909	0.548399	0.165099	0.067403	0.321766	0.0125306	0.136371	0.581061	0.00957329	0.0287482
56_BB7_01_64038.mzXML	0.158889	0.116934	0.0307138	0.025923	0.0266432	0.00210432	0.00253098	0.000628311	0.0133848	0.0380156	0.00265575	0.00134591	0.0377913
57_BC7_01_64052.mzXML	0.0907629	0.0526079	0.02115	0.0154001	0.0211031	0	0.00148469	0.000982443	0.0216282	0.00575068	0.00339527	0.000259495	0.0074589
58_BD7_01_64066.mzXML	0.0985802	0.339901	0.146261	0.0420043	0.0555448	0.00847969	0.0100519	0.0238999	0.0662205	0.0376965	0.0241223	0.00653214	0.0253334
59_BE7_01_64081.mzXML	0.127826	0.121097	0.0383048	0.0341106	0.130025	0.00117974	0.00204607	0.00231042	0.117255	0.10208	0.0212131	0.00907473	0.0559496
5_GB1_01_64145.mzXML	0.162353	0.111844	0.0397761	0.0257319	0.0225087	0.000653289	0.00186801	0.00310445	0.0137631	0.00524499	0.000701608	0.00089789	0.00895287
60_BF7_01_64095.mzXML	0.117012	0.902926	0.305593	0.21606	0.067	0.0326831	0.0181283	0.0964831	0.00866095	0.0653932	0.177671	0.000801846	0.00114959
61_BG7_01_64109.mzXML	0.0438789	0.0971162	0.0263313	0.0157736	0.0132521	0.00340268	0.00280437	0.00811433	0.0116344	0.0183353	0.00948677	0.00366854	0.00941579
62_GF1_01_64198.mzXML	0.121682	1.95445	0.455749	0.43874	1.04921	0.0680925	0.311965	0.191654	0.0029845	0.0652103	0.380039	0.000151574	0.00132539
63_BH7_01_64123.mzXML	0.0260237	0.0254408	0.00545893	0.00549005	0.0191097	0	0.000482829	0.000100771	0.00126468	0.000111212	0.000515568	0.000439672	0.000704845
64_BA8_01_64025.mzXML	0.0686942	0.119033	0.0289794	0.0164158	0.0331248	0.00100429	0.00766176	0.0045198	0.0133378	0.00259009	0.006715	0.000138236	0.000178942
65_BB8_01_64039.mzXML	0.0961662	0.281857	0.182432	0.0304835	0.0229001	0.00513358	0.00619103	0.0248839	0.259947	0.06934	0.0191491	0.0170041	0.0960327
66_BC8_01_64053.mzXML	0.227855	0.596587	0.211744	0.146471	0.0602496	0.0104491	0.00843127	0.127351	1.37398	0.73283	0.106881	0.229434	1.43247
67_BD8_01_64067.mzXML	0.142123	1.11435	0.29184	0.103389	0.0850849	0.00862973	0.0157034	0.0908963	0.414453	0.217674	0.0774354	0.0257594	0.171012
68_GG1_01_64211.mzXML	0.145595	0.0932123	0.0336134	0.0267869	0.104413	0.00249031	0.00187163	0.00135093	0.0545779	0.0335081	0.0103705	0.00197876	0.0176634
69_BE8_01_64082.mzXML	7.87638	1.30526	0.0948292	0.061017	0.117022	0.000508263	0	0.00120233	0.0234007	0.00683819	0	0	0.00937889
6_GC1_01_64158.mzXML	0.0923338	0.438958	0.0577607	0.0295725	0.022195	0.00190196	0.0048014	0.0137926	0.127101	0.0485394	0.0176706	0.00481254	0.0304114
70_BF8_01_64096.mzXML	0.105795	0.351087	0.130072	0.0511009	0.0340395	0	0.00674069	0.0230248	0.105985	0.113058	0.0189004	0.00112427	0.0673777
71_BG8_01_64110.mzXML	0.163341	0.198068	0.0512595	0.0195592	0.018788	0.000397491	0.00184613	0.000392977	0.14885	0.0218365	0.00282442	0.00147651	0.0220604
72_BH8_01_64124.mzXML	0.0624409	0.0492147	0.0206542	0.0194065	0.0261177	0.000285591	0.00444076	0.00345987	0.0134972	0.0181656	0	0.00173381	0.020257
73_BA9_01_64026.mzXML	0.136664	0.0743663	0.0255867	0.020293	0.0317965	0.000865094	0.00190771	0.00287955	0.00719773	0.0164555	0.00121313	0.00526881	0.0208119
74_GH1_01_64224.mzXML	0.126324	0.646047	0.272867	0.320039	0.0481614	0.0490705	0.0126679	0.0632645	0.00436559	0.0442931	0.284257	0.000736098	0.00142948
75_BB9_01_64040.mzXML	0.245663	0.206277	0.0803262	0.0474851	0.0475381	0.0013197	0.00350877	0.00279891	0.0917025	0.0351461	0.00653119	0.000755446	0.0345873
76_BC9_01_64054.mzXML	0.249177	2.77769	0.58003	0.414891	0.204337	0.0920504	0.025516	0.328928	0.114374	0.3801	0.345712	0.0363511	0.245656
77_BD9_01_64068.mzXML	0.13961	0.0977797	0.0379027	0.0314873	0.239066	0.000951375	0.00499008	0.00309471	0.0205127	0.047341	0.00110757	0.00108245	0.0286036
78_BE9_01_64083.mzXML	0.1316	0.12	0.0339194	0.0234273	0.0657485	0.000980538	0	0.00127403	0.0128843	0.0095875	0.00131509	0.00139311	0.00713574
79_BF9_01_64097.mzXML	0.127697	0.778372	0.256824	0.0796675	0.0959552	0.0348032	0.0178896	0.0465408	0.0397069	0.0624444	0.0598206	0.00423786	0.029169
7_GD1_01_64171.mzXML	0.154807	0.0920311	0.0304944	0.0314493	0.12878	0.000216319	0.00109429	0.00138513	0.0378002	0.0379654	0.0092081	0	0.0185183
80_BG9_01_64111.mzXML	0.063189	0.0476582	0.0150755	0.0109644	0.0292542	0.000959958	0.00121881	0.000506062	0.00992244	0.00629049	0.00153935	0.00138776	0.00343417
81_BH9_01_64125.mzXML	0.0828468	0.0893291	0.0267057	0.0188881	0.0224307	0.000330634	0.00106254	0.00177223	0.0554755	0.0198962	0.000240244	0.00241221	0.0099263
82_BH10_01_64126.mzXML	0.0204593	0.0146923	0.0101279	0.00546251	0.016204	0.000452431	0.00067421	0.000266918	0.00514016	0.00533231	0.000186936	0.000886781	0.00191946
83_GA2_01_64132.mzXML	0.0886964	0.0816104	0.0264905	0.026145	0.0349424	0.00232326	0.0021077	0.00128193	0.0278985	0.00914583	0.0126391	0.00357088	0.00794312
84_BG10_01_64112.mzXML	0.0206172	0.0560522	0.013335	0.00574431	0.0102414	0.000248081	0.000997141	0.000577394	0.0173568	0.00752071	0.00169976	0.00114806	0.00320806
85_BF10_01_64098.mzXML	0.114511	0.266184	0.0528396	0.0450233	0.278559	0.00141567	0.0072267	0.0153107	0.138283	0.142165	0.0229609	0.0080785	0.0803732
86_BE10_01_64084.mzXML	0.15556	0.362376	0.107905	0.0276809	0.0319392	0.00391984	0.00871698	0.00710664	0.0705746	0.0293737	0.00966319	0.00327556	0.0184444
87_GB2_01_64146.mzXML	0.0978697	0.673486	0.213446	0.0344121	0.0160452	0.00400956	0.00391458	0.00630952	1.15804	0.0568733	0.0207714	0.0272973	0.0846146
88_GC2_01_64159.mzXML	0.146306	1.04637	0.144424	0.176723	0.0363766	0.00578603	0.00433787	0.0182113	0.734634	0.162517	0.14578	0.121998	0.221899
89_BD10_01_64069.mzXML	0.169575	1.06538	0.366627	0.133054	0.0758119	0.00939925	0.0108972	0.0628118	0.257882	0.270687	0.109186	0.0362577	0.190458
8_GE1_01_64185.mzXML	0.78842	0.300996	0.0819505	0.0367841	0.0875795	0.00237245	0.00296213	0.00271224	0.00722696	0.00591136	0.0024117	0.000446841	0.0131738
90_GD2_01_64172.mzXML	0.119157	0.5037	0.0827522	0.0580321	0.0495626	0.013658	0.015292	0.0322829	0.0741972	0.0758356	0.0361552	0.00967024	0.0471432
91_GF2_01_64199.mzXML	0.189279	0.113723	0.0582775	0.0511991	0.0769361	0	0.00550128	0.00495722	0.0736397	0.0229037	0.00953301	0.0461216	0.0433966
92_GG2_01_64212.mzXML	0.247261	0.178501	0.0801624	0.0978745	0.0737998	0	0.00325652	0.0095657	0.0560746	0.000919901	0	0	0.00681452
93_GH2_01_64225.mzXML	6.97205	1.48963	0.0862111	0.0288084	0.244915	0.00105267	0.00107756	0.00116514	0.0624091	0.0294649	0.0031305	0.00613123	0.0157294
94_GA3_01_64133.mzXML	0.0661101	0.0493571	0.0186151	0.0161799	0.0180296	0.000223118	0.00152769	0.00148109	0.019051	0.0161564	0.00222311	0.00172199	0.0107382
95_BC10_01_64055.mzXML	12.1578	1.49734	0.147305	0.0687174	0.258978	0.000996156	0	0	0.0652088	0.0241341	0.00896056	0.000413495	0.0131165
96_BB10_01_64041.mzXML	0.110447	0.0943036	0.0682497	0.0267607	0.0395177	0.00453255	0.00239917	0.00202806	0.0783489	0.0367257	0.00161173	0.00530378	0.0484021
97_BA10_01_64027.mzXML	0.473408	0.228844	0.0596241	0.02448	0.168997	0.00124164	0.093732	0.00272876	0.0138056	0.00114657	0.00399227	0	0.000802404
98_BA11_01_64028.mzXML	0.0628724	0.0980949	0.0651564	0.028676	0.182896	0.0305728	0.0416758	0.0436681	0.00532007	0.0245913	0.016032	0	0.000354228
99_GB3_01_64147.mzXML	0.124918	0.405765	0.267699	0.0670711	0.0481298	0.0156021	0.00778037	0.00873051	0.153064	0.0605159	0.0482717	0.0170406	0.0393971
9_BC1_01_64045.mzXML	0.125953	2.69935	0.307145	0.290321	0.678834	0.0672323	0.156112	0.166268	0.00899164	0.596724	0.252617	0.000733405	0.0026792
blank_10_RA1_01_64137.mzXML	0.00954342	0.00590047	0.00113916	0.002437	0.00758178	0.000249735	0	0	0	0	0	0	0.000133259
blank_11_RA1_01_64151.mzXML	0.0127279	0.00526559	0.00219403	0.00267237	0.0108557	0.00014773	0.000380452	0	0	0.000100228	0	0.000367059	0
blank_12_RA1_01_64164.mzXML	0.00929365	0.00599038	0.0030066	0.00185559	0.00839919	0	0.000148228	0	0.00029752	0	0	0	0.000269177
blank_13_RA1_01_64177.mzXML	0.0162037	0.00572467	0.00271668	0.00196355	0.00728846	0	0	0	0	0	0	0	5.23277e-05
blank_14_RA1_01_64191.mzXML	0.00694788	0.0072083	0.00511821	0.00458775	0.00867085	0	0.000161259	9.40932e-05	0	0	0	9.57949e-05	9.46721e-05
blank_15_RA1_01_64204.mzXML	0.017309	0.00672017	0.00306225	0.00288524	0.00706086	0.000135656	0.000273749	0	0	0.000190845	0.000123269	0	0
blank_16_RA1_01_64217.mzXML	0.0152033	0.00446339	0.00417745	0.00377064	0.00782762	0	0	0	0	0.000174185	0	0	7.1287e-05
blank_17_RA1_01_64230.mzXML	0.013911	0.0101813	0.00244977	0.00294514	0.00788121	0	0	0	0	0	0	0	0
blank_18_RA1_01_64237.mzXML	0.0113042	0.00475029	0.00367166	0.00178167	0.00726874	0	0.00011903	0	0.000169975	6.82805e-05	0	0.000211473	0
blank_1_RA1_01_64014.mzXML	0.0118473	0.00457603	0.00516111	0.00325986	0.00721295	0.000128385	0	0	0	0	0	9.43862e-05	0
blank_1_RA1_01_64017.mzXML	0.011733	0.00438022	0.00307118	0.00214087	0.00562462	0.000123109	0	0	0	0	0	0.000136417	8.35116e-05
blank_2_RA1_01_64023.mzXML	0.0111151	0.00486293	0.00270173	0.0022534	0.0071772	0	0.000406174	0	0	0	0	0	0
blank_3_RA1_01_64037.mzXML	0.00871285	0.00688992	0.0030957	0.00246006	0.00826393	0	0	9.27094e-05	0	0	0	0	6.92723e-05
blank_4_RA1_01_64051.mzXML	0.0125831	0.00548335	0.00316587	0.00238511	0.00591636	0.000288505	0.000322664	0	0	0	0	0	0.00011156
blank_5_RA1_01_64065.mzXML	0.00988777	0.00958647	0.00528302	0.00385555	0.00869409	0.000426601	0.00028994	0	0	0	0	8.24386e-05	0
blank_6_RA1_01_64080.mzXML	0.00699373	0.00742843	0.00459916	0.0019386	0.00650856	0	0.00029879	0	0	0	0	8.3669e-05	0.000141736
blank_7_RA1_01_64094.mzXML	0.0107468	0.00935245	0.00320617	0.00455202	0.00768645	0	0	0	0.000303771	0	0	0.000123685	0.000182824
blank_8_RA1_01_64108.mzXML	0.0113906	0.00452016	0.00239845	0.0032071	0.00825738	0	0.000148228	9.40531e-05	0	0.000101601	0	7.09368e-05	0.000113914
blank_9_RA1_01_64122.mzXML	0.00857434	0.00388049	0.0032935	0.00392059	0.00791576	0	0.000160359	0	0.000332522	0	0.000101596	9.21572e-05	7.05287e-05
blank_A11_GA11_01_64142.mzXML	0.0994459	0.0620809	0.0238114	0.0175804	0.0336967	0	0	0	0	0	0	0	0.000313649
blank_A11_GA11_01_64144.mzXML	0.0204999	0.0109087	0.0066305	0.00429722	0.00965523	0.000306275	0.000117376	0	0	0.000487533	0	0.000212668	6.38844e-05
blank_A12_BA12_01_64029.mzXML	0.0114548	0.00424042	0.00223468	0.00127834	0.00668985	0.000126626	0	0	0	0	0	9.31914e-05	0
blank_B11_GB12_01_64156.mzXML	0.00937142	0.00984023	0.00338195	0.00283787	0.00697113	0	0.00011903	0.000120925	0	0	0	9.09446e-05	0.000117548
blank_B12_BB12_01_64043.mzXML	0.00684082	0.00987942	0.00431751	0.00266682	0.00921274	0	0.00011903	0	0	0	0.000125461	8.60229e-05	0
blank_C12_BC12_01_64057.mzXML	0.137817	0.155209	0.0164011	0.0115367	0.0462131	0.00012135	0	9.95478e-05	0.000100007	0.000306176	0	0	0.000136711
blank_C12_GC12_01_64169.mzXML	0.0138097	0.00518777	0.00285202	0.00280521	0.00616236	0.000190989	0.000138455	0	0.000185013	0	0	0	5.83947e-05
blank_D12_BD12_01_64071.mzXML	0.0105281	0.0064899	0.00398208	0.0029191	0.00795176	0.000319426	0	0.000100771	0.000177365	0.000133774	0	0	0
blank_D12_GD12_01_64182.mzXML	0.0136408	0.00545125	0.0044961	0.00307554	0.00773166	0.000171355	0.00011565	0	0	0	0	0	0
blank_E12_BE12_01_64086.mzXML	0.0103428	0.00633634	0.00142311	0.0032481	0.00944653	0	0.000297574	0	0	0.000173918	0	0	0.000111481
blank_E12_GE12_01_64196.mzXML	0.0114459	0.00534279	0.00322979	0.00289382	0.00734983	0.000172352	0	0	0.000349803	0	0	0	8.92842e-05
blank_F12_BF12_01_64100.mzXML	0.0351282	0.0502763	0.00548042	0.00613481	0.0220782	0.000321159	0	0	0	0	0	0	0
blank_G12_BG12_01_64114.mzXML	0.00843991	0.00336464	0.00339209	0.00235736	0.00783688	0	0.000136826	0	0	0	0	0.000234031	0
blank_G12_GG12_01_64222.mzXML	0.0109237	0.00468963	0.00304452	0.00229222	0.00741526	0	0	0	0	0	0	9.53313e-05	0
blank_GF12_GF12_01_64209.mzXML	0.0114006	0.00536669	0.00276873	0.00256872	0.00606017	8.92472e-05	0.000293198	0	0.000123758	0.000147709	0	0	0
blank_H12_BH12_01_64128.mzXML	0.00962744	0.0036252	0.00365385	0.00245272	0.00707987	0.000140696	0.000178545	0.000100771	0	0	0	0.000134384	6.08056e-05
blank_H12_GH12_01_64234.mzXML	0.0095565	0.00386847	0.00241804	0.00165304	0.00855301	0	0	0.000120925	0	0	0	0	0
blank_RA1_01_64243.mzXML	0.00722466	0.0055379	0.0030691	0.00259878	0.00704476	0	0.0005527	0	0	0	0	8.9732e-05	5.53612e-05
blank_resuspension_RA3_01_64011.mzXML	0.0426744	0.0324037	0.0242363	0.0161251	0.0223029	0.000680615	0.00163408	0.000369715	0.000586841	0.000344558	0.000141477	0.000681674	0.00188888

## Sheet: Fig. 3c
IL-17 results
untreated control	Glu-CA	Glu-CDCA	Glu-DCA	Ile-CA	Leu-CA	Met-CDCA	Met-DCA	Phe-CA	Phe-CDCA	Phe-DCA	Thr-CA	Trp-CA	Trp-CDCA	Tyr-CA	Tyr-CDCA
2.43	1.44	2.12	2.18	3.19	4.47	0.96	0.76	6.68	1.12	1.1	0.55	0.58	1.82	0.44	0.82
0.32	1.94	1.96	2.36	1.45	0.67	0.79	0.65	1.02	2.03	2.8	0.56	0.56	1.53	0.5	1.85
1.31	2.58	1.95	1.84	2.64	1.63	0.99	0.69	2.77	0.85	1.04	0.51	0.66	1.6	0.5	1.02
2.13					3.99	1.48	1.53	5.29	2.87	4.05			2.5		2.76
0.33					0.6	1.2	1.51	0.97	0.89	1.06			1.7		1.04
1.07					1.78	1.44	1.42	3.92	2.62	2.2			1.6		3.24
2.91					4.81			5.77
0.33					0.57			0.68
1.83					1.61			3.41
IFN-gamma results
untreated control	Glu-CA	Glu-CDCA	Glu-DCA	Ile-CA	Leu-CA	Met-CDCA	Met-DCA	Phe-CA	Phe-CDCA	Phe-DCA	Thr-CA	Trp-CA	Trp-CDCA	Tyr-CA	Tyr-CDCA
7.73	6.32	6.85	7.15	7.28	9.41	13.1	12.1	7.03	10.7	4.65	7.88	12.2	33.6	6.54	25.5
5.73	9.31	7.5	7.41	6.78	7.17	23.4	15	9.87	17.9	14.6	8.03	8.85	26.3	5.67	16.9
4.97	7.56	7.11	8.14	8.31	13.3	12	10.3	11.6	9.3	5.61	7.88	6.79	24.5	6.01	19
8.4					9.54	24.1	14.7	7.61	17.8	15.1			26.4		16.7
5.43					6.75	13.3	11.1	8.94	8.65	5.64			35.9		25.2
4.5					12.6	23.5	15.5	11	16.3	15.3			26		18.2
7.42					9.31			7.82
5.36					7.51			11.1
4.43					12.3			11.3

## Sheet: Metadata Fig. 3b
Filename	Sample ID	Tube ID	Diagnosis	symptoms
1.mzXML	37728	1	CD	inactive
2.mzXML	25316	2	UC	inactive
4.mzXML	37638	4	UC	inactive
5.mzXML	37642	5	UC	active
6.mzXML	37637	6	UC	inactive
7.mzXML	37652	7	UC	inactive
8.mzXML	25347	8	CD	inactive
9.mzXML	28924	9	CD	active
10.mzXML	25361	10	UC	inactive
11.mzXML	25337	11	UC	active
12.mzXML	25359	12	CD	Inactive
13.mzXML	25326	13	CD	active
14.mzXML	21530	14	UC	active
15.mzXML	34833	15	UC	inactive
16.mzXML	34892	16	CD	inactive
17.mzXML	35058	17	Uc	inactive
18.mzXML	34849	18	CD	inactive
19.mzXML	35053	19	UC	active
20.mzXML	35065	20	UC	inactive
21.mzXML	35675	21	CD	inactive
22.mzXML	35688	22	CD	inactive
23.mzXML	35677	23	UC	inactive
24.mzXML	34890	24	CD	inactive
25.mzXML	34843	25	UC	active
26.mzXML	35700	26	CD	active
27.mzXML	35651	27	CD	active
28.mzXML	35680	28	UC	active
29.mzXML	35674	29	CD	inactive
30.mzXML	34125	30	CD	inactive
31.mzXML	34115	31	CD	active
32.mzXML	33370	32	UC	inactive
33.mzXML	24903	33	CD	inactive
34.mzXML	33370	34	UC	inactive
35.mzXML	29297	35	CD	inactive
36.mzXML	32563	36	UC	active
37.mzXML	16330	37	UC	inactive
38.mzXML	37718	38	UC	inactive
39.mzXML	37727	39	CD	inactive
40.mzXML	37581	40	CD	inactive
41.mzXML	37015	41	UC	inactive
42.mzXML	35496	42	UC	inactive
43.mzXML	24909	43	CD	inactive
44.mzXML	28923	44	CD	active
45.mzXML	21534	45	UC	active
46.mzXML	35648	46	UC	inactive
47.mzXML	35668	47	UC	inactive
48.mzXML	35649	48	UC	inactive
49.mzXML	34930	49	CD	inactive
50.mzXML	37127	50	UC	inactive
51.mzXML	37145	51	UC	active
52.mzXML	37144	52	CD	active
53.mzXML	35499	53	CD	inactive
54.mzXML	37147	54	UC	inactive
55.mzXML	35483	55	CD	active
56.mzXML	21056	56	UC	inactive
57.mzXML	17594	57	UC	inactive
58.mzXML	35702	58	UC	active
59.mzXML	37084	59	CD	inactive
60.mzXML	37010	60	CD	inactive
61.mzXML	37020	61	UC	inactive
62.mzXML	35495	62	CD	active
63.mzXML	37386	63	UC	inactive
64.mzXML	25778	64	UC	inactive
65.mzXML	35655	65	UC	active
66.mzXML	25973	66	CD	active
67.mzXML	29297	67	CD	inactive
68.mzXML	37137	68	CD	inactive
69.mzXML	37645	69	UC	inactive
70.mzXML	37585	70	CD	inactive
71.mzXML	37384	71	CD	active
72.mzXML	37390	72	UC	active
73.mzXML	37392	73	CD	inactive
74.mzXML	37387	74	CD	active
75.mzXML	37394	75	UC	inactive
76.mzXML	37569	76	CD	inactive
77.mzXML	37729	77	CD	inactive
78.mzXML	37587	78	UC	active
79.mzXML	37574	79	CD	inactive
80.mzXML	37136	80	UC	inactive
81.mzXML	37124	81	UC	inactive
82.mzXML	29282	82	CD	inactive
83.mzXML	31199	83	UC	inactive
84.mzXML	31207	84	UC	inactive
85.mzXML	37725	85	UC	active
86.mzXML	34854	86	CD	active
87.mzXML	35692	87	CD	inactive
88.mzXML	37385	88	CD	inactive
89.mzXML	37855	89	CD	active
90.mzXML	19259	90	UC	active
91.mzXML	37130	91	CD	inactive
92.mzXML	35069	92	UC	active
93.mzXML	37724	93	CD	inactive
94.mzXML	33371	94	CD	inactive
95.mzXML	37580	95	UC	inactive
96.mzXML	37997	96	UC	active
97.mzXML	37118	97	CD	active
98.mzXML	35052	98	CD	inactive
99.mzXML	28186	99	UC	inactive
100.mzXML	21084	100	Uc	inactive
101.mzXML	34129	101	UC	active
102.mzXML	37869	102	CD	active
103.mzXML	37648	103	UC	Inactive
105.mzXML	37714	105	CD	inactive
106.mzXML	32068	106	UC	inactive
107.mzXML	17596	107	UC	Inactive
108.mzXML	29278	108	CD	inactive
109.mzXML	34838	109	UC	inactive
110.mzXML	28172	110	CD	inactive
111.mzXML	17603	111	UC	inactive
112.mzXML	34110	112	UC	inactive
113.mzXML	37646	113	UC	active
114.mzXML	37852	114	UC	inactive
115.mzXML	37854	115	UC	active
116.mzXML	35672	116	CD	inactive
117.mzXML	29295	117	UC	active
118.mzXML	37868	118	UC	inactive
119.mzXML	17994	119	UC	Inactive
120.mzXML	37636	120	CD	inactive
121.mzXML	21180	121	UC	Inactive
122.mzXML	37395	122	CD	inactive
123.mzXML	37860	123	CD	inactive
124.mzXML	35660	124	UC	inactive
125.mzXML	25776	125	UC	active
126.mzXML	22323	126	UC	inactive
127.mzXML	19262	127	CD	active
128.mzXML	25755	128	CD	inactive
129.mzXML	28144	129	UC	inactive
130.mzXML	17990	130	CD	inactive
131.mzXML	29279	131	CD	inactive
132.mzXML	21080	132	UC	inactive
133.mzXML	35667	133	CD	inactive
134.mzXML	32562	134	UC	inactive
135.mzXML	35650	135	UC	inactive
136.mzXML	33042	136	UC	inactive
137.mzXML	35063	137	CD	inactive
138.mzXML	35049	138	CD	inactive
139.mzXML	35064	139	UC	active
140.mzXML	33036	140	CD	inactive
141.mzXML	33046	141	UC	inactive
142.mzXML	37134	142	CD	inactive
143.mzXML	37133	143	UC	inactive
144.mzXML	37135	144	UC	active
145.mzXML	33058	145	CD	active
146.mzXML	33038	146	UC	inactive
147.mzXML	35497	147	UC	inactive
148.mzXML	37639	148	UC	inactive
149.mzXML	37641	149	UC	inactive
150.mzXML	37644	150	UC	inactive
151.mzXML	34936	151	UC	Inactive
152.mzXML	34887	152	CD	active
153.mzXML	34894	153	CD	inactive
155.mzXML	34842	155	UC	inactive
156.mzXML	34937	156	CD	active
157.mzXML	34927	157	UC	active
158.mzXML	34935	158	UC	inactive
159.mzXML	34896	159	CD	active
160.mzXML	34851	160	UC	inactive
161.mzXML	34835	161	CD	active
162.mzXML	34852	162	UC	active
163.mzXML	34852	163	UC	active
164.mzXML	34845	164	UC	inactive
165.mzXML	34834	165	UC	active
166.mzXML	37713	166	CD	inactive
167.mzXML	19261	167	UC	active
168.mzXML	35661	168	CD	active
