# Supplementary material for: Reverse metabolomics for the discovery of chemical structures from humans
Source: Nature. Author manuscript; Available in PMC 2024 Mar 8. (PMC10849969; doi:10.1038/s41586-023-06906-8)
Supplement: SData_FigE4 [file NIHMS1962612-supplement-SData_FigE4.xlsx]

## Sheet: feature table
sample_name	ATTRIBUTE_DatasetAccession	AgeInYears	BiologicalSex	ChromatographyAndPhase	ComorbidityListDOIDIndex	Country	DOIDCommonName	DOIDOntologyIndex	DepthorAltitudeMeters	HealthStatus	HumanPopulationDensity	InternalStandardsUsed	IonizationSourceAndPolarity	LatitudeandLongitude	LifeStage	MassSpectrometer	NCBITaxonomy	SampleCollectionDateandTime	SampleCollectionMethod	SampleExtractionMethod	SampleType	SampleTypeSub1	SubjectIdentifierAsRecorded	TermsofPosition	UBERONBodyPartName	UBERONOntologyIndex	UniqueSubjectID	YearOfAnalysis	cholic acid-C4:0	cholic acid-C5:0	cholic acid-C6:0	cholic acid-C7:0	cholic acid-C8:0	cholic acid-C9:0	cholic acid-C10:0	cholic acid-C11:0	cholic acid-C12:0	cholic acid-C13:0	cholic acid-C15:0	cholic acid-C16:0	cholic acid-C17:0	cholic acid-C18:0	cholic acid-C19:0	cholic acid-C20:0	cholic acid-C21:0	cholic acid-C22:0	cholic acid-C23:0	cholic acid-C24:0	cholic acid-C11:1
f.MSV000078556/ccms_peak/Human_Swabs/Man/1m__BC8_01_937.mzXML	MSV000078556	not collected	male	reverse phase (C18)	no disease reported	United States of America	no disease reported	no disease reported	not specified	healthy	Urban	none	electrospray ionization (positive)	not specified	not collected	impact|MS:1002077	9606|Homo sapiens	not specified	swabs, moist (50% EtOH)	ethanol-water (1:1)	animal	tissue	Volunteer 1 Man 1	Right	head or neck skin	UBERON:0012180	MSV000078556_Volunteer 1 Man 1	2013	0	0	0	0	0	0	0	0	0	0	0	0	0	0	0	0	0	0	0	0	0
f.MSV000078556/ccms_peak/Human_Swabs/Man/3m__BA11_01_1116.mzXML	MSV000078556	not collected	male	reverse phase (C18)	no disease reported	United States of America	no disease reported	no disease reported	not specified	healthy	Urban	none	electrospray ionization (positive)	not specified	not collected	impact|MS:1002077	9606|Homo sapiens	not specified	swabs, moist (50% EtOH)	ethanol-water (1:1)	animal	tissue	Volunteer 1 Man 1	Right	skin of leg	UBERON:0001511	MSV000078556_Volunteer 1 Man 1	2013	0	0	0	0	0	0	0	0	0	0	0	0	0	0	0	0	0	0	0	0	0
f.MSV000078556/ccms_peak/Human_Swabs/Man/3m__BH8_01_1197.mzXML	MSV000078556	not applicable	not applicable	reverse phase (C18)	not applicable	United States of America	not applicable	not applicable	not specified	not applicable	Urban	none	electrospray ionization (positive)	not specified	not applicable	impact|MS:1002077	not applicable	not specified	swabs, moist (50% EtOH)	ethanol-water (1:1)	blank_extraction	blank_extraction	Volunteer 1 Man 1	not applicable	not applicable	not applicable	MSV000078556_Volunteer 1 Man 1	2013	0	0	0	0	0	0	0	0	0	0	0	0	0	0	0	0	0	0	0	0	0
f.MSV000078622/ccms_peak/Volunteer#3_Man/Human swabs/Plate2/Plate2_V3_GD12_01_11508.mzXML	MSV000078622	not collected	male	reverse phase (C18)	no disease reported	United States of America	no disease reported	no disease reported	not specified	healthy	Urban	none	electrospray ionization (positive)	not specified	not collected	impact|MS:1002077	9606|Homo sapiens	not specified	swabs, moist (50% EtOH)	ethanol-water (1:1)	animal	tissue	Volunteer 3 Man 2	Right	head or neck skin	UBERON:0012180	MSV000078622_Volunteer 3 Man 2	2014	0	0	0	0	0	0	0	0	0	0	0	0	0	0	0	0	0	0	0	0	0
f.MSV000078622/ccms_peak/Volunteer#3_Man/Human swabs/Plate2/Plate2_V3_GE11_01_11523.mzXML	MSV000078622	not collected	male	reverse phase (C18)	no disease reported	United States of America	no disease reported	no disease reported	not specified	healthy	Urban	none	electrospray ionization (positive)	not specified	not collected	impact|MS:1002077	9606|Homo sapiens	not specified	swabs, moist (50% EtOH)	ethanol-water (1:1)	animal	tissue	Volunteer 3 Man 2	Right	head or neck skin	UBERON:0012180	MSV000078622_Volunteer 3 Man 2	2014	0	0	0	0	0	0	0	0	0	0	0	0	0	0	0	0	0	0	0	0	0
f.MSV000078622/ccms_peak/Volunteer#3_Man/Human swabs/Plate2/Plate2_V3_GE6_01_11516.mzXML	MSV000078622	not collected	male	reverse phase (C18)	no disease reported	United States of America	no disease reported	no disease reported	not specified	healthy	Urban	none	electrospray ionization (positive)	not specified	not collected	impact|MS:1002077	9606|Homo sapiens	not specified	swabs, moist (50% EtOH)	ethanol-water (1:1)	animal	tissue	Volunteer 3 Man 2	Right	head or neck skin	UBERON:0012180	MSV000078622_Volunteer 3 Man 2	2014	0	0	0	0	0	0	0	0	0	0	0	0	0	0	0	0	0	0	0	0	0
f.MSV000078622/ccms_peak/Volunteer#3_Man/Human swabs/Plate2/Plate2_V3_GE8_01_11520.mzXML	MSV000078622	not collected	male	reverse phase (C18)	no disease reported	United States of America	no disease reported	no disease reported	not specified	healthy	Urban	none	electrospray ionization (positive)	not specified	not collected	impact|MS:1002077	9606|Homo sapiens	not specified	swabs, moist (50% EtOH)	ethanol-water (1:1)	animal	tissue	Volunteer 3 Man 2	Right	head or neck skin	UBERON:0012180	MSV000078622_Volunteer 3 Man 2	2014	0	0	0	0	0	0	0	0	0	0	0	0	0	0	0	0	0	0	0	0	0
f.MSV000078622/ccms_peak/Volunteer#3_Man/Human swabs/Plate2/Plate2_V3_GE9_01_11521.mzXML	MSV000078622	not collected	male	reverse phase (C18)	no disease reported	United States of America	no disease reported	no disease reported	not specified	healthy	Urban	none	electrospray ionization (positive)	not specified	not collected	impact|MS:1002077	9606|Homo sapiens	not specified	swabs, moist (50% EtOH)	ethanol-water (1:1)	animal	tissue	Volunteer 3 Man 2	Right	head or neck skin	UBERON:0012180	MSV000078622_Volunteer 3 Man 2	2014	0	0	0	0	0	0	0	0	0	0	0	0	0	0	0	0	0	0	0	0	0
f.MSV000078622/ccms_peak/Volunteer#3_Man/Human swabs/Plate2/Plate2_V3_GF7_01_11535.mzXML	MSV000078622	not collected	male	reverse phase (C18)	no disease reported	United States of America	no disease reported	no disease reported	not specified	healthy	Urban	none	electrospray ionization (positive)	not specified	not collected	impact|MS:1002077	9606|Homo sapiens	not specified	swabs, moist (50% EtOH)	ethanol-water (1:1)	animal	tissue	Volunteer 3 Man 2	Right	head or neck skin	UBERON:0012180	MSV000078622_Volunteer 3 Man 2	2014	0	0	0	0	0	0	0	0	0	0	0	0	0	0	0	0	0	0	0	0	0
f.MSV000078622/ccms_peak/Volunteer#3_Man/Human swabs/Plate2/Plate2_V3_GF8_01_11536.mzXML	MSV000078622	not collected	male	reverse phase (C18)	no disease reported	United States of America	no disease reported	no disease reported	not specified	healthy	Urban	none	electrospray ionization (positive)	not specified	not collected	impact|MS:1002077	9606|Homo sapiens	not specified	swabs, moist (50% EtOH)	ethanol-water (1:1)	animal	tissue	Volunteer 3 Man 2	Right	head or neck skin	UBERON:0012180	MSV000078622_Volunteer 3 Man 2	2014	0	0	0	0	0	0	0	0	0	0	0	0	0	0	0	0	0	0	0	0	0
f.MSV000078622/ccms_peak/Volunteer#3_Man/Human swabs/Plate2/Plate2_V3_GF9_01_11537.mzXML	MSV000078622	not collected	male	reverse phase (C18)	no disease reported	United States of America	no disease reported	no disease reported	not specified	healthy	Urban	none	electrospray ionization (positive)	not specified	not collected	impact|MS:1002077	9606|Homo sapiens	not specified	swabs, moist (50% EtOH)	ethanol-water (1:1)	animal	tissue	Volunteer 3 Man 2	Right	head or neck skin	UBERON:0012180	MSV000078622_Volunteer 3 Man 2	2014	0	0	0	0	0	0	0	0	0	0	0	0	0	0	0	0	0	0	0	0	0
f.MSV000078622/ccms_peak/Volunteer#3_Man/Human swabs/Plate2/Plate2_V3_GG11_01_11556.mzXML	MSV000078622	not collected	male	reverse phase (C18)	no disease reported	United States of America	no disease reported	no disease reported	not specified	healthy	Urban	none	electrospray ionization (positive)	not specified	not collected	impact|MS:1002077	9606|Homo sapiens	not specified	swabs, moist (50% EtOH)	ethanol-water (1:1)	animal	tissue	Volunteer 3 Man 2	Right	head or neck skin	UBERON:0012180	MSV000078622_Volunteer 3 Man 2	2014	0	0	0	0	0	0	0	0	0	0	0	0	0	0	0	0	0	0	0	0	0
f.MSV000078622/ccms_peak/Volunteer#3_Man/Human swabs/Plate2/Plate2_V3_GG12_01_11557.mzXML	MSV000078622	not collected	male	reverse phase (C18)	no disease reported	United States of America	no disease reported	no disease reported	not specified	healthy	Urban	none	electrospray ionization (positive)	not specified	not collected	impact|MS:1002077	9606|Homo sapiens	not specified	swabs, moist (50% EtOH)	ethanol-water (1:1)	animal	tissue	Volunteer 3 Man 2	Right	head or neck skin	UBERON:0012180	MSV000078622_Volunteer 3 Man 2	2014	0	0	0	0	0	0	0	0	0	0	0	0	0	0	0	0	0	0	0	0	0
f.MSV000078622/ccms_peak/Volunteer#3_Man/Human swabs/Plate2/Plate2_V3_GG4_01_11547.mzXML	MSV000078622	not collected	male	reverse phase (C18)	no disease reported	United States of America	no disease reported	no disease reported	not specified	healthy	Urban	none	electrospray ionization (positive)	not specified	not collected	impact|MS:1002077	9606|Homo sapiens	not specified	swabs, moist (50% EtOH)	ethanol-water (1:1)	animal	tissue	Volunteer 3 Man 2	Right	head or neck skin	UBERON:0012180	MSV000078622_Volunteer 3 Man 2	2014	0	0	0	0	0	0	0	0	0	0	0	0	0	0	0	0	0	0	0	0	0
f.MSV000078622/ccms_peak/Volunteer#3_Man/Human swabs/Plate2/Plate2_V3_GG5_01_11548.mzXML	MSV000078622	not collected	male	reverse phase (C18)	no disease reported	United States of America	no disease reported	no disease reported	not specified	healthy	Urban	none	electrospray ionization (positive)	not specified	not collected	impact|MS:1002077	9606|Homo sapiens	not specified	swabs, moist (50% EtOH)	ethanol-water (1:1)	animal	tissue	Volunteer 3 Man 2	Right	head or neck skin	UBERON:0012180	MSV000078622_Volunteer 3 Man 2	2014	0	0	0	0	0	0	0	0	0	0	0	0	0	0	0	0	0	0	0	0	0
f.MSV000078622/ccms_peak/Volunteer#3_Man/Human swabs/Plate2/Plate2_V3_GG6_01_11549.mzXML	MSV000078622	not collected	male	reverse phase (C18)	no disease reported	United States of America	no disease reported	no disease reported	not specified	healthy	Urban	none	electrospray ionization (positive)	not specified	not collected	impact|MS:1002077	9606|Homo sapiens	not specified	swabs, moist (50% EtOH)	ethanol-water (1:1)	animal	tissue	Volunteer 3 Man 2	Right	head or neck skin	UBERON:0012180	MSV000078622_Volunteer 3 Man 2	2014	0	0	0	0	0	0	0	0	0	0	0	0	0	0	0	0	0	0	0	0	0
f.MSV000078622/ccms_peak/Volunteer#3_Man/Human swabs/Plate2/Plate2_V3_GG7_01_11552.mzXML	MSV000078622	not collected	male	reverse phase (C18)	no disease reported	United States of America	no disease reported	no disease reported	not specified	healthy	Urban	none	electrospray ionization (positive)	not specified	not collected	impact|MS:1002077	9606|Homo sapiens	not specified	swabs, moist (50% EtOH)	ethanol-water (1:1)	animal	tissue	Volunteer 3 Man 2	Right	head or neck skin	UBERON:0012180	MSV000078622_Volunteer 3 Man 2	2014	0	0	0	0	0	0	0	0	0	0	0	0	0	0	0	0	0	0	0	0	0
f.MSV000078622/ccms_peak/Volunteer#3_Man/Human swabs/Plate2/Plate2_V3_GG9_01_11554.mzXML	MSV000078622	not collected	male	reverse phase (C18)	no disease reported	United States of America	no disease reported	no disease reported	not specified	healthy	Urban	none	electrospray ionization (positive)	not specified	not collected	impact|MS:1002077	9606|Homo sapiens	not specified	swabs, moist (50% EtOH)	ethanol-water (1:1)	animal	tissue	Volunteer 3 Man 2	Right	head or neck skin	UBERON:0012180	MSV000078622_Volunteer 3 Man 2	2014	0	0	0	0	0	0	0	0	0	0	0	0	0	0	0	0	0	0	0	0	0
f.MSV000078622/ccms_peak/Volunteer#3_Man/Human swabs/Plate2/Plate2_V3_GH10_01_11571.mzXML	MSV000078622	not collected	male	reverse phase (C18)	no disease reported	United States of America	no disease reported	no disease reported	not specified	healthy	Urban	none	electrospray ionization (positive)	not specified	not collected	impact|MS:1002077	9606|Homo sapiens	not specified	swabs, moist (50% EtOH)	ethanol-water (1:1)	animal	tissue	Volunteer 3 Man 2	Right	head or neck skin	UBERON:0012180	MSV000078622_Volunteer 3 Man 2	2014	0	0	0	0	0	0	0	0	0	0	0	0	0	0	0	0	0	0	0	0	0
f.MSV000078622/ccms_peak/Volunteer#3_Man/Human swabs/Plate2/Plate2_V3_GH1_01_11560.mzXML	MSV000078622	not collected	male	reverse phase (C18)	no disease reported	United States of America	no disease reported	no disease reported	not specified	healthy	Urban	none	electrospray ionization (positive)	not specified	not collected	impact|MS:1002077	9606|Homo sapiens	not specified	swabs, moist (50% EtOH)	ethanol-water (1:1)	animal	tissue	Volunteer 3 Man 2	Right	head or neck skin	UBERON:0012180	MSV000078622_Volunteer 3 Man 2	2014	0	0	0	0	0	0	0	0	0	0	0	0	0	0	0	0	0	0	0	0	0
f.MSV000078622/ccms_peak/Volunteer#3_Man/Human swabs/Plate2/Plate2_V3_GH2_01_11561.mzXML	MSV000078622	not collected	male	reverse phase (C18)	no disease reported	United States of America	no disease reported	no disease reported	not specified	healthy	Urban	none	electrospray ionization (positive)	not specified	not collected	impact|MS:1002077	9606|Homo sapiens	not specified	swabs, moist (50% EtOH)	ethanol-water (1:1)	animal	tissue	Volunteer 3 Man 2	Right	head or neck skin	UBERON:0012180	MSV000078622_Volunteer 3 Man 2	2014	0	0	0	0	0	0	0	0	0	0	0	0	0	0	0	0	0	0	0	0	0
f.MSV000078622/ccms_peak/Volunteer#3_Man/Human swabs/Plate2/Plate2_V3_GH3_01_11562.mzXML	MSV000078622	not collected	male	reverse phase (C18)	no disease reported	United States of America	no disease reported	no disease reported	not specified	healthy	Urban	none	electrospray ionization (positive)	not specified	not collected	impact|MS:1002077	9606|Homo sapiens	not specified	swabs, moist (50% EtOH)	ethanol-water (1:1)	animal	tissue	Volunteer 3 Man 2	Right	head or neck skin	UBERON:0012180	MSV000078622_Volunteer 3 Man 2	2014	0	0	0	0	0	0	0	0	0	0	0	0	0	0	0	0	0	0	0	0	0
f.MSV000078622/ccms_peak/Volunteer#3_Man/Human swabs/Plate2/Plate2_V3_GH4_01_11563.mzXML	MSV000078622	not collected	male	reverse phase (C18)	no disease reported	United States of America	no disease reported	no disease reported	not specified	healthy	Urban	none	electrospray ionization (positive)	not specified	not collected	impact|MS:1002077	9606|Homo sapiens	not specified	swabs, moist (50% EtOH)	ethanol-water (1:1)	animal	tissue	Volunteer 3 Man 2	Right	head or neck skin	UBERON:0012180	MSV000078622_Volunteer 3 Man 2	2014	0	0	0	0	0	0	0	0	0	0	0	0	0	0	0	0	0	0	0	0	0
f.MSV000078622/ccms_peak/Volunteer#3_Man/Human swabs/Plate2/Plate2_V3_GH6_01_11565.mzXML	MSV000078622	not collected	male	reverse phase (C18)	no disease reported	United States of America	no disease reported	no disease reported	not specified	healthy	Urban	none	electrospray ionization (positive)	not specified	not collected	impact|MS:1002077	9606|Homo sapiens	not specified	swabs, moist (50% EtOH)	ethanol-water (1:1)	animal	tissue	Volunteer 3 Man 2	Right	head or neck skin	UBERON:0012180	MSV000078622_Volunteer 3 Man 2	2014	0	0	0	0	0	0	0	0	0	0	0	0	0	0	0	0	0	0	0	0	0
f.MSV000078622/ccms_peak/Volunteer#3_Man/Human swabs/Plate2/Plate2_V3_GH8_01_11569.mzXML	MSV000078622	not collected	male	reverse phase (C18)	no disease reported	United States of America	no disease reported	no disease reported	not specified	healthy	Urban	none	electrospray ionization (positive)	not specified	not collected	impact|MS:1002077	9606|Homo sapiens	not specified	swabs, moist (50% EtOH)	ethanol-water (1:1)	animal	tissue	Volunteer 3 Man 2	Right	head or neck skin	UBERON:0012180	MSV000078622_Volunteer 3 Man 2	2014	0	0	0	0	0	0	0	0	0	0	0	0	0	0	0	0	0	0	0	0	0
f.MSV000078622/ccms_peak/Volunteer#3_Man/Human swabs/Plate2/Plate2_V3_GH9_01_11570.mzXML	MSV000078622	not collected	male	reverse phase (C18)	no disease reported	United States of America	no disease reported	no disease reported	not specified	healthy	Urban	none	electrospray ionization (positive)	not specified	not collected	impact|MS:1002077	9606|Homo sapiens	not specified	swabs, moist (50% EtOH)	ethanol-water (1:1)	animal	tissue	Volunteer 3 Man 2	Right	head or neck skin	UBERON:0012180	MSV000078622_Volunteer 3 Man 2	2014	0	0	0	0	0	0	0	0	0	0	0	0	0	0	0	0	0	0	0	0	0
f.MSV000078622/ccms_peak/Volunteer#3_Man/Human swabs/Plate3/Plate3_V3_GA6_01_11617.mzXML	MSV000078622	not collected	male	reverse phase (C18)	no disease reported	United States of America	no disease reported	no disease reported	not specified	healthy	Urban	none	electrospray ionization (positive)	not specified	not collected	impact|MS:1002077	9606|Homo sapiens	not specified	swabs, moist (50% EtOH)	ethanol-water (1:1)	animal	tissue	Volunteer 3 Man 2	Right	skin of trunk	UBERON:0001085	MSV000078622_Volunteer 3 Man 2	2014	0	0	0	0	0	0	0	0	0	0	0	0	0	0	0	0	0	0	0	0	0
f.MSV000078622/ccms_peak/Volunteer#3_Man/Human swabs/Plate3/Plate3_V3_GA9_01_11623.mzXML	MSV000078622	not collected	male	reverse phase (C18)	no disease reported	United States of America	no disease reported	no disease reported	not specified	healthy	Urban	none	electrospray ionization (positive)	not specified	not collected	impact|MS:1002077	9606|Homo sapiens	not specified	swabs, moist (50% EtOH)	ethanol-water (1:1)	animal	tissue	Volunteer 3 Man 2	Right	skin of trunk	UBERON:0001085	MSV000078622_Volunteer 3 Man 2	2014	0	0	0	0	0	0	0	0	0	0	0	0	0	0	0	0	0	0	0	0	0
f.MSV000078622/ccms_peak/Volunteer#3_Man/Human swabs/Plate3/Plate3_V3_GD11_01_11678.mzXML	MSV000078622	not collected	male	reverse phase (C18)	no disease reported	United States of America	no disease reported	no disease reported	not specified	healthy	Urban	none	electrospray ionization (positive)	not specified	not collected	impact|MS:1002077	9606|Homo sapiens	not specified	swabs, moist (50% EtOH)	ethanol-water (1:1)	animal	tissue	Volunteer 3 Man 2	Right	skin of trunk	UBERON:0001085	MSV000078622_Volunteer 3 Man 2	2014	0	0	0	0	0	0	0	0	0	0	0	0	0	0	0	0	0	0	0	0	0
f.MSV000078622/ccms_peak/Volunteer#3_Man/Human swabs/Plate3/Plate3_V3_GD6_01_11671.mzXML	MSV000078622	not collected	male	reverse phase (C18)	no disease reported	United States of America	no disease reported	no disease reported	not specified	healthy	Urban	none	electrospray ionization (positive)	not specified	not collected	impact|MS:1002077	9606|Homo sapiens	not specified	swabs, moist (50% EtOH)	ethanol-water (1:1)	animal	tissue	Volunteer 3 Man 2	Right	skin of trunk	UBERON:0001085	MSV000078622_Volunteer 3 Man 2	2014	0	0	0	0	0	0	0	0	0	0	0	0	0	0	0	0	0	0	0	0	0
f.MSV000078622/ccms_peak/Volunteer#3_Man/Human swabs/Plate3/Plate3_V3_GD7_01_11674.mzXML	MSV000078622	not collected	male	reverse phase (C18)	no disease reported	United States of America	no disease reported	no disease reported	not specified	healthy	Urban	none	electrospray ionization (positive)	not specified	not collected	impact|MS:1002077	9606|Homo sapiens	not specified	swabs, moist (50% EtOH)	ethanol-water (1:1)	animal	tissue	Volunteer 3 Man 2	Right	skin of trunk	UBERON:0001085	MSV000078622_Volunteer 3 Man 2	2014	0	0	0	0	0	0	0	0	0	0	0	0	0	0	0	0	0	0	0	0	0
f.MSV000078622/ccms_peak/Volunteer#3_Man/Human swabs/Plate3/Plate3_V3_GD8_01_11675.mzXML	MSV000078622	not collected	male	reverse phase (C18)	no disease reported	United States of America	no disease reported	no disease reported	not specified	healthy	Urban	none	electrospray ionization (positive)	not specified	not collected	impact|MS:1002077	9606|Homo sapiens	not specified	swabs, moist (50% EtOH)	ethanol-water (1:1)	animal	tissue	Volunteer 3 Man 2	Right	skin of trunk	UBERON:0001085	MSV000078622_Volunteer 3 Man 2	2014	0	0	0	0	0	0	0	0	0	0	0	0	0	0	0	0	0	0	0	0	0
f.MSV000078622/ccms_peak/Volunteer#3_Man/Human swabs/Plate3/Plate3_V3_GD9_01_11676.mzXML	MSV000078622	not collected	male	reverse phase (C18)	no disease reported	United States of America	no disease reported	no disease reported	not specified	healthy	Urban	none	electrospray ionization (positive)	not specified	not collected	impact|MS:1002077	9606|Homo sapiens	not specified	swabs, moist (50% EtOH)	ethanol-water (1:1)	animal	tissue	Volunteer 3 Man 2	Right	skin of trunk	UBERON:0001085	MSV000078622_Volunteer 3 Man 2	2014	0	0	0	0	0	0	0	0	0	0	0	0	0	0	0	0	0	0	0	0	0
f.MSV000078622/ccms_peak/Volunteer#3_Man/Human swabs/Plate3/Plate3_V3_GG11_01_11730.mzXML	MSV000078622	not collected	male	reverse phase (C18)	no disease reported	United States of America	no disease reported	no disease reported	not specified	healthy	Urban	none	electrospray ionization (positive)	not specified	not collected	impact|MS:1002077	9606|Homo sapiens	not specified	swabs, moist (50% EtOH)	ethanol-water (1:1)	animal	tissue	Volunteer 3 Man 2	Right	skin of trunk	UBERON:0001085	MSV000078622_Volunteer 3 Man 2	2014	0	0	0	0	0	0	0	0	0	0	0	0	0	0	0	0	0	0	0	0	0
f.MSV000078622/ccms_peak/Volunteer#3_Man/Human swabs/Plate3/Plate3_V3_GG7_01_11726.mzXML	MSV000078622	not collected	male	reverse phase (C18)	no disease reported	United States of America	no disease reported	no disease reported	not specified	healthy	Urban	none	electrospray ionization (positive)	not specified	not collected	impact|MS:1002077	9606|Homo sapiens	not specified	swabs, moist (50% EtOH)	ethanol-water (1:1)	animal	tissue	Volunteer 3 Man 2	Right	skin of trunk	UBERON:0001085	MSV000078622_Volunteer 3 Man 2	2014	0	0	0	0	0	0	0	0	0	0	0	0	0	0	0	0	0	0	0	0	0
f.MSV000078622/ccms_peak/Volunteer#4_Woman/Human_Swabs/Plate6/Plate6_V4_GC10_01_16889.mzXML	MSV000078622	not collected	female	reverse phase (C18)	no disease reported	Brazil	no disease reported	no disease reported	not specified	healthy	Urban	none	electrospray ionization (positive)	not specified	not collected	impact|MS:1002077	9606|Homo sapiens	not specified	swabs, moist (50% EtOH)	ethanol-water (1:1)	animal	tissue	Volunteer 4 Woman 2	Right	head or neck skin	UBERON:0012180	MSV000078622_Volunteer 4 Woman 2	2014	0	0	0	0	0	0	0	0	0	0	0	0	0	0	0	0	0	0	0	0	0
f.MSV000078622/ccms_peak/Volunteer#4_Woman/Human_Swabs/Plate6/Plate6_V4_GC11_01_16942.mzXML	MSV000078622	not collected	female	reverse phase (C18)	no disease reported	Brazil	no disease reported	no disease reported	not specified	healthy	Urban	none	electrospray ionization (positive)	not specified	not collected	impact|MS:1002077	9606|Homo sapiens	not specified	swabs, moist (50% EtOH)	ethanol-water (1:1)	animal	tissue	Volunteer 4 Woman 2	Right	head or neck skin	UBERON:0012180	MSV000078622_Volunteer 4 Woman 2	2014	0	0	0	0	0	0	0	0	0	0	0	0	0	0	0	0	0	0	0	0	0
f.MSV000078622/ccms_peak/Volunteer#4_Woman/Human_Swabs/Plate6/Plate6_V4_GC12_01_16943.mzXML	MSV000078622	not collected	female	reverse phase (C18)	no disease reported	Brazil	no disease reported	no disease reported	not specified	healthy	Urban	none	electrospray ionization (positive)	not specified	not collected	impact|MS:1002077	9606|Homo sapiens	not specified	swabs, moist (50% EtOH)	ethanol-water (1:1)	animal	tissue	Volunteer 4 Woman 2	Right	head or neck skin	UBERON:0012180	MSV000078622_Volunteer 4 Woman 2	2014	0	0	0	0	0	0	0	0	0	0	0	0	0	0	0	0	0	0	0	0	0
f.MSV000078622/ccms_peak/Volunteer#4_Woman/Human_Swabs/Plate6/Plate6_V4_GC9_01_16941.mzXML	MSV000078622	not collected	female	reverse phase (C18)	no disease reported	Brazil	no disease reported	no disease reported	not specified	healthy	Urban	none	electrospray ionization (positive)	not specified	not collected	impact|MS:1002077	9606|Homo sapiens	not specified	swabs, moist (50% EtOH)	ethanol-water (1:1)	animal	tissue	Volunteer 4 Woman 2	Right	head or neck skin	UBERON:0012180	MSV000078622_Volunteer 4 Woman 2	2014	0	0	0	0	0	0	0	0	0	0	0	0	0	0	0	0	0	0	0	0	0
f.MSV000078622/ccms_peak/Volunteer#4_Woman/Human_Swabs/Plate6/Plate6_V4_GD2_01_16945.mzXML	MSV000078622	not collected	female	reverse phase (C18)	no disease reported	Brazil	no disease reported	no disease reported	not specified	healthy	Urban	none	electrospray ionization (positive)	not specified	not collected	impact|MS:1002077	9606|Homo sapiens	not specified	swabs, moist (50% EtOH)	ethanol-water (1:1)	animal	tissue	Volunteer 4 Woman 2	Right	head or neck skin	UBERON:0012180	MSV000078622_Volunteer 4 Woman 2	2014	0	0	0	0	0	0	0	0	0	0	0	0	0	0	0	0	0	0	0	0	0
f.MSV000078622/ccms_peak/Volunteer#4_Woman/Human_Swabs/Plate6/Plate6_V4_GD5_01_16948.mzXML	MSV000078622	not collected	female	reverse phase (C18)	no disease reported	Brazil	no disease reported	no disease reported	not specified	healthy	Urban	none	electrospray ionization (positive)	not specified	not collected	impact|MS:1002077	9606|Homo sapiens	not specified	swabs, moist (50% EtOH)	ethanol-water (1:1)	animal	tissue	Volunteer 4 Woman 2	Right	head or neck skin	UBERON:0012180	MSV000078622_Volunteer 4 Woman 2	2014	0	0	0	0	0	0	0	0	0	0	0	0	0	0	0	0	0	0	0	0	0
f.MSV000078622/ccms_peak/Volunteer#4_Woman/Human_Swabs/Plate6/Plate6_V4_GG7_01_16984.mzXML	MSV000078622	not collected	female	reverse phase (C18)	no disease reported	Brazil	no disease reported	no disease reported	not specified	healthy	Urban	none	electrospray ionization (positive)	not specified	not collected	impact|MS:1002077	9606|Homo sapiens	not specified	swabs, moist (50% EtOH)	ethanol-water (1:1)	animal	tissue	Volunteer 4 Woman 2	Right	head or neck skin	UBERON:0012180	MSV000078622_Volunteer 4 Woman 2	2014	0	0	0	0	0	0	0	0	0	0	0	0	0	0	0	0	0	0	0	0	0
f.MSV000078622/ccms_peak/Volunteer#4_Woman/Human_Swabs/Plate6/Plate6_V4_GG8_01_16985.mzXML	MSV000078622	not collected	female	reverse phase (C18)	no disease reported	Brazil	no disease reported	no disease reported	not specified	healthy	Urban	none	electrospray ionization (positive)	not specified	not collected	impact|MS:1002077	9606|Homo sapiens	not specified	swabs, moist (50% EtOH)	ethanol-water (1:1)	animal	tissue	Volunteer 4 Woman 2	Right	head or neck skin	UBERON:0012180	MSV000078622_Volunteer 4 Woman 2	2014	0	0	0	0	0	0	0	0	0	0	0	0	0	0	0	0	0	0	0	0	0
f.MSV000078622/ccms_peak/Volunteer#4_Woman/Human_Swabs/Plate6/Plate6_V4_GH10_01_17003.mzXML	MSV000078622	not collected	female	reverse phase (C18)	no disease reported	Brazil	no disease reported	no disease reported	not specified	healthy	Urban	none	electrospray ionization (positive)	not specified	not collected	impact|MS:1002077	9606|Homo sapiens	not specified	swabs, moist (50% EtOH)	ethanol-water (1:1)	animal	tissue	Volunteer 4 Woman 2	Right	head or neck skin	UBERON:0012180	MSV000078622_Volunteer 4 Woman 2	2014	0	0	0	0	0	0	0	0	0	0	0	0	0	0	0	0	0	0	0	0	0
f.MSV000078622/ccms_peak/Volunteer#4_Woman/Human_Swabs/Plate6/Plate6_V4_GH5_01_16998.mzXML	MSV000078622	not collected	female	reverse phase (C18)	no disease reported	Brazil	no disease reported	no disease reported	not specified	healthy	Urban	none	electrospray ionization (positive)	not specified	not collected	impact|MS:1002077	9606|Homo sapiens	not specified	swabs, moist (50% EtOH)	ethanol-water (1:1)	animal	tissue	Volunteer 4 Woman 2	Right	head or neck skin	UBERON:0012180	MSV000078622_Volunteer 4 Woman 2	2014	0	0	0	0	0	0	0	0	0	0	0	0	0	0	0	0	0	0	0	0	0
f.MSV000078622/ccms_peak/Volunteer#4_Woman/Human_Swabs/Plate6/Plate6_V4_GH6_01_16999.mzXML	MSV000078622	not collected	female	reverse phase (C18)	no disease reported	Brazil	no disease reported	no disease reported	not specified	healthy	Urban	none	electrospray ionization (positive)	not specified	not collected	impact|MS:1002077	9606|Homo sapiens	not specified	swabs, moist (50% EtOH)	ethanol-water (1:1)	animal	tissue	Volunteer 4 Woman 2	Right	head or neck skin	UBERON:0012180	MSV000078622_Volunteer 4 Woman 2	2014	0	0	0	0	0	0	0	0	0	0	0	0	0	0	0	0	0	0	0	0	0
f.MSV000078622/ccms_peak/Volunteer#4_Woman/Human_Swabs/Plate6/Plate6_V4_GH7_01_17000.mzXML	MSV000078622	not collected	female	reverse phase (C18)	no disease reported	Brazil	no disease reported	no disease reported	not specified	healthy	Urban	none	electrospray ionization (positive)	not specified	not collected	impact|MS:1002077	9606|Homo sapiens	not specified	swabs, moist (50% EtOH)	ethanol-water (1:1)	animal	tissue	Volunteer 4 Woman 2	Right	head or neck skin	UBERON:0012180	MSV000078622_Volunteer 4 Woman 2	2014	0	0	0	0	0	0	0	0	0	0	0	0	0	0	0	0	0	0	0	0	0
f.MSV000078622/ccms_peak/Volunteer#4_Woman/Human_Swabs/Plate6/Plate6_V4_GH8_01_17001.mzXML	MSV000078622	not collected	female	reverse phase (C18)	no disease reported	Brazil	no disease reported	no disease reported	not specified	healthy	Urban	none	electrospray ionization (positive)	not specified	not collected	impact|MS:1002077	9606|Homo sapiens	not specified	swabs, moist (50% EtOH)	ethanol-water (1:1)	animal	tissue	Volunteer 4 Woman 2	Right	head or neck skin	UBERON:0012180	MSV000078622_Volunteer 4 Woman 2	2014	0	0	0	0	0	0	0	0	0	0	0	0	0	0	0	0	0	0	0	0	0
f.MSV000078622/ccms_peak/Volunteer#4_Woman/Human_Swabs/Plate6/Plate6_V4_GH9_01_17002.mzXML	MSV000078622	not collected	female	reverse phase (C18)	no disease reported	Brazil	no disease reported	no disease reported	not specified	healthy	Urban	none	electrospray ionization (positive)	not specified	not collected	impact|MS:1002077	9606|Homo sapiens	not specified	swabs, moist (50% EtOH)	ethanol-water (1:1)	animal	tissue	Volunteer 4 Woman 2	Right	head or neck skin	UBERON:0012180	MSV000078622_Volunteer 4 Woman 2	2014	0	0	0	0	0	0	0	0	0	0	0	0	0	0	0	0	0	0	0	0	0
f.MSV000078622/ccms_peak/Volunteer#4_Woman/Human_Swabs/Plate7/Plate7_V4_GA5_01_17013.mzXML	MSV000078622	not collected	female	reverse phase (C18)	no disease reported	Brazil	no disease reported	no disease reported	not specified	healthy	Urban	none	electrospray ionization (positive)	not specified	not collected	impact|MS:1002077	9606|Homo sapiens	not specified	swabs, moist (50% EtOH)	ethanol-water (1:1)	animal	tissue	Volunteer 4 Woman 2	Right	head or neck skin	UBERON:0012180	MSV000078622_Volunteer 4 Woman 2	2014	0	0	0	0	0	0	0	0	0	0	0	0	0	0	0	0	0	0	0	0	0
f.MSV000078622/ccms_peak/Volunteer#4_Woman/Human_Swabs/Plate7/Plate7_V4_GA7_01_17015.mzXML	MSV000078622	not collected	female	reverse phase (C18)	no disease reported	Brazil	no disease reported	no disease reported	not specified	healthy	Urban	none	electrospray ionization (positive)	not specified	not collected	impact|MS:1002077	9606|Homo sapiens	not specified	swabs, moist (50% EtOH)	ethanol-water (1:1)	animal	tissue	Volunteer 4 Woman 2	Right	head or neck skin	UBERON:0012180	MSV000078622_Volunteer 4 Woman 2	2014	0	0	0	0	0	0	0	0	0	0	0	0	0	0	0	0	0	0	0	0	0
f.MSV000078622/ccms_peak/Volunteer#4_Woman/Human_Swabs/Plate8/Plate8_V4_GE10_01_17201.mzXML	MSV000078622	not collected	female	reverse phase (C18)	no disease reported	Brazil	no disease reported	no disease reported	not specified	healthy	Urban	none	electrospray ionization (positive)	not specified	not collected	impact|MS:1002077	9606|Homo sapiens	not specified	swabs, moist (50% EtOH)	ethanol-water (1:1)	animal	tissue	Volunteer 4 Woman 2	Right	head or neck skin	UBERON:0012180	MSV000078622_Volunteer 4 Woman 2	2014	0	0	0	0	0	0	0	0	0	0	0	0	0	0	0	0	0	0	0	0	0
f.MSV000078622/ccms_peak/Volunteer#4_Woman/Human_Swabs/Plate8/Plate8_V4_GE11_01_17202.mzXML	MSV000078622	not collected	female	reverse phase (C18)	no disease reported	Brazil	no disease reported	no disease reported	not specified	healthy	Urban	none	electrospray ionization (positive)	not specified	not collected	impact|MS:1002077	9606|Homo sapiens	not specified	swabs, moist (50% EtOH)	ethanol-water (1:1)	animal	tissue	Volunteer 4 Woman 2	Right	head or neck skin	UBERON:0012180	MSV000078622_Volunteer 4 Woman 2	2014	0	0	0	0	0	0	0	0	0	0	0	0	0	0	0	0	0	0	0	0	0
f.MSV000078622/ccms_peak/Volunteer#4_Woman/Human_Swabs/Plate8/Plate8_V4_GE8_01_17199.mzXML	MSV000078622	not collected	female	reverse phase (C18)	no disease reported	Brazil	no disease reported	no disease reported	not specified	healthy	Urban	none	electrospray ionization (positive)	not specified	not collected	impact|MS:1002077	9606|Homo sapiens	not specified	swabs, moist (50% EtOH)	ethanol-water (1:1)	animal	tissue	Volunteer 4 Woman 2	Right	head or neck skin	UBERON:0012180	MSV000078622_Volunteer 4 Woman 2	2014	0	0	0	0	0	0	0	0	0	0	0	0	0	0	0	0	0	0	0	0	0
f.MSV000078622/ccms_peak/Volunteer#4_Woman/Human_Swabs/Plate8/Plate8_V4_GE9_01_17200.mzXML	MSV000078622	not collected	female	reverse phase (C18)	no disease reported	Brazil	no disease reported	no disease reported	not specified	healthy	Urban	none	electrospray ionization (positive)	not specified	not collected	impact|MS:1002077	9606|Homo sapiens	not specified	swabs, moist (50% EtOH)	ethanol-water (1:1)	animal	tissue	Volunteer 4 Woman 2	Right	head or neck skin	UBERON:0012180	MSV000078622_Volunteer 4 Woman 2	2014	0	0	0	0	0	0	0	0	0	0	0	0	0	0	0	0	0	0	0	0	0
f.MSV000078993/ccms_peak/Trace detection_Volunteers 12-39/Vol 12 Hand/P1_V6_Hand_GD1_01_22002.mzXML	MSV000078993	not collected	not collected	reverse phase (C18)	no disease reported	United States of America	no disease reported	no disease reported	not specified	healthy	Urban	fluconazole	electrospray ionization (positive)	not specified	not collected	impact|MS:1002077	9606|Homo sapiens	not specified	swabs, moist (50% EtOH)	ethanol-water (1:1)	animal	tissue	Volunteer 12	Right	skin of manus	UBERON:0001519	MSV000078993_Volunteer 12	2014	0	0	0	0	0	0	0	0	0	0	0	0	0	0	0	0	0	0	0	0	0
f.MSV000078993/ccms_peak/Trace detection_Volunteers 12-39/Vol 12 Hand/P1_V6_Hand_GD3_01_22004.mzXML	MSV000078993	not collected	not collected	reverse phase (C18)	no disease reported	United States of America	no disease reported	no disease reported	not specified	healthy	Urban	fluconazole	electrospray ionization (positive)	not specified	not collected	impact|MS:1002077	9606|Homo sapiens	not specified	swabs, moist (50% EtOH)	ethanol-water (1:1)	animal	tissue	Volunteer 12	Right	skin of manus	UBERON:0001519	MSV000078993_Volunteer 12	2014	0	0	0	0	0	0	0	0	0	0	0	0	0	0	0	0	0	0	0	0	0
f.MSV000078993/ccms_peak/Trace detection_Volunteers 12-39/Vol 12 Hand/P1_V6_Hand_GD6_01_21951.mzXML	MSV000078993	not collected	not collected	reverse phase (C18)	no disease reported	United States of America	no disease reported	no disease reported	not specified	healthy	Urban	fluconazole	electrospray ionization (positive)	not specified	not collected	impact|MS:1002077	9606|Homo sapiens	not specified	swabs, moist (50% EtOH)	ethanol-water (1:1)	animal	tissue	Volunteer 12	Right	skin of manus	UBERON:0001519	MSV000078993_Volunteer 12	2014	0	0	0	0	0	0	0	0	0	0	0	0	0	0	0	0	0	0	0	0	0
f.MSV000078993/ccms_peak/Trace detection_Volunteers 12-39/Vol 12 Hand/P1_V6_Hand_GD9_01_22008.mzXML	MSV000078993	not collected	not collected	reverse phase (C18)	no disease reported	United States of America	no disease reported	no disease reported	not specified	healthy	Urban	fluconazole	electrospray ionization (positive)	not specified	not collected	impact|MS:1002077	9606|Homo sapiens	not specified	swabs, moist (50% EtOH)	ethanol-water (1:1)	animal	tissue	Volunteer 12	Right	skin of manus	UBERON:0001519	MSV000078993_Volunteer 12	2014	0	0	0	0	0	0	0	0	0	0	0	0	0	0	0	0	0	0	0	0	0
f.MSV000078993/ccms_peak/Trace detection_Volunteers 12-39/Vol 12 Hand/P1_V6_Hand_GE1_01_22012.mzXML	MSV000078993	not collected	not collected	reverse phase (C18)	no disease reported	United States of America	no disease reported	no disease reported	not specified	healthy	Urban	fluconazole	electrospray ionization (positive)	not specified	not collected	impact|MS:1002077	9606|Homo sapiens	not specified	swabs, moist (50% EtOH)	ethanol-water (1:1)	animal	tissue	Volunteer 12	Right	skin of manus	UBERON:0001519	MSV000078993_Volunteer 12	2014	0	0	0	0	0	0	0	0	0	0	0	0	0	0	0	0	0	0	0	0	0
f.MSV000078993/ccms_peak/Trace detection_Volunteers 12-39/Vol 12 Hand/P1_V6_Hand_GE5_01_22016.mzXML	MSV000078993	not collected	not collected	reverse phase (C18)	no disease reported	United States of America	no disease reported	no disease reported	not specified	healthy	Urban	fluconazole	electrospray ionization (positive)	not specified	not collected	impact|MS:1002077	9606|Homo sapiens	not specified	swabs, moist (50% EtOH)	ethanol-water (1:1)	animal	tissue	Volunteer 12	Right	skin of manus	UBERON:0001519	MSV000078993_Volunteer 12	2014	0	0	0	0	0	0	0	0	0	0	0	0	0	0	0	0	0	0	0	0	0
f.MSV000078993/ccms_peak/Trace detection_Volunteers 12-39/Vol 12 Hand/P1_V6_Hand_GE9_01_22064.mzXML	MSV000078993	not collected	not collected	reverse phase (C18)	no disease reported	United States of America	no disease reported	no disease reported	not specified	healthy	Urban	fluconazole	electrospray ionization (positive)	not specified	not collected	impact|MS:1002077	9606|Homo sapiens	not specified	swabs, moist (50% EtOH)	ethanol-water (1:1)	animal	tissue	Volunteer 12	Right	skin of manus	UBERON:0001519	MSV000078993_Volunteer 12	2014	0	0	0	0	0	0	0	0	0	0	0	0	0	0	0	0	0	0	0	0	0
f.MSV000078993/ccms_peak/Trace detection_Volunteers 12-39/Vol 12 Hand/P1_V6_Hand_GF1_01_22068.mzXML	MSV000078993	not collected	not collected	reverse phase (C18)	no disease reported	United States of America	no disease reported	no disease reported	not specified	healthy	Urban	fluconazole	electrospray ionization (positive)	not specified	not collected	impact|MS:1002077	9606|Homo sapiens	not specified	swabs, moist (50% EtOH)	ethanol-water (1:1)	animal	tissue	Volunteer 12	Right	skin of manus	UBERON:0001519	MSV000078993_Volunteer 12	2014	0	0	0	0	0	0	0	0	0	0	0	0	0	0	0	0	0	0	0	0	0
f.MSV000078993/ccms_peak/Trace detection_Volunteers 12-39/Vol 12 Phone/P3_V6_Phone_GE1_01_21944.mzXML	MSV000078993	not applicable	not applicable	reverse phase (C18)	not applicable	United States of America	not applicable	not applicable	not specified	not applicable	Urban	fluconazole	electrospray ionization (positive)	not specified	not applicable	impact|MS:1002077	not applicable	not specified	swabs, moist (50% EtOH)	ethanol-water (1:1)	inanimate_object	mobile phone	Volunteer 12	not applicable	not specified	not applicable	MSV000078993_Volunteer 12	2014	0	0	0	0	0	0	0	0	0	0	0	0	0	0	0	0	0	0	0	0	0
f.MSV000078993/ccms_peak/Trace detection_Volunteers 12-39/Vol 12 Phone/P3_V6_Phone_GE2_01_21945.mzXML	MSV000078993	not applicable	not applicable	reverse phase (C18)	not applicable	United States of America	not applicable	not applicable	not specified	not applicable	Urban	fluconazole	electrospray ionization (positive)	not specified	not applicable	impact|MS:1002077	not applicable	not specified	swabs, moist (50% EtOH)	ethanol-water (1:1)	inanimate_object	mobile phone	Volunteer 12	not applicable	not specified	not applicable	MSV000078993_Volunteer 12	2014	0	0	0	0	0	0	0	0	0	0	0	0	0	0	0	0	0	0	0	0	0
f.MSV000078993/ccms_peak/Trace detection_Volunteers 12-39/Vol 27 Hand/Vol27_Hand_GE2_01_24421.mzXML	MSV000078993	not collected	not collected	reverse phase (C18)	no disease reported	United States of America	no disease reported	no disease reported	not specified	healthy	Urban	fluconazole	electrospray ionization (positive)	not specified	not collected	impact|MS:1002077	9606|Homo sapiens	not specified	swabs, moist (50% EtOH)	ethanol-water (1:1)	animal	tissue	Volunteer 27	Right	skin of manus	UBERON:0001519	MSV000078993_Volunteer 27	2014	0	0	0	0	0	0	0	0	0	0	0	0	0	0	0	0	0	0	0	0	0
f.MSV000078993/ccms_peak/Trace detection_Volunteers 12-39/Vol 29 Hand/Vol29_Hand_RD1_01_24553.mzXML	MSV000078993	not collected	not collected	reverse phase (C18)	no disease reported	United States of America	no disease reported	no disease reported	not specified	healthy	Urban	fluconazole	electrospray ionization (positive)	not specified	not collected	impact|MS:1002077	9606|Homo sapiens	not specified	swabs, moist (50% EtOH)	ethanol-water (1:1)	animal	tissue	Volunteer 29	Right	skin of manus	UBERON:0001519	MSV000078993_Volunteer 29	2014	0	0	0	0	0	0	0	0	0	0	0	0	0	0	0	0	0	0	0	0	0
f.MSV000078993/ccms_peak/Trace detection_Volunteers 12-39/Vol 29 Hand/Vol29_Hand_RD3_01_24555.mzXML	MSV000078993	not collected	not collected	reverse phase (C18)	no disease reported	United States of America	no disease reported	no disease reported	not specified	healthy	Urban	fluconazole	electrospray ionization (positive)	not specified	not collected	impact|MS:1002077	9606|Homo sapiens	not specified	swabs, moist (50% EtOH)	ethanol-water (1:1)	animal	tissue	Volunteer 29	Right	skin of manus	UBERON:0001519	MSV000078993_Volunteer 29	2014	0	0	0	0	0	0	0	0	0	0	0	0	0	0	0	0	0	0	0	0	0
f.MSV000078993/ccms_peak/Trace detection_Volunteers 12-39/Vol 29 Hand/Vol29_Hand_RD5_01_24557.mzXML	MSV000078993	not collected	not collected	reverse phase (C18)	no disease reported	United States of America	no disease reported	no disease reported	not specified	healthy	Urban	fluconazole	electrospray ionization (positive)	not specified	not collected	impact|MS:1002077	9606|Homo sapiens	not specified	swabs, moist (50% EtOH)	ethanol-water (1:1)	animal	tissue	Volunteer 29	Right	skin of manus	UBERON:0001519	MSV000078993_Volunteer 29	2014	0	0	0	0	0	0	0	0	0	0	0	0	0	0	0	0	0	0	0	0	0
f.MSV000078993/ccms_peak/Trace detection_Volunteers 12-39/Vol 29 Hand/Vol29_Hand_RD6_01_24558.mzXML	MSV000078993	not collected	not collected	reverse phase (C18)	no disease reported	United States of America	no disease reported	no disease reported	not specified	healthy	Urban	fluconazole	electrospray ionization (positive)	not specified	not collected	impact|MS:1002077	9606|Homo sapiens	not specified	swabs, moist (50% EtOH)	ethanol-water (1:1)	animal	tissue	Volunteer 29	Right	skin of manus	UBERON:0001519	MSV000078993_Volunteer 29	2014	0	0	0	0	0	0	0	0	0	0	0	0	0	0	0	0	0	0	0	0	0
f.MSV000079949/ccms_peak/3D_Mouse_GF_SPF/GF1/GF1_Adrenal1_GF3_01_21803.mzXML	MSV000079949	not applicable	female	reverse phase (C18)	no disease reported	United States of America	not applicable	not applicable	not specified	not applicable	not applicable	sulfamethizole;sulfachloropyridazine;sulfadimethoxine;sulfamethazine;coumarin-314;amitryptiline	electrospray ionization (positive)	not specified	not applicable	impact HD|MS:1002667	10088|Mus	not specified	solid material, fresh	methanol-water (1:1)	animal	tissue	1527	not applicable	adrenal gland	UBERON:0002369	MSV000079949_1527	2017	0	0	0	0	0	0	0	0	0	0	0	0	0	0	0	0	0	0	0	0	0
f.MSV000079949/ccms_peak/3D_Mouse_GF_SPF/GF1/GF1_Adrenal2_GF4_01_21804.mzXML	MSV000079949	not applicable	female	reverse phase (C18)	no disease reported	United States of America	not applicable	not applicable	not specified	not applicable	not applicable	sulfamethizole;sulfachloropyridazine;sulfadimethoxine;sulfamethazine;coumarin-314;amitryptiline	electrospray ionization (positive)	not specified	not applicable	impact HD|MS:1002667	10088|Mus	not specified	solid material, fresh	methanol-water (1:1)	animal	tissue	1527	not applicable	adrenal gland	UBERON:0002369	MSV000079949_1527	2017	0	0	0	0	0	0	0	0	0	0	0	0	0	0	0	0	0	0	0	0	0
f.MSV000079949/ccms_peak/3D_Mouse_GF_SPF/GF1/GF1_Cervix_GG2_01_21816.mzXML	MSV000079949	not applicable	female	reverse phase (C18)	no disease reported	United States of America	not applicable	not applicable	not specified	not applicable	not applicable	sulfamethizole;sulfachloropyridazine;sulfadimethoxine;sulfamethazine;coumarin-314;amitryptiline	electrospray ionization (positive)	not specified	not applicable	impact HD|MS:1002667	10088|Mus	not specified	solid material, fresh	methanol-water (1:1)	animal	tissue	1527	not applicable	vagina	UBERON:0000996	MSV000079949_1527	2017	0	0	0	0	0	0	0	0	0	0	0	0	0	0	0	0	0	0	0	0	0
f.MSV000079949/ccms_peak/3D_Mouse_GF_SPF/GF1/GF1_Colon1_GE4_01_21789.mzXML	MSV000079949	not applicable	female	reverse phase (C18)	no disease reported	United States of America	not applicable	not applicable	not specified	not applicable	not applicable	sulfamethizole;sulfachloropyridazine;sulfadimethoxine;sulfamethazine;coumarin-314;amitryptiline	electrospray ionization (positive)	not specified	not applicable	impact HD|MS:1002667	10088|Mus	not specified	solid material, fresh	methanol-water (1:1)	animal	tissue	1527	not applicable	lower digestive tract	UBERON:0004907	MSV000079949_1527	2017	0	0	0	0	0	0	0	0	0	0	0	0	0	0	0	0	0	0	0	0	0
f.MSV000079949/ccms_peak/3D_Mouse_GF_SPF/GF1/GF1_Colon2_GE5_01_21790.mzXML	MSV000079949	not applicable	female	reverse phase (C18)	no disease reported	United States of America	not applicable	not applicable	not specified	not applicable	not applicable	sulfamethizole;sulfachloropyridazine;sulfadimethoxine;sulfamethazine;coumarin-314;amitryptiline	electrospray ionization (positive)	not specified	not applicable	impact HD|MS:1002667	10088|Mus	not specified	solid material, fresh	methanol-water (1:1)	animal	tissue	1527	not applicable	lower digestive tract	UBERON:0004907	MSV000079949_1527	2017	0	0	0	0	0	0	0	0	0	0	0	0	0	0	0	0	0	0	0	0	0
f.MSV000079949/ccms_peak/3D_Mouse_GF_SPF/GF1/GF1_Colon3_GE6_01_21791.mzXML	MSV000079949	not applicable	female	reverse phase (C18)	no disease reported	United States of America	not applicable	not applicable	not specified	not applicable	not applicable	sulfamethizole;sulfachloropyridazine;sulfadimethoxine;sulfamethazine;coumarin-314;amitryptiline	electrospray ionization (positive)	not specified	not applicable	impact HD|MS:1002667	10088|Mus	not specified	solid material, fresh	methanol-water (1:1)	animal	tissue	1527	not applicable	lower digestive tract	UBERON:0004907	MSV000079949_1527	2017	0	0	0	0	0	0	0	0	0	0	0	0	0	0	0	0	0	0	0	0	0
f.MSV000079949/ccms_peak/3D_Mouse_GF_SPF/GF1/GF1_Colon3_GE6_01_21792.mzXML	MSV000079949	not applicable	female	reverse phase (C18)	no disease reported	United States of America	not applicable	not applicable	not specified	not applicable	not applicable	sulfamethizole;sulfachloropyridazine;sulfadimethoxine;sulfamethazine;coumarin-314;amitryptiline	electrospray ionization (positive)	not specified	not applicable	impact HD|MS:1002667	10088|Mus	not specified	solid material, fresh	methanol-water (1:1)	animal	tissue	1527	not applicable	lower digestive tract	UBERON:0004907	MSV000079949_1527	2017	0	0	0	0	0	0	0	0	0	0	0	0	0	0	0	0	0	0	0	0	0
f.MSV000079949/ccms_peak/3D_Mouse_GF_SPF/GF1/GF1_Colon4_GE7_01_21793.mzXML	MSV000079949	not applicable	female	reverse phase (C18)	no disease reported	United States of America	not applicable	not applicable	not specified	not applicable	not applicable	sulfamethizole;sulfachloropyridazine;sulfadimethoxine;sulfamethazine;coumarin-314;amitryptiline	electrospray ionization (positive)	not specified	not applicable	impact HD|MS:1002667	10088|Mus	not specified	solid material, fresh	methanol-water (1:1)	animal	tissue	1527	not applicable	lower digestive tract	UBERON:0004907	MSV000079949_1527	2017	0	0	0	0	0	0	0	0	0	0	0	0	0	0	0	0	0	0	0	0	0
f.MSV000079949/ccms_peak/3D_Mouse_GF_SPF/GF1/GF1_Colon6_GE9_01_21795.mzXML	MSV000079949	not applicable	female	reverse phase (C18)	no disease reported	United States of America	not applicable	not applicable	not specified	not applicable	not applicable	sulfamethizole;sulfachloropyridazine;sulfadimethoxine;sulfamethazine;coumarin-314;amitryptiline	electrospray ionization (positive)	not specified	not applicable	impact HD|MS:1002667	10088|Mus	not specified	solid material, fresh	methanol-water (1:1)	animal	tissue	1527	not applicable	lower digestive tract	UBERON:0004907	MSV000079949_1527	2017	0	0	0	0	0	0	0	0	0	0	0	0	0	0	0	0	0	0	0	0	0
f.MSV000079949/ccms_peak/3D_Mouse_GF_SPF/GF1/GF1_Duo2_GC5_01_21762.mzXML	MSV000079949	not applicable	female	reverse phase (C18)	no disease reported	United States of America	not applicable	not applicable	not specified	not applicable	not applicable	sulfamethizole;sulfachloropyridazine	electrospray ionization (positive)	not specified	not applicable	impact HD|MS:1002667	10088|Mus	not specified	solid material, fresh	ethanol-water (9:1)	animal	tissue	1527	not applicable	upper digestive tract	UBERON:0004908	MSV000079949_1527	2017	0	0	0	0	0	0	0	0	0	0	0	0	0	0	0	0	0	0	0	0	0
f.MSV000079949/ccms_peak/3D_Mouse_GF_SPF/GF1/GF1_Duo3_GC6_01_21763.mzXML	MSV000079949	not applicable	female	reverse phase (C18)	no disease reported	United States of America	not applicable	not applicable	not specified	not applicable	not applicable	sulfamethizole;sulfachloropyridazine	electrospray ionization (positive)	not specified	not applicable	impact HD|MS:1002667	10088|Mus	not specified	solid material, fresh	ethanol-water (9:1)	animal	tissue	1527	not applicable	upper digestive tract	UBERON:0004908	MSV000079949_1527	2017	0	0	0	0	0	0	0	0	0	0	0	0	0	0	0	0	0	0	0	0	0
f.MSV000079949/ccms_peak/3D_Mouse_GF_SPF/GF1/GF1_Eso4_GH7_01_21835.mzXML	MSV000079949	not applicable	female	reverse phase (C18)	no disease reported	United States of America	not applicable	not applicable	not specified	not applicable	not applicable	sulfamethizole;sulfachloropyridazine	electrospray ionization (positive)	not specified	not applicable	impact HD|MS:1002667	10088|Mus	not specified	solid material, fresh	ethanol-water (9:1)	animal	tissue	1527	not applicable	upper digestive tract	UBERON:0004908	MSV000079949_1527	2017	0	0	0	0	0	0	0	0	0	0	0	0	0	0	0	0	0	0	0	0	0
f.MSV000079949/ccms_peak/3D_Mouse_GF_SPF/GF1/GF1_Heart1_GG3_01_21817.mzXML	MSV000079949	not applicable	female	reverse phase (C18)	no disease reported	United States of America	not applicable	not applicable	not specified	not applicable	not applicable	sulfamethizole;sulfachloropyridazine	electrospray ionization (positive)	not specified	not applicable	impact HD|MS:1002667	10088|Mus	not specified	solid material, fresh	ethanol-water (9:1)	animal	tissue	1527	not applicable	heart	UBERON:0000948	MSV000079949_1527	2017	0	0	0	0	0	0	0	0	0	0	0	0	0	0	0	0	0	0	0	0	0
f.MSV000079949/ccms_peak/3D_Mouse_GF_SPF/GF1/GF1_Heart2_GG4_01_21818.mzXML	MSV000079949	not applicable	female	reverse phase (C18)	no disease reported	United States of America	not applicable	not applicable	not specified	not applicable	not applicable	sulfamethizole;sulfachloropyridazine	electrospray ionization (positive)	not specified	not applicable	impact HD|MS:1002667	10088|Mus	not specified	solid material, fresh	ethanol-water (9:1)	animal	tissue	1527	not applicable	heart	UBERON:0000948	MSV000079949_1527	2017	0	0	0	0	0	0	0	0	0	0	0	0	0	0	0	0	0	0	0	0	0
f.MSV000079949/ccms_peak/3D_Mouse_GF_SPF/GF1/GF1_Ile1_GD4_01_21775.mzXML	MSV000079949	not applicable	female	reverse phase (C18)	no disease reported	United States of America	not applicable	not applicable	not specified	not applicable	not applicable	sulfamethizole;sulfachloropyridazine	electrospray ionization (positive)	not specified	not applicable	impact HD|MS:1002667	10088|Mus	not specified	solid material, fresh	ethanol-water (9:1)	animal	tissue	1527	not applicable	upper digestive tract	UBERON:0004908	MSV000079949_1527	2017	0	0	0	0	0	0	0	0	0	0	0	0	0	0	0	0	0	0	0	0	0
f.MSV000079949/ccms_peak/3D_Mouse_GF_SPF/GF1/GF1_Ile2_GD5_01_21776.mzXML	MSV000079949	not applicable	female	reverse phase (C18)	no disease reported	United States of America	not applicable	not applicable	not specified	not applicable	not applicable	sulfamethizole;sulfachloropyridazine	electrospray ionization (positive)	not specified	not applicable	impact HD|MS:1002667	10088|Mus	not specified	solid material, fresh	ethanol-water (9:1)	animal	tissue	1527	not applicable	upper digestive tract	UBERON:0004908	MSV000079949_1527	2017	0	0	0	0	0	0	0	0	0	0	0	0	0	0	0	0	0	0	0	0	0
f.MSV000079949/ccms_peak/3D_Mouse_GF_SPF/GF1/GF1_Ile3_GD6_01_21777.mzXML	MSV000079949	not applicable	female	reverse phase (C18)	no disease reported	United States of America	not applicable	not applicable	not specified	not applicable	not applicable	sulfamethizole;sulfachloropyridazine	electrospray ionization (positive)	not specified	not applicable	impact HD|MS:1002667	10088|Mus	not specified	solid material, fresh	ethanol-water (9:1)	animal	tissue	1527	not applicable	upper digestive tract	UBERON:0004908	MSV000079949_1527	2017	0	0	0	0	0	0	0	0	0	0	0	0	0	0	0	0	0	0	0	0	0
f.MSV000079949/ccms_peak/3D_Mouse_GF_SPF/GF1/GF1_Ile4_GD7_01_21778.mzXML	MSV000079949	not applicable	female	reverse phase (C18)	no disease reported	United States of America	not applicable	not applicable	not specified	not applicable	not applicable	sulfamethizole;sulfachloropyridazine	electrospray ionization (positive)	not specified	not applicable	impact HD|MS:1002667	10088|Mus	not specified	solid material, fresh	ethanol-water (9:1)	animal	tissue	1527	not applicable	upper digestive tract	UBERON:0004908	MSV000079949_1527	2017	0	0	0	0	0	0	0	0	0	0	0	0	0	0	0	0	0	0	0	0	0
f.MSV000079949/ccms_peak/3D_Mouse_GF_SPF/GF1/GF1_Ile5_GD8_01_21779.mzXML	MSV000079949	not applicable	female	reverse phase (C18)	no disease reported	United States of America	not applicable	not applicable	not specified	not applicable	not applicable	sulfamethizole;sulfachloropyridazine	electrospray ionization (positive)	not specified	not applicable	impact HD|MS:1002667	10088|Mus	not specified	solid material, fresh	ethanol-water (9:1)	animal	tissue	1527	not applicable	upper digestive tract	UBERON:0004908	MSV000079949_1527	2017	0	0	0	0	0	0	0	0	0	0	0	0	0	0	0	0	0	0	0	0	0
f.MSV000079949/ccms_peak/3D_Mouse_GF_SPF/GF1/GF1_Ile6_GD9_01_21780.mzXML	MSV000079949	not applicable	female	reverse phase (C18)	no disease reported	United States of America	not applicable	not applicable	not specified	not applicable	not applicable	sulfamethizole;sulfachloropyridazine	electrospray ionization (positive)	not specified	not applicable	impact HD|MS:1002667	10088|Mus	not specified	solid material, fresh	ethanol-water (9:1)	animal	tissue	1527	not applicable	upper digestive tract	UBERON:0004908	MSV000079949_1527	2017	0	0	0	0	0	0	0	0	0	0	0	0	0	0	0	0	0	0	0	0	0
f.MSV000079949/ccms_peak/3D_Mouse_GF_SPF/GF1/GF1_Jeju2_GC11_01_21768.mzXML	MSV000079949	not applicable	female	reverse phase (C18)	no disease reported	United States of America	not applicable	not applicable	not specified	not applicable	not applicable	sulfamethizole;sulfachloropyridazine	electrospray ionization (positive)	not specified	not applicable	impact HD|MS:1002667	10088|Mus	not specified	solid material, fresh	ethanol-water (9:1)	animal	tissue	1527	not applicable	upper digestive tract	UBERON:0004908	MSV000079949_1527	2017	0	0	0	0	0	0	0	0	0	0	0	0	0	0	0	0	0	0	0	0	0
f.MSV000079949/ccms_peak/3D_Mouse_GF_SPF/GF1/GF1_Jeju5_GD2_01_21773.mzXML	MSV000079949	not applicable	female	reverse phase (C18)	no disease reported	United States of America	not applicable	not applicable	not specified	not applicable	not applicable	sulfamethizole;sulfachloropyridazine	electrospray ionization (positive)	not specified	not applicable	impact HD|MS:1002667	10088|Mus	not specified	solid material, fresh	ethanol-water (9:1)	animal	tissue	1527	not applicable	upper digestive tract	UBERON:0004908	MSV000079949_1527	2017	0	0	0	0	0	0	0	0	0	0	0	0	0	0	0	0	0	0	0	0	0
f.MSV000079949/ccms_peak/3D_Mouse_GF_SPF/GF1/GF1_Jeju6_GD3_01_21774.mzXML	MSV000079949	not applicable	female	reverse phase (C18)	no disease reported	United States of America	not applicable	not applicable	not specified	not applicable	not applicable	sulfamethizole;sulfachloropyridazine	electrospray ionization (positive)	not specified	not applicable	impact HD|MS:1002667	10088|Mus	not specified	solid material, fresh	ethanol-water (9:1)	animal	tissue	1527	not applicable	upper digestive tract	UBERON:0004908	MSV000079949_1527	2017	0	0	0	0	0	0	0	0	0	0	0	0	0	0	0	0	0	0	0	0	0
f.MSV000079949/ccms_peak/3D_Mouse_GF_SPF/GF1/GF1_Kid2_GE12_01_21798.mzXML	MSV000079949	not applicable	female	reverse phase (C18)	no disease reported	United States of America	not applicable	not applicable	not specified	not applicable	not applicable	sulfamethizole;sulfachloropyridazine	electrospray ionization (positive)	not specified	not applicable	impact HD|MS:1002667	10088|Mus	not specified	solid material, fresh	ethanol-water (9:1)	animal	tissue	1527	not applicable	kidney	UBERON:0002113	MSV000079949_1527	2017	0	0	0	0	0	0	0	0	0	0	0	0	0	0	0	0	0	0	0	0	0
f.MSV000079949/ccms_peak/3D_Mouse_GF_SPF/GF1/GF1_Kid3_GF1_01_21801.mzXML	MSV000079949	not applicable	female	reverse phase (C18)	no disease reported	United States of America	not applicable	not applicable	not specified	not applicable	not applicable	sulfamethizole;sulfachloropyridazine	electrospray ionization (positive)	not specified	not applicable	impact HD|MS:1002667	10088|Mus	not specified	solid material, fresh	ethanol-water (9:1)	animal	tissue	1527	not applicable	kidney	UBERON:0002113	MSV000079949_1527	2017	0	0	0	0	0	0	0	0	0	0	0	0	0	0	0	0	0	0	0	0	0
f.MSV000079949/ccms_peak/3D_Mouse_GF_SPF/GF1/GF1_Liver1_GB5_01_21748.mzXML	MSV000079949	not applicable	female	reverse phase (C18)	no disease reported	United States of America	not applicable	not applicable	not specified	not applicable	not applicable	sulfamethizole;sulfachloropyridazine	electrospray ionization (positive)	not specified	not applicable	impact HD|MS:1002667	10088|Mus	not specified	solid material, fresh	ethanol-water (9:1)	animal	tissue	1527	not applicable	liver	UBERON:0002107	MSV000079949_1527	2017	0	0	0	0	0	0	0	0	0	0	0	0	0	0	0	0	0	0	0	0	0
f.MSV000079949/ccms_peak/3D_Mouse_GF_SPF/GF1/GF1_Liver2_GB6_01_21749.mzXML	MSV000079949	not applicable	female	reverse phase (C18)	no disease reported	United States of America	not applicable	not applicable	not specified	not applicable	not applicable	sulfamethizole;sulfachloropyridazine	electrospray ionization (positive)	not specified	not applicable	impact HD|MS:1002667	10088|Mus	not specified	solid material, fresh	ethanol-water (9:1)	animal	tissue	1527	not applicable	liver	UBERON:0002107	MSV000079949_1527	2017	0	0	0	0	0	0	0	0	0	0	0	0	0	0	0	0	0	0	0	0	0
f.MSV000079949/ccms_peak/3D_Mouse_GF_SPF/GF1/GF1_Liver4_GB8_01_21751.mzXML	MSV000079949	not applicable	female	reverse phase (C18)	no disease reported	United States of America	not applicable	not applicable	not specified	not applicable	not applicable	sulfamethizole;sulfachloropyridazine	electrospray ionization (positive)	not specified	not applicable	impact HD|MS:1002667	10088|Mus	not specified	solid material, fresh	ethanol-water (9:1)	animal	tissue	1527	not applicable	liver	UBERON:0002107	MSV000079949_1527	2017	0	0	0	0	0	0	0	0	0	0	0	0	0	0	0	0	0	0	0	0	0
f.MSV000079949/ccms_peak/3D_Mouse_GF_SPF/GF1/GF1_Stomach1_GC1_01_21758.mzXML	MSV000079949	not applicable	female	reverse phase (C18)	no disease reported	United States of America	not applicable	not applicable	not specified	not applicable	not applicable	sulfamethizole;sulfachloropyridazine	electrospray ionization (positive)	not specified	not applicable	impact HD|MS:1002667	10088|Mus	not specified	solid material, fresh	ethanol-water (9:1)	animal	tissue	1527	not applicable	stomach	UBERON:0000945	MSV000079949_1527	2017	0	0	0	0	0	0	0	0	0	0	0	0	0	0	0	0	0	0	0	0	0
f.MSV000079949/ccms_peak/3D_Mouse_GF_SPF/GF1/GF1_Stomach3_GC3_01_21760.mzXML	MSV000079949	not applicable	female	reverse phase (C18)	no disease reported	United States of America	not applicable	not applicable	not specified	not applicable	not applicable	sulfamethizole;sulfachloropyridazine	electrospray ionization (positive)	not specified	not applicable	impact HD|MS:1002667	10088|Mus	not specified	solid material, fresh	ethanol-water (9:1)	animal	tissue	1527	not applicable	stomach	UBERON:0000945	MSV000079949_1527	2017	0	0	0	0	0	0	0	0	0	0	0	0	0	0	0	0	0	0	0	0	0
f.MSV000079949/ccms_peak/3D_Mouse_GF_SPF/GF1/GF1_Trach1_GG12_01_21826.mzXML	MSV000079949	not applicable	female	reverse phase (C18)	no disease reported	United States of America	not applicable	not applicable	not specified	not applicable	not applicable	sulfamethizole;sulfachloropyridazine	electrospray ionization (positive)	not specified	not applicable	impact HD|MS:1002667	10088|Mus	not specified	solid material, fresh	ethanol-water (9:1)	animal	tissue	1527	not applicable	trachea	UBERON:0003126	MSV000079949_1527	2017	0	0	0	0	0	0	0	0	0	0	0	0	0	0	0	0	0	0	0	0	0
f.MSV000079949/ccms_peak/3D_Mouse_GF_SPF/GF2/GF2_Bladder_BE10_01_22040.mzXML	MSV000079949	not applicable	female	reverse phase (C18)	no disease reported	United States of America	not applicable	not applicable	not specified	not applicable	not applicable	sulfamethizole;sulfachloropyridazine;sulfadimethoxine;sulfamethazine;coumarin-314;amitryptiline	electrospray ionization (positive)	not specified	not applicable	impact HD|MS:1002667	10088|Mus	not specified	solid material, fresh	methanol-water (1:1)	animal	biofluid	1527	not applicable	urine	UBERON:0001088	MSV000079949_1527	2017	0	0	0	0	0	0	0	0	0	0	0	0	0	0	0	0	0	0	0	0	0
f.MSV000079949/ccms_peak/3D_Mouse_GF_SPF/GF2/GF2_Cecum1_BD10_01_22026.mzXML	MSV000079949	not applicable	female	reverse phase (C18)	no disease reported	United States of America	not applicable	not applicable	not specified	not applicable	not applicable	sulfamethizole;sulfachloropyridazine;sulfadimethoxine;sulfamethazine;coumarin-314;amitryptiline	electrospray ionization (positive)	not specified	not applicable	impact HD|MS:1002667	10088|Mus	not specified	solid material, fresh	methanol-water (1:1)	animal	tissue	1527	not applicable	caecum	UBERON:0001153	MSV000079949_1527	2017	0	0	0	0	0	0	0	0	0	0	0	0	0	0	0	0	0	0	0	0	0
f.MSV000079949/ccms_peak/3D_Mouse_GF_SPF/GF2/GF2_Cecum2_BD11_01_22027.mzXML	MSV000079949	not applicable	female	reverse phase (C18)	no disease reported	United States of America	not applicable	not applicable	not specified	not applicable	not applicable	sulfamethizole;sulfachloropyridazine;sulfadimethoxine;sulfamethazine;coumarin-314;amitryptiline	electrospray ionization (positive)	not specified	not applicable	impact HD|MS:1002667	10088|Mus	not specified	solid material, fresh	methanol-water (1:1)	animal	tissue	1527	not applicable	caecum	UBERON:0001153	MSV000079949_1527	2017	0	0	0	0	0	0	0	0	0	0	0	0	0	0	0	0	0	0	0	0	0
f.MSV000079949/ccms_peak/3D_Mouse_GF_SPF/GF2/GF2_Cecum3_BD12_01_22028.mzXML	MSV000079949	not applicable	female	reverse phase (C18)	no disease reported	United States of America	not applicable	not applicable	not specified	not applicable	not applicable	sulfamethizole;sulfachloropyridazine;sulfadimethoxine;sulfamethazine;coumarin-314;amitryptiline	electrospray ionization (positive)	not specified	not applicable	impact HD|MS:1002667	10088|Mus	not specified	solid material, fresh	methanol-water (1:1)	animal	tissue	1527	not applicable	caecum	UBERON:0001153	MSV000079949_1527	2017	0	0	0	0	0	0	0	0	0	0	0	0	0	0	0	0	0	0	0	0	0
f.MSV000079949/ccms_peak/3D_Mouse_GF_SPF/GF2/GF2_Colon1_BE4_01_22034.mzXML	MSV000079949	not applicable	female	reverse phase (C18)	no disease reported	United States of America	not applicable	not applicable	not specified	not applicable	not applicable	sulfamethizole;sulfachloropyridazine;sulfadimethoxine;sulfamethazine;coumarin-314;amitryptiline	electrospray ionization (positive)	not specified	not applicable	impact HD|MS:1002667	10088|Mus	not specified	solid material, fresh	methanol-water (1:1)	animal	tissue	1527	not applicable	lower digestive tract	UBERON:0004907	MSV000079949_1527	2017	0	0	0	0	0	0	0	0	0	0	0	0	0	0	0	0	0	0	0	0	0
f.MSV000079949/ccms_peak/3D_Mouse_GF_SPF/GF2/GF2_Colon2_BE5_01_22035.mzXML	MSV000079949	not applicable	female	reverse phase (C18)	no disease reported	United States of America	not applicable	not applicable	not specified	not applicable	not applicable	sulfamethizole;sulfachloropyridazine;sulfadimethoxine;sulfamethazine;coumarin-314;amitryptiline	electrospray ionization (positive)	not specified	not applicable	impact HD|MS:1002667	10088|Mus	not specified	solid material, fresh	methanol-water (1:1)	animal	tissue	1527	not applicable	lower digestive tract	UBERON:0004907	MSV000079949_1527	2017	0	0	0	0	0	0	0	0	0	0	0	0	0	0	0	0	0	0	0	0	0
f.MSV000079949/ccms_peak/3D_Mouse_GF_SPF/GF2/GF2_Colon4_BE7_01_22037.mzXML	MSV000079949	not applicable	female	reverse phase (C18)	no disease reported	United States of America	not applicable	not applicable	not specified	not applicable	not applicable	sulfamethizole;sulfachloropyridazine;sulfadimethoxine;sulfamethazine;coumarin-314;amitryptiline	electrospray ionization (positive)	not specified	not applicable	impact HD|MS:1002667	10088|Mus	not specified	solid material, fresh	methanol-water (1:1)	animal	tissue	1527	not applicable	lower digestive tract	UBERON:0004907	MSV000079949_1527	2017	0	0	0	0	0	0	0	0	0	0	0	0	0	0	0	0	0	0	0	0	0
f.MSV000079949/ccms_peak/3D_Mouse_GF_SPF/GF2/GF2_Colon6_BE9_01_22039.mzXML	MSV000079949	not applicable	female	reverse phase (C18)	no disease reported	United States of America	not applicable	not applicable	not specified	not applicable	not applicable	sulfamethizole;sulfachloropyridazine;sulfadimethoxine;sulfamethazine;coumarin-314;amitryptiline	electrospray ionization (positive)	not specified	not applicable	impact HD|MS:1002667	10088|Mus	not specified	solid material, fresh	methanol-water (1:1)	animal	tissue	1527	not applicable	lower digestive tract	UBERON:0004907	MSV000079949_1527	2017	0	0	0	0	0	0	0	0	0	0	0	0	0	0	0	0	0	0	0	0	0
f.MSV000079949/ccms_peak/3D_Mouse_GF_SPF/GF2/GF2_Duo2_BC5_01_22007.mzXML	MSV000079949	not applicable	female	reverse phase (C18)	no disease reported	United States of America	not applicable	not applicable	not specified	not applicable	not applicable	sulfamethizole;sulfachloropyridazine	electrospray ionization (positive)	not specified	not applicable	impact HD|MS:1002667	10088|Mus	not specified	solid material, fresh	ethanol-water (9:1)	animal	tissue	1527	not applicable	upper digestive tract	UBERON:0004908	MSV000079949_1527	2017	0	0	0	0	0	0	0	0	0	0	0	0	0	0	0	0	0	0	0	0	0
f.MSV000079949/ccms_peak/3D_Mouse_GF_SPF/GF2/GF2_Duo3_BC6_01_22008.mzXML	MSV000079949	not applicable	female	reverse phase (C18)	no disease reported	United States of America	not applicable	not applicable	not specified	not applicable	not applicable	sulfamethizole;sulfachloropyridazine	electrospray ionization (positive)	not specified	not applicable	impact HD|MS:1002667	10088|Mus	not specified	solid material, fresh	ethanol-water (9:1)	animal	tissue	1527	not applicable	upper digestive tract	UBERON:0004908	MSV000079949_1527	2017	0	0	0	0	0	0	0	0	0	0	0	0	0	0	0	0	0	0	0	0	0
f.MSV000079949/ccms_peak/3D_Mouse_GF_SPF/GF2/GF2_Duo4_BC7_01_22009.mzXML	MSV000079949	not applicable	female	reverse phase (C18)	no disease reported	United States of America	not applicable	not applicable	not specified	not applicable	not applicable	sulfamethizole;sulfachloropyridazine	electrospray ionization (positive)	not specified	not applicable	impact HD|MS:1002667	10088|Mus	not specified	solid material, fresh	ethanol-water (9:1)	animal	tissue	1527	not applicable	upper digestive tract	UBERON:0004908	MSV000079949_1527	2017	0	0	0	0	0	0	0	0	0	0	0	0	0	0	0	0	0	0	0	0	0
f.MSV000079949/ccms_peak/3D_Mouse_GF_SPF/GF2/GF2_Duo5_BC8_01_22010.mzXML	MSV000079949	not applicable	female	reverse phase (C18)	no disease reported	United States of America	not applicable	not applicable	not specified	not applicable	not applicable	sulfamethizole;sulfachloropyridazine	electrospray ionization (positive)	not specified	not applicable	impact HD|MS:1002667	10088|Mus	not specified	solid material, fresh	ethanol-water (9:1)	animal	tissue	1527	not applicable	upper digestive tract	UBERON:0004908	MSV000079949_1527	2017	0	0	0	0	0	0	0	0	0	0	0	0	0	0	0	0	0	0	0	0	0
f.MSV000079949/ccms_peak/3D_Mouse_GF_SPF/GF2/GF2_Duo6_BC9_01_22011.mzXML	MSV000079949	not applicable	female	reverse phase (C18)	no disease reported	United States of America	not applicable	not applicable	not specified	not applicable	not applicable	sulfamethizole;sulfachloropyridazine	electrospray ionization (positive)	not specified	not applicable	impact HD|MS:1002667	10088|Mus	not specified	solid material, fresh	ethanol-water (9:1)	animal	tissue	1527	not applicable	upper digestive tract	UBERON:0004908	MSV000079949_1527	2017	0	0	0	0	0	0	0	0	0	0	0	0	0	0	0	0	0	0	0	0	0
f.MSV000079949/ccms_peak/3D_Mouse_GF_SPF/GF2/GF2_Heart2_BG4_01_22062.mzXML	MSV000079949	not applicable	female	reverse phase (C18)	no disease reported	United States of America	not applicable	not applicable	not specified	not applicable	not applicable	sulfamethizole;sulfachloropyridazine	electrospray ionization (positive)	not specified	not applicable	impact HD|MS:1002667	10088|Mus	not specified	solid material, fresh	ethanol-water (9:1)	animal	tissue	1527	not applicable	heart	UBERON:0000948	MSV000079949_1527	2017	0	0	0	0	0	0	0	0	0	0	0	0	0	0	0	0	0	0	0	0	0
f.MSV000079949/ccms_peak/3D_Mouse_GF_SPF/GF2/GF2_Ile3_BD6_01_22022.mzXML	MSV000079949	not applicable	female	reverse phase (C18)	no disease reported	United States of America	not applicable	not applicable	not specified	not applicable	not applicable	sulfamethizole;sulfachloropyridazine	electrospray ionization (positive)	not specified	not applicable	impact HD|MS:1002667	10088|Mus	not specified	solid material, fresh	ethanol-water (9:1)	animal	tissue	1527	not applicable	upper digestive tract	UBERON:0004908	MSV000079949_1527	2017	0	0	0	0	0	0	0	0	0	0	0	0	0	0	0	0	0	0	0	0	0
f.MSV000079949/ccms_peak/3D_Mouse_GF_SPF/GF2/GF2_Ile4_BD7_01_22023.mzXML	MSV000079949	not applicable	female	reverse phase (C18)	no disease reported	United States of America	not applicable	not applicable	not specified	not applicable	not applicable	sulfamethizole;sulfachloropyridazine	electrospray ionization (positive)	not specified	not applicable	impact HD|MS:1002667	10088|Mus	not specified	solid material, fresh	ethanol-water (9:1)	animal	tissue	1527	not applicable	upper digestive tract	UBERON:0004908	MSV000079949_1527	2017	0	0	0	0	0	0	0	0	0	0	0	0	0	0	0	0	0	0	0	0	0
f.MSV000079949/ccms_peak/3D_Mouse_GF_SPF/GF2/GF2_Ile5_BD8_01_22024.mzXML	MSV000079949	not applicable	female	reverse phase (C18)	no disease reported	United States of America	not applicable	not applicable	not specified	not applicable	not applicable	sulfamethizole;sulfachloropyridazine	electrospray ionization (positive)	not specified	not applicable	impact HD|MS:1002667	10088|Mus	not specified	solid material, fresh	ethanol-water (9:1)	animal	tissue	1527	not applicable	upper digestive tract	UBERON:0004908	MSV000079949_1527	2017	0	0	0	0	0	0	0	0	0	0	0	0	0	0	0	0	0	0	0	0	0
f.MSV000079949/ccms_peak/3D_Mouse_GF_SPF/GF2/GF2_Ile6_BD9_01_22025.mzXML	MSV000079949	not applicable	female	reverse phase (C18)	no disease reported	United States of America	not applicable	not applicable	not specified	not applicable	not applicable	sulfamethizole;sulfachloropyridazine	electrospray ionization (positive)	not specified	not applicable	impact HD|MS:1002667	10088|Mus	not specified	solid material, fresh	ethanol-water (9:1)	animal	tissue	1527	not applicable	upper digestive tract	UBERON:0004908	MSV000079949_1527	2017	0	0	0	0	0	0	0	0	0	0	0	0	0	0	0	0	0	0	0	0	0
f.MSV000079949/ccms_peak/3D_Mouse_GF_SPF/GF2/GF2_Jeju2_BC11_01_22013.mzXML	MSV000079949	not applicable	female	reverse phase (C18)	no disease reported	United States of America	not applicable	not applicable	not specified	not applicable	not applicable	sulfamethizole;sulfachloropyridazine	electrospray ionization (positive)	not specified	not applicable	impact HD|MS:1002667	10088|Mus	not specified	solid material, fresh	ethanol-water (9:1)	animal	tissue	1527	not applicable	upper digestive tract	UBERON:0004908	MSV000079949_1527	2017	0	0	0	0	0	0	0	0	0	0	0	0	0	0	0	0	0	0	0	0	0
f.MSV000079949/ccms_peak/3D_Mouse_GF_SPF/GF2/GF2_Jeju3_BC12_01_22014.mzXML	MSV000079949	not applicable	female	reverse phase (C18)	no disease reported	United States of America	not applicable	not applicable	not specified	not applicable	not applicable	sulfamethizole;sulfachloropyridazine	electrospray ionization (positive)	not specified	not applicable	impact HD|MS:1002667	10088|Mus	not specified	solid material, fresh	ethanol-water (9:1)	animal	tissue	1527	not applicable	upper digestive tract	UBERON:0004908	MSV000079949_1527	2017	0	0	0	0	0	0	0	0	0	0	0	0	0	0	0	0	0	0	0	0	0
f.MSV000079949/ccms_peak/3D_Mouse_GF_SPF/GF2/GF2_Jeju5_BD2_01_22018.mzXML	MSV000079949	not applicable	female	reverse phase (C18)	no disease reported	United States of America	not applicable	not applicable	not specified	not applicable	not applicable	sulfamethizole;sulfachloropyridazine	electrospray ionization (positive)	not specified	not applicable	impact HD|MS:1002667	10088|Mus	not specified	solid material, fresh	ethanol-water (9:1)	animal	tissue	1527	not applicable	upper digestive tract	UBERON:0004908	MSV000079949_1527	2017	0	0	0	0	0	0	0	0	0	0	0	0	0	0	0	0	0	0	0	0	0
f.MSV000079949/ccms_peak/3D_Mouse_GF_SPF/GF2/GF2_Jeju6_BD3_01_22019.mzXML	MSV000079949	not applicable	female	reverse phase (C18)	no disease reported	United States of America	not applicable	not applicable	not specified	not applicable	not applicable	sulfamethizole;sulfachloropyridazine	electrospray ionization (positive)	not specified	not applicable	impact HD|MS:1002667	10088|Mus	not specified	solid material, fresh	ethanol-water (9:1)	animal	tissue	1527	not applicable	upper digestive tract	UBERON:0004908	MSV000079949_1527	2017	0	0	0	0	0	0	0	0	0	0	0	0	0	0	0	0	0	0	0	0	0
f.MSV000079949/ccms_peak/3D_Mouse_GF_SPF/GF2/GF2_Kid4_BF2_01_22046.mzXML	MSV000079949	not applicable	female	reverse phase (C18)	no disease reported	United States of America	not applicable	not applicable	not specified	not applicable	not applicable	sulfamethizole;sulfachloropyridazine	electrospray ionization (positive)	not specified	not applicable	impact HD|MS:1002667	10088|Mus	not specified	solid material, fresh	ethanol-water (9:1)	animal	tissue	1527	not applicable	kidney	UBERON:0002113	MSV000079949_1527	2017	0	0	0	0	0	0	0	0	0	0	0	0	0	0	0	0	0	0	0	0	0
f.MSV000079949/ccms_peak/3D_Mouse_GF_SPF/GF2/GF2_Liver3_BB7_01_21995.mzXML	MSV000079949	not applicable	female	reverse phase (C18)	no disease reported	United States of America	not applicable	not applicable	not specified	not applicable	not applicable	sulfamethizole;sulfachloropyridazine	electrospray ionization (positive)	not specified	not applicable	impact HD|MS:1002667	10088|Mus	not specified	solid material, fresh	ethanol-water (9:1)	animal	tissue	1527	not applicable	liver	UBERON:0002107	MSV000079949_1527	2017	0	0	0	0	0	0	0	0	0	0	0	0	0	0	0	0	0	0	0	0	0
f.MSV000079949/ccms_peak/3D_Mouse_GF_SPF/GF2/GF2_Liver4_BB8_01_21996.mzXML	MSV000079949	not applicable	female	reverse phase (C18)	no disease reported	United States of America	not applicable	not applicable	not specified	not applicable	not applicable	sulfamethizole;sulfachloropyridazine	electrospray ionization (positive)	not specified	not applicable	impact HD|MS:1002667	10088|Mus	not specified	solid material, fresh	ethanol-water (9:1)	animal	tissue	1527	not applicable	liver	UBERON:0002107	MSV000079949_1527	2017	0	0	0	0	0	0	0	0	0	0	0	0	0	0	0	0	0	0	0	0	0
f.MSV000079949/ccms_peak/3D_Mouse_GF_SPF/GF2/GF2_Ovary1_BF5_01_22049.mzXML	MSV000079949	not applicable	female	reverse phase (C18)	no disease reported	United States of America	not applicable	not applicable	not specified	not applicable	not applicable	sulfamethizole;sulfachloropyridazine	electrospray ionization (positive)	not specified	not applicable	impact HD|MS:1002667	10088|Mus	not specified	solid material, fresh	ethanol-water (9:1)	animal	tissue	1527	not applicable	ovary	UBERON:0000992	MSV000079949_1527	2017	0	0	0	0	0	0	0	0	0	0	0	0	0	0	0	0	0	0	0	0	0
f.MSV000079949/ccms_peak/3D_Mouse_GF_SPF/GF2/GF2_Trach1_BG12_01_22070.mzXML	MSV000079949	not applicable	female	reverse phase (C18)	no disease reported	United States of America	not applicable	not applicable	not specified	not applicable	not applicable	sulfamethizole;sulfachloropyridazine	electrospray ionization (positive)	not specified	not applicable	impact HD|MS:1002667	10088|Mus	not specified	solid material, fresh	ethanol-water (9:1)	animal	tissue	1527	not applicable	trachea	UBERON:0003126	MSV000079949_1527	2017	0	0	0	0	0	0	0	0	0	0	0	0	0	0	0	0	0	0	0	0	0
f.MSV000079949/ccms_peak/3D_Mouse_GF_SPF/GF2/GF2_Trach4_BH3_01_22075.mzXML	MSV000079949	not applicable	female	reverse phase (C18)	no disease reported	United States of America	not applicable	not applicable	not specified	not applicable	not applicable	sulfamethizole;sulfachloropyridazine	electrospray ionization (positive)	not specified	not applicable	impact HD|MS:1002667	10088|Mus	not specified	solid material, fresh	ethanol-water (9:1)	animal	tissue	1527	not applicable	trachea	UBERON:0003126	MSV000079949_1527	2017	0	0	0	0	0	0	0	0	0	0	0	0	0	0	0	0	0	0	0	0	0
f.MSV000079949/ccms_peak/3D_Mouse_GF_SPF/GF2/GF2_Uterus2_BF8_01_22052.mzXML	MSV000079949	not applicable	female	reverse phase (C18)	no disease reported	United States of America	not applicable	not applicable	not specified	not applicable	not applicable	sulfamethizole;sulfachloropyridazine	electrospray ionization (positive)	not specified	not applicable	impact HD|MS:1002667	10088|Mus	not specified	solid material, fresh	ethanol-water (9:1)	animal	tissue	1527	not applicable	uterus	UBERON:0000995	MSV000079949_1527	2017	0	0	0	0	0	0	0	0	0	0	0	0	0	0	0	0	0	0	0	0	0
f.MSV000079949/ccms_peak/3D_Mouse_GF_SPF/GF3/GF3_Adrenal1_BF3_01_22273.mzXML	MSV000079949	not applicable	female	reverse phase (C18)	no disease reported	United States of America	not applicable	not applicable	not specified	not applicable	not applicable	sulfamethizole;sulfachloropyridazine;sulfadimethoxine;sulfamethazine;coumarin-314;amitryptiline	electrospray ionization (positive)	not specified	not applicable	impact HD|MS:1002667	10088|Mus	not specified	solid material, fresh	methanol-water (1:1)	animal	tissue	1527	not applicable	adrenal gland	UBERON:0002369	MSV000079949_1527	2017	0	0	0	0	0	0	0	0	0	0	0	0	0	0	0	0	0	0	0	0	0
f.MSV000079949/ccms_peak/3D_Mouse_GF_SPF/GF3/GF3_Adrenal2_BF4_01_22274.mzXML	MSV000079949	not applicable	female	reverse phase (C18)	no disease reported	United States of America	not applicable	not applicable	not specified	not applicable	not applicable	sulfamethizole;sulfachloropyridazine;sulfadimethoxine;sulfamethazine;coumarin-314;amitryptiline	electrospray ionization (positive)	not specified	not applicable	impact HD|MS:1002667	10088|Mus	not specified	solid material, fresh	methanol-water (1:1)	animal	tissue	1527	not applicable	adrenal gland	UBERON:0002369	MSV000079949_1527	2017	0	0	0	0	0	0	0	0	0	0	0	0	0	0	0	0	0	0	0	0	0
f.MSV000079949/ccms_peak/3D_Mouse_GF_SPF/GF3/GF3_Cecum2_BD11_01_22253.mzXML	MSV000079949	not applicable	female	reverse phase (C18)	no disease reported	United States of America	not applicable	not applicable	not specified	not applicable	not applicable	sulfamethizole;sulfachloropyridazine;sulfadimethoxine;sulfamethazine;coumarin-314;amitryptiline	electrospray ionization (positive)	not specified	not applicable	impact HD|MS:1002667	10088|Mus	not specified	solid material, fresh	methanol-water (1:1)	animal	tissue	1527	not applicable	caecum	UBERON:0001153	MSV000079949_1527	2017	0	0	0	0	0	0	0	0	0	0	0	0	0	0	0	0	0	0	0	0	0
f.MSV000079949/ccms_peak/3D_Mouse_GF_SPF/GF3/GF3_Cervix_BG2_01_22286.mzXML	MSV000079949	not applicable	female	reverse phase (C18)	no disease reported	United States of America	not applicable	not applicable	not specified	not applicable	not applicable	sulfamethizole;sulfachloropyridazine;sulfadimethoxine;sulfamethazine;coumarin-314;amitryptiline	electrospray ionization (positive)	not specified	not applicable	impact HD|MS:1002667	10088|Mus	not specified	solid material, fresh	methanol-water (1:1)	animal	tissue	1527	not applicable	vagina	UBERON:0000996	MSV000079949_1527	2017	0	0	0	0	0	0	0	0	0	0	0	0	0	0	0	0	0	0	0	0	0
f.MSV000079949/ccms_peak/3D_Mouse_GF_SPF/GF3/GF3_Colon1_BE4_01_22260.mzXML	MSV000079949	not applicable	female	reverse phase (C18)	no disease reported	United States of America	not applicable	not applicable	not specified	not applicable	not applicable	sulfamethizole;sulfachloropyridazine;sulfadimethoxine;sulfamethazine;coumarin-314;amitryptiline	electrospray ionization (positive)	not specified	not applicable	impact HD|MS:1002667	10088|Mus	not specified	solid material, fresh	methanol-water (1:1)	animal	tissue	1527	not applicable	lower digestive tract	UBERON:0004907	MSV000079949_1527	2017	0	0	0	0	0	0	0	0	0	0	0	0	0	0	0	0	0	0	0	0	0
f.MSV000079949/ccms_peak/3D_Mouse_GF_SPF/GF3/GF3_Colon2_BE5_01_22261.mzXML	MSV000079949	not applicable	female	reverse phase (C18)	no disease reported	United States of America	not applicable	not applicable	not specified	not applicable	not applicable	sulfamethizole;sulfachloropyridazine;sulfadimethoxine;sulfamethazine;coumarin-314;amitryptiline	electrospray ionization (positive)	not specified	not applicable	impact HD|MS:1002667	10088|Mus	not specified	solid material, fresh	methanol-water (1:1)	animal	tissue	1527	not applicable	lower digestive tract	UBERON:0004907	MSV000079949_1527	2017	0	0	0	0	0	0	0	0	0	0	0	0	0	0	0	0	0	0	0	0	0
f.MSV000079949/ccms_peak/3D_Mouse_GF_SPF/GF3/GF3_Colon3_BE6_01_22262.mzXML	MSV000079949	not applicable	female	reverse phase (C18)	no disease reported	United States of America	not applicable	not applicable	not specified	not applicable	not applicable	sulfamethizole;sulfachloropyridazine;sulfadimethoxine;sulfamethazine;coumarin-314;amitryptiline	electrospray ionization (positive)	not specified	not applicable	impact HD|MS:1002667	10088|Mus	not specified	solid material, fresh	methanol-water (1:1)	animal	tissue	1527	not applicable	lower digestive tract	UBERON:0004907	MSV000079949_1527	2017	0	0	0	0	0	0	0	0	0	0	0	0	0	0	0	0	0	0	0	0	0
f.MSV000079949/ccms_peak/3D_Mouse_GF_SPF/GF3/GF3_Colon4_BE7_01_22263.mzXML	MSV000079949	not applicable	female	reverse phase (C18)	no disease reported	United States of America	not applicable	not applicable	not specified	not applicable	not applicable	sulfamethizole;sulfachloropyridazine;sulfadimethoxine;sulfamethazine;coumarin-314;amitryptiline	electrospray ionization (positive)	not specified	not applicable	impact HD|MS:1002667	10088|Mus	not specified	solid material, fresh	methanol-water (1:1)	animal	tissue	1527	not applicable	lower digestive tract	UBERON:0004907	MSV000079949_1527	2017	0	0	0	0	0	0	0	0	0	0	0	0	0	0	0	0	0	0	0	0	0
f.MSV000079949/ccms_peak/3D_Mouse_GF_SPF/GF3/GF3_Colon5_BE8_01_22264.mzXML	MSV000079949	not applicable	female	reverse phase (C18)	no disease reported	United States of America	not applicable	not applicable	not specified	not applicable	not applicable	sulfamethizole;sulfachloropyridazine;sulfadimethoxine;sulfamethazine;coumarin-314;amitryptiline	electrospray ionization (positive)	not specified	not applicable	impact HD|MS:1002667	10088|Mus	not specified	solid material, fresh	methanol-water (1:1)	animal	tissue	1527	not applicable	lower digestive tract	UBERON:0004907	MSV000079949_1527	2017	0	0	0	0	0	0	0	0	0	0	0	0	0	0	0	0	0	0	0	0	0
f.MSV000079949/ccms_peak/3D_Mouse_GF_SPF/GF3/GF3_Heart1_BG3_01_22287.mzXML	MSV000079949	not applicable	female	reverse phase (C18)	no disease reported	United States of America	not applicable	not applicable	not specified	not applicable	not applicable	sulfamethizole;sulfachloropyridazine	electrospray ionization (positive)	not specified	not applicable	impact HD|MS:1002667	10088|Mus	not specified	solid material, fresh	ethanol-water (9:1)	animal	tissue	1527	not applicable	heart	UBERON:0000948	MSV000079949_1527	2017	0	0	0	0	0	0	0	0	0	0	0	0	0	0	0	0	0	0	0	0	0
f.MSV000079949/ccms_peak/3D_Mouse_GF_SPF/GF3/GF3_Heart4_BG6_01_22290.mzXML	MSV000079949	not applicable	female	reverse phase (C18)	no disease reported	United States of America	not applicable	not applicable	not specified	not applicable	not applicable	sulfamethizole;sulfachloropyridazine	electrospray ionization (positive)	not specified	not applicable	impact HD|MS:1002667	10088|Mus	not specified	solid material, fresh	ethanol-water (9:1)	animal	tissue	1527	not applicable	heart	UBERON:0000948	MSV000079949_1527	2017	0	0	0	0	0	0	0	0	0	0	0	0	0	0	0	0	0	0	0	0	0
f.MSV000079949/ccms_peak/3D_Mouse_GF_SPF/GF3/GF3_Ile2_BD5_01_22247.mzXML	MSV000079949	not applicable	female	reverse phase (C18)	no disease reported	United States of America	not applicable	not applicable	not specified	not applicable	not applicable	sulfamethizole;sulfachloropyridazine	electrospray ionization (positive)	not specified	not applicable	impact HD|MS:1002667	10088|Mus	not specified	solid material, fresh	ethanol-water (9:1)	animal	tissue	1527	not applicable	upper digestive tract	UBERON:0004908	MSV000079949_1527	2017	0	0	0	0	0	0	0	0	0	0	0	0	0	0	0	0	0	0	0	0	0
f.MSV000079949/ccms_peak/3D_Mouse_GF_SPF/GF3/GF3_Ile3_BD6_01_22248.mzXML	MSV000079949	not applicable	female	reverse phase (C18)	no disease reported	United States of America	not applicable	not applicable	not specified	not applicable	not applicable	sulfamethizole;sulfachloropyridazine	electrospray ionization (positive)	not specified	not applicable	impact HD|MS:1002667	10088|Mus	not specified	solid material, fresh	ethanol-water (9:1)	animal	tissue	1527	not applicable	upper digestive tract	UBERON:0004908	MSV000079949_1527	2017	0	0	0	0	0	0	0	0	0	0	0	0	0	0	0	0	0	0	0	0	0
f.MSV000079949/ccms_peak/3D_Mouse_GF_SPF/GF3/GF3_Ile4_BD7_01_22249.mzXML	MSV000079949	not applicable	female	reverse phase (C18)	no disease reported	United States of America	not applicable	not applicable	not specified	not applicable	not applicable	sulfamethizole;sulfachloropyridazine	electrospray ionization (positive)	not specified	not applicable	impact HD|MS:1002667	10088|Mus	not specified	solid material, fresh	ethanol-water (9:1)	animal	tissue	1527	not applicable	upper digestive tract	UBERON:0004908	MSV000079949_1527	2017	0	0	0	0	0	0	0	0	0	0	0	0	0	0	0	0	0	0	0	0	0
f.MSV000079949/ccms_peak/3D_Mouse_GF_SPF/GF3/GF3_Ile5_BD8_01_22250.mzXML	MSV000079949	not applicable	female	reverse phase (C18)	no disease reported	United States of America	not applicable	not applicable	not specified	not applicable	not applicable	sulfamethizole;sulfachloropyridazine	electrospray ionization (positive)	not specified	not applicable	impact HD|MS:1002667	10088|Mus	not specified	solid material, fresh	ethanol-water (9:1)	animal	tissue	1527	not applicable	upper digestive tract	UBERON:0004908	MSV000079949_1527	2017	0	0	0	0	0	0	0	0	0	0	0	0	0	0	0	0	0	0	0	0	0
f.MSV000079949/ccms_peak/3D_Mouse_GF_SPF/GF3/GF3_Ile6_BD9_01_22251.mzXML	MSV000079949	not applicable	female	reverse phase (C18)	no disease reported	United States of America	not applicable	not applicable	not specified	not applicable	not applicable	sulfamethizole;sulfachloropyridazine	electrospray ionization (positive)	not specified	not applicable	impact HD|MS:1002667	10088|Mus	not specified	solid material, fresh	ethanol-water (9:1)	animal	tissue	1527	not applicable	upper digestive tract	UBERON:0004908	MSV000079949_1527	2017	0	0	0	0	0	0	0	0	0	0	0	0	0	0	0	0	0	0	0	0	0
f.MSV000079949/ccms_peak/3D_Mouse_GF_SPF/GF3/GF3_Jeju2_BC11_01_22239.mzXML	MSV000079949	not applicable	female	reverse phase (C18)	no disease reported	United States of America	not applicable	not applicable	not specified	not applicable	not applicable	sulfamethizole;sulfachloropyridazine	electrospray ionization (positive)	not specified	not applicable	impact HD|MS:1002667	10088|Mus	not specified	solid material, fresh	ethanol-water (9:1)	animal	tissue	1527	not applicable	upper digestive tract	UBERON:0004908	MSV000079949_1527	2017	0	0	0	0	0	0	0	0	0	0	0	0	0	0	0	0	0	0	0	0	0
f.MSV000079949/ccms_peak/3D_Mouse_GF_SPF/GF3/GF3_Jeju6_BD3_01_22245.mzXML	MSV000079949	not applicable	female	reverse phase (C18)	no disease reported	United States of America	not applicable	not applicable	not specified	not applicable	not applicable	sulfamethizole;sulfachloropyridazine	electrospray ionization (positive)	not specified	not applicable	impact HD|MS:1002667	10088|Mus	not specified	solid material, fresh	ethanol-water (9:1)	animal	tissue	1527	not applicable	upper digestive tract	UBERON:0004908	MSV000079949_1527	2017	0	0	0	0	0	0	0	0	0	0	0	0	0	0	0	0	0	0	0	0	0
f.MSV000079949/ccms_peak/3D_Mouse_GF_SPF/GF3/GF3_Kid1_BE11_01_22267.mzXML	MSV000079949	not applicable	female	reverse phase (C18)	no disease reported	United States of America	not applicable	not applicable	not specified	not applicable	not applicable	sulfamethizole;sulfachloropyridazine	electrospray ionization (positive)	not specified	not applicable	impact HD|MS:1002667	10088|Mus	not specified	solid material, fresh	ethanol-water (9:1)	animal	tissue	1527	not applicable	kidney	UBERON:0002113	MSV000079949_1527	2017	0	0	0	0	0	0	0	0	0	0	0	0	0	0	0	0	0	0	0	0	0
f.MSV000079949/ccms_peak/3D_Mouse_GF_SPF/GF3/GF3_Kid2_BE12_01_22268.mzXML	MSV000079949	not applicable	female	reverse phase (C18)	no disease reported	United States of America	not applicable	not applicable	not specified	not applicable	not applicable	sulfamethizole;sulfachloropyridazine	electrospray ionization (positive)	not specified	not applicable	impact HD|MS:1002667	10088|Mus	not specified	solid material, fresh	ethanol-water (9:1)	animal	tissue	1527	not applicable	kidney	UBERON:0002113	MSV000079949_1527	2017	0	0	0	0	0	0	0	0	0	0	0	0	0	0	0	0	0	0	0	0	0
f.MSV000079949/ccms_peak/3D_Mouse_GF_SPF/GF3/GF3_Kid3_BF1_01_22271.mzXML	MSV000079949	not applicable	female	reverse phase (C18)	no disease reported	United States of America	not applicable	not applicable	not specified	not applicable	not applicable	sulfamethizole;sulfachloropyridazine	electrospray ionization (positive)	not specified	not applicable	impact HD|MS:1002667	10088|Mus	not specified	solid material, fresh	ethanol-water (9:1)	animal	tissue	1527	not applicable	kidney	UBERON:0002113	MSV000079949_1527	2017	0	0	0	0	0	0	0	0	0	0	0	0	0	0	0	0	0	0	0	0	0
f.MSV000079949/ccms_peak/3D_Mouse_GF_SPF/GF3/GF3_Kid4_BF2_01_22272.mzXML	MSV000079949	not applicable	female	reverse phase (C18)	no disease reported	United States of America	not applicable	not applicable	not specified	not applicable	not applicable	sulfamethizole;sulfachloropyridazine	electrospray ionization (positive)	not specified	not applicable	impact HD|MS:1002667	10088|Mus	not specified	solid material, fresh	ethanol-water (9:1)	animal	tissue	1527	not applicable	kidney	UBERON:0002113	MSV000079949_1527	2017	0	0	0	0	0	0	0	0	0	0	0	0	0	0	0	0	0	0	0	0	0
f.MSV000079949/ccms_peak/3D_Mouse_GF_SPF/GF3/GF3_Liver2_BB6_01_22220.mzXML	MSV000079949	not applicable	female	reverse phase (C18)	no disease reported	United States of America	not applicable	not applicable	not specified	not applicable	not applicable	sulfamethizole;sulfachloropyridazine	electrospray ionization (positive)	not specified	not applicable	impact HD|MS:1002667	10088|Mus	not specified	solid material, fresh	ethanol-water (9:1)	animal	tissue	1527	not applicable	liver	UBERON:0002107	MSV000079949_1527	2017	0	0	0	0	0	0	0	0	0	0	0	0	0	0	0	0	0	0	0	0	0
f.MSV000079949/ccms_peak/3D_Mouse_GF_SPF/GF3/GF3_Liver3_BB7_01_22221.mzXML	MSV000079949	not applicable	female	reverse phase (C18)	no disease reported	United States of America	not applicable	not applicable	not specified	not applicable	not applicable	sulfamethizole;sulfachloropyridazine	electrospray ionization (positive)	not specified	not applicable	impact HD|MS:1002667	10088|Mus	not specified	solid material, fresh	ethanol-water (9:1)	animal	tissue	1527	not applicable	liver	UBERON:0002107	MSV000079949_1527	2017	0	0	0	0	0	0	0	0	0	0	0	0	0	0	0	0	0	0	0	0	0
f.MSV000079949/ccms_peak/3D_Mouse_GF_SPF/GF3/GF3_Liver4_BB8_01_22222.mzXML	MSV000079949	not applicable	female	reverse phase (C18)	no disease reported	United States of America	not applicable	not applicable	not specified	not applicable	not applicable	sulfamethizole;sulfachloropyridazine	electrospray ionization (positive)	not specified	not applicable	impact HD|MS:1002667	10088|Mus	not specified	solid material, fresh	ethanol-water (9:1)	animal	tissue	1527	not applicable	liver	UBERON:0002107	MSV000079949_1527	2017	0	0	0	0	0	0	0	0	0	0	0	0	0	0	0	0	0	0	0	0	0
f.MSV000079949/ccms_peak/3D_Mouse_GF_SPF/GF3/GF3_Lung5_BG11_01_22295.mzXML	MSV000079949	not applicable	female	reverse phase (C18)	no disease reported	United States of America	not applicable	not applicable	not specified	not applicable	not applicable	sulfamethizole;sulfachloropyridazine	electrospray ionization (positive)	not specified	not applicable	impact HD|MS:1002667	10088|Mus	not specified	solid material, fresh	ethanol-water (9:1)	animal	tissue	1527	not applicable	lung	UBERON:0002048	MSV000079949_1527	2017	0	0	0	0	0	0	0	0	0	0	0	0	0	0	0	0	0	0	0	0	0
f.MSV000079949/ccms_peak/3D_Mouse_GF_SPF/GF3/GF3_Ovary2_BF6_01_22276.mzXML	MSV000079949	not applicable	female	reverse phase (C18)	no disease reported	United States of America	not applicable	not applicable	not specified	not applicable	not applicable	sulfamethizole;sulfachloropyridazine	electrospray ionization (positive)	not specified	not applicable	impact HD|MS:1002667	10088|Mus	not specified	solid material, fresh	ethanol-water (9:1)	animal	tissue	1527	not applicable	ovary	UBERON:0000992	MSV000079949_1527	2017	0	0	0	0	0	0	0	0	0	0	0	0	0	0	0	0	0	0	0	0	0
f.MSV000079949/ccms_peak/3D_Mouse_GF_SPF/GF3/GF3_Pancreas1_BB10_01_22224.mzXML	MSV000079949	not applicable	female	reverse phase (C18)	no disease reported	United States of America	not applicable	not applicable	not specified	not applicable	not applicable	sulfamethizole;sulfachloropyridazine	electrospray ionization (positive)	not specified	not applicable	impact HD|MS:1002667	10088|Mus	not specified	solid material, fresh	ethanol-water (9:1)	animal	tissue	1527	not applicable	pancreas	UBERON:0001264	MSV000079949_1527	2017	0	0	0	0	0	0	0	0	0	0	0	0	0	0	0	0	0	0	0	0	0
f.MSV000079949/ccms_peak/3D_Mouse_GF_SPF/GF3/GF3_Pancreas3_BB12_01_22226.mzXML	MSV000079949	not applicable	female	reverse phase (C18)	no disease reported	United States of America	not applicable	not applicable	not specified	not applicable	not applicable	sulfamethizole;sulfachloropyridazine	electrospray ionization (positive)	not specified	not applicable	impact HD|MS:1002667	10088|Mus	not specified	solid material, fresh	ethanol-water (9:1)	animal	tissue	1527	not applicable	pancreas	UBERON:0001264	MSV000079949_1527	2017	0	0	0	0	0	0	0	0	0	0	0	0	0	0	0	0	0	0	0	0	0
f.MSV000079949/ccms_peak/3D_Mouse_GF_SPF/GF3/GF3_Stomach3_BC3_01_22231.mzXML	MSV000079949	not applicable	female	reverse phase (C18)	no disease reported	United States of America	not applicable	not applicable	not specified	not applicable	not applicable	sulfamethizole;sulfachloropyridazine	electrospray ionization (positive)	not specified	not applicable	impact HD|MS:1002667	10088|Mus	not specified	solid material, fresh	ethanol-water (9:1)	animal	tissue	1527	not applicable	stomach	UBERON:0000945	MSV000079949_1527	2017	0	0	0	0	0	0	0	0	0	0	0	0	0	0	0	0	0	0	0	0	0
f.MSV000079949/ccms_peak/3D_Mouse_GF_SPF/GF3/GF3_Trach1_BG12_01_22296.mzXML	MSV000079949	not applicable	female	reverse phase (C18)	no disease reported	United States of America	not applicable	not applicable	not specified	not applicable	not applicable	sulfamethizole;sulfachloropyridazine	electrospray ionization (positive)	not specified	not applicable	impact HD|MS:1002667	10088|Mus	not specified	solid material, fresh	ethanol-water (9:1)	animal	tissue	1527	not applicable	trachea	UBERON:0003126	MSV000079949_1527	2017	0	0	0	0	0	0	0	0	0	0	0	0	0	0	0	0	0	0	0	0	0
f.MSV000079949/ccms_peak/3D_Mouse_GF_SPF/GF3/GF3_Trach2_BH1_01_22299.mzXML	MSV000079949	not applicable	female	reverse phase (C18)	no disease reported	United States of America	not applicable	not applicable	not specified	not applicable	not applicable	sulfamethizole;sulfachloropyridazine	electrospray ionization (positive)	not specified	not applicable	impact HD|MS:1002667	10088|Mus	not specified	solid material, fresh	ethanol-water (9:1)	animal	tissue	1527	not applicable	trachea	UBERON:0003126	MSV000079949_1527	2017	0	0	0	0	0	0	0	0	0	0	0	0	0	0	0	0	0	0	0	0	0
f.MSV000079949/ccms_peak/3D_Mouse_GF_SPF/GF3/GF3_Uterus2_BF8_01_22278.mzXML	MSV000079949	not applicable	female	reverse phase (C18)	no disease reported	United States of America	not applicable	not applicable	not specified	not applicable	not applicable	sulfamethizole;sulfachloropyridazine	electrospray ionization (positive)	not specified	not applicable	impact HD|MS:1002667	10088|Mus	not specified	solid material, fresh	ethanol-water (9:1)	animal	tissue	1527	not applicable	uterus	UBERON:0000995	MSV000079949_1527	2017	0	0	0	0	0	0	0	0	0	0	0	0	0	0	0	0	0	0	0	0	0
f.MSV000079949/ccms_peak/3D_Mouse_GF_SPF/GF4/GF4_Bladder_BE10_01_22492.mzXML	MSV000079949	not applicable	female	reverse phase (C18)	no disease reported	United States of America	not applicable	not applicable	not specified	not applicable	not applicable	sulfamethizole;sulfachloropyridazine;sulfadimethoxine;sulfamethazine;coumarin-314;amitryptiline	electrospray ionization (positive)	not specified	not applicable	impact HD|MS:1002667	10088|Mus	not specified	solid material, fresh	methanol-water (1:1)	animal	biofluid	1527	not applicable	urine	UBERON:0001088	MSV000079949_1527	2017	0	0	0	0	0	0	0	0	0	0	0	0	0	0	0	0	0	0	0	0	0
f.MSV000079949/ccms_peak/3D_Mouse_GF_SPF/GF4/GF4_Cecum1_BD10_01_22478.mzXML	MSV000079949	not applicable	female	reverse phase (C18)	no disease reported	United States of America	not applicable	not applicable	not specified	not applicable	not applicable	sulfamethizole;sulfachloropyridazine;sulfadimethoxine;sulfamethazine;coumarin-314;amitryptiline	electrospray ionization (positive)	not specified	not applicable	impact HD|MS:1002667	10088|Mus	not specified	solid material, fresh	methanol-water (1:1)	animal	tissue	1527	not applicable	caecum	UBERON:0001153	MSV000079949_1527	2017	0	0	0	0	0	0	0	0	0	0	0	0	0	0	0	0	0	0	0	0	0
f.MSV000079949/ccms_peak/3D_Mouse_GF_SPF/GF4/GF4_Cecum3_BD12_01_22480.mzXML	MSV000079949	not applicable	female	reverse phase (C18)	no disease reported	United States of America	not applicable	not applicable	not specified	not applicable	not applicable	sulfamethizole;sulfachloropyridazine;sulfadimethoxine;sulfamethazine;coumarin-314;amitryptiline	electrospray ionization (positive)	not specified	not applicable	impact HD|MS:1002667	10088|Mus	not specified	solid material, fresh	methanol-water (1:1)	animal	tissue	1527	not applicable	caecum	UBERON:0001153	MSV000079949_1527	2017	0	0	0	0	0	0	0	0	0	0	0	0	0	0	0	0	0	0	0	0	0
f.MSV000079949/ccms_peak/3D_Mouse_GF_SPF/GF4/GF4_Cervix_BG2_01_22512.mzXML	MSV000079949	not applicable	female	reverse phase (C18)	no disease reported	United States of America	not applicable	not applicable	not specified	not applicable	not applicable	sulfamethizole;sulfachloropyridazine;sulfadimethoxine;sulfamethazine;coumarin-314;amitryptiline	electrospray ionization (positive)	not specified	not applicable	impact HD|MS:1002667	10088|Mus	not specified	solid material, fresh	methanol-water (1:1)	animal	tissue	1527	not applicable	vagina	UBERON:0000996	MSV000079949_1527	2017	0	0	0	0	0	0	0	0	0	0	0	0	0	0	0	0	0	0	0	0	0
f.MSV000079949/ccms_peak/3D_Mouse_GF_SPF/GF4/GF4_Colon1_BE4_01_22486.mzXML	MSV000079949	not applicable	female	reverse phase (C18)	no disease reported	United States of America	not applicable	not applicable	not specified	not applicable	not applicable	sulfamethizole;sulfachloropyridazine;sulfadimethoxine;sulfamethazine;coumarin-314;amitryptiline	electrospray ionization (positive)	not specified	not applicable	impact HD|MS:1002667	10088|Mus	not specified	solid material, fresh	methanol-water (1:1)	animal	tissue	1527	not applicable	lower digestive tract	UBERON:0004907	MSV000079949_1527	2017	0	0	0	0	0	0	0	0	0	0	0	0	0	0	0	0	0	0	0	0	0
f.MSV000079949/ccms_peak/3D_Mouse_GF_SPF/GF4/GF4_Colon2_BE5_01_22487.mzXML	MSV000079949	not applicable	female	reverse phase (C18)	no disease reported	United States of America	not applicable	not applicable	not specified	not applicable	not applicable	sulfamethizole;sulfachloropyridazine;sulfadimethoxine;sulfamethazine;coumarin-314;amitryptiline	electrospray ionization (positive)	not specified	not applicable	impact HD|MS:1002667	10088|Mus	not specified	solid material, fresh	methanol-water (1:1)	animal	tissue	1527	not applicable	lower digestive tract	UBERON:0004907	MSV000079949_1527	2017	0	0	0	0	0	0	0	0	0	0	0	0	0	0	0	0	0	0	0	0	0
f.MSV000079949/ccms_peak/3D_Mouse_GF_SPF/GF4/GF4_Colon3_BE6_01_22488.mzXML	MSV000079949	not applicable	female	reverse phase (C18)	no disease reported	United States of America	not applicable	not applicable	not specified	not applicable	not applicable	sulfamethizole;sulfachloropyridazine;sulfadimethoxine;sulfamethazine;coumarin-314;amitryptiline	electrospray ionization (positive)	not specified	not applicable	impact HD|MS:1002667	10088|Mus	not specified	solid material, fresh	methanol-water (1:1)	animal	tissue	1527	not applicable	lower digestive tract	UBERON:0004907	MSV000079949_1527	2017	0	0	0	0	0	0	0	0	0	0	0	0	0	0	0	0	0	0	0	0	0
f.MSV000079949/ccms_peak/3D_Mouse_GF_SPF/GF4/GF4_Colon5_BE8_01_22490.mzXML	MSV000079949	not applicable	female	reverse phase (C18)	no disease reported	United States of America	not applicable	not applicable	not specified	not applicable	not applicable	sulfamethizole;sulfachloropyridazine;sulfadimethoxine;sulfamethazine;coumarin-314;amitryptiline	electrospray ionization (positive)	not specified	not applicable	impact HD|MS:1002667	10088|Mus	not specified	solid material, fresh	methanol-water (1:1)	animal	tissue	1527	not applicable	lower digestive tract	UBERON:0004907	MSV000079949_1527	2017	0	0	0	0	0	0	0	0	0	0	0	0	0	0	0	0	0	0	0	0	0
f.MSV000079949/ccms_peak/3D_Mouse_GF_SPF/GF4/GF4_Colon6_BE9_01_22491.mzXML	MSV000079949	not applicable	female	reverse phase (C18)	no disease reported	United States of America	not applicable	not applicable	not specified	not applicable	not applicable	sulfamethizole;sulfachloropyridazine;sulfadimethoxine;sulfamethazine;coumarin-314;amitryptiline	electrospray ionization (positive)	not specified	not applicable	impact HD|MS:1002667	10088|Mus	not specified	solid material, fresh	methanol-water (1:1)	animal	tissue	1527	not applicable	lower digestive tract	UBERON:0004907	MSV000079949_1527	2017	0	0	0	0	0	0	0	0	0	0	0	0	0	0	0	0	0	0	0	0	0
f.MSV000079949/ccms_peak/3D_Mouse_GF_SPF/GF4/GF4_Duo6_BC9_01_22463.mzXML	MSV000079949	not applicable	female	reverse phase (C18)	no disease reported	United States of America	not applicable	not applicable	not specified	not applicable	not applicable	sulfamethizole;sulfachloropyridazine	electrospray ionization (positive)	not specified	not applicable	impact HD|MS:1002667	10088|Mus	not specified	solid material, fresh	ethanol-water (9:1)	animal	tissue	1527	not applicable	upper digestive tract	UBERON:0004908	MSV000079949_1527	2017	0	0	0	0	0	0	0	0	0	0	0	0	0	0	0	0	0	0	0	0	0
f.MSV000079949/ccms_peak/3D_Mouse_GF_SPF/GF4/GF4_Eso1_BH4_01_22528.mzXML	MSV000079949	not applicable	female	reverse phase (C18)	no disease reported	United States of America	not applicable	not applicable	not specified	not applicable	not applicable	sulfamethizole;sulfachloropyridazine	electrospray ionization (positive)	not specified	not applicable	impact HD|MS:1002667	10088|Mus	not specified	solid material, fresh	ethanol-water (9:1)	animal	tissue	1527	not applicable	upper digestive tract	UBERON:0004908	MSV000079949_1527	2017	0	0	0	0	0	0	0	0	0	0	0	0	0	0	0	0	0	0	0	0	0
f.MSV000079949/ccms_peak/3D_Mouse_GF_SPF/GF4/GF4_Ile2_BD5_01_22473.mzXML	MSV000079949	not applicable	female	reverse phase (C18)	no disease reported	United States of America	not applicable	not applicable	not specified	not applicable	not applicable	sulfamethizole;sulfachloropyridazine	electrospray ionization (positive)	not specified	not applicable	impact HD|MS:1002667	10088|Mus	not specified	solid material, fresh	ethanol-water (9:1)	animal	tissue	1527	not applicable	upper digestive tract	UBERON:0004908	MSV000079949_1527	2017	0	0	0	0	0	0	0	0	0	0	0	0	0	0	0	0	0	0	0	0	0
f.MSV000079949/ccms_peak/3D_Mouse_GF_SPF/GF4/GF4_Ile3_BD6_01_22474.mzXML	MSV000079949	not applicable	female	reverse phase (C18)	no disease reported	United States of America	not applicable	not applicable	not specified	not applicable	not applicable	sulfamethizole;sulfachloropyridazine	electrospray ionization (positive)	not specified	not applicable	impact HD|MS:1002667	10088|Mus	not specified	solid material, fresh	ethanol-water (9:1)	animal	tissue	1527	not applicable	upper digestive tract	UBERON:0004908	MSV000079949_1527	2017	0	0	0	0	0	0	0	0	0	0	0	0	0	0	0	0	0	0	0	0	0
f.MSV000079949/ccms_peak/3D_Mouse_GF_SPF/GF4/GF4_Ile4_BD7_01_22475.mzXML	MSV000079949	not applicable	female	reverse phase (C18)	no disease reported	United States of America	not applicable	not applicable	not specified	not applicable	not applicable	sulfamethizole;sulfachloropyridazine	electrospray ionization (positive)	not specified	not applicable	impact HD|MS:1002667	10088|Mus	not specified	solid material, fresh	ethanol-water (9:1)	animal	tissue	1527	not applicable	upper digestive tract	UBERON:0004908	MSV000079949_1527	2017	0	0	0	0	0	0	0	0	0	0	0	0	0	0	0	0	0	0	0	0	0
f.MSV000079949/ccms_peak/3D_Mouse_GF_SPF/GF4/GF4_Ile5_BD8_01_22476.mzXML	MSV000079949	not applicable	female	reverse phase (C18)	no disease reported	United States of America	not applicable	not applicable	not specified	not applicable	not applicable	sulfamethizole;sulfachloropyridazine	electrospray ionization (positive)	not specified	not applicable	impact HD|MS:1002667	10088|Mus	not specified	solid material, fresh	ethanol-water (9:1)	animal	tissue	1527	not applicable	upper digestive tract	UBERON:0004908	MSV000079949_1527	2017	0	0	0	0	0	0	0	0	0	0	0	0	0	0	0	0	0	0	0	0	0
f.MSV000079949/ccms_peak/3D_Mouse_GF_SPF/GF4/GF4_Ile6_BD9_01_22477.mzXML	MSV000079949	not applicable	female	reverse phase (C18)	no disease reported	United States of America	not applicable	not applicable	not specified	not applicable	not applicable	sulfamethizole;sulfachloropyridazine	electrospray ionization (positive)	not specified	not applicable	impact HD|MS:1002667	10088|Mus	not specified	solid material, fresh	ethanol-water (9:1)	animal	tissue	1527	not applicable	upper digestive tract	UBERON:0004908	MSV000079949_1527	2017	0	0	0	0	0	0	0	0	0	0	0	0	0	0	0	0	0	0	0	0	0
f.MSV000079949/ccms_peak/3D_Mouse_GF_SPF/GF4/GF4_Jeju3_BC12_01_22466.mzXML	MSV000079949	not applicable	female	reverse phase (C18)	no disease reported	United States of America	not applicable	not applicable	not specified	not applicable	not applicable	sulfamethizole;sulfachloropyridazine	electrospray ionization (positive)	not specified	not applicable	impact HD|MS:1002667	10088|Mus	not specified	solid material, fresh	ethanol-water (9:1)	animal	tissue	1527	not applicable	upper digestive tract	UBERON:0004908	MSV000079949_1527	2017	0	0	0	0	0	0	0	0	0	0	0	0	0	0	0	0	0	0	0	0	0
f.MSV000079949/ccms_peak/3D_Mouse_GF_SPF/GF4/GF4_Jeju4_BD1_01_22469.mzXML	MSV000079949	not applicable	female	reverse phase (C18)	no disease reported	United States of America	not applicable	not applicable	not specified	not applicable	not applicable	sulfamethizole;sulfachloropyridazine	electrospray ionization (positive)	not specified	not applicable	impact HD|MS:1002667	10088|Mus	not specified	solid material, fresh	ethanol-water (9:1)	animal	tissue	1527	not applicable	upper digestive tract	UBERON:0004908	MSV000079949_1527	2017	0	0	0	0	0	0	0	0	0	0	0	0	0	0	0	0	0	0	0	0	0
f.MSV000079949/ccms_peak/3D_Mouse_GF_SPF/GF4/GF4_Jeju5_BD2_01_22470.mzXML	MSV000079949	not applicable	female	reverse phase (C18)	no disease reported	United States of America	not applicable	not applicable	not specified	not applicable	not applicable	sulfamethizole;sulfachloropyridazine	electrospray ionization (positive)	not specified	not applicable	impact HD|MS:1002667	10088|Mus	not specified	solid material, fresh	ethanol-water (9:1)	animal	tissue	1527	not applicable	upper digestive tract	UBERON:0004908	MSV000079949_1527	2017	0	0	0	0	0	0	0	0	0	0	0	0	0	0	0	0	0	0	0	0	0
f.MSV000079949/ccms_peak/3D_Mouse_GF_SPF/GF4/GF4_Jeju6_BD3_01_22471.mzXML	MSV000079949	not applicable	female	reverse phase (C18)	no disease reported	United States of America	not applicable	not applicable	not specified	not applicable	not applicable	sulfamethizole;sulfachloropyridazine	electrospray ionization (positive)	not specified	not applicable	impact HD|MS:1002667	10088|Mus	not specified	solid material, fresh	ethanol-water (9:1)	animal	tissue	1527	not applicable	upper digestive tract	UBERON:0004908	MSV000079949_1527	2017	0	0	0	0	0	0	0	0	0	0	0	0	0	0	0	0	0	0	0	0	0
f.MSV000079949/ccms_peak/3D_Mouse_GF_SPF/GF4/GF4_Kid2_BE12_01_22494.mzXML	MSV000079949	not applicable	female	reverse phase (C18)	no disease reported	United States of America	not applicable	not applicable	not specified	not applicable	not applicable	sulfamethizole;sulfachloropyridazine	electrospray ionization (positive)	not specified	not applicable	impact HD|MS:1002667	10088|Mus	not specified	solid material, fresh	ethanol-water (9:1)	animal	tissue	1527	not applicable	kidney	UBERON:0002113	MSV000079949_1527	2017	0	0	0	0	0	0	0	0	0	0	0	0	0	0	0	0	0	0	0	0	0
f.MSV000079949/ccms_peak/3D_Mouse_GF_SPF/GF4/GF4_Kid4_BF2_01_22498.mzXML	MSV000079949	not applicable	female	reverse phase (C18)	no disease reported	United States of America	not applicable	not applicable	not specified	not applicable	not applicable	sulfamethizole;sulfachloropyridazine	electrospray ionization (positive)	not specified	not applicable	impact HD|MS:1002667	10088|Mus	not specified	solid material, fresh	ethanol-water (9:1)	animal	tissue	1527	not applicable	kidney	UBERON:0002113	MSV000079949_1527	2017	0	0	0	0	0	0	0	0	0	0	0	0	0	0	0	0	0	0	0	0	0
f.MSV000079949/ccms_peak/3D_Mouse_GF_SPF/GF4/GF4_Ovary2_BF6_01_22502.mzXML	MSV000079949	not applicable	female	reverse phase (C18)	no disease reported	United States of America	not applicable	not applicable	not specified	not applicable	not applicable	sulfamethizole;sulfachloropyridazine	electrospray ionization (positive)	not specified	not applicable	impact HD|MS:1002667	10088|Mus	not specified	solid material, fresh	ethanol-water (9:1)	animal	tissue	1527	not applicable	ovary	UBERON:0000992	MSV000079949_1527	2017	0	0	0	0	0	0	0	0	0	0	0	0	0	0	0	0	0	0	0	0	0
f.MSV000079949/ccms_peak/3D_Mouse_GF_SPF/GF4/GF4_Trach1_BG12_01_22522.mzXML	MSV000079949	not applicable	female	reverse phase (C18)	no disease reported	United States of America	not applicable	not applicable	not specified	not applicable	not applicable	sulfamethizole;sulfachloropyridazine	electrospray ionization (positive)	not specified	not applicable	impact HD|MS:1002667	10088|Mus	not specified	solid material, fresh	ethanol-water (9:1)	animal	tissue	1527	not applicable	trachea	UBERON:0003126	MSV000079949_1527	2017	0	0	0	0	0	0	0	0	0	0	0	0	0	0	0	0	0	0	0	0	0
f.MSV000079949/ccms_peak/3D_Mouse_GF_SPF/GF4/GF4_Uterus2_BF8_01_22504.mzXML	MSV000079949	not applicable	female	reverse phase (C18)	no disease reported	United States of America	not applicable	not applicable	not specified	not applicable	not applicable	sulfamethizole;sulfachloropyridazine	electrospray ionization (positive)	not specified	not applicable	impact HD|MS:1002667	10088|Mus	not specified	solid material, fresh	ethanol-water (9:1)	animal	tissue	1527	not applicable	uterus	UBERON:0000995	MSV000079949_1527	2017	0	0	0	0	0	0	0	0	0	0	0	0	0	0	0	0	0	0	0	0	0
f.MSV000079949/ccms_peak/3D_Mouse_GF_SPF/GF4/GF4_Uterus3_BF9_01_22505.mzXML	MSV000079949	not applicable	female	reverse phase (C18)	no disease reported	United States of America	not applicable	not applicable	not specified	not applicable	not applicable	sulfamethizole;sulfachloropyridazine	electrospray ionization (positive)	not specified	not applicable	impact HD|MS:1002667	10088|Mus	not specified	solid material, fresh	ethanol-water (9:1)	animal	tissue	1527	not applicable	uterus	UBERON:0000995	MSV000079949_1527	2017	0	0	0	0	0	0	0	0	0	0	0	0	0	0	0	0	0	0	0	0	0
f.MSV000079949/ccms_peak/3D_Mouse_GF_SPF/GF4/GF4_Uterus4_BF10_01_22506.mzXML	MSV000079949	not applicable	female	reverse phase (C18)	no disease reported	United States of America	not applicable	not applicable	not specified	not applicable	not applicable	sulfamethizole;sulfachloropyridazine	electrospray ionization (positive)	not specified	not applicable	impact HD|MS:1002667	10088|Mus	not specified	solid material, fresh	ethanol-water (9:1)	animal	tissue	1527	not applicable	uterus	UBERON:0000995	MSV000079949_1527	2017	0	0	0	0	0	0	0	0	0	0	0	0	0	0	0	0	0	0	0	0	0
f.MSV000079949/ccms_peak/3D_Mouse_GF_SPF/SPF1/SPF1_Bladder_BE10_01_21912.mzXML	MSV000079949	not applicable	female	reverse phase (C18)	no disease reported	United States of America	not applicable	not applicable	not specified	not applicable	not applicable	sulfamethizole;sulfachloropyridazine;sulfadimethoxine;sulfamethazine;coumarin-314;amitryptiline	electrospray ionization (positive)	not specified	not applicable	impact HD|MS:1002667	10088|Mus	not specified	solid material, fresh	methanol-water (1:1)	animal	biofluid	1527	not applicable	urine	UBERON:0001088	MSV000079949_1527	2017	0	0	0	0	0	0	0	0	0	0	0	0	0	0	0	0	0	0	0	0	0
f.MSV000079949/ccms_peak/3D_Mouse_GF_SPF/SPF1/SPF1_Cecum1_BD10_01_21898.mzXML	MSV000079949	not applicable	female	reverse phase (C18)	no disease reported	United States of America	not applicable	not applicable	not specified	not applicable	not applicable	sulfamethizole;sulfachloropyridazine;sulfadimethoxine;sulfamethazine;coumarin-314;amitryptiline	electrospray ionization (positive)	not specified	not applicable	impact HD|MS:1002667	10088|Mus	not specified	solid material, fresh	methanol-water (1:1)	animal	tissue	1527	not applicable	caecum	UBERON:0001153	MSV000079949_1527	2017	0	0	0	0	0	0	0	0	0	0	0	0	0	0	0	0	0	0	0	0	0
f.MSV000079949/ccms_peak/3D_Mouse_GF_SPF/SPF1/SPF1_Cecum2_BD11_01_21899.mzXML	MSV000079949	not applicable	female	reverse phase (C18)	no disease reported	United States of America	not applicable	not applicable	not specified	not applicable	not applicable	sulfamethizole;sulfachloropyridazine;sulfadimethoxine;sulfamethazine;coumarin-314;amitryptiline	electrospray ionization (positive)	not specified	not applicable	impact HD|MS:1002667	10088|Mus	not specified	solid material, fresh	methanol-water (1:1)	animal	tissue	1527	not applicable	caecum	UBERON:0001153	MSV000079949_1527	2017	0	0	0	0	0	0	0	0	0	0	0	0	0	0	0	0	0	0	0	0	0
f.MSV000079949/ccms_peak/3D_Mouse_GF_SPF/SPF1/SPF1_Cecum4_BE1_01_21903.mzXML	MSV000079949	not applicable	female	reverse phase (C18)	no disease reported	United States of America	not applicable	not applicable	not specified	not applicable	not applicable	sulfamethizole;sulfachloropyridazine;sulfadimethoxine;sulfamethazine;coumarin-314;amitryptiline	electrospray ionization (positive)	not specified	not applicable	impact HD|MS:1002667	10088|Mus	not specified	solid material, fresh	methanol-water (1:1)	animal	tissue	1527	not applicable	caecum	UBERON:0001153	MSV000079949_1527	2017	0	0	0	0	0	0	0	0	0	0	0	0	0	0	0	0	0	0	0	0	0
f.MSV000079949/ccms_peak/3D_Mouse_GF_SPF/SPF1/SPF1_Cecum6_BE3_01_21905.mzXML	MSV000079949	not applicable	female	reverse phase (C18)	no disease reported	United States of America	not applicable	not applicable	not specified	not applicable	not applicable	sulfamethizole;sulfachloropyridazine;sulfadimethoxine;sulfamethazine;coumarin-314;amitryptiline	electrospray ionization (positive)	not specified	not applicable	impact HD|MS:1002667	10088|Mus	not specified	solid material, fresh	methanol-water (1:1)	animal	tissue	1527	not applicable	caecum	UBERON:0001153	MSV000079949_1527	2017	0	0	0	0	0	0	0	0	0	0	0	0	0	0	0	0	0	0	0	0	0
f.MSV000079949/ccms_peak/3D_Mouse_GF_SPF/SPF1/SPF1_Colon1_BE4_01_21906.mzXML	MSV000079949	not applicable	female	reverse phase (C18)	no disease reported	United States of America	not applicable	not applicable	not specified	not applicable	not applicable	sulfamethizole;sulfachloropyridazine;sulfadimethoxine;sulfamethazine;coumarin-314;amitryptiline	electrospray ionization (positive)	not specified	not applicable	impact HD|MS:1002667	10088|Mus	not specified	solid material, fresh	methanol-water (1:1)	animal	tissue	1527	not applicable	lower digestive tract	UBERON:0004907	MSV000079949_1527	2017	0	0	0	0	0	0	0	0	0	0	0	0	0	0	0	0	0	0	0	0	0
f.MSV000079949/ccms_peak/3D_Mouse_GF_SPF/SPF1/SPF1_Colon2_BE5_01_21907.mzXML	MSV000079949	not applicable	female	reverse phase (C18)	no disease reported	United States of America	not applicable	not applicable	not specified	not applicable	not applicable	sulfamethizole;sulfachloropyridazine;sulfadimethoxine;sulfamethazine;coumarin-314;amitryptiline	electrospray ionization (positive)	not specified	not applicable	impact HD|MS:1002667	10088|Mus	not specified	solid material, fresh	methanol-water (1:1)	animal	tissue	1527	not applicable	lower digestive tract	UBERON:0004907	MSV000079949_1527	2017	0	0	0	0	0	0	0	0	0	0	0	0	0	0	0	0	0	0	0	0	0
f.MSV000079949/ccms_peak/3D_Mouse_GF_SPF/SPF1/SPF1_Colon3_BE6_01_21908.mzXML	MSV000079949	not applicable	female	reverse phase (C18)	no disease reported	United States of America	not applicable	not applicable	not specified	not applicable	not applicable	sulfamethizole;sulfachloropyridazine;sulfadimethoxine;sulfamethazine;coumarin-314;amitryptiline	electrospray ionization (positive)	not specified	not applicable	impact HD|MS:1002667	10088|Mus	not specified	solid material, fresh	methanol-water (1:1)	animal	tissue	1527	not applicable	lower digestive tract	UBERON:0004907	MSV000079949_1527	2017	0	0	0	0	0	0	0	0	0	0	0	0	0	0	0	0	0	0	0	0	0
f.MSV000079949/ccms_peak/3D_Mouse_GF_SPF/SPF1/SPF1_Colon5_BE8_01_21910.mzXML	MSV000079949	not applicable	female	reverse phase (C18)	no disease reported	United States of America	not applicable	not applicable	not specified	not applicable	not applicable	sulfamethizole;sulfachloropyridazine;sulfadimethoxine;sulfamethazine;coumarin-314;amitryptiline	electrospray ionization (positive)	not specified	not applicable	impact HD|MS:1002667	10088|Mus	not specified	solid material, fresh	methanol-water (1:1)	animal	tissue	1527	not applicable	lower digestive tract	UBERON:0004907	MSV000079949_1527	2017	0	0	0	0	0	0	0	0	0	0	0	0	0	0	0	0	0	0	0	0	0
f.MSV000079949/ccms_peak/3D_Mouse_GF_SPF/SPF1/SPF1_Colon6_BE9_01_21911.mzXML	MSV000079949	not applicable	female	reverse phase (C18)	no disease reported	United States of America	not applicable	not applicable	not specified	not applicable	not applicable	sulfamethizole;sulfachloropyridazine;sulfadimethoxine;sulfamethazine;coumarin-314;amitryptiline	electrospray ionization (positive)	not specified	not applicable	impact HD|MS:1002667	10088|Mus	not specified	solid material, fresh	methanol-water (1:1)	animal	tissue	1527	not applicable	lower digestive tract	UBERON:0004907	MSV000079949_1527	2017	0	0	0	0	0	0	0	0	0	0	0	0	0	0	0	0	0	0	0	0	0
f.MSV000079949/ccms_peak/3D_Mouse_GF_SPF/SPF1/SPF1_Duo1_BC4_01_21878.mzXML	MSV000079949	not applicable	female	reverse phase (C18)	no disease reported	United States of America	not applicable	not applicable	not specified	not applicable	not applicable	sulfamethizole;sulfachloropyridazine	electrospray ionization (positive)	not specified	not applicable	impact HD|MS:1002667	10088|Mus	not specified	solid material, fresh	ethanol-water (9:1)	animal	tissue	1527	not applicable	upper digestive tract	UBERON:0004908	MSV000079949_1527	2017	0	0	0	0	0	0	0	0	0	0	0	0	0	0	0	0	0	0	0	0	0
f.MSV000079949/ccms_peak/3D_Mouse_GF_SPF/SPF1/SPF1_Duo6_BC9_01_21883.mzXML	MSV000079949	not applicable	female	reverse phase (C18)	no disease reported	United States of America	not applicable	not applicable	not specified	not applicable	not applicable	sulfamethizole;sulfachloropyridazine	electrospray ionization (positive)	not specified	not applicable	impact HD|MS:1002667	10088|Mus	not specified	solid material, fresh	ethanol-water (9:1)	animal	tissue	1527	not applicable	upper digestive tract	UBERON:0004908	MSV000079949_1527	2017	0	0	0	0	0	0	0	0	0	0	0	0	0	0	0	0	0	0	0	0	0
f.MSV000079949/ccms_peak/3D_Mouse_GF_SPF/SPF1/SPF1_Heart4_BG6_01_21936.mzXML	MSV000079949	not applicable	female	reverse phase (C18)	no disease reported	United States of America	not applicable	not applicable	not specified	not applicable	not applicable	sulfamethizole;sulfachloropyridazine	electrospray ionization (positive)	not specified	not applicable	impact HD|MS:1002667	10088|Mus	not specified	solid material, fresh	ethanol-water (9:1)	animal	tissue	1527	not applicable	heart	UBERON:0000948	MSV000079949_1527	2017	0	0	0	0	0	0	0	0	0	0	0	0	0	0	0	0	0	0	0	0	0
f.MSV000079949/ccms_peak/3D_Mouse_GF_SPF/SPF1/SPF1_Ile1_BD4_01_21892.mzXML	MSV000079949	not applicable	female	reverse phase (C18)	no disease reported	United States of America	not applicable	not applicable	not specified	not applicable	not applicable	sulfamethizole;sulfachloropyridazine	electrospray ionization (positive)	not specified	not applicable	impact HD|MS:1002667	10088|Mus	not specified	solid material, fresh	ethanol-water (9:1)	animal	tissue	1527	not applicable	upper digestive tract	UBERON:0004908	MSV000079949_1527	2017	0	0	0	0	0	0	0	0	0	0	0	0	0	0	0	0	0	0	0	0	0
f.MSV000079949/ccms_peak/3D_Mouse_GF_SPF/SPF1/SPF1_Ile2_BD5_01_21893.mzXML	MSV000079949	not applicable	female	reverse phase (C18)	no disease reported	United States of America	not applicable	not applicable	not specified	not applicable	not applicable	sulfamethizole;sulfachloropyridazine	electrospray ionization (positive)	not specified	not applicable	impact HD|MS:1002667	10088|Mus	not specified	solid material, fresh	ethanol-water (9:1)	animal	tissue	1527	not applicable	upper digestive tract	UBERON:0004908	MSV000079949_1527	2017	0	0	0	0	0	0	0	0	0	0	0	0	0	0	0	0	0	0	0	0	0
f.MSV000079949/ccms_peak/3D_Mouse_GF_SPF/SPF1/SPF1_Ile3_BD6_01_21894.mzXML	MSV000079949	not applicable	female	reverse phase (C18)	no disease reported	United States of America	not applicable	not applicable	not specified	not applicable	not applicable	sulfamethizole;sulfachloropyridazine	electrospray ionization (positive)	not specified	not applicable	impact HD|MS:1002667	10088|Mus	not specified	solid material, fresh	ethanol-water (9:1)	animal	tissue	1527	not applicable	upper digestive tract	UBERON:0004908	MSV000079949_1527	2017	0	0	0	0	0	0	0	0	0	0	0	0	0	0	0	0	0	0	0	0	0
f.MSV000079949/ccms_peak/3D_Mouse_GF_SPF/SPF1/SPF1_Ile4_BD7_01_21895.mzXML	MSV000079949	not applicable	female	reverse phase (C18)	no disease reported	United States of America	not applicable	not applicable	not specified	not applicable	not applicable	sulfamethizole;sulfachloropyridazine	electrospray ionization (positive)	not specified	not applicable	impact HD|MS:1002667	10088|Mus	not specified	solid material, fresh	ethanol-water (9:1)	animal	tissue	1527	not applicable	upper digestive tract	UBERON:0004908	MSV000079949_1527	2017	0	0	0	0	0	0	0	0	0	0	0	0	0	0	0	0	0	0	0	0	0
f.MSV000079949/ccms_peak/3D_Mouse_GF_SPF/SPF1/SPF1_Ile5_BD8_01_21896.mzXML	MSV000079949	not applicable	female	reverse phase (C18)	no disease reported	United States of America	not applicable	not applicable	not specified	not applicable	not applicable	sulfamethizole;sulfachloropyridazine	electrospray ionization (positive)	not specified	not applicable	impact HD|MS:1002667	10088|Mus	not specified	solid material, fresh	ethanol-water (9:1)	animal	tissue	1527	not applicable	upper digestive tract	UBERON:0004908	MSV000079949_1527	2017	0	0	0	0	0	0	0	0	0	0	0	0	0	0	0	0	0	0	0	0	0
f.MSV000079949/ccms_peak/3D_Mouse_GF_SPF/SPF1/SPF1_Ile6_BD9_01_21897.mzXML	MSV000079949	not applicable	female	reverse phase (C18)	no disease reported	United States of America	not applicable	not applicable	not specified	not applicable	not applicable	sulfamethizole;sulfachloropyridazine	electrospray ionization (positive)	not specified	not applicable	impact HD|MS:1002667	10088|Mus	not specified	solid material, fresh	ethanol-water (9:1)	animal	tissue	1527	not applicable	upper digestive tract	UBERON:0004908	MSV000079949_1527	2017	0	0	0	0	0	0	0	0	0	0	0	0	0	0	0	0	0	0	0	0	0
f.MSV000079949/ccms_peak/3D_Mouse_GF_SPF/SPF1/SPF1_Jeju1_BC10_01_21884.mzXML	MSV000079949	not applicable	female	reverse phase (C18)	no disease reported	United States of America	not applicable	not applicable	not specified	not applicable	not applicable	sulfamethizole;sulfachloropyridazine	electrospray ionization (positive)	not specified	not applicable	impact HD|MS:1002667	10088|Mus	not specified	solid material, fresh	ethanol-water (9:1)	animal	tissue	1527	not applicable	upper digestive tract	UBERON:0004908	MSV000079949_1527	2017	0	0	0	0	0	0	0	0	0	0	0	0	0	0	0	0	0	0	0	0	0
f.MSV000079949/ccms_peak/3D_Mouse_GF_SPF/SPF1/SPF1_Jeju2_BC11_01_21885.mzXML	MSV000079949	not applicable	female	reverse phase (C18)	no disease reported	United States of America	not applicable	not applicable	not specified	not applicable	not applicable	sulfamethizole;sulfachloropyridazine	electrospray ionization (positive)	not specified	not applicable	impact HD|MS:1002667	10088|Mus	not specified	solid material, fresh	ethanol-water (9:1)	animal	tissue	1527	not applicable	upper digestive tract	UBERON:0004908	MSV000079949_1527	2017	0	0	0	0	0	0	0	0	0	0	0	0	0	0	0	0	0	0	0	0	0
f.MSV000079949/ccms_peak/3D_Mouse_GF_SPF/SPF1/SPF1_Jeju3_BC12_01_21886.mzXML	MSV000079949	not applicable	female	reverse phase (C18)	no disease reported	United States of America	not applicable	not applicable	not specified	not applicable	not applicable	sulfamethizole;sulfachloropyridazine	electrospray ionization (positive)	not specified	not applicable	impact HD|MS:1002667	10088|Mus	not specified	solid material, fresh	ethanol-water (9:1)	animal	tissue	1527	not applicable	upper digestive tract	UBERON:0004908	MSV000079949_1527	2017	0	0	0	0	0	0	0	0	0	0	0	0	0	0	0	0	0	0	0	0	0
f.MSV000079949/ccms_peak/3D_Mouse_GF_SPF/SPF1/SPF1_Jeju4_BD1_01_21889.mzXML	MSV000079949	not applicable	female	reverse phase (C18)	no disease reported	United States of America	not applicable	not applicable	not specified	not applicable	not applicable	sulfamethizole;sulfachloropyridazine	electrospray ionization (positive)	not specified	not applicable	impact HD|MS:1002667	10088|Mus	not specified	solid material, fresh	ethanol-water (9:1)	animal	tissue	1527	not applicable	upper digestive tract	UBERON:0004908	MSV000079949_1527	2017	0	0	0	0	0	0	0	0	0	0	0	0	0	0	0	0	0	0	0	0	0
f.MSV000079949/ccms_peak/3D_Mouse_GF_SPF/SPF1/SPF1_Jeju5_BD2_01_21890.mzXML	MSV000079949	not applicable	female	reverse phase (C18)	no disease reported	United States of America	not applicable	not applicable	not specified	not applicable	not applicable	sulfamethizole;sulfachloropyridazine	electrospray ionization (positive)	not specified	not applicable	impact HD|MS:1002667	10088|Mus	not specified	solid material, fresh	ethanol-water (9:1)	animal	tissue	1527	not applicable	upper digestive tract	UBERON:0004908	MSV000079949_1527	2017	0	0	0	0	0	0	0	0	0	0	0	0	0	0	0	0	0	0	0	0	0
f.MSV000079949/ccms_peak/3D_Mouse_GF_SPF/SPF1/SPF1_Jeju6_BD3_01_21891.mzXML	MSV000079949	not applicable	female	reverse phase (C18)	no disease reported	United States of America	not applicable	not applicable	not specified	not applicable	not applicable	sulfamethizole;sulfachloropyridazine	electrospray ionization (positive)	not specified	not applicable	impact HD|MS:1002667	10088|Mus	not specified	solid material, fresh	ethanol-water (9:1)	animal	tissue	1527	not applicable	upper digestive tract	UBERON:0004908	MSV000079949_1527	2017	0	0	0	0	0	0	0	0	0	0	0	0	0	0	0	0	0	0	0	0	0
f.MSV000079949/ccms_peak/3D_Mouse_GF_SPF/SPF1/SPF1_Liver4_GB8_01_21868.mzXML	MSV000079949	not applicable	female	reverse phase (C18)	no disease reported	United States of America	not applicable	not applicable	not specified	not applicable	not applicable	sulfamethizole;sulfachloropyridazine	electrospray ionization (positive)	not specified	not applicable	impact HD|MS:1002667	10088|Mus	not specified	solid material, fresh	ethanol-water (9:1)	animal	tissue	1527	not applicable	liver	UBERON:0002107	MSV000079949_1527	2017	0	0	0	0	0	0	0	0	0	0	0	0	0	0	0	0	0	0	0	0	0
f.MSV000079949/ccms_peak/3D_Mouse_GF_SPF/SPF1/SPF1_Pancreas1_BB10_01_21870.mzXML	MSV000079949	not applicable	female	reverse phase (C18)	no disease reported	United States of America	not applicable	not applicable	not specified	not applicable	not applicable	sulfamethizole;sulfachloropyridazine	electrospray ionization (positive)	not specified	not applicable	impact HD|MS:1002667	10088|Mus	not specified	solid material, fresh	ethanol-water (9:1)	animal	tissue	1527	not applicable	pancreas	UBERON:0001264	MSV000079949_1527	2017	0	0	0	0	0	0	0	0	0	0	0	0	0	0	0	0	0	0	0	0	0
f.MSV000079949/ccms_peak/3D_Mouse_GF_SPF/SPF1/SPF1_Spleen1_BA12_01_21857.mzXML	MSV000079949	not applicable	female	reverse phase (C18)	no disease reported	United States of America	not applicable	not applicable	not specified	not applicable	not applicable	sulfamethizole;sulfachloropyridazine	electrospray ionization (positive)	not specified	not applicable	impact HD|MS:1002667	10088|Mus	not specified	solid material, fresh	ethanol-water (9:1)	animal	tissue	1527	not applicable	spleen	UBERON:0002106	MSV000079949_1527	2017	0	0	0	0	0	0	0	0	0	0	0	0	0	0	0	0	0	0	0	0	0
f.MSV000079949/ccms_peak/3D_Mouse_GF_SPF/SPF1/SPF1_Trach1_BG12_01_21942.mzXML	MSV000079949	not applicable	female	reverse phase (C18)	no disease reported	United States of America	not applicable	not applicable	not specified	not applicable	not applicable	sulfamethizole;sulfachloropyridazine	electrospray ionization (positive)	not specified	not applicable	impact HD|MS:1002667	10088|Mus	not specified	solid material, fresh	ethanol-water (9:1)	animal	tissue	1527	not applicable	trachea	UBERON:0003126	MSV000079949_1527	2017	0	0	0	0	0	0	0	0	0	0	0	0	0	0	0	0	0	0	0	0	0
f.MSV000079949/ccms_peak/3D_Mouse_GF_SPF/SPF1/SPF1_Trach3_BH2_01_21946.mzXML	MSV000079949	not applicable	female	reverse phase (C18)	no disease reported	United States of America	not applicable	not applicable	not specified	not applicable	not applicable	sulfamethizole;sulfachloropyridazine	electrospray ionization (positive)	not specified	not applicable	impact HD|MS:1002667	10088|Mus	not specified	solid material, fresh	ethanol-water (9:1)	animal	tissue	1527	not applicable	trachea	UBERON:0003126	MSV000079949_1527	2017	0	0	0	0	0	0	0	0	0	0	0	0	0	0	0	0	0	0	0	0	0
f.MSV000079949/ccms_peak/3D_Mouse_GF_SPF/SPF2/SPF2_Adrenal1_GF3_01_22160.mzXML	MSV000079949	not applicable	female	reverse phase (C18)	no disease reported	United States of America	not applicable	not applicable	not specified	not applicable	not applicable	sulfamethizole;sulfachloropyridazine;sulfadimethoxine;sulfamethazine;coumarin-314;amitryptiline	electrospray ionization (positive)	not specified	not applicable	impact HD|MS:1002667	10088|Mus	not specified	solid material, fresh	methanol-water (1:1)	animal	tissue	1527	not applicable	adrenal gland	UBERON:0002369	MSV000079949_1527	2017	0	0	0	0	0	0	0	0	0	0	0	0	0	0	0	0	0	0	0	0	0
f.MSV000079949/ccms_peak/3D_Mouse_GF_SPF/SPF2/SPF2_Adrenal2_GF4_01_22161.mzXML	MSV000079949	not applicable	female	reverse phase (C18)	no disease reported	United States of America	not applicable	not applicable	not specified	not applicable	not applicable	sulfamethizole;sulfachloropyridazine;sulfadimethoxine;sulfamethazine;coumarin-314;amitryptiline	electrospray ionization (positive)	not specified	not applicable	impact HD|MS:1002667	10088|Mus	not specified	solid material, fresh	methanol-water (1:1)	animal	tissue	1527	not applicable	adrenal gland	UBERON:0002369	MSV000079949_1527	2017	0	0	0	0	0	0	0	0	0	0	0	0	0	0	0	0	0	0	0	0	0
f.MSV000079949/ccms_peak/3D_Mouse_GF_SPF/SPF2/SPF2_Cecum1_GD10_01_22139.mzXML	MSV000079949	not applicable	female	reverse phase (C18)	no disease reported	United States of America	not applicable	not applicable	not specified	not applicable	not applicable	sulfamethizole;sulfachloropyridazine;sulfadimethoxine;sulfamethazine;coumarin-314;amitryptiline	electrospray ionization (positive)	not specified	not applicable	impact HD|MS:1002667	10088|Mus	not specified	solid material, fresh	methanol-water (1:1)	animal	tissue	1527	not applicable	caecum	UBERON:0001153	MSV000079949_1527	2017	0	0	0	0	0	0	0	0	0	0	0	0	0	0	0	0	0	0	0	0	0
f.MSV000079949/ccms_peak/3D_Mouse_GF_SPF/SPF2/SPF2_Cecum2_GD11_01_22140.mzXML	MSV000079949	not applicable	female	reverse phase (C18)	no disease reported	United States of America	not applicable	not applicable	not specified	not applicable	not applicable	sulfamethizole;sulfachloropyridazine;sulfadimethoxine;sulfamethazine;coumarin-314;amitryptiline	electrospray ionization (positive)	not specified	not applicable	impact HD|MS:1002667	10088|Mus	not specified	solid material, fresh	methanol-water (1:1)	animal	tissue	1527	not applicable	caecum	UBERON:0001153	MSV000079949_1527	2017	0	0	0	0	0	0	0	0	0	0	0	0	0	0	0	0	0	0	0	0	0
f.MSV000079949/ccms_peak/3D_Mouse_GF_SPF/SPF2/SPF2_Cecum4_GE1_01_22144.mzXML	MSV000079949	not applicable	female	reverse phase (C18)	no disease reported	United States of America	not applicable	not applicable	not specified	not applicable	not applicable	sulfamethizole;sulfachloropyridazine;sulfadimethoxine;sulfamethazine;coumarin-314;amitryptiline	electrospray ionization (positive)	not specified	not applicable	impact HD|MS:1002667	10088|Mus	not specified	solid material, fresh	methanol-water (1:1)	animal	tissue	1527	not applicable	caecum	UBERON:0001153	MSV000079949_1527	2017	0	0	0	0	0	0	0	0	0	0	0	0	0	0	0	0	0	0	0	0	0
f.MSV000079949/ccms_peak/3D_Mouse_GF_SPF/SPF2/SPF2_Cecum5_GE2_01_22145.mzXML	MSV000079949	not applicable	female	reverse phase (C18)	no disease reported	United States of America	not applicable	not applicable	not specified	not applicable	not applicable	sulfamethizole;sulfachloropyridazine;sulfadimethoxine;sulfamethazine;coumarin-314;amitryptiline	electrospray ionization (positive)	not specified	not applicable	impact HD|MS:1002667	10088|Mus	not specified	solid material, fresh	methanol-water (1:1)	animal	tissue	1527	not applicable	caecum	UBERON:0001153	MSV000079949_1527	2017	0	0	0	0	0	0	0	0	0	0	0	0	0	0	0	0	0	0	0	0	0
f.MSV000079949/ccms_peak/3D_Mouse_GF_SPF/SPF2/SPF2_Cecum6_GE3_01_22146.mzXML	MSV000079949	not applicable	female	reverse phase (C18)	no disease reported	United States of America	not applicable	not applicable	not specified	not applicable	not applicable	sulfamethizole;sulfachloropyridazine;sulfadimethoxine;sulfamethazine;coumarin-314;amitryptiline	electrospray ionization (positive)	not specified	not applicable	impact HD|MS:1002667	10088|Mus	not specified	solid material, fresh	methanol-water (1:1)	animal	tissue	1527	not applicable	caecum	UBERON:0001153	MSV000079949_1527	2017	0	0	0	0	0	0	0	0	0	0	0	0	0	0	0	0	0	0	0	0	0
f.MSV000079949/ccms_peak/3D_Mouse_GF_SPF/SPF2/SPF2_Colon1_GE4_01_22147.mzXML	MSV000079949	not applicable	female	reverse phase (C18)	no disease reported	United States of America	not applicable	not applicable	not specified	not applicable	not applicable	sulfamethizole;sulfachloropyridazine;sulfadimethoxine;sulfamethazine;coumarin-314;amitryptiline	electrospray ionization (positive)	not specified	not applicable	impact HD|MS:1002667	10088|Mus	not specified	solid material, fresh	methanol-water (1:1)	animal	tissue	1527	not applicable	lower digestive tract	UBERON:0004907	MSV000079949_1527	2017	0	0	0	0	0	0	0	0	0	0	0	0	0	0	0	0	0	0	0	0	0
f.MSV000079949/ccms_peak/3D_Mouse_GF_SPF/SPF2/SPF2_Colon2_GE5_01_22148.mzXML	MSV000079949	not applicable	female	reverse phase (C18)	no disease reported	United States of America	not applicable	not applicable	not specified	not applicable	not applicable	sulfamethizole;sulfachloropyridazine;sulfadimethoxine;sulfamethazine;coumarin-314;amitryptiline	electrospray ionization (positive)	not specified	not applicable	impact HD|MS:1002667	10088|Mus	not specified	solid material, fresh	methanol-water (1:1)	animal	tissue	1527	not applicable	lower digestive tract	UBERON:0004907	MSV000079949_1527	2017	0	0	0	0	0	0	0	0	0	0	0	0	0	0	0	0	0	0	0	0	0
f.MSV000079949/ccms_peak/3D_Mouse_GF_SPF/SPF2/SPF2_Colon4_GE7_01_22150.mzXML	MSV000079949	not applicable	female	reverse phase (C18)	no disease reported	United States of America	not applicable	not applicable	not specified	not applicable	not applicable	sulfamethizole;sulfachloropyridazine;sulfadimethoxine;sulfamethazine;coumarin-314;amitryptiline	electrospray ionization (positive)	not specified	not applicable	impact HD|MS:1002667	10088|Mus	not specified	solid material, fresh	methanol-water (1:1)	animal	tissue	1527	not applicable	lower digestive tract	UBERON:0004907	MSV000079949_1527	2017	0	0	0	0	0	0	0	0	0	0	0	0	0	0	0	0	0	0	0	0	0
f.MSV000079949/ccms_peak/3D_Mouse_GF_SPF/SPF2/SPF2_Duo4_GC7_01_22122.mzXML	MSV000079949	not applicable	female	reverse phase (C18)	no disease reported	United States of America	not applicable	not applicable	not specified	not applicable	not applicable	sulfamethizole;sulfachloropyridazine	electrospray ionization (positive)	not specified	not applicable	impact HD|MS:1002667	10088|Mus	not specified	solid material, fresh	ethanol-water (9:1)	animal	tissue	1527	not applicable	upper digestive tract	UBERON:0004908	MSV000079949_1527	2017	0	0	0	0	0	0	0	0	0	0	0	0	0	0	0	0	0	0	0	0	0
f.MSV000079949/ccms_peak/3D_Mouse_GF_SPF/SPF2/SPF2_Duo5_GC8_01_22123.mzXML	MSV000079949	not applicable	female	reverse phase (C18)	no disease reported	United States of America	not applicable	not applicable	not specified	not applicable	not applicable	sulfamethizole;sulfachloropyridazine	electrospray ionization (positive)	not specified	not applicable	impact HD|MS:1002667	10088|Mus	not specified	solid material, fresh	ethanol-water (9:1)	animal	tissue	1527	not applicable	upper digestive tract	UBERON:0004908	MSV000079949_1527	2017	0	0	0	0	0	0	0	0	0	0	0	0	0	0	0	0	0	0	0	0	0
f.MSV000079949/ccms_peak/3D_Mouse_GF_SPF/SPF2/SPF2_Ile1_GD4_01_22133.mzXML	MSV000079949	not applicable	female	reverse phase (C18)	no disease reported	United States of America	not applicable	not applicable	not specified	not applicable	not applicable	sulfamethizole;sulfachloropyridazine	electrospray ionization (positive)	not specified	not applicable	impact HD|MS:1002667	10088|Mus	not specified	solid material, fresh	ethanol-water (9:1)	animal	tissue	1527	not applicable	upper digestive tract	UBERON:0004908	MSV000079949_1527	2017	0	0	0	0	0	0	0	0	0	0	0	0	0	0	0	0	0	0	0	0	0
f.MSV000079949/ccms_peak/3D_Mouse_GF_SPF/SPF2/SPF2_Ile2_GD5_01_22134.mzXML	MSV000079949	not applicable	female	reverse phase (C18)	no disease reported	United States of America	not applicable	not applicable	not specified	not applicable	not applicable	sulfamethizole;sulfachloropyridazine	electrospray ionization (positive)	not specified	not applicable	impact HD|MS:1002667	10088|Mus	not specified	solid material, fresh	ethanol-water (9:1)	animal	tissue	1527	not applicable	upper digestive tract	UBERON:0004908	MSV000079949_1527	2017	0	0	0	0	0	0	0	0	0	0	0	0	0	0	0	0	0	0	0	0	0
f.MSV000079949/ccms_peak/3D_Mouse_GF_SPF/SPF2/SPF2_Ile3_GD6_01_22135.mzXML	MSV000079949	not applicable	female	reverse phase (C18)	no disease reported	United States of America	not applicable	not applicable	not specified	not applicable	not applicable	sulfamethizole;sulfachloropyridazine	electrospray ionization (positive)	not specified	not applicable	impact HD|MS:1002667	10088|Mus	not specified	solid material, fresh	ethanol-water (9:1)	animal	tissue	1527	not applicable	upper digestive tract	UBERON:0004908	MSV000079949_1527	2017	0	0	0	0	0	0	0	0	0	0	0	0	0	0	0	0	0	0	0	0	0
f.MSV000079949/ccms_peak/3D_Mouse_GF_SPF/SPF2/SPF2_Ile4_GD7_01_22136.mzXML	MSV000079949	not applicable	female	reverse phase (C18)	no disease reported	United States of America	not applicable	not applicable	not specified	not applicable	not applicable	sulfamethizole;sulfachloropyridazine	electrospray ionization (positive)	not specified	not applicable	impact HD|MS:1002667	10088|Mus	not specified	solid material, fresh	ethanol-water (9:1)	animal	tissue	1527	not applicable	upper digestive tract	UBERON:0004908	MSV000079949_1527	2017	0	0	0	0	0	0	0	0	0	0	0	0	0	0	0	0	0	0	0	0	0
f.MSV000079949/ccms_peak/3D_Mouse_GF_SPF/SPF2/SPF2_Ile5_GD8_01_22137.mzXML	MSV000079949	not applicable	female	reverse phase (C18)	no disease reported	United States of America	not applicable	not applicable	not specified	not applicable	not applicable	sulfamethizole;sulfachloropyridazine	electrospray ionization (positive)	not specified	not applicable	impact HD|MS:1002667	10088|Mus	not specified	solid material, fresh	ethanol-water (9:1)	animal	tissue	1527	not applicable	upper digestive tract	UBERON:0004908	MSV000079949_1527	2017	0	0	0	0	0	0	0	0	0	0	0	0	0	0	0	0	0	0	0	0	0
f.MSV000079949/ccms_peak/3D_Mouse_GF_SPF/SPF2/SPF2_Ile6_GD9_01_22138.mzXML	MSV000079949	not applicable	female	reverse phase (C18)	no disease reported	United States of America	not applicable	not applicable	not specified	not applicable	not applicable	sulfamethizole;sulfachloropyridazine	electrospray ionization (positive)	not specified	not applicable	impact HD|MS:1002667	10088|Mus	not specified	solid material, fresh	ethanol-water (9:1)	animal	tissue	1527	not applicable	upper digestive tract	UBERON:0004908	MSV000079949_1527	2017	0	0	0	0	0	0	0	0	0	0	0	0	0	0	0	0	0	0	0	0	0
f.MSV000079949/ccms_peak/3D_Mouse_GF_SPF/SPF2/SPF2_Jeju1_GC10_01_22125.mzXML	MSV000079949	not applicable	female	reverse phase (C18)	no disease reported	United States of America	not applicable	not applicable	not specified	not applicable	not applicable	sulfamethizole;sulfachloropyridazine	electrospray ionization (positive)	not specified	not applicable	impact HD|MS:1002667	10088|Mus	not specified	solid material, fresh	ethanol-water (9:1)	animal	tissue	1527	not applicable	upper digestive tract	UBERON:0004908	MSV000079949_1527	2017	0	0	0	0	0	0	0	0	0	0	0	0	0	0	0	0	0	0	0	0	0
f.MSV000079949/ccms_peak/3D_Mouse_GF_SPF/SPF2/SPF2_Jeju2_GC11_01_22126.mzXML	MSV000079949	not applicable	female	reverse phase (C18)	no disease reported	United States of America	not applicable	not applicable	not specified	not applicable	not applicable	sulfamethizole;sulfachloropyridazine	electrospray ionization (positive)	not specified	not applicable	impact HD|MS:1002667	10088|Mus	not specified	solid material, fresh	ethanol-water (9:1)	animal	tissue	1527	not applicable	upper digestive tract	UBERON:0004908	MSV000079949_1527	2017	0	0	0	0	0	0	0	0	0	0	0	0	0	0	0	0	0	0	0	0	0
f.MSV000079949/ccms_peak/3D_Mouse_GF_SPF/SPF2/SPF2_Jeju3_GC12_01_22127.mzXML	MSV000079949	not applicable	female	reverse phase (C18)	no disease reported	United States of America	not applicable	not applicable	not specified	not applicable	not applicable	sulfamethizole;sulfachloropyridazine	electrospray ionization (positive)	not specified	not applicable	impact HD|MS:1002667	10088|Mus	not specified	solid material, fresh	ethanol-water (9:1)	animal	tissue	1527	not applicable	upper digestive tract	UBERON:0004908	MSV000079949_1527	2017	0	0	0	0	0	0	0	0	0	0	0	0	0	0	0	0	0	0	0	0	0
f.MSV000079949/ccms_peak/3D_Mouse_GF_SPF/SPF2/SPF2_Jeju4_GD1_01_22130.mzXML	MSV000079949	not applicable	female	reverse phase (C18)	no disease reported	United States of America	not applicable	not applicable	not specified	not applicable	not applicable	sulfamethizole;sulfachloropyridazine	electrospray ionization (positive)	not specified	not applicable	impact HD|MS:1002667	10088|Mus	not specified	solid material, fresh	ethanol-water (9:1)	animal	tissue	1527	not applicable	upper digestive tract	UBERON:0004908	MSV000079949_1527	2017	0	0	0	0	0	0	0	0	0	0	0	0	0	0	0	0	0	0	0	0	0
f.MSV000079949/ccms_peak/3D_Mouse_GF_SPF/SPF2/SPF2_Jeju5_GD2_01_22131.mzXML	MSV000079949	not applicable	female	reverse phase (C18)	no disease reported	United States of America	not applicable	not applicable	not specified	not applicable	not applicable	sulfamethizole;sulfachloropyridazine	electrospray ionization (positive)	not specified	not applicable	impact HD|MS:1002667	10088|Mus	not specified	solid material, fresh	ethanol-water (9:1)	animal	tissue	1527	not applicable	upper digestive tract	UBERON:0004908	MSV000079949_1527	2017	0	0	0	0	0	0	0	0	0	0	0	0	0	0	0	0	0	0	0	0	0
f.MSV000079949/ccms_peak/3D_Mouse_GF_SPF/SPF2/SPF2_Jeju6_GD3_01_22132.mzXML	MSV000079949	not applicable	female	reverse phase (C18)	no disease reported	United States of America	not applicable	not applicable	not specified	not applicable	not applicable	sulfamethizole;sulfachloropyridazine	electrospray ionization (positive)	not specified	not applicable	impact HD|MS:1002667	10088|Mus	not specified	solid material, fresh	ethanol-water (9:1)	animal	tissue	1527	not applicable	upper digestive tract	UBERON:0004908	MSV000079949_1527	2017	0	0	0	0	0	0	0	0	0	0	0	0	0	0	0	0	0	0	0	0	0
f.MSV000079949/ccms_peak/3D_Mouse_GF_SPF/SPF2/SPF2_Kid1_GE11_01_22154.mzXML	MSV000079949	not applicable	female	reverse phase (C18)	no disease reported	United States of America	not applicable	not applicable	not specified	not applicable	not applicable	sulfamethizole;sulfachloropyridazine	electrospray ionization (positive)	not specified	not applicable	impact HD|MS:1002667	10088|Mus	not specified	solid material, fresh	ethanol-water (9:1)	animal	tissue	1527	not applicable	kidney	UBERON:0002113	MSV000079949_1527	2017	0	0	0	0	0	0	0	0	0	0	0	0	0	0	0	0	0	0	0	0	0
f.MSV000079949/ccms_peak/3D_Mouse_GF_SPF/SPF2/SPF2_Trach1_GG12_01_22183.mzXML	MSV000079949	not applicable	female	reverse phase (C18)	no disease reported	United States of America	not applicable	not applicable	not specified	not applicable	not applicable	sulfamethizole;sulfachloropyridazine	electrospray ionization (positive)	not specified	not applicable	impact HD|MS:1002667	10088|Mus	not specified	solid material, fresh	ethanol-water (9:1)	animal	tissue	1527	not applicable	trachea	UBERON:0003126	MSV000079949_1527	2017	0	0	0	0	0	0	0	0	0	0	0	0	0	0	0	0	0	0	0	0	0
f.MSV000079949/ccms_peak/3D_Mouse_GF_SPF/SPF3/SPF3_Adrenal1_GF3_01_22386.mzXML	MSV000079949	not applicable	female	reverse phase (C18)	no disease reported	United States of America	not applicable	not applicable	not specified	not applicable	not applicable	sulfamethizole;sulfachloropyridazine;sulfadimethoxine;sulfamethazine;coumarin-314;amitryptiline	electrospray ionization (positive)	not specified	not applicable	impact HD|MS:1002667	10088|Mus	not specified	solid material, fresh	methanol-water (1:1)	animal	tissue	1527	not applicable	adrenal gland	UBERON:0002369	MSV000079949_1527	2017	0	0	0	0	0	0	0	0	0	0	0	0	0	0	0	0	0	0	0	0	0
f.MSV000079949/ccms_peak/3D_Mouse_GF_SPF/SPF3/SPF3_Adrenal2_GF4_01_22387.mzXML	MSV000079949	not applicable	female	reverse phase (C18)	no disease reported	United States of America	not applicable	not applicable	not specified	not applicable	not applicable	sulfamethizole;sulfachloropyridazine;sulfadimethoxine;sulfamethazine;coumarin-314;amitryptiline	electrospray ionization (positive)	not specified	not applicable	impact HD|MS:1002667	10088|Mus	not specified	solid material, fresh	methanol-water (1:1)	animal	tissue	1527	not applicable	adrenal gland	UBERON:0002369	MSV000079949_1527	2017	0	0	0	0	0	0	0	0	0	0	0	0	0	0	0	0	0	0	0	0	0
f.MSV000079949/ccms_peak/3D_Mouse_GF_SPF/SPF3/SPF3_Brain2_GH10_01_22421.mzXML	MSV000079949	not applicable	female	reverse phase (C18)	no disease reported	United States of America	not applicable	not applicable	not specified	not applicable	not applicable	sulfamethizole;sulfachloropyridazine;sulfadimethoxine;sulfamethazine;coumarin-314;amitryptiline	electrospray ionization (positive)	not specified	not applicable	impact HD|MS:1002667	10088|Mus	not specified	solid material, fresh	methanol-water (1:1)	animal	tissue	1527	not applicable	brain	UBERON:0000955	MSV000079949_1527	2017	0	0	0	0	0	0	0	0	0	0	0	0	0	0	0	0	0	0	0	0	0
f.MSV000079949/ccms_peak/3D_Mouse_GF_SPF/SPF3/SPF3_Cecum2_GD11_01_22366.mzXML	MSV000079949	not applicable	female	reverse phase (C18)	no disease reported	United States of America	not applicable	not applicable	not specified	not applicable	not applicable	sulfamethizole;sulfachloropyridazine;sulfadimethoxine;sulfamethazine;coumarin-314;amitryptiline	electrospray ionization (positive)	not specified	not applicable	impact HD|MS:1002667	10088|Mus	not specified	solid material, fresh	methanol-water (1:1)	animal	tissue	1527	not applicable	caecum	UBERON:0001153	MSV000079949_1527	2017	0	0	0	0	0	0	0	0	0	0	0	0	0	0	0	0	0	0	0	0	0
f.MSV000079949/ccms_peak/3D_Mouse_GF_SPF/SPF3/SPF3_Cecum3_GD12_01_22367.mzXML	MSV000079949	not applicable	female	reverse phase (C18)	no disease reported	United States of America	not applicable	not applicable	not specified	not applicable	not applicable	sulfamethizole;sulfachloropyridazine;sulfadimethoxine;sulfamethazine;coumarin-314;amitryptiline	electrospray ionization (positive)	not specified	not applicable	impact HD|MS:1002667	10088|Mus	not specified	solid material, fresh	methanol-water (1:1)	animal	tissue	1527	not applicable	caecum	UBERON:0001153	MSV000079949_1527	2017	0	0	0	0	0	0	0	0	0	0	0	0	0	0	0	0	0	0	0	0	0
f.MSV000079949/ccms_peak/3D_Mouse_GF_SPF/SPF3/SPF3_Cecum6_GE3_01_22372.mzXML	MSV000079949	not applicable	female	reverse phase (C18)	no disease reported	United States of America	not applicable	not applicable	not specified	not applicable	not applicable	sulfamethizole;sulfachloropyridazine;sulfadimethoxine;sulfamethazine;coumarin-314;amitryptiline	electrospray ionization (positive)	not specified	not applicable	impact HD|MS:1002667	10088|Mus	not specified	solid material, fresh	methanol-water (1:1)	animal	tissue	1527	not applicable	caecum	UBERON:0001153	MSV000079949_1527	2017	0	0	0	0	0	0	0	0	0	0	0	0	0	0	0	0	0	0	0	0	0
f.MSV000079949/ccms_peak/3D_Mouse_GF_SPF/SPF3/SPF3_Colon1_GE4_01_22373.mzXML	MSV000079949	not applicable	female	reverse phase (C18)	no disease reported	United States of America	not applicable	not applicable	not specified	not applicable	not applicable	sulfamethizole;sulfachloropyridazine;sulfadimethoxine;sulfamethazine;coumarin-314;amitryptiline	electrospray ionization (positive)	not specified	not applicable	impact HD|MS:1002667	10088|Mus	not specified	solid material, fresh	methanol-water (1:1)	animal	tissue	1527	not applicable	lower digestive tract	UBERON:0004907	MSV000079949_1527	2017	0	0	0	0	0	0	0	0	0	0	0	0	0	0	0	0	0	0	0	0	0
f.MSV000079949/ccms_peak/3D_Mouse_GF_SPF/SPF3/SPF3_Colon2_GE5_01_22374.mzXML	MSV000079949	not applicable	female	reverse phase (C18)	no disease reported	United States of America	not applicable	not applicable	not specified	not applicable	not applicable	sulfamethizole;sulfachloropyridazine;sulfadimethoxine;sulfamethazine;coumarin-314;amitryptiline	electrospray ionization (positive)	not specified	not applicable	impact HD|MS:1002667	10088|Mus	not specified	solid material, fresh	methanol-water (1:1)	animal	tissue	1527	not applicable	lower digestive tract	UBERON:0004907	MSV000079949_1527	2017	0	0	0	0	0	0	0	0	0	0	0	0	0	0	0	0	0	0	0	0	0
f.MSV000079949/ccms_peak/3D_Mouse_GF_SPF/SPF3/SPF3_Colon4_GE7_01_22376.mzXML	MSV000079949	not applicable	female	reverse phase (C18)	no disease reported	United States of America	not applicable	not applicable	not specified	not applicable	not applicable	sulfamethizole;sulfachloropyridazine;sulfadimethoxine;sulfamethazine;coumarin-314;amitryptiline	electrospray ionization (positive)	not specified	not applicable	impact HD|MS:1002667	10088|Mus	not specified	solid material, fresh	methanol-water (1:1)	animal	tissue	1527	not applicable	lower digestive tract	UBERON:0004907	MSV000079949_1527	2017	0	0	0	0	0	0	0	0	0	0	0	0	0	0	0	0	0	0	0	0	0
f.MSV000079949/ccms_peak/3D_Mouse_GF_SPF/SPF3/SPF3_Colon5_GE8_01_22377.mzXML	MSV000079949	not applicable	female	reverse phase (C18)	no disease reported	United States of America	not applicable	not applicable	not specified	not applicable	not applicable	sulfamethizole;sulfachloropyridazine;sulfadimethoxine;sulfamethazine;coumarin-314;amitryptiline	electrospray ionization (positive)	not specified	not applicable	impact HD|MS:1002667	10088|Mus	not specified	solid material, fresh	methanol-water (1:1)	animal	tissue	1527	not applicable	lower digestive tract	UBERON:0004907	MSV000079949_1527	2017	0	0	0	0	0	0	0	0	0	0	0	0	0	0	0	0	0	0	0	0	0
f.MSV000079949/ccms_peak/3D_Mouse_GF_SPF/SPF3/SPF3_Colon6_GE9_01_22378.mzXML	MSV000079949	not applicable	female	reverse phase (C18)	no disease reported	United States of America	not applicable	not applicable	not specified	not applicable	not applicable	sulfamethizole;sulfachloropyridazine;sulfadimethoxine;sulfamethazine;coumarin-314;amitryptiline	electrospray ionization (positive)	not specified	not applicable	impact HD|MS:1002667	10088|Mus	not specified	solid material, fresh	methanol-water (1:1)	animal	tissue	1527	not applicable	lower digestive tract	UBERON:0004907	MSV000079949_1527	2017	0	0	0	0	0	0	0	0	0	0	0	0	0	0	0	0	0	0	0	0	0
f.MSV000079949/ccms_peak/3D_Mouse_GF_SPF/SPF3/SPF3_Duo1_GC4_01_22345.mzXML	MSV000079949	not applicable	female	reverse phase (C18)	no disease reported	United States of America	not applicable	not applicable	not specified	not applicable	not applicable	sulfamethizole;sulfachloropyridazine	electrospray ionization (positive)	not specified	not applicable	impact HD|MS:1002667	10088|Mus	not specified	solid material, fresh	ethanol-water (9:1)	animal	tissue	1527	not applicable	upper digestive tract	UBERON:0004908	MSV000079949_1527	2017	0	0	0	0	0	0	0	0	0	0	0	0	0	0	0	0	0	0	0	0	0
f.MSV000079949/ccms_peak/3D_Mouse_GF_SPF/SPF3/SPF3_Duo2_GC5_01_22346.mzXML	MSV000079949	not applicable	female	reverse phase (C18)	no disease reported	United States of America	not applicable	not applicable	not specified	not applicable	not applicable	sulfamethizole;sulfachloropyridazine	electrospray ionization (positive)	not specified	not applicable	impact HD|MS:1002667	10088|Mus	not specified	solid material, fresh	ethanol-water (9:1)	animal	tissue	1527	not applicable	upper digestive tract	UBERON:0004908	MSV000079949_1527	2017	0	0	0	0	0	0	0	0	0	0	0	0	0	0	0	0	0	0	0	0	0
f.MSV000079949/ccms_peak/3D_Mouse_GF_SPF/SPF3/SPF3_Duo4_GC7_01_22348.mzXML	MSV000079949	not applicable	female	reverse phase (C18)	no disease reported	United States of America	not applicable	not applicable	not specified	not applicable	not applicable	sulfamethizole;sulfachloropyridazine	electrospray ionization (positive)	not specified	not applicable	impact HD|MS:1002667	10088|Mus	not specified	solid material, fresh	ethanol-water (9:1)	animal	tissue	1527	not applicable	upper digestive tract	UBERON:0004908	MSV000079949_1527	2017	0	0	0	0	0	0	0	0	0	0	0	0	0	0	0	0	0	0	0	0	0
f.MSV000079949/ccms_peak/3D_Mouse_GF_SPF/SPF3/SPF3_Eso4_GH7_01_22418.mzXML	MSV000079949	not applicable	female	reverse phase (C18)	no disease reported	United States of America	not applicable	not applicable	not specified	not applicable	not applicable	sulfamethizole;sulfachloropyridazine	electrospray ionization (positive)	not specified	not applicable	impact HD|MS:1002667	10088|Mus	not specified	solid material, fresh	ethanol-water (9:1)	animal	tissue	1527	not applicable	upper digestive tract	UBERON:0004908	MSV000079949_1527	2017	0	0	0	0	0	0	0	0	0	0	0	0	0	0	0	0	0	0	0	0	0
f.MSV000079949/ccms_peak/3D_Mouse_GF_SPF/SPF3/SPF3_Heart3_GG5_01_22402.mzXML	MSV000079949	not applicable	female	reverse phase (C18)	no disease reported	United States of America	not applicable	not applicable	not specified	not applicable	not applicable	sulfamethizole;sulfachloropyridazine	electrospray ionization (positive)	not specified	not applicable	impact HD|MS:1002667	10088|Mus	not specified	solid material, fresh	ethanol-water (9:1)	animal	tissue	1527	not applicable	heart	UBERON:0000948	MSV000079949_1527	2017	0	0	0	0	0	0	0	0	0	0	0	0	0	0	0	0	0	0	0	0	0
f.MSV000079949/ccms_peak/3D_Mouse_GF_SPF/SPF3/SPF3_Heart4_GG6_01_22403.mzXML	MSV000079949	not applicable	female	reverse phase (C18)	no disease reported	United States of America	not applicable	not applicable	not specified	not applicable	not applicable	sulfamethizole;sulfachloropyridazine	electrospray ionization (positive)	not specified	not applicable	impact HD|MS:1002667	10088|Mus	not specified	solid material, fresh	ethanol-water (9:1)	animal	tissue	1527	not applicable	heart	UBERON:0000948	MSV000079949_1527	2017	0	0	0	0	0	0	0	0	0	0	0	0	0	0	0	0	0	0	0	0	0
f.MSV000079949/ccms_peak/3D_Mouse_GF_SPF/SPF3/SPF3_Ile1_GD4_01_22359.mzXML	MSV000079949	not applicable	female	reverse phase (C18)	no disease reported	United States of America	not applicable	not applicable	not specified	not applicable	not applicable	sulfamethizole;sulfachloropyridazine	electrospray ionization (positive)	not specified	not applicable	impact HD|MS:1002667	10088|Mus	not specified	solid material, fresh	ethanol-water (9:1)	animal	tissue	1527	not applicable	upper digestive tract	UBERON:0004908	MSV000079949_1527	2017	0	0	0	0	0	0	0	0	0	0	0	0	0	0	0	0	0	0	0	0	0
f.MSV000079949/ccms_peak/3D_Mouse_GF_SPF/SPF3/SPF3_Ile2_GD5_01_22360.mzXML	MSV000079949	not applicable	female	reverse phase (C18)	no disease reported	United States of America	not applicable	not applicable	not specified	not applicable	not applicable	sulfamethizole;sulfachloropyridazine	electrospray ionization (positive)	not specified	not applicable	impact HD|MS:1002667	10088|Mus	not specified	solid material, fresh	ethanol-water (9:1)	animal	tissue	1527	not applicable	upper digestive tract	UBERON:0004908	MSV000079949_1527	2017	0	0	0	0	0	0	0	0	0	0	0	0	0	0	0	0	0	0	0	0	0
f.MSV000079949/ccms_peak/3D_Mouse_GF_SPF/SPF3/SPF3_Ile3_GD6_01_22361.mzXML	MSV000079949	not applicable	female	reverse phase (C18)	no disease reported	United States of America	not applicable	not applicable	not specified	not applicable	not applicable	sulfamethizole;sulfachloropyridazine	electrospray ionization (positive)	not specified	not applicable	impact HD|MS:1002667	10088|Mus	not specified	solid material, fresh	ethanol-water (9:1)	animal	tissue	1527	not applicable	upper digestive tract	UBERON:0004908	MSV000079949_1527	2017	0	0	0	0	0	0	0	0	0	0	0	0	0	0	0	0	0	0	0	0	0
f.MSV000079949/ccms_peak/3D_Mouse_GF_SPF/SPF3/SPF3_Ile4_GD7_01_22362.mzXML	MSV000079949	not applicable	female	reverse phase (C18)	no disease reported	United States of America	not applicable	not applicable	not specified	not applicable	not applicable	sulfamethizole;sulfachloropyridazine	electrospray ionization (positive)	not specified	not applicable	impact HD|MS:1002667	10088|Mus	not specified	solid material, fresh	ethanol-water (9:1)	animal	tissue	1527	not applicable	upper digestive tract	UBERON:0004908	MSV000079949_1527	2017	0	0	0	0	0	0	0	0	0	0	0	0	0	0	0	0	0	0	0	0	0
f.MSV000079949/ccms_peak/3D_Mouse_GF_SPF/SPF3/SPF3_Ile5_GD8_01_22363.mzXML	MSV000079949	not applicable	female	reverse phase (C18)	no disease reported	United States of America	not applicable	not applicable	not specified	not applicable	not applicable	sulfamethizole;sulfachloropyridazine	electrospray ionization (positive)	not specified	not applicable	impact HD|MS:1002667	10088|Mus	not specified	solid material, fresh	ethanol-water (9:1)	animal	tissue	1527	not applicable	upper digestive tract	UBERON:0004908	MSV000079949_1527	2017	0	0	0	0	0	0	0	0	0	0	0	0	0	0	0	0	0	0	0	0	0
f.MSV000079949/ccms_peak/3D_Mouse_GF_SPF/SPF3/SPF3_Ile6_GD9_01_22364.mzXML	MSV000079949	not applicable	female	reverse phase (C18)	no disease reported	United States of America	not applicable	not applicable	not specified	not applicable	not applicable	sulfamethizole;sulfachloropyridazine	electrospray ionization (positive)	not specified	not applicable	impact HD|MS:1002667	10088|Mus	not specified	solid material, fresh	ethanol-water (9:1)	animal	tissue	1527	not applicable	upper digestive tract	UBERON:0004908	MSV000079949_1527	2017	0	0	0	0	0	0	0	0	0	0	0	0	0	0	0	0	0	0	0	0	0
f.MSV000079949/ccms_peak/3D_Mouse_GF_SPF/SPF3/SPF3_Jeju2_GC11_01_22352.mzXML	MSV000079949	not applicable	female	reverse phase (C18)	no disease reported	United States of America	not applicable	not applicable	not specified	not applicable	not applicable	sulfamethizole;sulfachloropyridazine	electrospray ionization (positive)	not specified	not applicable	impact HD|MS:1002667	10088|Mus	not specified	solid material, fresh	ethanol-water (9:1)	animal	tissue	1527	not applicable	upper digestive tract	UBERON:0004908	MSV000079949_1527	2017	0	0	0	0	0	0	0	0	0	0	0	0	0	0	0	0	0	0	0	0	0
f.MSV000079949/ccms_peak/3D_Mouse_GF_SPF/SPF3/SPF3_Jeju3_GC12_01_22353.mzXML	MSV000079949	not applicable	female	reverse phase (C18)	no disease reported	United States of America	not applicable	not applicable	not specified	not applicable	not applicable	sulfamethizole;sulfachloropyridazine	electrospray ionization (positive)	not specified	not applicable	impact HD|MS:1002667	10088|Mus	not specified	solid material, fresh	ethanol-water (9:1)	animal	tissue	1527	not applicable	upper digestive tract	UBERON:0004908	MSV000079949_1527	2017	0	0	0	0	0	0	0	0	0	0	0	0	0	0	0	0	0	0	0	0	0
f.MSV000079949/ccms_peak/3D_Mouse_GF_SPF/SPF3/SPF3_Jeju4_GD1_01_22356.mzXML	MSV000079949	not applicable	female	reverse phase (C18)	no disease reported	United States of America	not applicable	not applicable	not specified	not applicable	not applicable	sulfamethizole;sulfachloropyridazine	electrospray ionization (positive)	not specified	not applicable	impact HD|MS:1002667	10088|Mus	not specified	solid material, fresh	ethanol-water (9:1)	animal	tissue	1527	not applicable	upper digestive tract	UBERON:0004908	MSV000079949_1527	2017	0	0	0	0	0	0	0	0	0	0	0	0	0	0	0	0	0	0	0	0	0
f.MSV000079949/ccms_peak/3D_Mouse_GF_SPF/SPF3/SPF3_Jeju5_GD2_01_22357.mzXML	MSV000079949	not applicable	female	reverse phase (C18)	no disease reported	United States of America	not applicable	not applicable	not specified	not applicable	not applicable	sulfamethizole;sulfachloropyridazine	electrospray ionization (positive)	not specified	not applicable	impact HD|MS:1002667	10088|Mus	not specified	solid material, fresh	ethanol-water (9:1)	animal	tissue	1527	not applicable	upper digestive tract	UBERON:0004908	MSV000079949_1527	2017	0	0	0	0	0	0	0	0	0	0	0	0	0	0	0	0	0	0	0	0	0
f.MSV000079949/ccms_peak/3D_Mouse_GF_SPF/SPF3/SPF3_Kid2_GE12_01_22381.mzXML	MSV000079949	not applicable	female	reverse phase (C18)	no disease reported	United States of America	not applicable	not applicable	not specified	not applicable	not applicable	sulfamethizole;sulfachloropyridazine	electrospray ionization (positive)	not specified	not applicable	impact HD|MS:1002667	10088|Mus	not specified	solid material, fresh	ethanol-water (9:1)	animal	tissue	1527	not applicable	kidney	UBERON:0002113	MSV000079949_1527	2017	0	0	0	0	0	0	0	0	0	0	0	0	0	0	0	0	0	0	0	0	0
f.MSV000079949/ccms_peak/3D_Mouse_GF_SPF/SPF3/SPF3_Kid3_GF1_01_22384.mzXML	MSV000079949	not applicable	female	reverse phase (C18)	no disease reported	United States of America	not applicable	not applicable	not specified	not applicable	not applicable	sulfamethizole;sulfachloropyridazine	electrospray ionization (positive)	not specified	not applicable	impact HD|MS:1002667	10088|Mus	not specified	solid material, fresh	ethanol-water (9:1)	animal	tissue	1527	not applicable	kidney	UBERON:0002113	MSV000079949_1527	2017	0	0	0	0	0	0	0	0	0	0	0	0	0	0	0	0	0	0	0	0	0
f.MSV000079949/ccms_peak/3D_Mouse_GF_SPF/SPF3/SPF3_Kid4_GF2_01_22385.mzXML	MSV000079949	not applicable	female	reverse phase (C18)	no disease reported	United States of America	not applicable	not applicable	not specified	not applicable	not applicable	sulfamethizole;sulfachloropyridazine	electrospray ionization (positive)	not specified	not applicable	impact HD|MS:1002667	10088|Mus	not specified	solid material, fresh	ethanol-water (9:1)	animal	tissue	1527	not applicable	kidney	UBERON:0002113	MSV000079949_1527	2017	0	0	0	0	0	0	0	0	0	0	0	0	0	0	0	0	0	0	0	0	0
f.MSV000079949/ccms_peak/3D_Mouse_GF_SPF/SPF3/SPF3_Liver2_GB6_01_22333.mzXML	MSV000079949	not applicable	female	reverse phase (C18)	no disease reported	United States of America	not applicable	not applicable	not specified	not applicable	not applicable	sulfamethizole;sulfachloropyridazine	electrospray ionization (positive)	not specified	not applicable	impact HD|MS:1002667	10088|Mus	not specified	solid material, fresh	ethanol-water (9:1)	animal	tissue	1527	not applicable	liver	UBERON:0002107	MSV000079949_1527	2017	0	0	0	0	0	0	0	0	0	0	0	0	0	0	0	0	0	0	0	0	0
f.MSV000079949/ccms_peak/3D_Mouse_GF_SPF/SPF3/SPF3_Liver5_GB9_01_22336.mzXML	MSV000079949	not applicable	female	reverse phase (C18)	no disease reported	United States of America	not applicable	not applicable	not specified	not applicable	not applicable	sulfamethizole;sulfachloropyridazine	electrospray ionization (positive)	not specified	not applicable	impact HD|MS:1002667	10088|Mus	not specified	solid material, fresh	ethanol-water (9:1)	animal	tissue	1527	not applicable	liver	UBERON:0002107	MSV000079949_1527	2017	0	0	0	0	0	0	0	0	0	0	0	0	0	0	0	0	0	0	0	0	0
f.MSV000079949/ccms_peak/3D_Mouse_GF_SPF/SPF3/SPF3_Stomach2_GC2_01_22343.mzXML	MSV000079949	not applicable	female	reverse phase (C18)	no disease reported	United States of America	not applicable	not applicable	not specified	not applicable	not applicable	sulfamethizole;sulfachloropyridazine	electrospray ionization (positive)	not specified	not applicable	impact HD|MS:1002667	10088|Mus	not specified	solid material, fresh	ethanol-water (9:1)	animal	tissue	1527	not applicable	stomach	UBERON:0000945	MSV000079949_1527	2017	0	0	0	0	0	0	0	0	0	0	0	0	0	0	0	0	0	0	0	0	0
f.MSV000079949/ccms_peak/3D_Mouse_GF_SPF/SPF3/SPF3_Trach1_GG12_01_22409.mzXML	MSV000079949	not applicable	female	reverse phase (C18)	no disease reported	United States of America	not applicable	not applicable	not specified	not applicable	not applicable	sulfamethizole;sulfachloropyridazine	electrospray ionization (positive)	not specified	not applicable	impact HD|MS:1002667	10088|Mus	not specified	solid material, fresh	ethanol-water (9:1)	animal	tissue	1527	not applicable	trachea	UBERON:0003126	MSV000079949_1527	2017	0	0	0	0	0	0	0	0	0	0	0	0	0	0	0	0	0	0	0	0	0
f.MSV000079949/ccms_peak/3D_Mouse_GF_SPF/SPF3/SPF3_Trach2_GH1_01_22412.mzXML	MSV000079949	not applicable	female	reverse phase (C18)	no disease reported	United States of America	not applicable	not applicable	not specified	not applicable	not applicable	sulfamethizole;sulfachloropyridazine	electrospray ionization (positive)	not specified	not applicable	impact HD|MS:1002667	10088|Mus	not specified	solid material, fresh	ethanol-water (9:1)	animal	tissue	1527	not applicable	trachea	UBERON:0003126	MSV000079949_1527	2017	0	0	0	0	0	0	0	0	0	0	0	0	0	0	0	0	0	0	0	0	0
f.MSV000079949/ccms_peak/3D_Mouse_GF_SPF/SPF3/SPF3_Trach3_GH2_01_22413.mzXML	MSV000079949	not applicable	female	reverse phase (C18)	no disease reported	United States of America	not applicable	not applicable	not specified	not applicable	not applicable	sulfamethizole;sulfachloropyridazine	electrospray ionization (positive)	not specified	not applicable	impact HD|MS:1002667	10088|Mus	not specified	solid material, fresh	ethanol-water (9:1)	animal	tissue	1527	not applicable	trachea	UBERON:0003126	MSV000079949_1527	2017	0	0	0	0	0	0	0	0	0	0	0	0	0	0	0	0	0	0	0	0	0
f.MSV000079949/ccms_peak/3D_Mouse_GF_SPF/SPF4/SPF4_Adrenal1_GF3_01_22612.mzXML	MSV000079949	not applicable	female	reverse phase (C18)	no disease reported	United States of America	not applicable	not applicable	not specified	not applicable	not applicable	sulfamethizole;sulfachloropyridazine;sulfadimethoxine;sulfamethazine;coumarin-314;amitryptiline	electrospray ionization (positive)	not specified	not applicable	impact HD|MS:1002667	10088|Mus	not specified	solid material, fresh	methanol-water (1:1)	animal	tissue	1527	not applicable	adrenal gland	UBERON:0002369	MSV000079949_1527	2017	0	0	0	0	0	0	0	0	0	0	0	0	0	0	0	0	0	0	0	0	0
f.MSV000079949/ccms_peak/3D_Mouse_GF_SPF/SPF4/SPF4_Brain1_GH9_01_22647.mzXML	MSV000079949	not applicable	female	reverse phase (C18)	no disease reported	United States of America	not applicable	not applicable	not specified	not applicable	not applicable	sulfamethizole;sulfachloropyridazine;sulfadimethoxine;sulfamethazine;coumarin-314;amitryptiline	electrospray ionization (positive)	not specified	not applicable	impact HD|MS:1002667	10088|Mus	not specified	solid material, fresh	methanol-water (1:1)	animal	tissue	1527	not applicable	brain	UBERON:0000955	MSV000079949_1527	2017	0	0	0	0	0	0	0	0	0	0	0	0	0	0	0	0	0	0	0	0	0
f.MSV000079949/ccms_peak/3D_Mouse_GF_SPF/SPF4/SPF4_Cecum2_GD11_01_22592.mzXML	MSV000079949	not applicable	female	reverse phase (C18)	no disease reported	United States of America	not applicable	not applicable	not specified	not applicable	not applicable	sulfamethizole;sulfachloropyridazine;sulfadimethoxine;sulfamethazine;coumarin-314;amitryptiline	electrospray ionization (positive)	not specified	not applicable	impact HD|MS:1002667	10088|Mus	not specified	solid material, fresh	methanol-water (1:1)	animal	tissue	1527	not applicable	caecum	UBERON:0001153	MSV000079949_1527	2017	0	0	0	0	0	0	0	0	0	0	0	0	0	0	0	0	0	0	0	0	0
f.MSV000079949/ccms_peak/3D_Mouse_GF_SPF/SPF4/SPF4_Cecum3_GD12_01_22593.mzXML	MSV000079949	not applicable	female	reverse phase (C18)	no disease reported	United States of America	not applicable	not applicable	not specified	not applicable	not applicable	sulfamethizole;sulfachloropyridazine;sulfadimethoxine;sulfamethazine;coumarin-314;amitryptiline	electrospray ionization (positive)	not specified	not applicable	impact HD|MS:1002667	10088|Mus	not specified	solid material, fresh	methanol-water (1:1)	animal	tissue	1527	not applicable	caecum	UBERON:0001153	MSV000079949_1527	2017	0	0	0	0	0	0	0	0	0	0	0	0	0	0	0	0	0	0	0	0	0
f.MSV000079949/ccms_peak/3D_Mouse_GF_SPF/SPF4/SPF4_Cecum5_GE2_01_22597.mzXML	MSV000079949	not applicable	female	reverse phase (C18)	no disease reported	United States of America	not applicable	not applicable	not specified	not applicable	not applicable	sulfamethizole;sulfachloropyridazine;sulfadimethoxine;sulfamethazine;coumarin-314;amitryptiline	electrospray ionization (positive)	not specified	not applicable	impact HD|MS:1002667	10088|Mus	not specified	solid material, fresh	methanol-water (1:1)	animal	tissue	1527	not applicable	caecum	UBERON:0001153	MSV000079949_1527	2017	0	0	0	0	0	0	0	0	0	0	0	0	0	0	0	0	0	0	0	0	0
f.MSV000079949/ccms_peak/3D_Mouse_GF_SPF/SPF4/SPF4_Colon1_GE4_01_22599.mzXML	MSV000079949	not applicable	female	reverse phase (C18)	no disease reported	United States of America	not applicable	not applicable	not specified	not applicable	not applicable	sulfamethizole;sulfachloropyridazine;sulfadimethoxine;sulfamethazine;coumarin-314;amitryptiline	electrospray ionization (positive)	not specified	not applicable	impact HD|MS:1002667	10088|Mus	not specified	solid material, fresh	methanol-water (1:1)	animal	tissue	1527	not applicable	lower digestive tract	UBERON:0004907	MSV000079949_1527	2017	0	0	0	0	0	0	0	0	0	0	0	0	0	0	0	0	0	0	0	0	0
f.MSV000079949/ccms_peak/3D_Mouse_GF_SPF/SPF4/SPF4_Colon2_GE5_01_22600.mzXML	MSV000079949	not applicable	female	reverse phase (C18)	no disease reported	United States of America	not applicable	not applicable	not specified	not applicable	not applicable	sulfamethizole;sulfachloropyridazine;sulfadimethoxine;sulfamethazine;coumarin-314;amitryptiline	electrospray ionization (positive)	not specified	not applicable	impact HD|MS:1002667	10088|Mus	not specified	solid material, fresh	methanol-water (1:1)	animal	tissue	1527	not applicable	lower digestive tract	UBERON:0004907	MSV000079949_1527	2017	0	0	0	0	0	0	0	0	0	0	0	0	0	0	0	0	0	0	0	0	0
f.MSV000079949/ccms_peak/3D_Mouse_GF_SPF/SPF4/SPF4_Colon3_GE6_01_22601.mzXML	MSV000079949	not applicable	female	reverse phase (C18)	no disease reported	United States of America	not applicable	not applicable	not specified	not applicable	not applicable	sulfamethizole;sulfachloropyridazine;sulfadimethoxine;sulfamethazine;coumarin-314;amitryptiline	electrospray ionization (positive)	not specified	not applicable	impact HD|MS:1002667	10088|Mus	not specified	solid material, fresh	methanol-water (1:1)	animal	tissue	1527	not applicable	lower digestive tract	UBERON:0004907	MSV000079949_1527	2017	0	0	0	0	0	0	0	0	0	0	0	0	0	0	0	0	0	0	0	0	0
f.MSV000079949/ccms_peak/3D_Mouse_GF_SPF/SPF4/SPF4_Colon4_GE7_01_22602.mzXML	MSV000079949	not applicable	female	reverse phase (C18)	no disease reported	United States of America	not applicable	not applicable	not specified	not applicable	not applicable	sulfamethizole;sulfachloropyridazine;sulfadimethoxine;sulfamethazine;coumarin-314;amitryptiline	electrospray ionization (positive)	not specified	not applicable	impact HD|MS:1002667	10088|Mus	not specified	solid material, fresh	methanol-water (1:1)	animal	tissue	1527	not applicable	lower digestive tract	UBERON:0004907	MSV000079949_1527	2017	0	0	0	0	0	0	0	0	0	0	0	0	0	0	0	0	0	0	0	0	0
f.MSV000079949/ccms_peak/3D_Mouse_GF_SPF/SPF4/SPF4_Colon5_GE8_01_22603.mzXML	MSV000079949	not applicable	female	reverse phase (C18)	no disease reported	United States of America	not applicable	not applicable	not specified	not applicable	not applicable	sulfamethizole;sulfachloropyridazine;sulfadimethoxine;sulfamethazine;coumarin-314;amitryptiline	electrospray ionization (positive)	not specified	not applicable	impact HD|MS:1002667	10088|Mus	not specified	solid material, fresh	methanol-water (1:1)	animal	tissue	1527	not applicable	lower digestive tract	UBERON:0004907	MSV000079949_1527	2017	0	0	0	0	0	0	0	0	0	0	0	0	0	0	0	0	0	0	0	0	0
f.MSV000079949/ccms_peak/3D_Mouse_GF_SPF/SPF4/SPF4_Colon6_GE9_01_22604.mzXML	MSV000079949	not applicable	female	reverse phase (C18)	no disease reported	United States of America	not applicable	not applicable	not specified	not applicable	not applicable	sulfamethizole;sulfachloropyridazine;sulfadimethoxine;sulfamethazine;coumarin-314;amitryptiline	electrospray ionization (positive)	not specified	not applicable	impact HD|MS:1002667	10088|Mus	not specified	solid material, fresh	methanol-water (1:1)	animal	tissue	1527	not applicable	lower digestive tract	UBERON:0004907	MSV000079949_1527	2017	0	0	0	0	0	0	0	0	0	0	0	0	0	0	0	0	0	0	0	0	0
f.MSV000079949/ccms_peak/3D_Mouse_GF_SPF/SPF4/SPF4_Duo3_GC6_01_22573.mzXML	MSV000079949	not applicable	female	reverse phase (C18)	no disease reported	United States of America	not applicable	not applicable	not specified	not applicable	not applicable	sulfamethizole;sulfachloropyridazine	electrospray ionization (positive)	not specified	not applicable	impact HD|MS:1002667	10088|Mus	not specified	solid material, fresh	ethanol-water (9:1)	animal	tissue	1527	not applicable	upper digestive tract	UBERON:0004908	MSV000079949_1527	2017	0	0	0	0	0	0	0	0	0	0	0	0	0	0	0	0	0	0	0	0	0
f.MSV000079949/ccms_peak/3D_Mouse_GF_SPF/SPF4/SPF4_Duo5_GC8_01_22575.mzXML	MSV000079949	not applicable	female	reverse phase (C18)	no disease reported	United States of America	not applicable	not applicable	not specified	not applicable	not applicable	sulfamethizole;sulfachloropyridazine	electrospray ionization (positive)	not specified	not applicable	impact HD|MS:1002667	10088|Mus	not specified	solid material, fresh	ethanol-water (9:1)	animal	tissue	1527	not applicable	upper digestive tract	UBERON:0004908	MSV000079949_1527	2017	0	0	0	0	0	0	0	0	0	0	0	0	0	0	0	0	0	0	0	0	0
f.MSV000079949/ccms_peak/3D_Mouse_GF_SPF/SPF4/SPF4_Duo6_GC9_01_22576.mzXML	MSV000079949	not applicable	female	reverse phase (C18)	no disease reported	United States of America	not applicable	not applicable	not specified	not applicable	not applicable	sulfamethizole;sulfachloropyridazine	electrospray ionization (positive)	not specified	not applicable	impact HD|MS:1002667	10088|Mus	not specified	solid material, fresh	ethanol-water (9:1)	animal	tissue	1527	not applicable	upper digestive tract	UBERON:0004908	MSV000079949_1527	2017	0	0	0	0	0	0	0	0	0	0	0	0	0	0	0	0	0	0	0	0	0
f.MSV000079949/ccms_peak/3D_Mouse_GF_SPF/SPF4/SPF4_Heart4_GG6_01_22629.mzXML	MSV000079949	not applicable	female	reverse phase (C18)	no disease reported	United States of America	not applicable	not applicable	not specified	not applicable	not applicable	sulfamethizole;sulfachloropyridazine	electrospray ionization (positive)	not specified	not applicable	impact HD|MS:1002667	10088|Mus	not specified	solid material, fresh	ethanol-water (9:1)	animal	tissue	1527	not applicable	heart	UBERON:0000948	MSV000079949_1527	2017	0	0	0	0	0	0	0	0	0	0	0	0	0	0	0	0	0	0	0	0	0
f.MSV000079949/ccms_peak/3D_Mouse_GF_SPF/SPF4/SPF4_Ile1_GD4_01_22585.mzXML	MSV000079949	not applicable	female	reverse phase (C18)	no disease reported	United States of America	not applicable	not applicable	not specified	not applicable	not applicable	sulfamethizole;sulfachloropyridazine	electrospray ionization (positive)	not specified	not applicable	impact HD|MS:1002667	10088|Mus	not specified	solid material, fresh	ethanol-water (9:1)	animal	tissue	1527	not applicable	upper digestive tract	UBERON:0004908	MSV000079949_1527	2017	0	0	0	0	0	0	0	0	0	0	0	0	0	0	0	0	0	0	0	0	0
f.MSV000079949/ccms_peak/3D_Mouse_GF_SPF/SPF4/SPF4_Ile2_GD5_01_22586.mzXML	MSV000079949	not applicable	female	reverse phase (C18)	no disease reported	United States of America	not applicable	not applicable	not specified	not applicable	not applicable	sulfamethizole;sulfachloropyridazine	electrospray ionization (positive)	not specified	not applicable	impact HD|MS:1002667	10088|Mus	not specified	solid material, fresh	ethanol-water (9:1)	animal	tissue	1527	not applicable	upper digestive tract	UBERON:0004908	MSV000079949_1527	2017	0	0	0	0	0	0	0	0	0	0	0	0	0	0	0	0	0	0	0	0	0
f.MSV000079949/ccms_peak/3D_Mouse_GF_SPF/SPF4/SPF4_Ile3_GD6_01_22587.mzXML	MSV000079949	not applicable	female	reverse phase (C18)	no disease reported	United States of America	not applicable	not applicable	not specified	not applicable	not applicable	sulfamethizole;sulfachloropyridazine	electrospray ionization (positive)	not specified	not applicable	impact HD|MS:1002667	10088|Mus	not specified	solid material, fresh	ethanol-water (9:1)	animal	tissue	1527	not applicable	upper digestive tract	UBERON:0004908	MSV000079949_1527	2017	0	0	0	0	0	0	0	0	0	0	0	0	0	0	0	0	0	0	0	0	0
f.MSV000079949/ccms_peak/3D_Mouse_GF_SPF/SPF4/SPF4_Ile4_GD7_01_22588.mzXML	MSV000079949	not applicable	female	reverse phase (C18)	no disease reported	United States of America	not applicable	not applicable	not specified	not applicable	not applicable	sulfamethizole;sulfachloropyridazine	electrospray ionization (positive)	not specified	not applicable	impact HD|MS:1002667	10088|Mus	not specified	solid material, fresh	ethanol-water (9:1)	animal	tissue	1527	not applicable	upper digestive tract	UBERON:0004908	MSV000079949_1527	2017	0	0	0	0	0	0	0	0	0	0	0	0	0	0	0	0	0	0	0	0	0
f.MSV000079949/ccms_peak/3D_Mouse_GF_SPF/SPF4/SPF4_Ile5_GD8_01_22589.mzXML	MSV000079949	not applicable	female	reverse phase (C18)	no disease reported	United States of America	not applicable	not applicable	not specified	not applicable	not applicable	sulfamethizole;sulfachloropyridazine	electrospray ionization (positive)	not specified	not applicable	impact HD|MS:1002667	10088|Mus	not specified	solid material, fresh	ethanol-water (9:1)	animal	tissue	1527	not applicable	upper digestive tract	UBERON:0004908	MSV000079949_1527	2017	0	0	0	0	0	0	0	0	0	0	0	0	0	0	0	0	0	0	0	0	0
f.MSV000079949/ccms_peak/3D_Mouse_GF_SPF/SPF4/SPF4_Ile6_GD9_01_22590.mzXML	MSV000079949	not applicable	female	reverse phase (C18)	no disease reported	United States of America	not applicable	not applicable	not specified	not applicable	not applicable	sulfamethizole;sulfachloropyridazine	electrospray ionization (positive)	not specified	not applicable	impact HD|MS:1002667	10088|Mus	not specified	solid material, fresh	ethanol-water (9:1)	animal	tissue	1527	not applicable	upper digestive tract	UBERON:0004908	MSV000079949_1527	2017	0	0	0	0	0	0	0	0	0	0	0	0	0	0	0	0	0	0	0	0	0
f.MSV000079949/ccms_peak/3D_Mouse_GF_SPF/SPF4/SPF4_Jeju1_GC10_01_22577.mzXML	MSV000079949	not applicable	female	reverse phase (C18)	no disease reported	United States of America	not applicable	not applicable	not specified	not applicable	not applicable	sulfamethizole;sulfachloropyridazine	electrospray ionization (positive)	not specified	not applicable	impact HD|MS:1002667	10088|Mus	not specified	solid material, fresh	ethanol-water (9:1)	animal	tissue	1527	not applicable	upper digestive tract	UBERON:0004908	MSV000079949_1527	2017	0	0	0	0	0	0	0	0	0	0	0	0	0	0	0	0	0	0	0	0	0
f.MSV000079949/ccms_peak/3D_Mouse_GF_SPF/SPF4/SPF4_Jeju2_GC11_01_22578.mzXML	MSV000079949	not applicable	female	reverse phase (C18)	no disease reported	United States of America	not applicable	not applicable	not specified	not applicable	not applicable	sulfamethizole;sulfachloropyridazine	electrospray ionization (positive)	not specified	not applicable	impact HD|MS:1002667	10088|Mus	not specified	solid material, fresh	ethanol-water (9:1)	animal	tissue	1527	not applicable	upper digestive tract	UBERON:0004908	MSV000079949_1527	2017	0	0	0	0	0	0	0	0	0	0	0	0	0	0	0	0	0	0	0	0	0
f.MSV000079949/ccms_peak/3D_Mouse_GF_SPF/SPF4/SPF4_Jeju3_GC12_01_22579.mzXML	MSV000079949	not applicable	female	reverse phase (C18)	no disease reported	United States of America	not applicable	not applicable	not specified	not applicable	not applicable	sulfamethizole;sulfachloropyridazine	electrospray ionization (positive)	not specified	not applicable	impact HD|MS:1002667	10088|Mus	not specified	solid material, fresh	ethanol-water (9:1)	animal	tissue	1527	not applicable	upper digestive tract	UBERON:0004908	MSV000079949_1527	2017	0	0	0	0	0	0	0	0	0	0	0	0	0	0	0	0	0	0	0	0	0
f.MSV000079949/ccms_peak/3D_Mouse_GF_SPF/SPF4/SPF4_Jeju4_GD1_01_22582.mzXML	MSV000079949	not applicable	female	reverse phase (C18)	no disease reported	United States of America	not applicable	not applicable	not specified	not applicable	not applicable	sulfamethizole;sulfachloropyridazine	electrospray ionization (positive)	not specified	not applicable	impact HD|MS:1002667	10088|Mus	not specified	solid material, fresh	ethanol-water (9:1)	animal	tissue	1527	not applicable	upper digestive tract	UBERON:0004908	MSV000079949_1527	2017	0	0	0	0	0	0	0	0	0	0	0	0	0	0	0	0	0	0	0	0	0
f.MSV000079949/ccms_peak/3D_Mouse_GF_SPF/SPF4/SPF4_Jeju5_GD2_01_22583.mzXML	MSV000079949	not applicable	female	reverse phase (C18)	no disease reported	United States of America	not applicable	not applicable	not specified	not applicable	not applicable	sulfamethizole;sulfachloropyridazine	electrospray ionization (positive)	not specified	not applicable	impact HD|MS:1002667	10088|Mus	not specified	solid material, fresh	ethanol-water (9:1)	animal	tissue	1527	not applicable	upper digestive tract	UBERON:0004908	MSV000079949_1527	2017	0	0	0	0	0	0	0	0	0	0	0	0	0	0	0	0	0	0	0	0	0
f.MSV000079949/ccms_peak/3D_Mouse_GF_SPF/SPF4/SPF4_Jeju6_GD3_01_22584.mzXML	MSV000079949	not applicable	female	reverse phase (C18)	no disease reported	United States of America	not applicable	not applicable	not specified	not applicable	not applicable	sulfamethizole;sulfachloropyridazine	electrospray ionization (positive)	not specified	not applicable	impact HD|MS:1002667	10088|Mus	not specified	solid material, fresh	ethanol-water (9:1)	animal	tissue	1527	not applicable	upper digestive tract	UBERON:0004908	MSV000079949_1527	2017	0	0	0	0	0	0	0	0	0	0	0	0	0	0	0	0	0	0	0	0	0
f.MSV000079949/ccms_peak/3D_Mouse_GF_SPF/SPF4/SPF4_Kid1_GE11_01_22606.mzXML	MSV000079949	not applicable	female	reverse phase (C18)	no disease reported	United States of America	not applicable	not applicable	not specified	not applicable	not applicable	sulfamethizole;sulfachloropyridazine	electrospray ionization (positive)	not specified	not applicable	impact HD|MS:1002667	10088|Mus	not specified	solid material, fresh	ethanol-water (9:1)	animal	tissue	1527	not applicable	kidney	UBERON:0002113	MSV000079949_1527	2017	0	0	0	0	0	0	0	0	0	0	0	0	0	0	0	0	0	0	0	0	0
f.MSV000079949/ccms_peak/3D_Mouse_GF_SPF/SPF4/SPF4_Kid2_GE12_01_22607.mzXML	MSV000079949	not applicable	female	reverse phase (C18)	no disease reported	United States of America	not applicable	not applicable	not specified	not applicable	not applicable	sulfamethizole;sulfachloropyridazine	electrospray ionization (positive)	not specified	not applicable	impact HD|MS:1002667	10088|Mus	not specified	solid material, fresh	ethanol-water (9:1)	animal	tissue	1527	not applicable	kidney	UBERON:0002113	MSV000079949_1527	2017	0	0	0	0	0	0	0	0	0	0	0	0	0	0	0	0	0	0	0	0	0
f.MSV000079949/ccms_peak/3D_Mouse_GF_SPF/SPF4/SPF4_Kid3_GF1_01_22610.mzXML	MSV000079949	not applicable	female	reverse phase (C18)	no disease reported	United States of America	not applicable	not applicable	not specified	not applicable	not applicable	sulfamethizole;sulfachloropyridazine	electrospray ionization (positive)	not specified	not applicable	impact HD|MS:1002667	10088|Mus	not specified	solid material, fresh	ethanol-water (9:1)	animal	tissue	1527	not applicable	kidney	UBERON:0002113	MSV000079949_1527	2017	0	0	0	0	0	0	0	0	0	0	0	0	0	0	0	0	0	0	0	0	0
f.MSV000079949/ccms_peak/3D_Mouse_GF_SPF/SPF4/SPF4_Kid4_GF2_01_22611.mzXML	MSV000079949	not applicable	female	reverse phase (C18)	no disease reported	United States of America	not applicable	not applicable	not specified	not applicable	not applicable	sulfamethizole;sulfachloropyridazine	electrospray ionization (positive)	not specified	not applicable	impact HD|MS:1002667	10088|Mus	not specified	solid material, fresh	ethanol-water (9:1)	animal	tissue	1527	not applicable	kidney	UBERON:0002113	MSV000079949_1527	2017	0	0	0	0	0	0	0	0	0	0	0	0	0	0	0	0	0	0	0	0	0
f.MSV000079949/ccms_peak/3D_Mouse_GF_SPF/SPF4/SPF4_Liver1_GB5_01_22558.mzXML	MSV000079949	not applicable	female	reverse phase (C18)	no disease reported	United States of America	not applicable	not applicable	not specified	not applicable	not applicable	sulfamethizole;sulfachloropyridazine	electrospray ionization (positive)	not specified	not applicable	impact HD|MS:1002667	10088|Mus	not specified	solid material, fresh	ethanol-water (9:1)	animal	tissue	1527	not applicable	liver	UBERON:0002107	MSV000079949_1527	2017	0	0	0	0	0	0	0	0	0	0	0	0	0	0	0	0	0	0	0	0	0
f.MSV000079949/ccms_peak/3D_Mouse_GF_SPF/SPF4/SPF4_Liver4_GB8_01_22561.mzXML	MSV000079949	not applicable	female	reverse phase (C18)	no disease reported	United States of America	not applicable	not applicable	not specified	not applicable	not applicable	sulfamethizole;sulfachloropyridazine	electrospray ionization (positive)	not specified	not applicable	impact HD|MS:1002667	10088|Mus	not specified	solid material, fresh	ethanol-water (9:1)	animal	tissue	1527	not applicable	liver	UBERON:0002107	MSV000079949_1527	2017	0	0	0	0	0	0	0	0	0	0	0	0	0	0	0	0	0	0	0	0	0
f.MSV000079949/ccms_peak/3D_Mouse_GF_SPF/SPF4/SPF4_Lung5_GG11_01_22634.mzXML	MSV000079949	not applicable	female	reverse phase (C18)	no disease reported	United States of America	not applicable	not applicable	not specified	not applicable	not applicable	sulfamethizole;sulfachloropyridazine	electrospray ionization (positive)	not specified	not applicable	impact HD|MS:1002667	10088|Mus	not specified	not applicable	ethanol-water (9:1)	animal	tissue	1527	not applicable	lung	UBERON:0002048	MSV000079949_1527	2017	0	0	0	0	0	0	0	0	0	0	0	0	0	0	0	0	0	0	0	0	0
f.MSV000079949/ccms_peak/3D_Mouse_GF_SPF/SPF4/SPF4_Ovary1_GF5_01_22614.mzXML	MSV000079949	not applicable	female	reverse phase (C18)	no disease reported	United States of America	not applicable	not applicable	not specified	not applicable	not applicable	sulfamethizole;sulfachloropyridazine	electrospray ionization (positive)	not specified	not applicable	impact HD|MS:1002667	10088|Mus	not specified	solid material, fresh	ethanol-water (9:1)	animal	tissue	1527	not applicable	ovary	UBERON:0000992	MSV000079949_1527	2017	0	0	0	0	0	0	0	0	0	0	0	0	0	0	0	0	0	0	0	0	0
f.MSV000079949/ccms_peak/3D_Mouse_GF_SPF/SPF4/SPF4_Ovary2_GF6_01_22615.mzXML	MSV000079949	not applicable	female	reverse phase (C18)	no disease reported	United States of America	not applicable	not applicable	not specified	not applicable	not applicable	sulfamethizole;sulfachloropyridazine	electrospray ionization (positive)	not specified	not applicable	impact HD|MS:1002667	10088|Mus	not specified	solid material, fresh	ethanol-water (9:1)	animal	tissue	1527	not applicable	ovary	UBERON:0000992	MSV000079949_1527	2017	0	0	0	0	0	0	0	0	0	0	0	0	0	0	0	0	0	0	0	0	0
f.MSV000079949/ccms_peak/3D_Mouse_GF_SPF/SPF4/SPF4_Trach1_GG12_01_22635.mzXML	MSV000079949	not applicable	female	reverse phase (C18)	no disease reported	United States of America	not applicable	not applicable	not specified	not applicable	not applicable	sulfamethizole;sulfachloropyridazine	electrospray ionization (positive)	not specified	not applicable	impact HD|MS:1002667	10088|Mus	not specified	solid material, fresh	ethanol-water (9:1)	animal	tissue	1527	not applicable	trachea	UBERON:0003126	MSV000079949_1527	2017	0	0	0	0	0	0	0	0	0	0	0	0	0	0	0	0	0	0	0	0	0
f.MSV000079949/ccms_peak/3D_Mouse_GF_SPF/SPF4/SPF4_Trach2_GH1_01_22638.mzXML	MSV000079949	not applicable	female	reverse phase (C18)	no disease reported	United States of America	not applicable	not applicable	not specified	not applicable	not applicable	sulfamethizole;sulfachloropyridazine	electrospray ionization (positive)	not specified	not applicable	impact HD|MS:1002667	10088|Mus	not specified	solid material, fresh	ethanol-water (9:1)	animal	tissue	1527	not applicable	trachea	UBERON:0003126	MSV000079949_1527	2017	0	0	0	0	0	0	0	0	0	0	0	0	0	0	0	0	0	0	0	0	0
f.MSV000079949/ccms_peak/3D_Mouse_GF_SPF/SPF4/SPF4_Uterus1_GF7_01_22616.mzXML	MSV000079949	not applicable	female	reverse phase (C18)	no disease reported	United States of America	not applicable	not applicable	not specified	not applicable	not applicable	sulfamethizole;sulfachloropyridazine	electrospray ionization (positive)	not specified	not applicable	impact HD|MS:1002667	10088|Mus	not specified	solid material, fresh	ethanol-water (9:1)	animal	tissue	1527	not applicable	uterus	UBERON:0000995	MSV000079949_1527	2017	0	0	0	0	0	0	0	0	0	0	0	0	0	0	0	0	0	0	0	0	0
f.MSV000080030/ccms_peak/Forensic_study_80_volunteers/Forensic_Hands_mzXML/Forensic_Hands_plate_1_mzXML/Sample/P1_1D3v6_Palm_GD3_01_24000.mzXML	MSV000080030	not collected	not collected	reverse phase (C18)	not applicable	United States of America	no disease reported	no disease reported	not specified	healthy	Urban	amitryptiline	electrospray ionization (positive)	not specified	not collected	impact HD|MS:1002667	9606|Homo sapiens	not specified	swabs, moist (50% EtOH)	ethanol-water (1:1)	animal	tissue	volunteer6	Right	skin of manus	UBERON:0001519	MSV000080030_volunteer6	2017	0	0	0	0	0	0	0	0	0	0	0	0	0	0	0	0	0	0	0	0	0
f.MSV000080030/ccms_peak/Forensic_study_80_volunteers/Forensic_Hands_mzXML/Forensic_Hands_plate_1_mzXML/Sample/P1_1D4v6_Thumb_GD4_01_24001.mzXML	MSV000080030	not collected	not collected	reverse phase (C18)	not applicable	United States of America	no disease reported	no disease reported	not specified	healthy	Urban	amitryptiline	electrospray ionization (positive)	not specified	not collected	impact HD|MS:1002667	9606|Homo sapiens	not specified	swabs, moist (50% EtOH)	ethanol-water (1:1)	animal	tissue	volunteer6	Right	skin of manus	UBERON:0001519	MSV000080030_volunteer6	2017	0	0	0	0	0	0	0	0	0	0	0	0	0	0	0	0	0	0	0	0	0
f.MSV000080030/ccms_peak/Forensic_study_80_volunteers/Forensic_Hands_mzXML/Forensic_Hands_plate_1_mzXML/Sample/P1_1D5v6_Index_GD5_01_24002.mzXML	MSV000080030	not collected	not collected	reverse phase (C18)	not applicable	United States of America	no disease reported	no disease reported	not specified	healthy	Urban	amitryptiline	electrospray ionization (positive)	not specified	not collected	impact HD|MS:1002667	9606|Homo sapiens	not specified	swabs, moist (50% EtOH)	ethanol-water (1:1)	animal	tissue	volunteer6	Right	skin of manus	UBERON:0001519	MSV000080030_volunteer6	2017	0	0	0	0	0	0	0	0	0	0	0	0	0	0	0	0	0	0	0	0	0
f.MSV000080030/ccms_peak/Forensic_study_80_volunteers/Forensic_Hands_mzXML/Forensic_Hands_plate_1_mzXML/Sample/P1_1D6v6_Middle_GD6_01_24003.mzXML	MSV000080030	not collected	not collected	reverse phase (C18)	not applicable	United States of America	no disease reported	no disease reported	not specified	healthy	Urban	amitryptiline	electrospray ionization (positive)	not specified	not collected	impact HD|MS:1002667	9606|Homo sapiens	not specified	swabs, moist (50% EtOH)	ethanol-water (1:1)	animal	tissue	volunteer6	Right	skin of manus	UBERON:0001519	MSV000080030_volunteer6	2017	0	0	0	0	0	0	0	0	0	0	0	0	0	0	0	0	0	0	0	0	0
f.MSV000080030/ccms_peak/Forensic_study_80_volunteers/Forensic_Hands_mzXML/Forensic_Hands_plate_1_mzXML/Sample/P1_1D7v6_Ring_GD7_01_24004.mzXML	MSV000080030	not collected	not collected	reverse phase (C18)	not applicable	United States of America	no disease reported	no disease reported	not specified	healthy	Urban	amitryptiline	electrospray ionization (positive)	not specified	not collected	impact HD|MS:1002667	9606|Homo sapiens	not specified	swabs, moist (50% EtOH)	ethanol-water (1:1)	animal	tissue	volunteer6	Right	skin of manus	UBERON:0001519	MSV000080030_volunteer6	2017	0	0	0	0	0	0	0	0	0	0	0	0	0	0	0	0	0	0	0	0	0
f.MSV000080030/ccms_peak/Forensic_study_80_volunteers/Forensic_Hands_mzXML/Forensic_Hands_plate_1_mzXML/Sample/P1_1D8v6_Pinky_GD8_01_24005.mzXML	MSV000080030	not collected	not collected	reverse phase (C18)	not applicable	United States of America	no disease reported	no disease reported	not specified	healthy	Urban	amitryptiline	electrospray ionization (positive)	not specified	not collected	impact HD|MS:1002667	9606|Homo sapiens	not specified	swabs, moist (50% EtOH)	ethanol-water (1:1)	animal	tissue	volunteer6	Right	skin of manus	UBERON:0001519	MSV000080030_volunteer6	2017	0	0	0	0	0	0	0	0	0	0	0	0	0	0	0	0	0	0	0	0	0
f.MSV000080030/ccms_peak/Forensic_study_80_volunteers/Forensic_Hands_mzXML/Forensic_Hands_plate_1_mzXML/Sample/P1_GA10V2_Palm_GA10_01_23986.mzXML	MSV000080030	not collected	not collected	reverse phase (C18)	not applicable	United States of America	no disease reported	no disease reported	not specified	healthy	Urban	amitryptiline	electrospray ionization (positive)	not specified	not collected	impact HD|MS:1002667	9606|Homo sapiens	not specified	swabs, moist (50% EtOH)	ethanol-water (1:1)	animal	tissue	volunteer2	Right	skin of manus	UBERON:0001519	MSV000080030_volunteer2	2017	0	0	0	0	0	0	0	0	0	0	0	0	0	0	0	0	0	0	0	0	0
f.MSV000080030/ccms_peak/Forensic_study_80_volunteers/Forensic_Hands_mzXML/Forensic_Hands_plate_1_mzXML/Sample/P1_GA11V2_Thumb_GA11_01_23970.mzXML	MSV000080030	not collected	not collected	reverse phase (C18)	not applicable	United States of America	no disease reported	no disease reported	not specified	healthy	Urban	amitryptiline	electrospray ionization (positive)	not specified	not collected	impact HD|MS:1002667	9606|Homo sapiens	not specified	swabs, moist (50% EtOH)	ethanol-water (1:1)	animal	tissue	volunteer2	Right	skin of manus	UBERON:0001519	MSV000080030_volunteer2	2017	0	0	0	0	0	0	0	0	0	0	0	0	0	0	0	0	0	0	0	0	0
f.MSV000080030/ccms_peak/Forensic_study_80_volunteers/Forensic_Hands_mzXML/Forensic_Hands_plate_1_mzXML/Sample/P1_GA12V2_Index_GA12_01_23971.mzXML	MSV000080030	not collected	not collected	reverse phase (C18)	not applicable	United States of America	no disease reported	no disease reported	not specified	healthy	Urban	amitryptiline	electrospray ionization (positive)	not specified	not collected	impact HD|MS:1002667	9606|Homo sapiens	not specified	swabs, moist (50% EtOH)	ethanol-water (1:1)	animal	tissue	volunteer2	Right	skin of manus	UBERON:0001519	MSV000080030_volunteer2	2017	0	0	0	0	0	0	0	0	0	0	0	0	0	0	0	0	0	0	0	0	0
f.MSV000080030/ccms_peak/Forensic_study_80_volunteers/Forensic_Hands_mzXML/Forensic_Hands_plate_1_mzXML/Sample/P1_GA3V1_Palm_GA3_01_23963.mzXML	MSV000080030	not collected	not collected	reverse phase (C18)	not applicable	United States of America	no disease reported	no disease reported	not specified	healthy	Urban	amitryptiline	electrospray ionization (positive)	not specified	not collected	impact HD|MS:1002667	9606|Homo sapiens	not specified	swabs, moist (50% EtOH)	ethanol-water (1:1)	animal	tissue	volunteer1	Right	skin of manus	UBERON:0001519	MSV000080030_volunteer1	2017	0	0	0	0	0	0	0	0	0	0	0	0	0	0	0	0	0	0	0	0	0
f.MSV000080030/ccms_peak/Forensic_study_80_volunteers/Forensic_Hands_mzXML/Forensic_Hands_plate_1_mzXML/Sample/P1_GA4V1_Thumb_GA4_01_23964.mzXML	MSV000080030	not collected	not collected	reverse phase (C18)	not applicable	United States of America	no disease reported	no disease reported	not specified	healthy	Urban	amitryptiline	electrospray ionization (positive)	not specified	not collected	impact HD|MS:1002667	9606|Homo sapiens	not specified	swabs, moist (50% EtOH)	ethanol-water (1:1)	animal	tissue	volunteer1	Right	skin of manus	UBERON:0001519	MSV000080030_volunteer1	2017	0	0	0	0	0	0	0	0	0	0	0	0	0	0	0	0	0	0	0	0	0
f.MSV000080030/ccms_peak/Forensic_study_80_volunteers/Forensic_Hands_mzXML/Forensic_Hands_plate_1_mzXML/Sample/P1_GA5V1_Index_GA5_01_23965.mzXML	MSV000080030	not collected	not collected	reverse phase (C18)	not applicable	United States of America	no disease reported	no disease reported	not specified	healthy	Urban	amitryptiline	electrospray ionization (positive)	not specified	not collected	impact HD|MS:1002667	9606|Homo sapiens	not specified	swabs, moist (50% EtOH)	ethanol-water (1:1)	animal	tissue	volunteer1	Right	skin of manus	UBERON:0001519	MSV000080030_volunteer1	2017	0	0	0	0	0	0	0	0	0	0	0	0	0	0	0	0	0	0	0	0	0
f.MSV000080030/ccms_peak/Forensic_study_80_volunteers/Forensic_Hands_mzXML/Forensic_Hands_plate_1_mzXML/Sample/P1_GA6V1_Middle_GA6_01_23966.mzXML	MSV000080030	not collected	not collected	reverse phase (C18)	not applicable	United States of America	no disease reported	no disease reported	not specified	healthy	Urban	amitryptiline	electrospray ionization (positive)	not specified	not collected	impact HD|MS:1002667	9606|Homo sapiens	not specified	swabs, moist (50% EtOH)	ethanol-water (1:1)	animal	tissue	volunteer1	Right	skin of manus	UBERON:0001519	MSV000080030_volunteer1	2017	0	0	0	0	0	0	0	0	0	0	0	0	0	0	0	0	0	0	0	0	0
f.MSV000080030/ccms_peak/Forensic_study_80_volunteers/Forensic_Hands_mzXML/Forensic_Hands_plate_1_mzXML/Sample/P1_GA7V1_Ring_GA7_01_23967.mzXML	MSV000080030	not collected	not collected	reverse phase (C18)	not applicable	United States of America	no disease reported	no disease reported	not specified	healthy	Urban	amitryptiline	electrospray ionization (positive)	not specified	not collected	impact HD|MS:1002667	9606|Homo sapiens	not specified	swabs, moist (50% EtOH)	ethanol-water (1:1)	animal	tissue	volunteer1	Right	skin of manus	UBERON:0001519	MSV000080030_volunteer1	2017	0	0	0	0	0	0	0	0	0	0	0	0	0	0	0	0	0	0	0	0	0
f.MSV000080030/ccms_peak/Forensic_study_80_volunteers/Forensic_Hands_mzXML/Forensic_Hands_plate_1_mzXML/Sample/P1_GA8V1_Pinky_GA8_01_23968.mzXML	MSV000080030	not collected	not collected	reverse phase (C18)	not applicable	United States of America	no disease reported	no disease reported	not specified	healthy	Urban	amitryptiline	electrospray ionization (positive)	not specified	not collected	impact HD|MS:1002667	9606|Homo sapiens	not specified	swabs, moist (50% EtOH)	ethanol-water (1:1)	animal	tissue	volunteer1	Right	skin of manus	UBERON:0001519	MSV000080030_volunteer1	2017	0	0	0	0	0	0	0	0	0	0	0	0	0	0	0	0	0	0	0	0	0
f.MSV000080030/ccms_peak/Forensic_study_80_volunteers/Forensic_Hands_mzXML/Forensic_Hands_plate_1_mzXML/Sample/P1_GB1V2_Middle_GB1_01_23976.mzXML	MSV000080030	not collected	not collected	reverse phase (C18)	not applicable	United States of America	no disease reported	no disease reported	not specified	healthy	Urban	amitryptiline	electrospray ionization (positive)	not specified	not collected	impact HD|MS:1002667	9606|Homo sapiens	not specified	swabs, moist (50% EtOH)	ethanol-water (1:1)	animal	tissue	volunteer2	Right	skin of manus	UBERON:0001519	MSV000080030_volunteer2	2017	0	0	0	0	0	0	0	0	0	0	0	0	0	0	0	0	0	0	0	0	0
f.MSV000080030/ccms_peak/Forensic_study_80_volunteers/Forensic_Hands_mzXML/Forensic_Hands_plate_1_mzXML/Sample/P1_GB3V2_Pinky_GB3_01_23978.mzXML	MSV000080030	not collected	not collected	reverse phase (C18)	not applicable	United States of America	no disease reported	no disease reported	not specified	healthy	Urban	amitryptiline	electrospray ionization (positive)	not specified	not collected	impact HD|MS:1002667	9606|Homo sapiens	not specified	swabs, moist (50% EtOH)	ethanol-water (1:1)	animal	tissue	volunteer2	Right	skin of manus	UBERON:0001519	MSV000080030_volunteer2	2017	0	0	0	0	0	0	0	0	0	0	0	0	0	0	0	0	0	0	0	0	0
f.MSV000080030/ccms_peak/Forensic_study_80_volunteers/Forensic_Hands_mzXML/Forensic_Hands_plate_1_mzXML/Sample/P1_GG12v12_Ring_GG12_01_24045.mzXML	MSV000080030	not collected	not collected	reverse phase (C18)	not applicable	United States of America	no disease reported	no disease reported	not specified	healthy	Urban	amitryptiline	electrospray ionization (positive)	not specified	not collected	impact HD|MS:1002667	9606|Homo sapiens	not specified	swabs, moist (50% EtOH)	ethanol-water (1:1)	animal	tissue	volunteer12	Right	skin of manus	UBERON:0001519	MSV000080030_volunteer12	2017	0	0	0	0	0	0	0	0	0	0	0	0	0	0	0	0	0	0	0	0	0
f.MSV000080030/ccms_peak/Forensic_study_80_volunteers/Forensic_Hands_mzXML/Forensic_Hands_plate_1_mzXML/Sample/P1_GG8v12_Palm_GG8_01_24041.mzXML	MSV000080030	not collected	not collected	reverse phase (C18)	not applicable	United States of America	no disease reported	no disease reported	not specified	healthy	Urban	amitryptiline	electrospray ionization (positive)	not specified	not collected	impact HD|MS:1002667	9606|Homo sapiens	not specified	swabs, moist (50% EtOH)	ethanol-water (1:1)	animal	tissue	volunteer12	Right	skin of manus	UBERON:0001519	MSV000080030_volunteer12	2017	0	0	0	0	0	0	0	0	0	0	0	0	0	0	0	0	0	0	0	0	0
f.MSV000080030/ccms_peak/Forensic_study_80_volunteers/Forensic_Hands_mzXML/Forensic_Hands_plate_2_mzXML/Sample/P2_1A5.V1IndexIndex_BA5_01_23467.mzXML	MSV000080030	not collected	not collected	reverse phase (C18)	not applicable	United States of America	no disease reported	no disease reported	not specified	healthy	Urban	amitryptiline	electrospray ionization (positive)	not specified	not collected	impact HD|MS:1002667	9606|Homo sapiens	not specified	swabs, moist (50% EtOH)	ethanol-water (1:1)	animal	tissue	volunteer14	Right	skin of manus	UBERON:0001519	MSV000080030_volunteer14	2017	0	0	0	0	0	0	0	0	0	0	0	0	0	0	0	0	0	0	0	0	0
f.MSV000080030/ccms_peak/Forensic_study_80_volunteers/Forensic_Hands_mzXML/Forensic_Hands_plate_2_mzXML/Sample/P2_1A6.V1MiddleMiddle_BA6_01_23468.mzXML	MSV000080030	not collected	not collected	reverse phase (C18)	not applicable	United States of America	no disease reported	no disease reported	not specified	healthy	Urban	amitryptiline	electrospray ionization (positive)	not specified	not collected	impact HD|MS:1002667	9606|Homo sapiens	not specified	swabs, moist (50% EtOH)	ethanol-water (1:1)	animal	tissue	volunteer14	Right	skin of manus	UBERON:0001519	MSV000080030_volunteer14	2017	0	0	0	0	0	0	0	0	0	0	0	0	0	0	0	0	0	0	0	0	0
f.MSV000080030/ccms_peak/Forensic_study_80_volunteers/Forensic_Hands_mzXML/Forensic_Hands_plate_2_mzXML/Sample/P2_1C2.V4ThumbThumb_BC2_01_23485.mzXML	MSV000080030	not collected	not collected	reverse phase (C18)	not applicable	United States of America	no disease reported	no disease reported	not specified	healthy	Urban	amitryptiline	electrospray ionization (positive)	not specified	not collected	impact HD|MS:1002667	9606|Homo sapiens	not specified	swabs, moist (50% EtOH)	ethanol-water (1:1)	animal	tissue	volunteer17	Right	skin of manus	UBERON:0001519	MSV000080030_volunteer17	2017	0	0	0	0	0	0	0	0	0	0	0	0	0	0	0	0	0	0	0	0	0
f.MSV000080030/ccms_peak/Forensic_study_80_volunteers/Forensic_Hands_mzXML/Forensic_Hands_plate_2_mzXML/Sample/P2_1C3.V4IndexIndex_BC3_01_23486.mzXML	MSV000080030	not collected	not collected	reverse phase (C18)	not applicable	United States of America	no disease reported	no disease reported	not specified	healthy	Urban	amitryptiline	electrospray ionization (positive)	not specified	not collected	impact HD|MS:1002667	9606|Homo sapiens	not specified	swabs, moist (50% EtOH)	ethanol-water (1:1)	animal	tissue	volunteer17	Right	skin of manus	UBERON:0001519	MSV000080030_volunteer17	2017	0	0	0	0	0	0	0	0	0	0	0	0	0	0	0	0	0	0	0	0	0
f.MSV000080030/ccms_peak/Forensic_study_80_volunteers/Forensic_Hands_mzXML/Forensic_Hands_plate_2_mzXML/Sample/P2_1C4.V4MiddleMiddle_BC4_01_23487.mzXML	MSV000080030	not collected	not collected	reverse phase (C18)	not applicable	United States of America	no disease reported	no disease reported	not specified	healthy	Urban	amitryptiline	electrospray ionization (positive)	not specified	not collected	impact HD|MS:1002667	9606|Homo sapiens	not specified	swabs, moist (50% EtOH)	ethanol-water (1:1)	animal	tissue	volunteer17	Right	skin of manus	UBERON:0001519	MSV000080030_volunteer17	2017	0	0	0	0	0	0	0	0	0	0	0	0	0	0	0	0	0	0	0	0	0
f.MSV000080030/ccms_peak/Forensic_study_80_volunteers/Forensic_Hands_mzXML/Forensic_Hands_plate_2_mzXML/Sample/P2_1C5.V4RingRing_BC5_01_23488.mzXML	MSV000080030	not collected	not collected	reverse phase (C18)	not applicable	United States of America	no disease reported	no disease reported	not specified	healthy	Urban	amitryptiline	electrospray ionization (positive)	not specified	not collected	impact HD|MS:1002667	9606|Homo sapiens	not specified	swabs, moist (50% EtOH)	ethanol-water (1:1)	animal	tissue	volunteer17	Right	skin of manus	UBERON:0001519	MSV000080030_volunteer17	2017	0	0	0	0	0	0	0	0	0	0	0	0	0	0	0	0	0	0	0	0	0
f.MSV000080030/ccms_peak/Forensic_study_80_volunteers/Forensic_Hands_mzXML/Forensic_Hands_plate_2_mzXML/Sample/P2_1C8.v5PalmPalm_BC8_01_23490.mzXML	MSV000080030	not collected	not collected	reverse phase (C18)	not applicable	United States of America	no disease reported	no disease reported	not specified	healthy	Urban	amitryptiline	electrospray ionization (positive)	not specified	not collected	impact HD|MS:1002667	9606|Homo sapiens	not specified	swabs, moist (50% EtOH)	ethanol-water (1:1)	animal	tissue	volunteer18	Right	skin of manus	UBERON:0001519	MSV000080030_volunteer18	2017	0	0	0	0	0	0	0	0	0	0	0	0	0	0	0	0	0	0	0	0	0
f.MSV000080030/ccms_peak/Forensic_study_80_volunteers/Forensic_Hands_mzXML/Forensic_Hands_plate_2_mzXML/Sample/P2_1C9.v5ThumbThumb_BC9_01_23491.mzXML	MSV000080030	not collected	not collected	reverse phase (C18)	not applicable	United States of America	no disease reported	no disease reported	not specified	healthy	Urban	amitryptiline	electrospray ionization (positive)	not specified	not collected	impact HD|MS:1002667	9606|Homo sapiens	not specified	swabs, moist (50% EtOH)	ethanol-water (1:1)	animal	tissue	volunteer18	Right	skin of manus	UBERON:0001519	MSV000080030_volunteer18	2017	0	0	0	0	0	0	0	0	0	0	0	0	0	0	0	0	0	0	0	0	0
f.MSV000080030/ccms_peak/Forensic_study_80_volunteers/Forensic_Hands_mzXML/Forensic_Hands_plate_2_mzXML/Sample/P2_1D10.v7PalmPalm_BD10_01_23512.mzXML	MSV000080030	not collected	not collected	reverse phase (C18)	not applicable	United States of America	no disease reported	no disease reported	not specified	healthy	Urban	amitryptiline	electrospray ionization (positive)	not specified	not collected	impact HD|MS:1002667	9606|Homo sapiens	not specified	swabs, moist (50% EtOH)	ethanol-water (1:1)	animal	tissue	volunteer20	Right	skin of manus	UBERON:0001519	MSV000080030_volunteer20	2017	0	0	0	0	0	0	0	0	0	0	0	0	0	0	0	0	0	0	0	0	0
f.MSV000080030/ccms_peak/Forensic_study_80_volunteers/Forensic_Hands_mzXML/Forensic_Hands_plate_2_mzXML/Sample/P2_1D11.v7ThumbThumb_BD11_01_23513.mzXML	MSV000080030	not collected	not collected	reverse phase (C18)	not applicable	United States of America	no disease reported	no disease reported	not specified	healthy	Urban	amitryptiline	electrospray ionization (positive)	not specified	not collected	impact HD|MS:1002667	9606|Homo sapiens	not specified	swabs, moist (50% EtOH)	ethanol-water (1:1)	animal	tissue	volunteer20	Right	skin of manus	UBERON:0001519	MSV000080030_volunteer20	2017	0	0	0	0	0	0	0	0	0	0	0	0	0	0	0	0	0	0	0	0	0
f.MSV000080030/ccms_peak/Forensic_study_80_volunteers/Forensic_Hands_mzXML/Forensic_Hands_plate_2_mzXML/Sample/P2_1D4.v6ThumbThumb_BD4_01_23505.mzXML	MSV000080030	not collected	not collected	reverse phase (C18)	not applicable	United States of America	no disease reported	no disease reported	not specified	healthy	Urban	amitryptiline	electrospray ionization (positive)	not specified	not collected	impact HD|MS:1002667	9606|Homo sapiens	not specified	swabs, moist (50% EtOH)	ethanol-water (1:1)	animal	tissue	volunteer19	Right	skin of manus	UBERON:0001519	MSV000080030_volunteer19	2017	0	0	0	0	0	0	0	0	0	0	0	0	0	0	0	0	0	0	0	0	0
f.MSV000080030/ccms_peak/Forensic_study_80_volunteers/Forensic_Hands_mzXML/Forensic_Hands_plate_2_mzXML/Sample/P2_1D7.v6RingRing_BD7_01_23508.mzXML	MSV000080030	not collected	not collected	reverse phase (C18)	not applicable	United States of America	no disease reported	no disease reported	not specified	healthy	Urban	amitryptiline	electrospray ionization (positive)	not specified	not collected	impact HD|MS:1002667	9606|Homo sapiens	not specified	swabs, moist (50% EtOH)	ethanol-water (1:1)	animal	tissue	volunteer19	Right	skin of manus	UBERON:0001519	MSV000080030_volunteer19	2017	0	0	0	0	0	0	0	0	0	0	0	0	0	0	0	0	0	0	0	0	0
f.MSV000080030/ccms_peak/Forensic_study_80_volunteers/Forensic_Hands_mzXML/Forensic_Hands_plate_2_mzXML/Sample/P2_1E5.v8PalmPalm_BE5_01_23520.mzXML	MSV000080030	not collected	not collected	reverse phase (C18)	not applicable	United States of America	no disease reported	no disease reported	not specified	healthy	Urban	amitryptiline	electrospray ionization (positive)	not specified	not collected	impact HD|MS:1002667	9606|Homo sapiens	not specified	swabs, moist (50% EtOH)	ethanol-water (1:1)	animal	tissue	volunteer21	Right	skin of manus	UBERON:0001519	MSV000080030_volunteer21	2017	0	0	0	0	0	0	0	0	0	0	0	0	0	0	0	0	0	0	0	0	0
f.MSV000080030/ccms_peak/Forensic_study_80_volunteers/Forensic_Hands_mzXML/Forensic_Hands_plate_2_mzXML/Sample/P2_1E6.v8ThumbThumb_BE6_01_23522.mzXML	MSV000080030	not collected	not collected	reverse phase (C18)	not applicable	United States of America	no disease reported	no disease reported	not specified	healthy	Urban	amitryptiline	electrospray ionization (positive)	not specified	not collected	impact HD|MS:1002667	9606|Homo sapiens	not specified	swabs, moist (50% EtOH)	ethanol-water (1:1)	animal	tissue	volunteer21	Right	skin of manus	UBERON:0001519	MSV000080030_volunteer21	2017	0	0	0	0	0	0	0	0	0	0	0	0	0	0	0	0	0	0	0	0	0
f.MSV000080030/ccms_peak/Forensic_study_80_volunteers/Forensic_Hands_mzXML/Forensic_Hands_plate_2_mzXML/Sample/P2_1E7.v8IndexIndex_BE7_01_23523.mzXML	MSV000080030	not collected	not collected	reverse phase (C18)	not applicable	United States of America	no disease reported	no disease reported	not specified	healthy	Urban	amitryptiline	electrospray ionization (positive)	not specified	not collected	impact HD|MS:1002667	9606|Homo sapiens	not specified	swabs, moist (50% EtOH)	ethanol-water (1:1)	animal	tissue	volunteer21	Right	skin of manus	UBERON:0001519	MSV000080030_volunteer21	2017	0	0	0	0	0	0	0	0	0	0	0	0	0	0	0	0	0	0	0	0	0
f.MSV000080030/ccms_peak/Forensic_study_80_volunteers/Forensic_Hands_mzXML/Forensic_Hands_plate_2_mzXML/Sample/P2_1E8.v8MiddleMiddle_BE8_01_23524.mzXML	MSV000080030	not collected	not collected	reverse phase (C18)	not applicable	United States of America	no disease reported	no disease reported	not specified	healthy	Urban	amitryptiline	electrospray ionization (positive)	not specified	not collected	impact HD|MS:1002667	9606|Homo sapiens	not specified	swabs, moist (50% EtOH)	ethanol-water (1:1)	animal	tissue	volunteer21	Right	skin of manus	UBERON:0001519	MSV000080030_volunteer21	2017	0	0	0	0	0	0	0	0	0	0	0	0	0	0	0	0	0	0	0	0	0
f.MSV000080030/ccms_peak/Forensic_study_80_volunteers/Forensic_Hands_mzXML/Forensic_Hands_plate_2_mzXML/Sample/P2_1E9.v8RingRing_BE9_01_23525.mzXML	MSV000080030	not collected	not collected	reverse phase (C18)	not applicable	United States of America	no disease reported	no disease reported	not specified	healthy	Urban	amitryptiline	electrospray ionization (positive)	not specified	not collected	impact HD|MS:1002667	9606|Homo sapiens	not specified	swabs, moist (50% EtOH)	ethanol-water (1:1)	animal	tissue	volunteer21	Right	skin of manus	UBERON:0001519	MSV000080030_volunteer21	2017	0	0	0	0	0	0	0	0	0	0	0	0	0	0	0	0	0	0	0	0	0
f.MSV000080030/ccms_peak/Forensic_study_80_volunteers/Forensic_Hands_mzXML/Forensic_Hands_plate_3_mzXML/Sample/P3_BA12v28_Index_BA12_01_23683.mzXML	MSV000080030	not collected	not collected	reverse phase (C18)	not applicable	United States of America	no disease reported	no disease reported	not specified	healthy	Urban	amitryptiline	electrospray ionization (positive)	not specified	not collected	impact HD|MS:1002667	9606|Homo sapiens	not specified	swabs, moist (50% EtOH)	ethanol-water (1:1)	animal	tissue	volunteer28	Right	skin of manus	UBERON:0001519	MSV000080030_volunteer28	2017	0	0	0	0	0	0	0	0	0	0	0	0	0	0	0	0	0	0	0	0	0
f.MSV000080030/ccms_peak/Forensic_study_80_volunteers/Forensic_Hands_mzXML/Forensic_Hands_plate_3_mzXML/Sample/P3_BA4v27_Thumb_BA4_01_23676.mzXML	MSV000080030	not collected	not collected	reverse phase (C18)	not applicable	United States of America	no disease reported	no disease reported	not specified	healthy	Urban	amitryptiline	electrospray ionization (positive)	not specified	not collected	impact HD|MS:1002667	9606|Homo sapiens	not specified	swabs, moist (50% EtOH)	ethanol-water (1:1)	animal	tissue	volunteer27	Right	skin of manus	UBERON:0001519	MSV000080030_volunteer27	2017	0	0	0	0	0	0	0	0	0	0	0	0	0	0	0	0	0	0	0	0	0
f.MSV000080030/ccms_peak/Forensic_study_80_volunteers/Forensic_Hands_mzXML/Forensic_Hands_plate_3_mzXML/Sample/P3_BA5v27_Index_BA5_01_23677.mzXML	MSV000080030	not collected	not collected	reverse phase (C18)	not applicable	United States of America	no disease reported	no disease reported	not specified	healthy	Urban	amitryptiline	electrospray ionization (positive)	not specified	not collected	impact HD|MS:1002667	9606|Homo sapiens	not specified	swabs, moist (50% EtOH)	ethanol-water (1:1)	animal	tissue	volunteer27	Right	skin of manus	UBERON:0001519	MSV000080030_volunteer27	2017	0	0	0	0	0	0	0	0	0	0	0	0	0	0	0	0	0	0	0	0	0
f.MSV000080030/ccms_peak/Forensic_study_80_volunteers/Forensic_Hands_mzXML/Forensic_Hands_plate_3_mzXML/Sample/P3_BA7v27_RingNEW_BA7_01_23720.mzXML	MSV000080030	not collected	not collected	reverse phase (C18)	not applicable	United States of America	no disease reported	no disease reported	not specified	healthy	Urban	amitryptiline	electrospray ionization (positive)	not specified	not collected	impact HD|MS:1002667	9606|Homo sapiens	not specified	swabs, moist (50% EtOH)	ethanol-water (1:1)	animal	tissue	volunteer27	Right	skin of manus	UBERON:0001519	MSV000080030_volunteer27	2017	0	0	0	0	0	0	0	0	0	0	0	0	0	0	0	0	0	0	0	0	0
f.MSV000080030/ccms_peak/Forensic_study_80_volunteers/Forensic_Hands_mzXML/Forensic_Hands_plate_3_mzXML/Sample/P3_BB10v29_Pinky_BB10_01_23692.mzXML	MSV000080030	not collected	not collected	reverse phase (C18)	not applicable	United States of America	no disease reported	no disease reported	not specified	healthy	Urban	amitryptiline	electrospray ionization (positive)	not specified	not collected	impact HD|MS:1002667	9606|Homo sapiens	not specified	swabs, moist (50% EtOH)	ethanol-water (1:1)	animal	tissue	volunteer29	Right	skin of manus	UBERON:0001519	MSV000080030_volunteer29	2017	0	0	0	0	0	0	0	0	0	0	0	0	0	0	0	0	0	0	0	0	0
f.MSV000080030/ccms_peak/Forensic_study_80_volunteers/Forensic_Hands_mzXML/Forensic_Hands_plate_3_mzXML/Sample/P3_BB5v29_Palm_BB5_01_23687.mzXML	MSV000080030	not collected	not collected	reverse phase (C18)	not applicable	United States of America	no disease reported	no disease reported	not specified	healthy	Urban	amitryptiline	electrospray ionization (positive)	not specified	not collected	impact HD|MS:1002667	9606|Homo sapiens	not specified	swabs, moist (50% EtOH)	ethanol-water (1:1)	animal	tissue	volunteer29	Right	skin of manus	UBERON:0001519	MSV000080030_volunteer29	2017	0	0	0	0	0	0	0	0	0	0	0	0	0	0	0	0	0	0	0	0	0
f.MSV000080030/ccms_peak/Forensic_study_80_volunteers/Forensic_Hands_mzXML/Forensic_Hands_plate_3_mzXML/Sample/P3_BB7v29_Index_BB7_01_23689.mzXML	MSV000080030	not collected	not collected	reverse phase (C18)	not applicable	United States of America	no disease reported	no disease reported	not specified	healthy	Urban	amitryptiline	electrospray ionization (positive)	not specified	not collected	impact HD|MS:1002667	9606|Homo sapiens	not specified	swabs, moist (50% EtOH)	ethanol-water (1:1)	animal	tissue	volunteer29	Right	skin of manus	UBERON:0001519	MSV000080030_volunteer29	2017	0	0	0	0	0	0	0	0	0	0	0	0	0	0	0	0	0	0	0	0	0
f.MSV000080030/ccms_peak/Forensic_study_80_volunteers/Forensic_Hands_mzXML/Forensic_Hands_plate_3_mzXML/Sample/P3_BC11v31_Ring_BC11_01_23704.mzXML	MSV000080030	not collected	not collected	reverse phase (C18)	not applicable	United States of America	no disease reported	no disease reported	not specified	healthy	Urban	amitryptiline	electrospray ionization (positive)	not specified	not collected	impact HD|MS:1002667	9606|Homo sapiens	not specified	swabs, moist (50% EtOH)	ethanol-water (1:1)	animal	tissue	volunteer31	Right	skin of manus	UBERON:0001519	MSV000080030_volunteer31	2017	0	0	0	0	0	0	0	0	0	0	0	0	0	0	0	0	0	0	0	0	0
f.MSV000080030/ccms_peak/Forensic_study_80_volunteers/Forensic_Hands_mzXML/Forensic_Hands_plate_3_mzXML/Sample/P3_BC7v31_Palm_BC7_01_23700.mzXML	MSV000080030	not collected	not collected	reverse phase (C18)	not applicable	United States of America	no disease reported	no disease reported	not specified	healthy	Urban	amitryptiline	electrospray ionization (positive)	not specified	not collected	impact HD|MS:1002667	9606|Homo sapiens	not specified	swabs, moist (50% EtOH)	ethanol-water (1:1)	animal	tissue	volunteer31	Right	skin of manus	UBERON:0001519	MSV000080030_volunteer31	2017	0	0	0	0	0	0	0	0	0	0	0	0	0	0	0	0	0	0	0	0	0
f.MSV000080030/ccms_peak/Forensic_study_80_volunteers/Forensic_Hands_mzXML/Forensic_Hands_plate_3_mzXML/Sample/P3_BC9v31_Index_BC9_01_23702.mzXML	MSV000080030	not collected	not collected	reverse phase (C18)	not applicable	United States of America	no disease reported	no disease reported	not specified	healthy	Urban	amitryptiline	electrospray ionization (positive)	not specified	not collected	impact HD|MS:1002667	9606|Homo sapiens	not specified	swabs, moist (50% EtOH)	ethanol-water (1:1)	animal	tissue	volunteer31	Right	skin of manus	UBERON:0001519	MSV000080030_volunteer31	2017	0	0	0	0	0	0	0	0	0	0	0	0	0	0	0	0	0	0	0	0	0
f.MSV000080030/ccms_peak/Forensic_study_80_volunteers/Forensic_Hands_mzXML/Forensic_Hands_plate_3_mzXML/Sample/P3_BE10v35_Palm_BE10_01_23729.mzXML	MSV000080030	not collected	not collected	reverse phase (C18)	not applicable	United States of America	no disease reported	no disease reported	not specified	healthy	Urban	amitryptiline	electrospray ionization (positive)	not specified	not collected	impact HD|MS:1002667	9606|Homo sapiens	not specified	swabs, moist (50% EtOH)	ethanol-water (1:1)	animal	tissue	volunteer35	Right	skin of manus	UBERON:0001519	MSV000080030_volunteer35	2017	0	0	0	0	0	0	0	0	0	0	0	0	0	0	0	0	0	0	0	0	0
f.MSV000080030/ccms_peak/Forensic_study_80_volunteers/Forensic_Hands_mzXML/Forensic_Hands_plate_3_mzXML/Sample/P3_BE12v35_Index_BE12_01_23731.mzXML	MSV000080030	not collected	not collected	reverse phase (C18)	not applicable	United States of America	no disease reported	no disease reported	not specified	healthy	Urban	amitryptiline	electrospray ionization (positive)	not specified	not collected	impact HD|MS:1002667	9606|Homo sapiens	not specified	swabs, moist (50% EtOH)	ethanol-water (1:1)	animal	tissue	volunteer35	Right	skin of manus	UBERON:0001519	MSV000080030_volunteer35	2017	0	0	0	0	0	0	0	0	0	0	0	0	0	0	0	0	0	0	0	0	0
f.MSV000080030/ccms_peak/Forensic_study_80_volunteers/Forensic_Hands_mzXML/Forensic_Hands_plate_3_mzXML/Sample/P3_BE3v34_Palm_BE3_01_23722.mzXML	MSV000080030	not collected	not collected	reverse phase (C18)	not applicable	United States of America	no disease reported	no disease reported	not specified	healthy	Urban	amitryptiline	electrospray ionization (positive)	not specified	not collected	impact HD|MS:1002667	9606|Homo sapiens	not specified	swabs, moist (50% EtOH)	ethanol-water (1:1)	animal	tissue	volunteer34	Right	skin of manus	UBERON:0001519	MSV000080030_volunteer34	2017	0	0	0	0	0	0	0	0	0	0	0	0	0	0	0	0	0	0	0	0	0
f.MSV000080030/ccms_peak/Forensic_study_80_volunteers/Forensic_Hands_mzXML/Forensic_Hands_plate_3_mzXML/Sample/P3_BE4v34_Thumb_BE4_01_23723.mzXML	MSV000080030	not collected	not collected	reverse phase (C18)	not applicable	United States of America	no disease reported	no disease reported	not specified	healthy	Urban	amitryptiline	electrospray ionization (positive)	not specified	not collected	impact HD|MS:1002667	9606|Homo sapiens	not specified	swabs, moist (50% EtOH)	ethanol-water (1:1)	animal	tissue	volunteer34	Right	skin of manus	UBERON:0001519	MSV000080030_volunteer34	2017	0	0	0	0	0	0	0	0	0	0	0	0	0	0	0	0	0	0	0	0	0
f.MSV000080030/ccms_peak/Forensic_study_80_volunteers/Forensic_Hands_mzXML/Forensic_Hands_plate_3_mzXML/Sample/P3_BE5v34_Index_BE5_01_23724.mzXML	MSV000080030	not collected	not collected	reverse phase (C18)	not applicable	United States of America	no disease reported	no disease reported	not specified	healthy	Urban	amitryptiline	electrospray ionization (positive)	not specified	not collected	impact HD|MS:1002667	9606|Homo sapiens	not specified	swabs, moist (50% EtOH)	ethanol-water (1:1)	animal	tissue	volunteer34	Right	skin of manus	UBERON:0001519	MSV000080030_volunteer34	2017	0	0	0	0	0	0	0	0	0	0	0	0	0	0	0	0	0	0	0	0	0
f.MSV000080030/ccms_peak/Forensic_study_80_volunteers/Forensic_Hands_mzXML/Forensic_Hands_plate_3_mzXML/Sample/P3_BE8v34_Pinky_BE8_01_23727.mzXML	MSV000080030	not collected	not collected	reverse phase (C18)	not applicable	United States of America	no disease reported	no disease reported	not specified	healthy	Urban	amitryptiline	electrospray ionization (positive)	not specified	not collected	impact HD|MS:1002667	9606|Homo sapiens	not specified	swabs, moist (50% EtOH)	ethanol-water (1:1)	animal	tissue	volunteer34	Right	skin of manus	UBERON:0001519	MSV000080030_volunteer34	2017	0	0	0	0	0	0	0	0	0	0	0	0	0	0	0	0	0	0	0	0	0
f.MSV000080030/ccms_peak/Forensic_study_80_volunteers/Forensic_Hands_mzXML/Forensic_Hands_plate_3_mzXML/Sample/P3_BF3v35_Pinky_BF3_01_23734.mzXML	MSV000080030	not collected	not collected	reverse phase (C18)	not applicable	United States of America	no disease reported	no disease reported	not specified	healthy	Urban	amitryptiline	electrospray ionization (positive)	not specified	not collected	impact HD|MS:1002667	9606|Homo sapiens	not specified	swabs, moist (50% EtOH)	ethanol-water (1:1)	animal	tissue	volunteer35	Right	skin of manus	UBERON:0001519	MSV000080030_volunteer35	2017	0	0	0	0	0	0	0	0	0	0	0	0	0	0	0	0	0	0	0	0	0
f.MSV000080030/ccms_peak/Forensic_study_80_volunteers/Forensic_Hands_mzXML/Forensic_Hands_plate_3_mzXML/Sample/P3_BG2v37_Index_BG2_01_23744.mzXML	MSV000080030	not collected	not collected	reverse phase (C18)	not applicable	United States of America	no disease reported	no disease reported	not specified	healthy	Urban	amitryptiline	electrospray ionization (positive)	not specified	not collected	impact HD|MS:1002667	9606|Homo sapiens	not specified	swabs, moist (50% EtOH)	ethanol-water (1:1)	animal	tissue	volunteer37	Right	skin of manus	UBERON:0001519	MSV000080030_volunteer37	2017	0	0	0	0	0	0	0	0	0	0	0	0	0	0	0	0	0	0	0	0	0
f.MSV000080030/ccms_peak/Forensic_study_80_volunteers/Forensic_Hands_mzXML/Forensic_Hands_plate_3_mzXML/Sample/P3_BG3v37_Middle_BG3_01_23745.mzXML	MSV000080030	not collected	not collected	reverse phase (C18)	not applicable	United States of America	no disease reported	no disease reported	not specified	healthy	Urban	amitryptiline	electrospray ionization (positive)	not specified	not collected	impact HD|MS:1002667	9606|Homo sapiens	not specified	swabs, moist (50% EtOH)	ethanol-water (1:1)	animal	tissue	volunteer37	Right	skin of manus	UBERON:0001519	MSV000080030_volunteer37	2017	0	0	0	0	0	0	0	0	0	0	0	0	0	0	0	0	0	0	0	0	0
f.MSV000080030/ccms_peak/Forensic_study_80_volunteers/Forensic_Hands_mzXML/Forensic_Hands_plate_3_mzXML/Sample/P3_BG5v37_Pinky_BG5_01_23747.mzXML	MSV000080030	not collected	not collected	reverse phase (C18)	not applicable	United States of America	no disease reported	no disease reported	not specified	healthy	Urban	amitryptiline	electrospray ionization (positive)	not specified	not collected	impact HD|MS:1002667	9606|Homo sapiens	not specified	swabs, moist (50% EtOH)	ethanol-water (1:1)	animal	tissue	volunteer37	Right	skin of manus	UBERON:0001519	MSV000080030_volunteer37	2017	0	0	0	0	0	0	0	0	0	0	0	0	0	0	0	0	0	0	0	0	0
f.MSV000080030/ccms_peak/Forensic_study_80_volunteers/Forensic_Hands_mzXML/Forensic_Hands_plate_3_mzXML/Sample/P3_BG9v38_Index_BG9_01_23750.mzXML	MSV000080030	not collected	not collected	reverse phase (C18)	not applicable	United States of America	no disease reported	no disease reported	not specified	healthy	Urban	amitryptiline	electrospray ionization (positive)	not specified	not collected	impact HD|MS:1002667	9606|Homo sapiens	not specified	swabs, moist (50% EtOH)	ethanol-water (1:1)	animal	tissue	volunteer38	Right	skin of manus	UBERON:0001519	MSV000080030_volunteer38	2017	0	0	0	0	0	0	0	0	0	0	0	0	0	0	0	0	0	0	0	0	0
f.MSV000080030/ccms_peak/Forensic_study_80_volunteers/Forensic_Hands_mzXML/Forensic_Hands_plate_3_mzXML/Sample/P3_BH2v39_Thumb_BH2_01_23755.mzXML	MSV000080030	not collected	not collected	reverse phase (C18)	not applicable	United States of America	no disease reported	no disease reported	not specified	healthy	Urban	amitryptiline	electrospray ionization (positive)	not specified	not collected	impact HD|MS:1002667	9606|Homo sapiens	not specified	swabs, moist (50% EtOH)	ethanol-water (1:1)	animal	tissue	volunteer39	Right	skin of manus	UBERON:0001519	MSV000080030_volunteer39	2017	0	0	0	0	0	0	0	0	0	0	0	0	0	0	0	0	0	0	0	0	0
f.MSV000080030/ccms_peak/Forensic_study_80_volunteers/Forensic_Hands_mzXML/Forensic_Hands_plate_3_mzXML/Sample/P3_BH4v39_Middle_BH4_01_23757.mzXML	MSV000080030	not collected	not collected	reverse phase (C18)	not applicable	United States of America	no disease reported	no disease reported	not specified	healthy	Urban	amitryptiline	electrospray ionization (positive)	not specified	not collected	impact HD|MS:1002667	9606|Homo sapiens	not specified	swabs, moist (50% EtOH)	ethanol-water (1:1)	animal	tissue	volunteer39	Right	skin of manus	UBERON:0001519	MSV000080030_volunteer39	2017	0	0	0	0	0	0	0	0	0	0	0	0	0	0	0	0	0	0	0	0	0
f.MSV000080030/ccms_peak/Forensic_study_80_volunteers/Forensic_Hands_mzXML/Forensic_Hands_plate_3_mzXML/Sample/P3_BH8v40_Thumb_BH8_01_23762.mzXML	MSV000080030	not collected	not collected	reverse phase (C18)	not applicable	United States of America	no disease reported	no disease reported	not specified	healthy	Urban	amitryptiline	electrospray ionization (positive)	not specified	not collected	impact HD|MS:1002667	9606|Homo sapiens	not specified	swabs, moist (50% EtOH)	ethanol-water (1:1)	animal	tissue	volunteer40	Right	skin of manus	UBERON:0001519	MSV000080030_volunteer40	2017	0	0	0	0	0	0	0	0	0	0	0	0	0	0	0	0	0	0	0	0	0
f.MSV000080030/ccms_peak/Forensic_study_80_volunteers/Forensic_Hands_mzXML/Forensic_Hands_plate_3_mzXML/Sample/P3_BH9v40_Index_BH9_01_23763.mzXML	MSV000080030	not collected	not collected	reverse phase (C18)	not applicable	United States of America	no disease reported	no disease reported	not specified	healthy	Urban	amitryptiline	electrospray ionization (positive)	not specified	not collected	impact HD|MS:1002667	9606|Homo sapiens	not specified	swabs, moist (50% EtOH)	ethanol-water (1:1)	animal	tissue	volunteer40	Right	skin of manus	UBERON:0001519	MSV000080030_volunteer40	2017	0	0	0	0	0	0	0	0	0	0	0	0	0	0	0	0	0	0	0	0	0
f.MSV000080030/ccms_peak/Forensic_study_80_volunteers/Forensic_Hands_mzXML/Forensic_Hands_plate_4_mzXML/Sample/P4_BB12v44_Palm_BB12_01_23887.mzXML	MSV000080030	not collected	not collected	reverse phase (C18)	not applicable	United States of America	no disease reported	no disease reported	not specified	healthy	Urban	amitryptiline	electrospray ionization (positive)	not specified	not collected	impact HD|MS:1002667	9606|Homo sapiens	not specified	swabs, moist (50% EtOH)	ethanol-water (1:1)	animal	tissue	volunteer44	Right	skin of manus	UBERON:0001519	MSV000080030_volunteer44	2017	0	0	0	0	0	0	0	0	0	0	0	0	0	0	0	0	0	0	0	0	0
f.MSV000080030/ccms_peak/Forensic_study_80_volunteers/Forensic_Hands_mzXML/Forensic_Hands_plate_4_mzXML/Sample/P4_BB6v43_Thumb_BB6_01_23877.mzXML	MSV000080030	not collected	not collected	reverse phase (C18)	not applicable	United States of America	no disease reported	no disease reported	not specified	healthy	Urban	amitryptiline	electrospray ionization (positive)	not specified	not collected	impact HD|MS:1002667	9606|Homo sapiens	not specified	swabs, moist (50% EtOH)	ethanol-water (1:1)	animal	tissue	volunteer41	Right	skin of manus	UBERON:0001519	MSV000080030_volunteer41	2017	0	0	0	0	0	0	0	0	0	0	0	0	0	0	0	0	0	0	0	0	0
f.MSV000080030/ccms_peak/Forensic_study_80_volunteers/Forensic_Hands_mzXML/Forensic_Hands_plate_4_mzXML/Sample/P4_BB7v43_Index_BB7_01_23878.mzXML	MSV000080030	not collected	not collected	reverse phase (C18)	not applicable	United States of America	no disease reported	no disease reported	not specified	healthy	Urban	amitryptiline	electrospray ionization (positive)	not specified	not collected	impact HD|MS:1002667	9606|Homo sapiens	not specified	swabs, moist (50% EtOH)	ethanol-water (1:1)	animal	tissue	volunteer41	Right	skin of manus	UBERON:0001519	MSV000080030_volunteer41	2017	0	0	0	0	0	0	0	0	0	0	0	0	0	0	0	0	0	0	0	0	0
f.MSV000080030/ccms_peak/Forensic_study_80_volunteers/Forensic_Hands_mzXML/Forensic_Hands_plate_4_mzXML/Sample/P4_BB8v43_Middle_BB8_01_23879.mzXML	MSV000080030	not collected	not collected	reverse phase (C18)	not applicable	United States of America	no disease reported	no disease reported	not specified	healthy	Urban	amitryptiline	electrospray ionization (positive)	not specified	not collected	impact HD|MS:1002667	9606|Homo sapiens	not specified	swabs, moist (50% EtOH)	ethanol-water (1:1)	animal	tissue	volunteer41	Right	skin of manus	UBERON:0001519	MSV000080030_volunteer41	2017	0	0	0	0	0	0	0	0	0	0	0	0	0	0	0	0	0	0	0	0	0
f.MSV000080030/ccms_peak/Forensic_study_80_volunteers/Forensic_Hands_mzXML/Forensic_Hands_plate_4_mzXML/Sample/P4_BC10v45_Middle_BC10_01_23896.mzXML	MSV000080030	not collected	not collected	reverse phase (C18)	not applicable	United States of America	no disease reported	no disease reported	not specified	healthy	Urban	amitryptiline	electrospray ionization (positive)	not specified	not collected	impact HD|MS:1002667	9606|Homo sapiens	not specified	swabs, moist (50% EtOH)	ethanol-water (1:1)	animal	tissue	volunteer45	Right	skin of manus	UBERON:0001519	MSV000080030_volunteer45	2017	0	0	0	0	0	0	0	0	0	0	0	0	0	0	0	0	0	0	0	0	0
f.MSV000080030/ccms_peak/Forensic_study_80_volunteers/Forensic_Hands_mzXML/Forensic_Hands_plate_4_mzXML/Sample/P4_BC1v44_Thumb_BC1_01_23888.mzXML	MSV000080030	not collected	not collected	reverse phase (C18)	not applicable	United States of America	no disease reported	no disease reported	not specified	healthy	Urban	amitryptiline	electrospray ionization (positive)	not specified	not collected	impact HD|MS:1002667	9606|Homo sapiens	not specified	swabs, moist (50% EtOH)	ethanol-water (1:1)	animal	tissue	volunteer44	Right	skin of manus	UBERON:0001519	MSV000080030_volunteer44	2017	0	0	0	0	0	0	0	0	0	0	0	0	0	0	0	0	0	0	0	0	0
f.MSV000080030/ccms_peak/Forensic_study_80_volunteers/Forensic_Hands_mzXML/Forensic_Hands_plate_4_mzXML/Sample/P4_BC5v44_Pinky_BC5_01_23892.mzXML	MSV000080030	not collected	not collected	reverse phase (C18)	not applicable	United States of America	no disease reported	no disease reported	not specified	healthy	Urban	amitryptiline	electrospray ionization (positive)	not specified	not collected	impact HD|MS:1002667	9606|Homo sapiens	not specified	swabs, moist (50% EtOH)	ethanol-water (1:1)	animal	tissue	volunteer44	Right	skin of manus	UBERON:0001519	MSV000080030_volunteer44	2017	0	0	0	0	0	0	0	0	0	0	0	0	0	0	0	0	0	0	0	0	0
f.MSV000080030/ccms_peak/Forensic_study_80_volunteers/Forensic_Hands_mzXML/Forensic_Hands_plate_4_mzXML/Sample/P4_BD1v46_Palm_BD1_01_23899.mzXML	MSV000080030	not collected	not collected	reverse phase (C18)	not applicable	United States of America	no disease reported	no disease reported	not specified	healthy	Urban	amitryptiline	electrospray ionization (positive)	not specified	not collected	impact HD|MS:1002667	9606|Homo sapiens	not specified	swabs, moist (50% EtOH)	ethanol-water (1:1)	animal	tissue	volunteer46	Right	skin of manus	UBERON:0001519	MSV000080030_volunteer46	2017	0	0	0	0	0	0	0	0	0	0	0	0	0	0	0	0	0	0	0	0	0
f.MSV000080030/ccms_peak/Forensic_study_80_volunteers/Forensic_Hands_mzXML/Forensic_Hands_plate_4_mzXML/Sample/P4_BD2v46_Thumb_BD2_01_23900.mzXML	MSV000080030	not collected	not collected	reverse phase (C18)	not applicable	United States of America	no disease reported	no disease reported	not specified	healthy	Urban	amitryptiline	electrospray ionization (positive)	not specified	not collected	impact HD|MS:1002667	9606|Homo sapiens	not specified	swabs, moist (50% EtOH)	ethanol-water (1:1)	animal	tissue	volunteer46	Right	skin of manus	UBERON:0001519	MSV000080030_volunteer46	2017	0	0	0	0	0	0	0	0	0	0	0	0	0	0	0	0	0	0	0	0	0
f.MSV000080030/ccms_peak/Forensic_study_80_volunteers/Forensic_Hands_mzXML/Forensic_Hands_plate_4_mzXML/Sample/P4_BD3v46_Index_BD3_01_23901.mzXML	MSV000080030	not collected	not collected	reverse phase (C18)	not applicable	United States of America	no disease reported	no disease reported	not specified	healthy	Urban	amitryptiline	electrospray ionization (positive)	not specified	not collected	impact HD|MS:1002667	9606|Homo sapiens	not specified	swabs, moist (50% EtOH)	ethanol-water (1:1)	animal	tissue	volunteer46	Right	skin of manus	UBERON:0001519	MSV000080030_volunteer46	2017	0	0	0	0	0	0	0	0	0	0	0	0	0	0	0	0	0	0	0	0	0
f.MSV000080030/ccms_peak/Forensic_study_80_volunteers/Forensic_Hands_mzXML/Forensic_Hands_plate_4_mzXML/Sample/P4_BD4v46_Middle_BD4_01_23902.mzXML	MSV000080030	not collected	not collected	reverse phase (C18)	not applicable	United States of America	no disease reported	no disease reported	not specified	healthy	Urban	amitryptiline	electrospray ionization (positive)	not specified	not collected	impact HD|MS:1002667	9606|Homo sapiens	not specified	swabs, moist (50% EtOH)	ethanol-water (1:1)	animal	tissue	volunteer46	Right	skin of manus	UBERON:0001519	MSV000080030_volunteer46	2017	0	0	0	0	0	0	0	0	0	0	0	0	0	0	0	0	0	0	0	0	0
f.MSV000080030/ccms_peak/Forensic_study_80_volunteers/Forensic_Hands_mzXML/Forensic_Hands_plate_4_mzXML/Sample/P4_BD5v46_Ring_BD5_01_23903.mzXML	MSV000080030	not collected	not collected	reverse phase (C18)	not applicable	United States of America	no disease reported	no disease reported	not specified	healthy	Urban	amitryptiline	electrospray ionization (positive)	not specified	not collected	impact HD|MS:1002667	9606|Homo sapiens	not specified	swabs, moist (50% EtOH)	ethanol-water (1:1)	animal	tissue	volunteer46	Right	skin of manus	UBERON:0001519	MSV000080030_volunteer46	2017	0	0	0	0	0	0	0	0	0	0	0	0	0	0	0	0	0	0	0	0	0
f.MSV000080030/ccms_peak/Forensic_study_80_volunteers/Forensic_Hands_mzXML/Forensic_Hands_plate_4_mzXML/Sample/P4_BD6v46_Pinky_BD6_01_23904.mzXML	MSV000080030	not collected	not collected	reverse phase (C18)	not applicable	United States of America	no disease reported	no disease reported	not specified	healthy	Urban	amitryptiline	electrospray ionization (positive)	not specified	not collected	impact HD|MS:1002667	9606|Homo sapiens	not specified	swabs, moist (50% EtOH)	ethanol-water (1:1)	animal	tissue	volunteer46	Right	skin of manus	UBERON:0001519	MSV000080030_volunteer46	2017	0	0	0	0	0	0	0	0	0	0	0	0	0	0	0	0	0	0	0	0	0
f.MSV000080030/ccms_peak/Forensic_study_80_volunteers/Forensic_Hands_mzXML/Forensic_Hands_plate_4_mzXML/Sample/P4_BE4v48_Thumb_BE4_01_23914.mzXML	MSV000080030	not collected	not collected	reverse phase (C18)	not applicable	United States of America	no disease reported	no disease reported	not specified	healthy	Urban	amitryptiline	electrospray ionization (positive)	not specified	not collected	impact HD|MS:1002667	9606|Homo sapiens	not specified	swabs, moist (50% EtOH)	ethanol-water (1:1)	animal	tissue	volunteer48	Right	skin of manus	UBERON:0001519	MSV000080030_volunteer48	2017	0	0	0	0	0	0	0	0	0	0	0	0	0	0	0	0	0	0	0	0	0
f.MSV000080030/ccms_peak/Forensic_study_80_volunteers/Forensic_Hands_mzXML/Forensic_Hands_plate_4_mzXML/Sample/P4_BG1v51_Thumb_BG1_01_23933.mzXML	MSV000080030	not collected	not collected	reverse phase (C18)	not applicable	United States of America	no disease reported	no disease reported	not specified	healthy	Urban	amitryptiline	electrospray ionization (positive)	not specified	not collected	impact HD|MS:1002667	9606|Homo sapiens	not specified	swabs, moist (50% EtOH)	ethanol-water (1:1)	animal	tissue	volunteer51	Right	skin of manus	UBERON:0001519	MSV000080030_volunteer51	2017	0	0	0	0	0	0	0	0	0	0	0	0	0	0	0	0	0	0	0	0	0
f.MSV000080030/ccms_peak/Forensic_study_80_volunteers/Forensic_Hands_mzXML/Forensic_Hands_plate_4_mzXML/Sample/P4_BG3v51_Middle_BG3_01_23935.mzXML	MSV000080030	not collected	not collected	reverse phase (C18)	not applicable	United States of America	no disease reported	no disease reported	not specified	healthy	Urban	amitryptiline	electrospray ionization (positive)	not specified	not collected	impact HD|MS:1002667	9606|Homo sapiens	not specified	swabs, moist (50% EtOH)	ethanol-water (1:1)	animal	tissue	volunteer51	Right	skin of manus	UBERON:0001519	MSV000080030_volunteer51	2017	0	0	0	0	0	0	0	0	0	0	0	0	0	0	0	0	0	0	0	0	0
f.MSV000080030/ccms_peak/Forensic_study_80_volunteers/Forensic_Hands_mzXML/Forensic_Hands_plate_5_mzXML/Sample/P5_GB5v57_Palm_GB5_01_23587.mzXML	MSV000080030	not collected	not collected	reverse phase (C18)	not applicable	United States of America	no disease reported	no disease reported	not specified	healthy	Urban	amitryptiline	electrospray ionization (positive)	not specified	not collected	impact HD|MS:1002667	9606|Homo sapiens	not specified	swabs, moist (50% EtOH)	ethanol-water (1:1)	animal	tissue	volunteer57	Right	skin of manus	UBERON:0001519	MSV000080030_volunteer57	2017	0	0	0	0	0	0	0	0	0	0	0	0	0	0	0	0	0	0	0	0	0
f.MSV000080030/ccms_peak/Forensic_study_80_volunteers/Forensic_Hands_mzXML/Forensic_Hands_plate_5_mzXML/Sample/P5_GC10v59_Middle_GC10_01_23603.mzXML	MSV000080030	not collected	not collected	reverse phase (C18)	not applicable	United States of America	no disease reported	no disease reported	not specified	healthy	Urban	amitryptiline	electrospray ionization (positive)	not specified	not collected	impact HD|MS:1002667	9606|Homo sapiens	not specified	swabs, moist (50% EtOH)	ethanol-water (1:1)	animal	tissue	volunteer59	Right	skin of manus	UBERON:0001519	MSV000080030_volunteer59	2017	0	0	0	0	0	0	0	0	0	0	0	0	0	0	0	0	0	0	0	0	0
f.MSV000080030/ccms_peak/Forensic_study_80_volunteers/Forensic_Hands_mzXML/Forensic_Hands_plate_5_mzXML/Sample/P5_GD10v61_Index_GD10_01_23614.mzXML	MSV000080030	not collected	not collected	reverse phase (C18)	not applicable	United States of America	no disease reported	no disease reported	not specified	healthy	Urban	amitryptiline	electrospray ionization (positive)	not specified	not collected	impact HD|MS:1002667	9606|Homo sapiens	not specified	swabs, moist (50% EtOH)	ethanol-water (1:1)	animal	tissue	volunteer61	Right	skin of manus	UBERON:0001519	MSV000080030_volunteer61	2017	0	0	0	0	0	0	0	0	0	0	0	0	0	0	0	0	0	0	0	0	0
f.MSV000080030/ccms_peak/Forensic_study_80_volunteers/Forensic_Hands_mzXML/Forensic_Hands_plate_5_mzXML/Sample/P5_GD11v61_Middle_GD11_01_23615.mzXML	MSV000080030	not collected	not collected	reverse phase (C18)	not applicable	United States of America	no disease reported	no disease reported	not specified	healthy	Urban	amitryptiline	electrospray ionization (positive)	not specified	not collected	impact HD|MS:1002667	9606|Homo sapiens	not specified	swabs, moist (50% EtOH)	ethanol-water (1:1)	animal	tissue	volunteer61	Right	skin of manus	UBERON:0001519	MSV000080030_volunteer61	2017	0	0	0	0	0	0	0	0	0	0	0	0	0	0	0	0	0	0	0	0	0
f.MSV000080030/ccms_peak/Forensic_study_80_volunteers/Forensic_Hands_mzXML/Forensic_Hands_plate_5_mzXML/Sample/P5_GD1v60_Palm_GD1_01_23606.mzXML	MSV000080030	not collected	not collected	reverse phase (C18)	not applicable	United States of America	no disease reported	no disease reported	not specified	healthy	Urban	amitryptiline	electrospray ionization (positive)	not specified	not collected	impact HD|MS:1002667	9606|Homo sapiens	not specified	swabs, moist (50% EtOH)	ethanol-water (1:1)	animal	tissue	volunteer60	Right	skin of manus	UBERON:0001519	MSV000080030_volunteer60	2017	0	0	0	0	0	0	0	0	0	0	0	0	0	0	0	0	0	0	0	0	0
f.MSV000080030/ccms_peak/Forensic_study_80_volunteers/Forensic_Hands_mzXML/Forensic_Hands_plate_5_mzXML/Sample/P5_GD4v60_Middle_GD4_01_23609.mzXML	MSV000080030	not collected	not collected	reverse phase (C18)	not applicable	United States of America	no disease reported	no disease reported	not specified	healthy	Urban	amitryptiline	electrospray ionization (positive)	not specified	not collected	impact HD|MS:1002667	9606|Homo sapiens	not specified	swabs, moist (50% EtOH)	ethanol-water (1:1)	animal	tissue	volunteer60	Right	skin of manus	UBERON:0001519	MSV000080030_volunteer60	2017	0	0	0	0	0	0	0	0	0	0	0	0	0	0	0	0	0	0	0	0	0
f.MSV000080030/ccms_peak/Forensic_study_80_volunteers/Forensic_Hands_mzXML/Forensic_Hands_plate_5_mzXML/Sample/P5_GD5v60_Ring_GD5_01_23610.mzXML	MSV000080030	not collected	not collected	reverse phase (C18)	not applicable	United States of America	no disease reported	no disease reported	not specified	healthy	Urban	amitryptiline	electrospray ionization (positive)	not specified	not collected	impact HD|MS:1002667	9606|Homo sapiens	not specified	swabs, moist (50% EtOH)	ethanol-water (1:1)	animal	tissue	volunteer60	Right	skin of manus	UBERON:0001519	MSV000080030_volunteer60	2017	0	0	0	0	0	0	0	0	0	0	0	0	0	0	0	0	0	0	0	0	0
f.MSV000080030/ccms_peak/Forensic_study_80_volunteers/Forensic_Hands_mzXML/Forensic_Hands_plate_5_mzXML/Sample/P5_GD8v61_Palm_GD8_01_23612.mzXML	MSV000080030	not collected	not collected	reverse phase (C18)	not applicable	United States of America	no disease reported	no disease reported	not specified	healthy	Urban	amitryptiline	electrospray ionization (positive)	not specified	not collected	impact HD|MS:1002667	9606|Homo sapiens	not specified	swabs, moist (50% EtOH)	ethanol-water (1:1)	animal	tissue	volunteer61	Right	skin of manus	UBERON:0001519	MSV000080030_volunteer61	2017	0	0	0	0	0	0	0	0	0	0	0	0	0	0	0	0	0	0	0	0	0
f.MSV000080030/ccms_peak/Forensic_study_80_volunteers/Forensic_Hands_mzXML/Forensic_Hands_plate_5_mzXML/Sample/P5_GE3v62_Palm_GE3_01_23619.mzXML	MSV000080030	not collected	not collected	reverse phase (C18)	not applicable	United States of America	no disease reported	no disease reported	not specified	healthy	Urban	amitryptiline	electrospray ionization (positive)	not specified	not collected	impact HD|MS:1002667	9606|Homo sapiens	not specified	swabs, moist (50% EtOH)	ethanol-water (1:1)	animal	tissue	volunteer62	Right	skin of manus	UBERON:0001519	MSV000080030_volunteer62	2017	0	0	0	0	0	0	0	0	0	0	0	0	0	0	0	0	0	0	0	0	0
f.MSV000080030/ccms_peak/Forensic_study_80_volunteers/Forensic_Hands_mzXML/Forensic_Hands_plate_5_mzXML/Sample/P5_GE5v62_Index_GE5_01_23621.mzXML	MSV000080030	not collected	not collected	reverse phase (C18)	not applicable	United States of America	no disease reported	no disease reported	not specified	healthy	Urban	amitryptiline	electrospray ionization (positive)	not specified	not collected	impact HD|MS:1002667	9606|Homo sapiens	not specified	swabs, moist (50% EtOH)	ethanol-water (1:1)	animal	tissue	volunteer62	Right	skin of manus	UBERON:0001519	MSV000080030_volunteer62	2017	0	0	0	0	0	0	0	0	0	0	0	0	0	0	0	0	0	0	0	0	0
f.MSV000080030/ccms_peak/Forensic_study_80_volunteers/Forensic_Hands_mzXML/Forensic_Hands_plate_5_mzXML/Sample/P5_GE7v62_Ring_GE7_01_23623.mzXML	MSV000080030	not collected	not collected	reverse phase (C18)	not applicable	United States of America	no disease reported	no disease reported	not specified	healthy	Urban	amitryptiline	electrospray ionization (positive)	not specified	not collected	impact HD|MS:1002667	9606|Homo sapiens	not specified	swabs, moist (50% EtOH)	ethanol-water (1:1)	animal	tissue	volunteer62	Right	skin of manus	UBERON:0001519	MSV000080030_volunteer62	2017	0	0	0	0	0	0	0	0	0	0	0	0	0	0	0	0	0	0	0	0	0
f.MSV000080030/ccms_peak/Forensic_study_80_volunteers/Forensic_Hands_mzXML/Forensic_Hands_plate_5_mzXML/Sample/P5_GF7v64_Index_GF7_01_23640.mzXML	MSV000080030	not collected	not collected	reverse phase (C18)	not applicable	United States of America	no disease reported	no disease reported	not specified	healthy	Urban	amitryptiline	electrospray ionization (positive)	not specified	not collected	impact HD|MS:1002667	9606|Homo sapiens	not specified	swabs, moist (50% EtOH)	ethanol-water (1:1)	animal	tissue	volunteer64	Right	skin of manus	UBERON:0001519	MSV000080030_volunteer64	2017	0	0	0	0	0	0	0	0	0	0	0	0	0	0	0	0	0	0	0	0	0
f.MSV000080030/ccms_peak/Forensic_study_80_volunteers/Forensic_Hands_mzXML/Forensic_Hands_plate_5_mzXML/Sample/P5_GF9v64_Ring_GF9_01_23642.mzXML	MSV000080030	not collected	not collected	reverse phase (C18)	not applicable	United States of America	no disease reported	no disease reported	not specified	healthy	Urban	amitryptiline	electrospray ionization (positive)	not specified	not collected	impact HD|MS:1002667	9606|Homo sapiens	not specified	swabs, moist (50% EtOH)	ethanol-water (1:1)	animal	tissue	volunteer64	Right	skin of manus	UBERON:0001519	MSV000080030_volunteer64	2017	0	0	0	0	0	0	0	0	0	0	0	0	0	0	0	0	0	0	0	0	0
f.MSV000080030/ccms_peak/Forensic_study_80_volunteers/Forensic_Hands_mzXML/Forensic_Hands_plate_5_mzXML/Sample/P5_GG2v65_Index_GG2_01_23646.mzXML	MSV000080030	not collected	not collected	reverse phase (C18)	not applicable	United States of America	no disease reported	no disease reported	not specified	healthy	Urban	amitryptiline	electrospray ionization (positive)	not specified	not collected	impact HD|MS:1002667	9606|Homo sapiens	not specified	swabs, moist (50% EtOH)	ethanol-water (1:1)	animal	tissue	volunteer65	Right	skin of manus	UBERON:0001519	MSV000080030_volunteer65	2017	0	0	0	0	0	0	0	0	0	0	0	0	0	0	0	0	0	0	0	0	0
f.MSV000080030/ccms_peak/Forensic_study_80_volunteers/Forensic_Hands_mzXML/Forensic_Hands_plate_5_mzXML/Sample/P5_GG7v66_Palm_GG7_01_23651.mzXML	MSV000080030	not collected	not collected	reverse phase (C18)	not applicable	United States of America	no disease reported	no disease reported	not specified	healthy	Urban	amitryptiline	electrospray ionization (positive)	not specified	not collected	impact HD|MS:1002667	9606|Homo sapiens	not specified	swabs, moist (50% EtOH)	ethanol-water (1:1)	animal	tissue	volunteer66	Right	skin of manus	UBERON:0001519	MSV000080030_volunteer66	2017	0	0	0	0	0	0	0	0	0	0	0	0	0	0	0	0	0	0	0	0	0
f.MSV000080030/ccms_peak/Forensic_study_80_volunteers/Forensic_Hands_mzXML/Forensic_Hands_plate_6_mzXML/Sample/P6_GC12v73_Pinky_GC12_01_23804.mzXML	MSV000080030	not collected	not collected	reverse phase (C18)	not applicable	United States of America	no disease reported	no disease reported	not specified	healthy	Urban	amitryptiline	electrospray ionization (positive)	not specified	not collected	impact HD|MS:1002667	9606|Homo sapiens	not specified	swabs, moist (50% EtOH)	ethanol-water (1:1)	animal	tissue	volunteer73	Right	skin of manus	UBERON:0001519	MSV000080030_volunteer73	2017	0	0	0	0	0	0	0	0	0	0	0	0	0	0	0	0	0	0	0	0	0
f.MSV000080030/ccms_peak/Forensic_study_80_volunteers/Forensic_Hands_mzXML/Forensic_Hands_plate_6_mzXML/Sample/P6_GC8v73_Thumb_GC8_01_23800.mzXML	MSV000080030	not collected	not collected	reverse phase (C18)	not applicable	United States of America	no disease reported	no disease reported	not specified	healthy	Urban	amitryptiline	electrospray ionization (positive)	not specified	not collected	impact HD|MS:1002667	9606|Homo sapiens	not specified	swabs, moist (50% EtOH)	ethanol-water (1:1)	animal	tissue	volunteer73	Right	skin of manus	UBERON:0001519	MSV000080030_volunteer73	2017	0	0	0	0	0	0	0	0	0	0	0	0	0	0	0	0	0	0	0	0	0
f.MSV000080030/ccms_peak/Forensic_study_80_volunteers/Forensic_Hands_mzXML/Forensic_Hands_plate_6_mzXML/Sample/P6_GD2v74_Thumb_GD2_01_23806.mzXML	MSV000080030	not collected	not collected	reverse phase (C18)	not applicable	United States of America	no disease reported	no disease reported	not specified	healthy	Urban	amitryptiline	electrospray ionization (positive)	not specified	not collected	impact HD|MS:1002667	9606|Homo sapiens	not specified	swabs, moist (50% EtOH)	ethanol-water (1:1)	animal	tissue	volunteer74	Right	skin of manus	UBERON:0001519	MSV000080030_volunteer74	2017	0	0	0	0	0	0	0	0	0	0	0	0	0	0	0	0	0	0	0	0	0
f.MSV000080030/ccms_peak/Forensic_study_80_volunteers/Forensic_Hands_mzXML/Forensic_Hands_plate_6_mzXML/Sample/P6_GD3v74_Index_GD3_01_23807.mzXML	MSV000080030	not collected	not collected	reverse phase (C18)	not applicable	United States of America	no disease reported	no disease reported	not specified	healthy	Urban	amitryptiline	electrospray ionization (positive)	not specified	not collected	impact HD|MS:1002667	9606|Homo sapiens	not specified	swabs, moist (50% EtOH)	ethanol-water (1:1)	animal	tissue	volunteer74	Right	skin of manus	UBERON:0001519	MSV000080030_volunteer74	2017	0	0	0	0	0	0	0	0	0	0	0	0	0	0	0	0	0	0	0	0	0
f.MSV000080030/ccms_peak/Forensic_study_80_volunteers/Forensic_Hands_mzXML/Forensic_Hands_plate_6_mzXML/Sample/P6_GD4v74_Middle_GD4_01_23808.mzXML	MSV000080030	not collected	not collected	reverse phase (C18)	not applicable	United States of America	no disease reported	no disease reported	not specified	healthy	Urban	amitryptiline	electrospray ionization (positive)	not specified	not collected	impact HD|MS:1002667	9606|Homo sapiens	not specified	swabs, moist (50% EtOH)	ethanol-water (1:1)	animal	tissue	volunteer74	Right	skin of manus	UBERON:0001519	MSV000080030_volunteer74	2017	0	0	0	0	0	0	0	0	0	0	0	0	0	0	0	0	0	0	0	0	0
f.MSV000080030/ccms_peak/Forensic_study_80_volunteers/Forensic_Hands_mzXML/Forensic_Hands_plate_6_mzXML/Sample/P6_GD6v74_Pinky_GD6_01_23810.mzXML	MSV000080030	not collected	not collected	reverse phase (C18)	not applicable	United States of America	no disease reported	no disease reported	not specified	healthy	Urban	amitryptiline	electrospray ionization (positive)	not specified	not collected	impact HD|MS:1002667	9606|Homo sapiens	not specified	swabs, moist (50% EtOH)	ethanol-water (1:1)	animal	tissue	volunteer74	Right	skin of manus	UBERON:0001519	MSV000080030_volunteer74	2017	0	0	0	0	0	0	0	0	0	0	0	0	0	0	0	0	0	0	0	0	0
f.MSV000080030/ccms_peak/Forensic_study_80_volunteers/Forensic_Hands_mzXML/Forensic_Hands_plate_6_mzXML/Sample/P6_GD8v75_Palm_GD8_01_23811.mzXML	MSV000080030	not collected	not collected	reverse phase (C18)	not applicable	United States of America	no disease reported	no disease reported	not specified	healthy	Urban	amitryptiline	electrospray ionization (positive)	not specified	not collected	impact HD|MS:1002667	9606|Homo sapiens	not specified	swabs, moist (50% EtOH)	ethanol-water (1:1)	animal	tissue	volunteer75	Right	skin of manus	UBERON:0001519	MSV000080030_volunteer75	2017	0	0	0	0	0	0	0	0	0	0	0	0	0	0	0	0	0	0	0	0	0
f.MSV000080030/ccms_peak/Forensic_study_80_volunteers/Forensic_Hands_mzXML/Forensic_Hands_plate_6_mzXML/Sample/P6_GE10v77_Palm_GE10_01_23826.mzXML	MSV000080030	not collected	not collected	reverse phase (C18)	not applicable	United States of America	no disease reported	no disease reported	not specified	healthy	Urban	amitryptiline	electrospray ionization (positive)	not specified	not collected	impact HD|MS:1002667	9606|Homo sapiens	not specified	swabs, moist (50% EtOH)	ethanol-water (1:1)	animal	tissue	volunteer77	Right	skin of manus	UBERON:0001519	MSV000080030_volunteer77	2017	0	0	0	0	0	0	0	0	0	0	0	0	0	0	0	0	0	0	0	0	0
f.MSV000080030/ccms_peak/Forensic_study_80_volunteers/Forensic_Hands_mzXML/Forensic_Hands_plate_6_mzXML/Sample/P6_GE12v77_Index_GE12_01_23828.mzXML	MSV000080030	not collected	not collected	reverse phase (C18)	not applicable	United States of America	no disease reported	no disease reported	not specified	healthy	Urban	amitryptiline	electrospray ionization (positive)	not specified	not collected	impact HD|MS:1002667	9606|Homo sapiens	not specified	swabs, moist (50% EtOH)	ethanol-water (1:1)	animal	tissue	volunteer77	Right	skin of manus	UBERON:0001519	MSV000080030_volunteer77	2017	0	0	0	0	0	0	0	0	0	0	0	0	0	0	0	0	0	0	0	0	0
f.MSV000080030/ccms_peak/Forensic_study_80_volunteers/Forensic_Hands_mzXML/Forensic_Hands_plate_6_mzXML/Sample/P6_GE1v75_Pinky_GE1_01_23816.mzXML	MSV000080030	not collected	not collected	reverse phase (C18)	not applicable	United States of America	no disease reported	no disease reported	not specified	healthy	Urban	amitryptiline	electrospray ionization (positive)	not specified	not collected	impact HD|MS:1002667	9606|Homo sapiens	not specified	swabs, moist (50% EtOH)	ethanol-water (1:1)	animal	tissue	volunteer75	Right	skin of manus	UBERON:0001519	MSV000080030_volunteer75	2017	0	0	0	0	0	0	0	0	0	0	0	0	0	0	0	0	0	0	0	0	0
f.MSV000080030/ccms_peak/Forensic_study_80_volunteers/Forensic_Hands_mzXML/Forensic_Hands_plate_6_mzXML/Sample/P6_GF1v77_Middle_GF1_01_23829.mzXML	MSV000080030	not collected	not collected	reverse phase (C18)	not applicable	United States of America	no disease reported	no disease reported	not specified	healthy	Urban	amitryptiline	electrospray ionization (positive)	not specified	not collected	impact HD|MS:1002667	9606|Homo sapiens	not specified	swabs, moist (50% EtOH)	ethanol-water (1:1)	animal	tissue	volunteer77	Right	skin of manus	UBERON:0001519	MSV000080030_volunteer77	2017	0	0	0	0	0	0	0	0	0	0	0	0	0	0	0	0	0	0	0	0	0
f.MSV000080030/ccms_peak/Forensic_study_80_volunteers/Forensic_Hands_mzXML/Forensic_Hands_plate_6_mzXML/Sample/P6_GF3v77_Pinky_GF3_01_23831.mzXML	MSV000080030	not collected	not collected	reverse phase (C18)	not applicable	United States of America	no disease reported	no disease reported	not specified	healthy	Urban	amitryptiline	electrospray ionization (positive)	not specified	not collected	impact HD|MS:1002667	9606|Homo sapiens	not specified	swabs, moist (50% EtOH)	ethanol-water (1:1)	animal	tissue	volunteer77	Right	skin of manus	UBERON:0001519	MSV000080030_volunteer77	2017	0	0	0	0	0	0	0	0	0	0	0	0	0	0	0	0	0	0	0	0	0
f.MSV000080030/ccms_peak/Forensic_study_80_volunteers/Forensic_Hands_mzXML/Forensic_Hands_plate_6_mzXML/Sample/P6_GF8v78_Middle_GF8_01_23835.mzXML	MSV000080030	not collected	not collected	reverse phase (C18)	not applicable	United States of America	no disease reported	no disease reported	not specified	healthy	Urban	amitryptiline	electrospray ionization (positive)	not specified	not collected	impact HD|MS:1002667	9606|Homo sapiens	not specified	swabs, moist (50% EtOH)	ethanol-water (1:1)	animal	tissue	volunteer78	Right	skin of manus	UBERON:0001519	MSV000080030_volunteer78	2017	0	0	0	0	0	0	0	0	0	0	0	0	0	0	0	0	0	0	0	0	0
f.MSV000080030/ccms_peak/Forensic_study_80_volunteers/Forensic_Hands_mzXML/Forensic_Hands_plate_6_mzXML/Sample/P6_GG11v80_Ring_GG11_01_23849.mzXML	MSV000080030	not collected	not collected	reverse phase (C18)	not applicable	United States of America	no disease reported	no disease reported	not specified	healthy	Urban	amitryptiline	electrospray ionization (positive)	not specified	not collected	impact HD|MS:1002667	9606|Homo sapiens	not specified	swabs, moist (50% EtOH)	ethanol-water (1:1)	animal	tissue	volunteer80	Right	skin of manus	UBERON:0001519	MSV000080030_volunteer80	2017	0	0	0	0	0	0	0	0	0	0	0	0	0	0	0	0	0	0	0	0	0
f.MSV000080030/ccms_peak/Forensic_study_80_volunteers/Forensic_Hands_mzXML/Forensic_Hands_plate_6_mzXML/Sample/P6_GG12v80_Pinky_GG12_01_23850.mzXML	MSV000080030	not collected	not collected	reverse phase (C18)	not applicable	United States of America	no disease reported	no disease reported	not specified	healthy	Urban	amitryptiline	electrospray ionization (positive)	not specified	not collected	impact HD|MS:1002667	9606|Homo sapiens	not specified	swabs, moist (50% EtOH)	ethanol-water (1:1)	animal	tissue	volunteer80	Right	skin of manus	UBERON:0001519	MSV000080030_volunteer80	2017	0	0	0	0	0	0	0	0	0	0	0	0	0	0	0	0	0	0	0	0	0
f.MSV000080030/ccms_peak/Forensic_study_80_volunteers/Forensic_Hands_mzXML/Forensic_Hands_plate_6_mzXML/Sample/P6_GG7v80_Palm_GG7_01_23845.mzXML	MSV000080030	not collected	not collected	reverse phase (C18)	not applicable	United States of America	no disease reported	no disease reported	not specified	healthy	Urban	amitryptiline	electrospray ionization (positive)	not specified	not collected	impact HD|MS:1002667	9606|Homo sapiens	not specified	swabs, moist (50% EtOH)	ethanol-water (1:1)	animal	tissue	volunteer80	Right	skin of manus	UBERON:0001519	MSV000080030_volunteer80	2017	0	0	0	0	0	0	0	0	0	0	0	0	0	0	0	0	0	0	0	0	0
f.MSV000080030/ccms_peak/Forensic_study_80_volunteers/Forensic_Hands_mzXML/Forensic_Hands_plate_6_mzXML/Sample/P6_GG8v80_Thumb_GG8_01_23846.mzXML	MSV000080030	not collected	not collected	reverse phase (C18)	not applicable	United States of America	no disease reported	no disease reported	not specified	healthy	Urban	amitryptiline	electrospray ionization (positive)	not specified	not collected	impact HD|MS:1002667	9606|Homo sapiens	not specified	swabs, moist (50% EtOH)	ethanol-water (1:1)	animal	tissue	volunteer80	Right	skin of manus	UBERON:0001519	MSV000080030_volunteer80	2017	0	0	0	0	0	0	0	0	0	0	0	0	0	0	0	0	0	0	0	0	0
f.MSV000080030/ccms_peak/Forensic_study_80_volunteers/Forensic_Hands_mzXML/Forensic_Hands_plate_6_mzXML/Sample/P6_GH1v81_Palm_GH1_01_23851.mzXML	MSV000080030	not collected	not collected	reverse phase (C18)	not applicable	United States of America	no disease reported	no disease reported	not specified	healthy	Urban	amitryptiline	electrospray ionization (positive)	not specified	not collected	impact HD|MS:1002667	9606|Homo sapiens	not specified	swabs, moist (50% EtOH)	ethanol-water (1:1)	animal	tissue	volunteer81	Right	skin of manus	UBERON:0001519	MSV000080030_volunteer81	2017	0	0	0	0	0	0	0	0	0	0	0	0	0	0	0	0	0	0	0	0	0
f.MSV000080030/ccms_peak/Forensic_study_80_volunteers/Forensic_Hands_mzXML/Forensic_Hands_plate_6_mzXML/Sample/P6_GH3v81_Index_GH3_01_23853.mzXML	MSV000080030	not collected	not collected	reverse phase (C18)	not applicable	United States of America	no disease reported	no disease reported	not specified	healthy	Urban	amitryptiline	electrospray ionization (positive)	not specified	not collected	impact HD|MS:1002667	9606|Homo sapiens	not specified	swabs, moist (50% EtOH)	ethanol-water (1:1)	animal	tissue	volunteer81	Right	skin of manus	UBERON:0001519	MSV000080030_volunteer81	2017	0	0	0	0	0	0	0	0	0	0	0	0	0	0	0	0	0	0	0	0	0
f.MSV000080030/ccms_peak/Forensic_study_80_volunteers/Forensic_Hands_mzXML/Forensic_Hands_plate_6_mzXML/Sample/P6_GH4v81_Middle_GH4_01_23854.mzXML	MSV000080030	not collected	not collected	reverse phase (C18)	not applicable	United States of America	no disease reported	no disease reported	not specified	healthy	Urban	amitryptiline	electrospray ionization (positive)	not specified	not collected	impact HD|MS:1002667	9606|Homo sapiens	not specified	swabs, moist (50% EtOH)	ethanol-water (1:1)	animal	tissue	volunteer81	Right	skin of manus	UBERON:0001519	MSV000080030_volunteer81	2017	0	0	0	0	0	0	0	0	0	0	0	0	0	0	0	0	0	0	0	0	0
f.MSV000080030/ccms_peak/Forensic_study_80_volunteers/Forensic_Objects_mzXML/Forensic_Objects_plate_B_mzXML/Sample/BA4_v12_Phone_B_BA4_01_22879.mzXML	MSV000080030	not applicable	not applicable	reverse phase (C18)	not applicable	United States of America	not applicable	not applicable	not specified	not applicable	Urban	fluconazole	electrospray ionization (positive)	not specified	not applicable	impact|MS:1002077	not applicable	not specified	swabs, moist (50% EtOH)	ethanol-water (1:1)	inanimate_object	mobile phone	Vol.12	not applicable	not specified	not applicable	MSV000080030_Vol.12	2014	0	0	0	0	0	0	0	0	0	0	0	0	0	0	0	0	0	0	0	0	0
f.MSV000080030/ccms_peak/Forensic_study_80_volunteers/Forensic_Objects_mzXML/Forensic_Objects_plate_B_mzXML/Sample/BA9_v12_Touch_Pad_BA9_01_22882.mzXML	MSV000080030	not applicable	not applicable	reverse phase (C18)	not applicable	United States of America	not applicable	not applicable	not specified	not applicable	Urban	fluconazole	electrospray ionization (positive)	not specified	not applicable	impact|MS:1002077	not applicable	not specified	swabs, moist (50% EtOH)	ethanol-water (1:1)	inanimate_object	computer	Vol.12	not applicable	not specified	not applicable	MSV000080030_Vol.69	2014	0	0	0	0	0	0	0	0	0	0	0	0	0	0	0	0	0	0	0	0	0
f.MSV000080030/ccms_peak/Forensic_study_80_volunteers/Forensic_Objects_mzXML/Forensic_Objects_plate_B_mzXML/Sample/BB11_v14_Wallet_B_BB11_01_22897.mzXML	MSV000080030	not applicable	not applicable	reverse phase (C18)	not applicable	United States of America	not applicable	not applicable	not specified	not applicable	Urban	fluconazole	electrospray ionization (positive)	not specified	not applicable	impact|MS:1002077	not applicable	not specified	swabs, moist (50% EtOH)	ethanol-water (1:1)	inanimate_object	purse_or_wallet	Vol.14	not applicable	not specified	not applicable	MSV000080030_Vol.69	2014	0	0	0	0	0	0	0	0	0	0	0	0	0	0	0	0	0	0	0	0	0
f.MSV000080030/ccms_peak/Forensic_study_80_volunteers/Forensic_Objects_mzXML/Forensic_Objects_plate_B_mzXML/Sample/BB4_v13_Space_Bar_BB4_01_22888.mzXML	MSV000080030	not applicable	not applicable	reverse phase (C18)	not applicable	United States of America	not applicable	not applicable	not specified	not applicable	Urban	fluconazole	electrospray ionization (positive)	not specified	not applicable	impact|MS:1002077	not applicable	not specified	swabs, moist (50% EtOH)	ethanol-water (1:1)	inanimate_object	computer	Vol.13	not applicable	not specified	not applicable	MSV000080030_Vol.79	2014	0	0	0	0	0	0	0	0	0	0	0	0	0	0	0	0	0	0	0	0	0
f.MSV000080030/ccms_peak/Forensic_study_80_volunteers/Forensic_Objects_mzXML/Forensic_Objects_plate_B_mzXML/Sample/BB8_v14_Phone_B_BB8_01_22894.mzXML	MSV000080030	not applicable	not applicable	reverse phase (C18)	not applicable	United States of America	not applicable	not applicable	not specified	not applicable	Urban	fluconazole	electrospray ionization (positive)	not specified	not applicable	impact|MS:1002077	not applicable	not specified	swabs, moist (50% EtOH)	ethanol-water (1:1)	inanimate_object	mobile phone	Vol.14	not applicable	not specified	not applicable	MSV000080030_Vol.14	2014	0	0	0	0	0	0	0	0	0	0	0	0	0	0	0	0	0	0	0	0	0
f.MSV000080030/ccms_peak/Forensic_study_80_volunteers/Forensic_Objects_mzXML/Forensic_Objects_plate_B_mzXML/Sample/BC1_v14_Touch_Pad_BC1_01_22907.mzXML	MSV000080030	not applicable	not applicable	reverse phase (C18)	not applicable	United States of America	not applicable	not applicable	not specified	not applicable	Urban	fluconazole	electrospray ionization (positive)	not specified	not applicable	impact|MS:1002077	not applicable	not specified	swabs, moist (50% EtOH)	ethanol-water (1:1)	inanimate_object	computer	Vol.14	not applicable	not specified	not applicable	MSV000080030_Vol.70	2014	0	0	0	0	0	0	0	0	0	0	0	0	0	0	0	0	0	0	0	0	0
f.MSV000080030/ccms_peak/Forensic_study_80_volunteers/Forensic_Objects_mzXML/Forensic_Objects_plate_B_mzXML/Sample/BD12_v17_Space_Bar_BD12_01_22917.mzXML	MSV000080030	not applicable	not applicable	reverse phase (C18)	not applicable	United States of America	not applicable	not applicable	not specified	not applicable	Urban	fluconazole	electrospray ionization (positive)	not specified	not applicable	impact|MS:1002077	not applicable	not specified	swabs, moist (50% EtOH)	ethanol-water (1:1)	inanimate_object	computer	Vol.17	not applicable	not specified	not applicable	MSV000080030_Vol.81	2014	0	0	0	0	0	0	0	0	0	0	0	0	0	0	0	0	0	0	0	0	0
f.MSV000080030/ccms_peak/Forensic_study_80_volunteers/Forensic_Objects_mzXML/Forensic_Objects_plate_B_mzXML/Sample/BE12_v19_Phone_B_BE12_01_22923.mzXML	MSV000080030	not applicable	not applicable	reverse phase (C18)	not applicable	United States of America	not applicable	not applicable	not specified	not applicable	Urban	fluconazole	electrospray ionization (positive)	not specified	not applicable	impact|MS:1002077	not applicable	not specified	swabs, moist (50% EtOH)	ethanol-water (1:1)	inanimate_object	mobile phone	Vol.19	not applicable	not specified	not applicable	MSV000080030_Vol.19	2014	0	0	0	0	0	0	0	0	0	0	0	0	0	0	0	0	0	0	0	0	0
f.MSV000080030/ccms_peak/Forensic_study_80_volunteers/Forensic_Objects_mzXML/Forensic_Objects_plate_B_mzXML/Sample/BF11_v20_Wallet_B_BF11_01_22940.mzXML	MSV000080030	not applicable	not applicable	reverse phase (C18)	not applicable	United States of America	not applicable	not applicable	not specified	not applicable	Urban	fluconazole	electrospray ionization (positive)	not specified	not applicable	impact|MS:1002077	not applicable	not specified	swabs, moist (50% EtOH)	ethanol-water (1:1)	inanimate_object	purse_or_wallet	Vol.20	not applicable	not specified	not applicable	MSV000080030_Vol.75	2014	0	0	0	0	0	0	0	0	0	0	0	0	0	0	0	0	0	0	0	0	0
f.MSV000080030/ccms_peak/Forensic_study_80_volunteers/Forensic_Objects_mzXML/Forensic_Objects_plate_B_mzXML/Sample/BF8_v20_Phone_B_BF8_01_22937.mzXML	MSV000080030	not applicable	not applicable	reverse phase (C18)	not applicable	United States of America	not applicable	not applicable	not specified	not applicable	Urban	fluconazole	electrospray ionization (positive)	not specified	not applicable	impact|MS:1002077	not applicable	not specified	swabs, moist (50% EtOH)	ethanol-water (1:1)	inanimate_object	mobile phone	Vol.20	not applicable	not specified	not applicable	MSV000080030_Vol.20	2014	0	0	0	0	0	0	0	0	0	0	0	0	0	0	0	0	0	0	0	0	0
f.MSV000080030/ccms_peak/Forensic_study_80_volunteers/Forensic_Objects_mzXML/Forensic_Objects_plate_B_mzXML/Sample/BG1_v20_Touch_Pad_BG1_01_22944.mzXML	MSV000080030	not applicable	not applicable	reverse phase (C18)	not applicable	United States of America	not applicable	not applicable	not specified	not applicable	Urban	fluconazole	electrospray ionization (positive)	not specified	not applicable	impact|MS:1002077	not applicable	not specified	swabs, moist (50% EtOH)	ethanol-water (1:1)	inanimate_object	computer	Vol.20	not applicable	not specified	not applicable	MSV000080030_Vol.75	2014	0	0	0	0	0	0	0	0	0	0	0	0	0	0	0	0	0	0	0	0	0
f.MSV000080030/ccms_peak/Forensic_study_80_volunteers/Forensic_Objects_mzXML/Forensic_Objects_plate_C_mzXML/Sample/CA7_v23_Wallet_B_GA7_01_22971.mzXML	MSV000080030	not applicable	not applicable	reverse phase (C18)	not applicable	United States of America	not applicable	not applicable	not specified	not applicable	Urban	fluconazole	electrospray ionization (positive)	not specified	not applicable	impact|MS:1002077	not applicable	not specified	swabs, moist (50% EtOH)	ethanol-water (1:1)	inanimate_object	purse_or_wallet	Vol.23	not applicable	not specified	not applicable	MSV000080030_Vol.79	2014	0	0	0	0	0	0	0	0	0	0	0	0	0	0	0	0	0	0	0	0	0
f.MSV000080030/ccms_peak/Forensic_study_80_volunteers/Forensic_Objects_mzXML/Forensic_Objects_plate_C_mzXML/Sample/CB7_v25_Phone_F_GB7_01_22984.mzXML	MSV000080030	not applicable	not applicable	reverse phase (C18)	not applicable	United States of America	not applicable	not applicable	not specified	not applicable	Urban	fluconazole	electrospray ionization (positive)	not specified	not applicable	impact|MS:1002077	not applicable	not specified	swabs, moist (50% EtOH)	ethanol-water (1:1)	inanimate_object	mobile phone	Vol.25	not applicable	not specified	not applicable	MSV000080030_Vol.9	2014	0	0	0	0	0	0	0	0	0	0	0	0	0	0	0	0	0	0	0	0	0
f.MSV000080030/ccms_peak/Forensic_study_80_volunteers/Forensic_Objects_mzXML/Forensic_Objects_plate_C_mzXML/Sample/CB8_v25_Phone_B_GB8_01_22983.mzXML	MSV000080030	not applicable	not applicable	reverse phase (C18)	not applicable	United States of America	not applicable	not applicable	not specified	not applicable	Urban	fluconazole	electrospray ionization (positive)	not specified	not applicable	impact|MS:1002077	not applicable	not specified	swabs, moist (50% EtOH)	ethanol-water (1:1)	inanimate_object	mobile phone	Vol.25	not applicable	not specified	not applicable	MSV000080030_Vol.25	2014	0	0	0	0	0	0	0	0	0	0	0	0	0	0	0	0	0	0	0	0	0
f.MSV000080030/ccms_peak/Forensic_study_80_volunteers/Forensic_Objects_mzXML/Forensic_Objects_plate_C_mzXML/Sample/CD1_v27_Wallet_B_GD1_01_22997.mzXML	MSV000080030	not applicable	not applicable	reverse phase (C18)	not applicable	United States of America	not applicable	not applicable	not specified	not applicable	Urban	fluconazole	electrospray ionization (positive)	not specified	not applicable	impact|MS:1002077	not applicable	not specified	swabs, moist (50% EtOH)	ethanol-water (1:1)	inanimate_object	purse_or_wallet	Vol.27	not applicable	not specified	not applicable	MSV000080030_Vol.1	2014	0	0	0	0	0	0	0	0	0	0	0	0	0	0	0	0	0	0	0	0	0
f.MSV000080030/ccms_peak/Forensic_study_80_volunteers/Forensic_Objects_mzXML/Forensic_Objects_plate_C_mzXML/Sample/CE2_v29_Phone_B_GE2_01_23014.mzXML	MSV000080030	not applicable	not applicable	reverse phase (C18)	not applicable	United States of America	not applicable	not applicable	not specified	not applicable	Urban	fluconazole	electrospray ionization (positive)	not specified	not applicable	impact|MS:1002077	not applicable	not specified	swabs, moist (50% EtOH)	ethanol-water (1:1)	inanimate_object	mobile phone	Vol.29	not applicable	not specified	not applicable	MSV000080030_Vol.67	2014	0	0	0	0	0	0	0	0	0	0	0	0	0	0	0	0	0	0	0	0	0
f.MSV000080030/ccms_peak/Forensic_study_80_volunteers/Forensic_Objects_mzXML/Forensic_Objects_plate_C_mzXML/Sample/CF11_v31_Touch_Pad_GF11_01_23024.mzXML	MSV000080030	not applicable	not applicable	reverse phase (C18)	not applicable	United States of America	not applicable	not applicable	not specified	not applicable	Urban	fluconazole	electrospray ionization (positive)	not specified	not applicable	impact|MS:1002077	not applicable	not specified	swabs, moist (50% EtOH)	ethanol-water (1:1)	inanimate_object	computer	Vol.31	not applicable	not specified	not applicable	MSV000080030_Vol.3	2014	0	0	0	0	0	0	0	0	0	0	0	0	0	0	0	0	0	0	0	0	0
f.MSV000080030/ccms_peak/Forensic_study_80_volunteers/Forensic_Objects_mzXML/Forensic_Objects_plate_C_mzXML/Sample/CF7_v31_Key_Metal_GF7_01_23020.mzXML	MSV000080030	not applicable	not applicable	reverse phase (C18)	not applicable	United States of America	not applicable	not applicable	not specified	not applicable	Urban	fluconazole	electrospray ionization (positive)	not specified	not applicable	impact|MS:1002077	not applicable	not specified	swabs, moist (50% EtOH)	ethanol-water (1:1)	inanimate_object	keys	Vol.31	not applicable	not specified	not applicable	MSV000080030_Vol.31	2014	0	0	0	0	0	0	0	0	0	0	0	0	0	0	0	0	0	0	0	0	0
f.MSV000080030/ccms_peak/Forensic_study_80_volunteers/Forensic_Objects_mzXML/Forensic_Objects_plate_D_mzXML/Sample/DA12_v35_Phone_B_BA12_01_23317.mzXML	MSV000080030	not applicable	not applicable	reverse phase (C18)	not applicable	United States of America	not applicable	not applicable	not specified	not applicable	Urban	fluconazole	electrospray ionization (positive)	not specified	not applicable	impact|MS:1002077	not applicable	not specified	swabs, moist (50% EtOH)	ethanol-water (1:1)	inanimate_object	mobile phone	Vol.35	not applicable	not specified	not applicable	MSV000080030_Vol.72	2014	0	0	0	0	0	0	0	0	0	0	0	0	0	0	0	0	0	0	0	0	0
f.MSV000080030/ccms_peak/Forensic_study_80_volunteers/Forensic_Objects_mzXML/Forensic_Objects_plate_D_mzXML/Sample/DC12_v38_Wallet_F_BC12_01_23333.mzXML	MSV000080030	not applicable	not applicable	reverse phase (C18)	not applicable	United States of America	not applicable	not applicable	not specified	not applicable	Urban	fluconazole	electrospray ionization (positive)	not specified	not applicable	impact|MS:1002077	not applicable	not specified	swabs, moist (50% EtOH)	ethanol-water (1:1)	inanimate_object	purse_or_wallet	Vol.38	not applicable	not specified	not applicable	MSV000080030_Vol.17	2014	0	0	0	0	0	0	0	0	0	0	0	0	0	0	0	0	0	0	0	0	0
f.MSV000080030/ccms_peak/Forensic_study_80_volunteers/Forensic_Objects_mzXML/Forensic_Objects_plate_D_mzXML/Sample/DC2_v37_Phone_B_BC2_01_23309.mzXML	MSV000080030	not applicable	not applicable	reverse phase (C18)	not applicable	United States of America	not applicable	not applicable	not specified	not applicable	Urban	fluconazole	electrospray ionization (positive)	not specified	not applicable	impact|MS:1002077	not applicable	not specified	swabs, moist (50% EtOH)	ethanol-water (1:1)	inanimate_object	mobile phone	Vol.37	not applicable	not specified	not applicable	MSV000080030_Vol.76	2014	0	0	0	0	0	0	0	0	0	0	0	0	0	0	0	0	0	0	0	0	0
f.MSV000080030/ccms_peak/Forensic_study_80_volunteers/Forensic_Objects_mzXML/Forensic_Objects_plate_D_mzXML/Sample/DD1_v38_Wallet_B_BD1_01_23335.mzXML	MSV000080030	not applicable	not applicable	reverse phase (C18)	not applicable	United States of America	not applicable	not applicable	not specified	not applicable	Urban	fluconazole	electrospray ionization (positive)	not specified	not applicable	impact|MS:1002077	not applicable	not specified	swabs, moist (50% EtOH)	ethanol-water (1:1)	inanimate_object	purse_or_wallet	Vol.38	not applicable	not specified	not applicable	MSV000080030_Vol.12	2014	0	0	0	0	0	0	0	0	0	0	0	0	0	0	0	0	0	0	0	0	0
f.MSV000080030/ccms_peak/Forensic_study_80_volunteers/Forensic_Objects_mzXML/Forensic_Objects_plate_D_mzXML/Sample/DF6_v42_Phone_B_BF6_01_23341.mzXML	MSV000080030	not applicable	not applicable	reverse phase (C18)	not applicable	United States of America	not applicable	not applicable	not specified	not applicable	Urban	fluconazole	electrospray ionization (positive)	not specified	not applicable	impact|MS:1002077	not applicable	not specified	swabs, moist (50% EtOH)	ethanol-water (1:1)	inanimate_object	mobile phone	Vol.42	not applicable	not specified	not applicable	MSV000080030_Vol.81	2014	0	0	0	0	0	0	0	0	0	0	0	0	0	0	0	0	0	0	0	0	0
f.MSV000080030/ccms_peak/Forensic_study_80_volunteers/Forensic_Objects_mzXML/Forensic_Objects_plate_D_mzXML/Sample/DG2_v43_Phone_B_BG2_01_23278.mzXML	MSV000080030	not applicable	not applicable	reverse phase (C18)	not applicable	United States of America	not applicable	not applicable	not specified	not applicable	Urban	fluconazole	electrospray ionization (positive)	not specified	not applicable	impact|MS:1002077	not applicable	not specified	swabs, moist (50% EtOH)	ethanol-water (1:1)	inanimate_object	mobile phone	Vol.43	not applicable	not specified	not applicable	MSV000080030_Vol.3	2014	0	0	0	0	0	0	0	0	0	0	0	0	0	0	0	0	0	0	0	0	0
f.MSV000080030/ccms_peak/Forensic_study_80_volunteers/Forensic_Objects_mzXML/Forensic_Objects_plate_E_mzXML/Sample/EF7_v54_Wallet_F_GF7_01_23430.mzXML	MSV000080030	not applicable	not applicable	reverse phase (C18)	not applicable	United States of America	not applicable	not applicable	not specified	not applicable	Urban	fluconazole	electrospray ionization (positive)	not specified	not applicable	impact|MS:1002077	not applicable	not specified	swabs, moist (50% EtOH)	ethanol-water (1:1)	inanimate_object	purse_or_wallet	Vol.54	not applicable	not specified	not applicable	MSV000080030_Vol.33	2014	0	0	0	0	0	0	0	0	0	0	0	0	0	0	0	0	0	0	0	0	0
f.MSV000080030/ccms_peak/Forensic_study_80_volunteers/Forensic_Objects_mzXML/Forensic_Objects_plate_E_mzXML/Sample/EF8_v54_Wallet_B_GF8_01_23431.mzXML	MSV000080030	not applicable	not applicable	reverse phase (C18)	not applicable	United States of America	not applicable	not applicable	not specified	not applicable	Urban	fluconazole	electrospray ionization (positive)	not specified	not applicable	impact|MS:1002077	not applicable	not specified	swabs, moist (50% EtOH)	ethanol-water (1:1)	inanimate_object	purse_or_wallet	Vol.54	not applicable	not specified	not applicable	MSV000080030_Vol.31	2014	0	0	0	0	0	0	0	0	0	0	0	0	0	0	0	0	0	0	0	0	0
f.MSV000080030/ccms_peak/Forensic_study_80_volunteers/Forensic_Objects_mzXML/Forensic_Objects_plate_E_mzXML/Sample/EH8_v57_Wallet_B_GH8_01_23450.mzXML	MSV000080030	not applicable	not applicable	reverse phase (C18)	not applicable	United States of America	not applicable	not applicable	not specified	not applicable	Urban	fluconazole	electrospray ionization (positive)	not specified	not applicable	impact|MS:1002077	not applicable	not specified	swabs, moist (50% EtOH)	ethanol-water (1:1)	inanimate_object	purse_or_wallet	Vol.57	not applicable	not specified	not applicable	MSV000080030_Vol.32	2014	0	0	0	0	0	0	0	0	0	0	0	0	0	0	0	0	0	0	0	0	0
f.MSV000080030/ccms_peak/Forensic_study_80_volunteers/Forensic_Objects_mzXML/Forensic_Objects_plate_F_mzXML/Sample/FB8_v60_Phone_B_BB8_01_23071.mzXML	MSV000080030	not applicable	not applicable	reverse phase (C18)	not applicable	United States of America	not applicable	not applicable	not specified	not applicable	Urban	fluconazole	electrospray ionization (positive)	not specified	not applicable	impact|MS:1002077	not applicable	not specified	swabs, moist (50% EtOH)	ethanol-water (1:1)	inanimate_object	mobile phone	Vol.60	not applicable	not specified	not applicable	MSV000080030_Vol.18	2014	0	0	0	0	0	0	0	0	0	0	0	0	0	0	0	0	0	0	0	0	0
f.MSV000080030/ccms_peak/Forensic_study_80_volunteers/Forensic_Objects_mzXML/Forensic_Objects_plate_F_mzXML/Sample/FC7_v61_Wallet_F_BC7_01_23085.mzXML	MSV000080030	not applicable	not applicable	reverse phase (C18)	not applicable	United States of America	not applicable	not applicable	not specified	not applicable	Urban	fluconazole	electrospray ionization (positive)	not specified	not applicable	impact|MS:1002077	not applicable	not specified	swabs, moist (50% EtOH)	ethanol-water (1:1)	inanimate_object	purse_or_wallet	Vol.61	not applicable	not specified	not applicable	MSV000080030_Vol.39	2014	0	0	0	0	0	0	0	0	0	0	0	0	0	0	0	0	0	0	0	0	0
f.MSV000080030/ccms_peak/Forensic_study_80_volunteers/Forensic_Objects_mzXML/Forensic_Objects_plate_F_mzXML/Sample/FC8_v61_Wallet_B_BC8_01_23086.mzXML	MSV000080030	not applicable	not applicable	reverse phase (C18)	not applicable	United States of America	not applicable	not applicable	not specified	not applicable	Urban	fluconazole	electrospray ionization (positive)	not specified	not applicable	impact|MS:1002077	not applicable	not specified	swabs, moist (50% EtOH)	ethanol-water (1:1)	inanimate_object	purse_or_wallet	Vol.61	not applicable	not specified	not applicable	MSV000080030_Vol.36	2014	0	0	0	0	0	0	0	0	0	0	0	0	0	0	0	0	0	0	0	0	0
f.MSV000080030/ccms_peak/Forensic_study_80_volunteers/Forensic_Objects_mzXML/Forensic_Objects_plate_F_mzXML/Sample/FH7_v69_Key_BH7_01_23141.mzXML	MSV000080030	not applicable	not applicable	reverse phase (C18)	not applicable	United States of America	not applicable	not applicable	not specified	not applicable	Urban	fluconazole	electrospray ionization (positive)	not specified	not applicable	impact|MS:1002077	not applicable	not specified	swabs, moist (50% EtOH)	ethanol-water (1:1)	inanimate_object	keys	Vol.69	not applicable	not specified	not applicable	MSV000080030_Vol.69	2014	0	0	0	0	0	0	0	0	0	0	0	0	0	0	0	0	0	0	0	0	0
f.MSV000080030/ccms_peak/Forensic_study_80_volunteers/Forensic_Objects_mzXML/Forensic_Objects_plate_G_mzXML/Sample/GC12_v74_Phone_B_GC12_01_23164.mzXML	MSV000080030	not applicable	not applicable	reverse phase (C18)	not applicable	United States of America	not applicable	not applicable	not specified	not applicable	Urban	fluconazole	electrospray ionization (positive)	not specified	not applicable	impact|MS:1002077	not applicable	not specified	swabs, moist (50% EtOH)	ethanol-water (1:1)	inanimate_object	mobile phone	Vol.74	not applicable	not specified	not applicable	MSV000080030_Vol.33	2014	0	0	0	0	0	0	0	0	0	0	0	0	0	0	0	0	0	0	0	0	0
f.MSV000080030/ccms_peak/Forensic_study_80_volunteers/Forensic_Objects_mzXML/Forensic_Objects_plate_G_mzXML/Sample/GF2_v77_Wallet_F_GB2_01_23215.mzXML	MSV000080030	not applicable	not applicable	reverse phase (C18)	not applicable	United States of America	not applicable	not applicable	not specified	not applicable	Urban	fluconazole	electrospray ionization (positive)	not specified	not applicable	impact|MS:1002077	not applicable	not specified	swabs, moist (50% EtOH)	ethanol-water (1:1)	inanimate_object	purse_or_wallet	Vol.77	not applicable	not specified	not applicable	MSV000080030_Vol.57	2014	0	0	0	0	0	0	0	0	0	0	0	0	0	0	0	0	0	0	0	0	0
f.MSV000080030/ccms_peak/Forensic_study_80_volunteers/Forensic_Objects_mzXML/Forensic_Objects_plate_G_mzXML/Sample/GG5_v79_Wallet_B_GG5_01_23230.mzXML	MSV000080030	not applicable	not applicable	reverse phase (C18)	not applicable	United States of America	not applicable	not applicable	not specified	not applicable	Urban	fluconazole	electrospray ionization (positive)	not specified	not applicable	impact|MS:1002077	not applicable	not specified	swabs, moist (50% EtOH)	ethanol-water (1:1)	inanimate_object	purse_or_wallet	Vol.79	not applicable	not specified	not applicable	MSV000080030_Vol.56	2014	0	0	0	0	0	0	0	0	0	0	0	0	0	0	0	0	0	0	0	0	0
f.MSV000080673/ccms_peak/2017.AmericanGut3K.mzXMLfiles/Samples/000010069_RE3_01_6386.mzML	MSV000080673	68	female	reverse phase (C18)	no disease reported	United States of America	disease NOS	disease NOS	193	unhealthy (NOS)	Urban	sulfamethizole;sulfachloropyridazine	electrospray ionization (positive)	0	Later Adulthood (>65 yrs)	impact HD|MS:1002667	9606|Homo sapiens	not specified	swabs, dry	ethanol-water (9:1)	animal	biofluid	10069	not applicable	feces	UBERON:0001988	MSV000080673_10069	2017	0	0	0	0	0	0	0	0	0	0	0	0	0	0	0	0	0	0	0	0	0
f.MSV000080673/ccms_peak/2017.AmericanGut3K.mzXMLfiles/Samples/000030170_RE12_01_6617.mzML	MSV000080673	not collected	male	reverse phase (C18)	no disease reported	United Kingdom	disease NOS	disease NOS	76.5	unhealthy (NOS)	Urban	sulfamethizole;sulfachloropyridazine	electrospray ionization (positive)	51.2|-0.8	not collected	impact HD|MS:1002667	9606|Homo sapiens	2015-09-16 15:00:00	swabs, dry	ethanol-water (9:1)	animal	biofluid	30170	not applicable	feces	UBERON:0001988	MSV000080673_30170	2017	0	0	0	0	0	0	0	0	0	0	0	0	0	0	0	0	0	0	0	0	0
f.MSV000080673/ccms_peak/2017.AmericanGut3K.mzXMLfiles/Samples/000030454_RD12_01_6604.mzML	MSV000080673	47	female	reverse phase (C18)	no disease reported	United Kingdom	disease NOS	disease NOS	23.8	unhealthy (NOS)	Urban	sulfamethizole;sulfachloropyridazine	electrospray ionization (positive)	51.5|0	Middle Adulthood (45 yrs < x <= 65 yrs)	impact HD|MS:1002667	9606|Homo sapiens	2015-10-05 06:30:00	swabs, dry	ethanol-water (9:1)	animal	biofluid	30454	not applicable	feces	UBERON:0001988	MSV000080673_30454	2017	0	0	0	0	0	0	0	0	0	0	0	0	0	0	0	0	0	0	0	0	0
f.MSV000080918/ccms_peak/Steatohepatitis progresses to cancer via immunosuppression of HCC directed CD8+ T cells/SS10_RA10_01_7316.mzML	MSV000080918	0.517837	male	reverse phase (C18)	DOID:5082	United States of America	obesity	no DOID avaliable	not specified	chronic illness	not applicable	sulfadimethoxine	electrospray ionization (positive)	not specified	Infancy (<2 yrs)	impact HD|MS:1002667	10088|Mus	not specified	solid material, frozen	ethanol-water (9:1)	animal	biofluid	SS10	not applicable	feces	UBERON:0001988	MSV000080918_SS10	2017	0	0	0	0	0	0	0	0	0	0	0	0	0	0	0	0	0	0	0	0	0
f.MSV000080918/ccms_peak/Steatohepatitis progresses to cancer via immunosuppression of HCC directed CD8+ T cells/SS110_RB5_01_7435.mzML	MSV000080918	0.863061	male	reverse phase (C18)	DOID:5082	United States of America	obesity	no DOID avaliable	not specified	chronic illness	not applicable	sulfadimethoxine	electrospray ionization (positive)	not specified	Infancy (<2 yrs)	impact HD|MS:1002667	10088|Mus	not specified	solid material, frozen	ethanol-water (9:1)	animal	biofluid	SS110	not applicable	feces	UBERON:0001988	MSV000080918_SS110	2017	0	0	0	0	0	0	0	0	0	0	0	0	0	0	0	0	0	0	0	0	0
f.MSV000080918/ccms_peak/Steatohepatitis progresses to cancer via immunosuppression of HCC directed CD8+ T cells/SS111_RB6_01_7436.mzML	MSV000080918	0.863061	male	reverse phase (C18)	DOID:5082	United States of America	obesity	no DOID avaliable	not specified	chronic illness	not applicable	sulfadimethoxine	electrospray ionization (positive)	not specified	Infancy (<2 yrs)	impact HD|MS:1002667	10088|Mus	not specified	solid material, frozen	ethanol-water (9:1)	animal	biofluid	SS111	not applicable	feces	UBERON:0001988	MSV000080918_SS111	2017	0	0	0	0	0	0	0	0	0	0	0	0	0	0	0	0	0	0	0	0	0
f.MSV000080918/ccms_peak/Steatohepatitis progresses to cancer via immunosuppression of HCC directed CD8+ T cells/SS113_RB8_01_7438.mzML	MSV000080918	0.863061	male	reverse phase (C18)	DOID:5082	United States of America	obesity	no DOID avaliable	not specified	chronic illness	not applicable	sulfadimethoxine	electrospray ionization (positive)	not specified	Infancy (<2 yrs)	impact HD|MS:1002667	10088|Mus	not specified	solid material, frozen	ethanol-water (9:1)	animal	biofluid	SS113	not applicable	feces	UBERON:0001988	MSV000080918_SS113	2017	0	0	0	0	0	0	0	0	0	0	0	0	0	0	0	0	0	0	0	0	0
f.MSV000080918/ccms_peak/Steatohepatitis progresses to cancer via immunosuppression of HCC directed CD8+ T cells/SS114_RB9_01_7439.mzML	MSV000080918	0.843882	male	reverse phase (C18)	DOID:5082	United States of America	obesity	no DOID avaliable	not specified	chronic illness	not applicable	sulfadimethoxine	electrospray ionization (positive)	not specified	Infancy (<2 yrs)	impact HD|MS:1002667	10088|Mus	not specified	solid material, frozen	ethanol-water (9:1)	animal	biofluid	SS114	not applicable	feces	UBERON:0001988	MSV000080918_SS114	2017	0	0	0	0	0	0	0	0	0	0	0	0	0	0	0	0	0	0	0	0	0
f.MSV000080918/ccms_peak/Steatohepatitis progresses to cancer via immunosuppression of HCC directed CD8+ T cells/SS115_RB10_01_7440.mzML	MSV000080918	0.843882	male	reverse phase (C18)	DOID:5082	United States of America	obesity	no DOID avaliable	not specified	chronic illness	not applicable	sulfadimethoxine	electrospray ionization (positive)	not specified	Infancy (<2 yrs)	impact HD|MS:1002667	10088|Mus	not specified	solid material, frozen	ethanol-water (9:1)	animal	biofluid	SS115	not applicable	feces	UBERON:0001988	MSV000080918_SS115	2017	0	0	0	0	0	0	0	0	0	0	0	0	0	0	0	0	0	0	0	0	0
f.MSV000080918/ccms_peak/Steatohepatitis progresses to cancer via immunosuppression of HCC directed CD8+ T cells/SS116_RB11_01_7441.mzML	MSV000080918	0.863061	male	reverse phase (C18)	DOID:5082	United States of America	obesity	no DOID avaliable	not specified	chronic illness	not applicable	sulfadimethoxine	electrospray ionization (positive)	not specified	Infancy (<2 yrs)	impact HD|MS:1002667	10088|Mus	not specified	solid material, frozen	ethanol-water (9:1)	animal	biofluid	SS116	not applicable	feces	UBERON:0001988	MSV000080918_SS116	2017	0	0	0	0	0	0	0	0	0	0	0	0	0	0	0	0	0	0	0	0	0
f.MSV000080918/ccms_peak/Steatohepatitis progresses to cancer via immunosuppression of HCC directed CD8+ T cells/SS118_RC1_01_7444.mzML	MSV000080918	0.863061	male	reverse phase (C18)	DOID:5082	United States of America	obesity	no DOID avaliable	not specified	chronic illness	not applicable	sulfadimethoxine	electrospray ionization (positive)	not specified	Infancy (<2 yrs)	impact HD|MS:1002667	10088|Mus	not specified	solid material, frozen	ethanol-water (9:1)	animal	biofluid	SS118	not applicable	feces	UBERON:0001988	MSV000080918_SS118	2017	0	0	0	0	0	0	0	0	0	0	0	0	0	0	0	0	0	0	0	0	0
f.MSV000080918/ccms_peak/Steatohepatitis progresses to cancer via immunosuppression of HCC directed CD8+ T cells/SS119_RC2_01_7445.mzML	MSV000080918	0.863061	male	reverse phase (C18)	DOID:5082	United States of America	obesity	no DOID avaliable	not specified	chronic illness	not applicable	sulfadimethoxine	electrospray ionization (positive)	not specified	Infancy (<2 yrs)	impact HD|MS:1002667	10088|Mus	not specified	solid material, frozen	ethanol-water (9:1)	animal	biofluid	SS119	not applicable	feces	UBERON:0001988	MSV000080918_SS119	2017	0	0	0	0	0	0	0	0	0	0	0	0	0	0	0	0	0	0	0	0	0
f.MSV000080918/ccms_peak/Steatohepatitis progresses to cancer via immunosuppression of HCC directed CD8+ T cells/SS125_RC8_01_7451.mzML	MSV000080918	0.958957	male	reverse phase (C18)	DOID:5082	United States of America	obesity	no DOID avaliable	not specified	chronic illness	not applicable	sulfadimethoxine	electrospray ionization (positive)	not specified	Infancy (<2 yrs)	impact HD|MS:1002667	10088|Mus	not specified	solid material, frozen	ethanol-water (9:1)	animal	biofluid	SS125	not applicable	feces	UBERON:0001988	MSV000080918_SS125	2017	0	0	0	0	0	0	0	0	0	0	0	0	0	0	0	0	0	0	0	0	0
f.MSV000080918/ccms_peak/Steatohepatitis progresses to cancer via immunosuppression of HCC directed CD8+ T cells/SS126_RC9_01_7452.mzML	MSV000080918	0.939778	male	reverse phase (C18)	DOID:5082	United States of America	obesity	no DOID avaliable	not specified	chronic illness	not applicable	sulfadimethoxine	electrospray ionization (positive)	not specified	Infancy (<2 yrs)	impact HD|MS:1002667	10088|Mus	not specified	solid material, frozen	ethanol-water (9:1)	animal	biofluid	SS126	not applicable	feces	UBERON:0001988	MSV000080918_SS126	2017	0	0	0	0	0	0	0	0	0	0	0	0	0	0	0	0	0	0	0	0	0
f.MSV000080918/ccms_peak/Steatohepatitis progresses to cancer via immunosuppression of HCC directed CD8+ T cells/SS127_RC10_01_7453.mzML	MSV000080918	0.939778	male	reverse phase (C18)	DOID:5082	United States of America	obesity	no DOID avaliable	not specified	chronic illness	not applicable	sulfadimethoxine	electrospray ionization (positive)	not specified	Infancy (<2 yrs)	impact HD|MS:1002667	10088|Mus	not specified	solid material, frozen	ethanol-water (9:1)	animal	biofluid	SS127	not applicable	feces	UBERON:0001988	MSV000080918_SS127	2017	0	0	0	0	0	0	0	0	0	0	0	0	0	0	0	0	0	0	0	0	0
f.MSV000080918/ccms_peak/Steatohepatitis progresses to cancer via immunosuppression of HCC directed CD8+ T cells/SS128_RC11_01_7454.mzML	MSV000080918	0.939778	male	reverse phase (C18)	DOID:5082	United States of America	obesity	no DOID avaliable	not specified	chronic illness	not applicable	sulfadimethoxine	electrospray ionization (positive)	not specified	Infancy (<2 yrs)	impact HD|MS:1002667	10088|Mus	not specified	solid material, frozen	ethanol-water (9:1)	animal	biofluid	SS128	not applicable	feces	UBERON:0001988	MSV000080918_SS128	2017	0	0	0	0	0	0	0	0	0	0	0	0	0	0	0	0	0	0	0	0	0
f.MSV000080918/ccms_peak/Steatohepatitis progresses to cancer via immunosuppression of HCC directed CD8+ T cells/SS131_RD2_01_7458.mzML	MSV000080918	0.920598	male	reverse phase (C18)	DOID:5082	United States of America	obesity	no DOID avaliable	not specified	chronic illness	not applicable	sulfadimethoxine	electrospray ionization (positive)	not specified	Infancy (<2 yrs)	impact HD|MS:1002667	10088|Mus	not specified	solid material, frozen	ethanol-water (9:1)	animal	biofluid	SS131	not applicable	feces	UBERON:0001988	MSV000080918_SS131	2017	0	0	0	0	0	0	0	0	0	0	0	0	0	0	0	0	0	0	0	0	0
f.MSV000080918/ccms_peak/Steatohepatitis progresses to cancer via immunosuppression of HCC directed CD8+ T cells/SS132_RD3_01_7459.mzML	MSV000080918	0.920598	male	reverse phase (C18)	DOID:5082	United States of America	obesity	no DOID avaliable	not specified	chronic illness	not applicable	sulfadimethoxine	electrospray ionization (positive)	not specified	Infancy (<2 yrs)	impact HD|MS:1002667	10088|Mus	not specified	solid material, frozen	ethanol-water (9:1)	animal	biofluid	SS132	not applicable	feces	UBERON:0001988	MSV000080918_SS132	2017	0	0	0	0	0	0	0	0	0	0	0	0	0	0	0	0	0	0	0	0	0
f.MSV000080918/ccms_peak/Steatohepatitis progresses to cancer via immunosuppression of HCC directed CD8+ T cells/SS135_RD6_01_7462.mzML	MSV000080918	0.958957	male	reverse phase (C18)	DOID:5082	United States of America	obesity	no DOID avaliable	not specified	chronic illness	not applicable	sulfadimethoxine	electrospray ionization (positive)	not specified	Infancy (<2 yrs)	impact HD|MS:1002667	10088|Mus	not specified	solid material, frozen	ethanol-water (9:1)	animal	biofluid	SS135	not applicable	feces	UBERON:0001988	MSV000080918_SS135	2017	0	0	0	0	0	0	0	0	0	0	0	0	0	0	0	0	0	0	0	0	0
f.MSV000080918/ccms_peak/Steatohepatitis progresses to cancer via immunosuppression of HCC directed CD8+ T cells/SS136_RD7_01_7463.mzML	MSV000080918	0.958957	male	reverse phase (C18)	DOID:5082	United States of America	obesity	no DOID avaliable	not specified	chronic illness	not applicable	sulfadimethoxine	electrospray ionization (positive)	not specified	Infancy (<2 yrs)	impact HD|MS:1002667	10088|Mus	not specified	solid material, frozen	ethanol-water (9:1)	animal	biofluid	SS136	not applicable	feces	UBERON:0001988	MSV000080918_SS136	2017	0	0	0	0	0	0	0	0	0	0	0	0	0	0	0	0	0	0	0	0	0
f.MSV000080918/ccms_peak/Steatohepatitis progresses to cancer via immunosuppression of HCC directed CD8+ T cells/SS137_RD8_01_7464.mzML	MSV000080918	0.920598	male	reverse phase (C18)	DOID:5082	United States of America	obesity	no DOID avaliable	not specified	chronic illness	not applicable	sulfadimethoxine	electrospray ionization (positive)	not specified	Infancy (<2 yrs)	impact HD|MS:1002667	10088|Mus	not specified	solid material, frozen	ethanol-water (9:1)	animal	biofluid	SS137	not applicable	feces	UBERON:0001988	MSV000080918_SS137	2017	0	0	0	0	0	0	0	0	0	0	0	0	0	0	0	0	0	0	0	0	0
f.MSV000080918/ccms_peak/Steatohepatitis progresses to cancer via immunosuppression of HCC directed CD8+ T cells/SS139_RD10_01_7466.mzML	MSV000080918	0.958957	male	reverse phase (C18)	DOID:5082	United States of America	obesity	no DOID avaliable	not specified	chronic illness	not applicable	sulfadimethoxine	electrospray ionization (positive)	not specified	Infancy (<2 yrs)	impact HD|MS:1002667	10088|Mus	not specified	solid material, frozen	ethanol-water (9:1)	animal	biofluid	SS139	not applicable	feces	UBERON:0001988	MSV000080918_SS139	2017	0	0	0	0	0	0	0	0	0	0	0	0	0	0	0	0	0	0	0	0	0
f.MSV000080918/ccms_peak/Steatohepatitis progresses to cancer via immunosuppression of HCC directed CD8+ T cells/SS13_RB1_01_7320.mzML	MSV000080918	0.479478	male	reverse phase (C18)	DOID:5082	United States of America	obesity	no DOID avaliable	not specified	chronic illness	not applicable	sulfadimethoxine	electrospray ionization (positive)	not specified	Infancy (<2 yrs)	impact HD|MS:1002667	10088|Mus	not specified	solid material, frozen	ethanol-water (9:1)	animal	biofluid	SS13	not applicable	feces	UBERON:0001988	MSV000080918_SS13	2017	0	0	0	0	0	0	0	0	0	0	0	0	0	0	0	0	0	0	0	0	0
f.MSV000080918/ccms_peak/Steatohepatitis progresses to cancer via immunosuppression of HCC directed CD8+ T cells/SS144_RE3_01_7472.mzML	MSV000080918	0.537016	male	reverse phase (C18)	DOID:5082	United States of America	obesity	no DOID avaliable	not specified	chronic illness	not applicable	sulfadimethoxine	electrospray ionization (positive)	not specified	Infancy (<2 yrs)	impact HD|MS:1002667	10088|Mus	not specified	solid material, frozen	ethanol-water (9:1)	animal	biofluid	SS144	not applicable	feces	UBERON:0001988	MSV000080918_SS144	2017	0	0	0	0	0	0	0	0	0	0	0	0	0	0	0	0	0	0	0	0	0
f.MSV000080918/ccms_peak/Steatohepatitis progresses to cancer via immunosuppression of HCC directed CD8+ T cells/SS145_RE4_01_7473.mzML	MSV000080918	0.517837	male	reverse phase (C18)	DOID:5082	United States of America	obesity	no DOID avaliable	not specified	chronic illness	not applicable	sulfadimethoxine	electrospray ionization (positive)	not specified	Infancy (<2 yrs)	impact HD|MS:1002667	10088|Mus	not specified	solid material, frozen	ethanol-water (9:1)	animal	biofluid	SS145	not applicable	feces	UBERON:0001988	MSV000080918_SS145	2017	0	0	0	0	0	0	0	0	0	0	0	0	0	0	0	0	0	0	0	0	0
f.MSV000080918/ccms_peak/Steatohepatitis progresses to cancer via immunosuppression of HCC directed CD8+ T cells/SS156_RF3_01_7488.mzML	MSV000080918	0.863061	male	reverse phase (C18)	DOID:5082	United States of America	obesity	no DOID avaliable	not specified	chronic illness	not applicable	sulfadimethoxine	electrospray ionization (positive)	not specified	Infancy (<2 yrs)	impact HD|MS:1002667	10088|Mus	not specified	solid material, frozen	ethanol-water (9:1)	animal	biofluid	SS156	not applicable	feces	UBERON:0001988	MSV000080918_SS156	2017	0	0	0	0	0	0	0	0	0	0	0	0	0	0	0	0	0	0	0	0	0
f.MSV000080918/ccms_peak/Steatohepatitis progresses to cancer via immunosuppression of HCC directed CD8+ T cells/SS157_RF4_01_7489.mzML	MSV000080918	0.863061	male	reverse phase (C18)	DOID:5082	United States of America	obesity	no DOID avaliable	not specified	chronic illness	not applicable	sulfadimethoxine	electrospray ionization (positive)	not specified	Infancy (<2 yrs)	impact HD|MS:1002667	10088|Mus	not specified	solid material, frozen	ethanol-water (9:1)	animal	biofluid	SS157	not applicable	feces	UBERON:0001988	MSV000080918_SS157	2017	0	0	0	0	0	0	0	0	0	0	0	0	0	0	0	0	0	0	0	0	0
f.MSV000080918/ccms_peak/Steatohepatitis progresses to cancer via immunosuppression of HCC directed CD8+ T cells/SS158_RF5_01_7490.mzML	MSV000080918	0.863061	male	reverse phase (C18)	DOID:5082	United States of America	obesity	no DOID avaliable	not specified	chronic illness	not applicable	sulfadimethoxine	electrospray ionization (positive)	not specified	Infancy (<2 yrs)	impact HD|MS:1002667	10088|Mus	not specified	solid material, frozen	ethanol-water (9:1)	animal	biofluid	SS158	not applicable	feces	UBERON:0001988	MSV000080918_SS158	2017	0	0	0	0	0	0	0	0	0	0	0	0	0	0	0	0	0	0	0	0	0
f.MSV000080918/ccms_peak/Steatohepatitis progresses to cancer via immunosuppression of HCC directed CD8+ T cells/SS159_RF6_01_7491.mzML	MSV000080918	0.863061	male	reverse phase (C18)	DOID:5082	United States of America	obesity	no DOID avaliable	not specified	chronic illness	not applicable	sulfadimethoxine	electrospray ionization (positive)	not specified	Infancy (<2 yrs)	impact HD|MS:1002667	10088|Mus	not specified	solid material, frozen	ethanol-water (9:1)	animal	biofluid	SS159	not applicable	feces	UBERON:0001988	MSV000080918_SS159	2017	0	0	0	0	0	0	0	0	0	0	0	0	0	0	0	0	0	0	0	0	0
f.MSV000080918/ccms_peak/Steatohepatitis progresses to cancer via immunosuppression of HCC directed CD8+ T cells/SS160_RF7_01_7492.mzML	MSV000080918	0.863061	male	reverse phase (C18)	DOID:5082	United States of America	obesity	no DOID avaliable	not specified	chronic illness	not applicable	sulfadimethoxine	electrospray ionization (positive)	not specified	Infancy (<2 yrs)	impact HD|MS:1002667	10088|Mus	not specified	solid material, frozen	ethanol-water (9:1)	animal	biofluid	SS160	not applicable	feces	UBERON:0001988	MSV000080918_SS160	2017	0	0	0	0	0	0	0	0	0	0	0	0	0	0	0	0	0	0	0	0	0
f.MSV000080918/ccms_peak/Steatohepatitis progresses to cancer via immunosuppression of HCC directed CD8+ T cells/SS161_RF8_01_7493.mzML	MSV000080918	0.863061	male	reverse phase (C18)	DOID:5082	United States of America	obesity	no DOID avaliable	not specified	chronic illness	not applicable	sulfadimethoxine	electrospray ionization (positive)	not specified	Infancy (<2 yrs)	impact HD|MS:1002667	10088|Mus	not specified	solid material, frozen	ethanol-water (9:1)	animal	biofluid	SS161	not applicable	feces	UBERON:0001988	MSV000080918_SS161	2017	0	0	0	0	0	0	0	0	0	0	0	0	0	0	0	0	0	0	0	0	0
f.MSV000080918/ccms_peak/Steatohepatitis progresses to cancer via immunosuppression of HCC directed CD8+ T cells/SS164_RF11_01_7496.mzML	MSV000080918	0.863061	male	reverse phase (C18)	DOID:5082	United States of America	obesity	no DOID avaliable	not specified	chronic illness	not applicable	sulfadimethoxine	electrospray ionization (positive)	not specified	Infancy (<2 yrs)	impact HD|MS:1002667	10088|Mus	not specified	solid material, frozen	ethanol-water (9:1)	animal	biofluid	SS164	not applicable	feces	UBERON:0001988	MSV000080918_SS164	2017	0	0	0	0	0	0	0	0	0	0	0	0	0	0	0	0	0	0	0	0	0
f.MSV000080918/ccms_peak/Steatohepatitis progresses to cancer via immunosuppression of HCC directed CD8+ T cells/SS166_RG1_01_7499.mzML	MSV000080918	0.958957	male	reverse phase (C18)	DOID:5082	United States of America	obesity	no DOID avaliable	not specified	chronic illness	not applicable	sulfadimethoxine	electrospray ionization (positive)	not specified	Infancy (<2 yrs)	impact HD|MS:1002667	10088|Mus	not specified	solid material, frozen	ethanol-water (9:1)	animal	biofluid	SS166	not applicable	feces	UBERON:0001988	MSV000080918_SS166	2017	0	0	0	0	0	0	0	0	0	0	0	0	0	0	0	0	0	0	0	0	0
f.MSV000080918/ccms_peak/Steatohepatitis progresses to cancer via immunosuppression of HCC directed CD8+ T cells/SS168_RG3_01_7501.mzML	MSV000080918	0.958957	male	reverse phase (C18)	DOID:5082	United States of America	obesity	no DOID avaliable	not specified	chronic illness	not applicable	sulfadimethoxine	electrospray ionization (positive)	not specified	Infancy (<2 yrs)	impact HD|MS:1002667	10088|Mus	not specified	solid material, frozen	ethanol-water (9:1)	animal	biofluid	SS168	not applicable	feces	UBERON:0001988	MSV000080918_SS168	2017	0	0	0	0	0	0	0	0	0	0	0	0	0	0	0	0	0	0	0	0	0
f.MSV000080918/ccms_peak/Steatohepatitis progresses to cancer via immunosuppression of HCC directed CD8+ T cells/SS170_RG5_01_7503.mzML	MSV000080918	0.939778	male	reverse phase (C18)	DOID:5082	United States of America	obesity	no DOID avaliable	not specified	chronic illness	not applicable	sulfadimethoxine	electrospray ionization (positive)	not specified	Infancy (<2 yrs)	impact HD|MS:1002667	10088|Mus	not specified	solid material, frozen	ethanol-water (9:1)	animal	biofluid	SS170	not applicable	feces	UBERON:0001988	MSV000080918_SS170	2017	0	0	0	0	0	0	0	0	0	0	0	0	0	0	0	0	0	0	0	0	0
f.MSV000080918/ccms_peak/Steatohepatitis progresses to cancer via immunosuppression of HCC directed CD8+ T cells/SS171_RG6_01_7504.mzML	MSV000080918	0.939778	male	reverse phase (C18)	DOID:5082	United States of America	obesity	no DOID avaliable	not specified	chronic illness	not applicable	sulfadimethoxine	electrospray ionization (positive)	not specified	Infancy (<2 yrs)	impact HD|MS:1002667	10088|Mus	not specified	solid material, frozen	ethanol-water (9:1)	animal	biofluid	SS171	not applicable	feces	UBERON:0001988	MSV000080918_SS171	2017	0	0	0	0	0	0	0	0	0	0	0	0	0	0	0	0	0	0	0	0	0
f.MSV000080918/ccms_peak/Steatohepatitis progresses to cancer via immunosuppression of HCC directed CD8+ T cells/SS172_RG7_01_7505.mzML	MSV000080918	0.939778	male	reverse phase (C18)	DOID:5082	United States of America	obesity	no DOID avaliable	not specified	chronic illness	not applicable	sulfadimethoxine	electrospray ionization (positive)	not specified	Infancy (<2 yrs)	impact HD|MS:1002667	10088|Mus	not specified	solid material, frozen	ethanol-water (9:1)	animal	biofluid	SS172	not applicable	feces	UBERON:0001988	MSV000080918_SS172	2017	0	0	0	0	0	0	0	0	0	0	0	0	0	0	0	0	0	0	0	0	0
f.MSV000080918/ccms_peak/Steatohepatitis progresses to cancer via immunosuppression of HCC directed CD8+ T cells/SS173_RG8_01_7506.mzML	MSV000080918	0.939778	male	reverse phase (C18)	DOID:5082	United States of America	obesity	no DOID avaliable	not specified	chronic illness	not applicable	sulfadimethoxine	electrospray ionization (positive)	not specified	Infancy (<2 yrs)	impact HD|MS:1002667	10088|Mus	not specified	solid material, frozen	ethanol-water (9:1)	animal	biofluid	SS173	not applicable	feces	UBERON:0001988	MSV000080918_SS173	2017	0	0	0	0	0	0	0	0	0	0	0	0	0	0	0	0	0	0	0	0	0
f.MSV000080918/ccms_peak/Steatohepatitis progresses to cancer via immunosuppression of HCC directed CD8+ T cells/SS176_RG11_01_7509.mzML	MSV000080918	0.920598	male	reverse phase (C18)	DOID:5082	United States of America	obesity	no DOID avaliable	not specified	chronic illness	not applicable	sulfadimethoxine	electrospray ionization (positive)	not specified	Infancy (<2 yrs)	impact HD|MS:1002667	10088|Mus	not specified	solid material, frozen	ethanol-water (9:1)	animal	biofluid	SS176	not applicable	feces	UBERON:0001988	MSV000080918_SS176	2017	0	0	0	0	0	0	0	0	0	0	0	0	0	0	0	0	0	0	0	0	0
f.MSV000080918/ccms_peak/Steatohepatitis progresses to cancer via immunosuppression of HCC directed CD8+ T cells/SS177_RG12_01_7510.mzML	MSV000080918	0.958957	male	reverse phase (C18)	DOID:5082	United States of America	obesity	no DOID avaliable	not specified	chronic illness	not applicable	sulfadimethoxine	electrospray ionization (positive)	not specified	Infancy (<2 yrs)	impact HD|MS:1002667	10088|Mus	not specified	solid material, frozen	ethanol-water (9:1)	animal	biofluid	SS177	not applicable	feces	UBERON:0001988	MSV000080918_SS177	2017	0	0	0	0	0	0	0	0	0	0	0	0	0	0	0	0	0	0	0	0	0
f.MSV000080918/ccms_peak/Steatohepatitis progresses to cancer via immunosuppression of HCC directed CD8+ T cells/SS178_RH1_01_7511.mzML	MSV000080918	0.958957	male	reverse phase (C18)	DOID:5082	United States of America	obesity	no DOID avaliable	not specified	chronic illness	not applicable	sulfadimethoxine	electrospray ionization (positive)	not specified	Infancy (<2 yrs)	impact HD|MS:1002667	10088|Mus	not specified	solid material, frozen	ethanol-water (9:1)	animal	biofluid	SS178	not applicable	feces	UBERON:0001988	MSV000080918_SS178	2017	0	0	0	0	0	0	0	0	0	0	0	0	0	0	0	0	0	0	0	0	0
f.MSV000080918/ccms_peak/Steatohepatitis progresses to cancer via immunosuppression of HCC directed CD8+ T cells/SS183_RH6_01_7520.mzML	MSV000080918	0.537016	male	reverse phase (C18)	DOID:5082	United States of America	obesity	no DOID avaliable	not specified	chronic illness	not applicable	sulfadimethoxine	electrospray ionization (positive)	not specified	Infancy (<2 yrs)	impact HD|MS:1002667	10088|Mus	not specified	solid material, frozen	ethanol-water (9:1)	animal	biofluid	SS183	not applicable	feces	UBERON:0001988	MSV000080918_SS183	2017	0	0	0	0	0	0	0	0	0	0	0	0	0	0	0	0	0	0	0	0	0
f.MSV000080918/ccms_peak/Steatohepatitis progresses to cancer via immunosuppression of HCC directed CD8+ T cells/SS184_RH7_01_7521.mzML	MSV000080918	0.537016	male	reverse phase (C18)	DOID:5082	United States of America	obesity	no DOID avaliable	not specified	chronic illness	not applicable	sulfadimethoxine	electrospray ionization (positive)	not specified	Infancy (<2 yrs)	impact HD|MS:1002667	10088|Mus	not specified	solid material, frozen	ethanol-water (9:1)	animal	biofluid	SS184	not applicable	feces	UBERON:0001988	MSV000080918_SS184	2017	0	0	0	0	0	0	0	0	0	0	0	0	0	0	0	0	0	0	0	0	0
f.MSV000080918/ccms_peak/Steatohepatitis progresses to cancer via immunosuppression of HCC directed CD8+ T cells/SS185_RH8_01_7522.mzML	MSV000080918	0.498657	male	reverse phase (C18)	DOID:5082	United States of America	obesity	no DOID avaliable	not specified	chronic illness	not applicable	sulfadimethoxine	electrospray ionization (positive)	not specified	Infancy (<2 yrs)	impact HD|MS:1002667	10088|Mus	not specified	solid material, frozen	ethanol-water (9:1)	animal	biofluid	SS185	not applicable	feces	UBERON:0001988	MSV000080918_SS185	2017	0	0	0	0	0	0	0	0	0	0	0	0	0	0	0	0	0	0	0	0	0
f.MSV000080918/ccms_peak/Steatohepatitis progresses to cancer via immunosuppression of HCC directed CD8+ T cells/SS186_RH9_01_7523.mzML	MSV000080918	0.498657	male	reverse phase (C18)	DOID:5082	United States of America	obesity	no DOID avaliable	not specified	chronic illness	not applicable	sulfadimethoxine	electrospray ionization (positive)	not specified	Infancy (<2 yrs)	impact HD|MS:1002667	10088|Mus	not specified	solid material, frozen	ethanol-water (9:1)	animal	biofluid	SS186	not applicable	feces	UBERON:0001988	MSV000080918_SS186	2017	0	0	0	0	0	0	0	0	0	0	0	0	0	0	0	0	0	0	0	0	0
f.MSV000080918/ccms_peak/Steatohepatitis progresses to cancer via immunosuppression of HCC directed CD8+ T cells/SS187_RA1_01_7529.mzML	MSV000080918	0.498657	male	reverse phase (C18)	DOID:5082	United States of America	obesity	no DOID avaliable	not specified	chronic illness	not applicable	sulfadimethoxine	electrospray ionization (positive)	not specified	Infancy (<2 yrs)	impact HD|MS:1002667	10088|Mus	not specified	solid material, frozen	ethanol-water (9:1)	animal	biofluid	SS187	not applicable	feces	UBERON:0001988	MSV000080918_SS187	2017	0	0	0	0	0	0	0	0	0	0	0	0	0	0	0	0	0	0	0	0	0
f.MSV000080918/ccms_peak/Steatohepatitis progresses to cancer via immunosuppression of HCC directed CD8+ T cells/SS189_RA3_01_7531.mzML	MSV000080918	0.479478	male	reverse phase (C18)	DOID:5082	United States of America	obesity	no DOID avaliable	not specified	chronic illness	not applicable	sulfadimethoxine	electrospray ionization (positive)	not specified	Infancy (<2 yrs)	impact HD|MS:1002667	10088|Mus	not specified	solid material, frozen	ethanol-water (9:1)	animal	biofluid	SS189	not applicable	feces	UBERON:0001988	MSV000080918_SS189	2017	0	0	0	0	0	0	0	0	0	0	0	0	0	0	0	0	0	0	0	0	0
f.MSV000080918/ccms_peak/Steatohepatitis progresses to cancer via immunosuppression of HCC directed CD8+ T cells/SS190_RA4_01_7532.mzML	MSV000080918	0.575374	male	reverse phase (C18)	DOID:5082	United States of America	obesity	no DOID avaliable	not specified	chronic illness	not applicable	sulfadimethoxine	electrospray ionization (positive)	not specified	Infancy (<2 yrs)	impact HD|MS:1002667	10088|Mus	not specified	solid material, frozen	ethanol-water (9:1)	animal	biofluid	SS190	not applicable	feces	UBERON:0001988	MSV000080918_SS190	2017	0	0	0	0	0	0	0	0	0	0	0	0	0	0	0	0	0	0	0	0	0
f.MSV000080918/ccms_peak/Steatohepatitis progresses to cancer via immunosuppression of HCC directed CD8+ T cells/SS19_RB7_01_7327.mzML	MSV000080918	0.786344	male	reverse phase (C18)	DOID:5082	United States of America	obesity	no DOID avaliable	not specified	chronic illness	not applicable	sulfadimethoxine	electrospray ionization (positive)	not specified	Infancy (<2 yrs)	impact HD|MS:1002667	10088|Mus	not specified	solid material, frozen	ethanol-water (9:1)	animal	biofluid	SS19	not applicable	feces	UBERON:0001988	MSV000080918_SS19	2017	0	0	0	0	0	0	0	0	0	0	0	0	0	0	0	0	0	0	0	0	0
f.MSV000080918/ccms_peak/Steatohepatitis progresses to cancer via immunosuppression of HCC directed CD8+ T cells/SS204_RB6_01_7547.mzML	MSV000080918	0.863061	male	reverse phase (C18)	DOID:5082	United States of America	obesity	no DOID avaliable	not specified	chronic illness	not applicable	sulfadimethoxine	electrospray ionization (positive)	not specified	Infancy (<2 yrs)	impact HD|MS:1002667	10088|Mus	not specified	solid material, frozen	ethanol-water (9:1)	animal	biofluid	SS204	not applicable	feces	UBERON:0001988	MSV000080918_SS204	2017	0	0	0	0	0	0	0	0	0	0	0	0	0	0	0	0	0	0	0	0	0
f.MSV000080918/ccms_peak/Steatohepatitis progresses to cancer via immunosuppression of HCC directed CD8+ T cells/SS209_RB11_01_7552.mzML	MSV000080918	0.939778	male	reverse phase (C18)	DOID:5082	United States of America	obesity	no DOID avaliable	not specified	chronic illness	not applicable	sulfadimethoxine	electrospray ionization (positive)	not specified	Infancy (<2 yrs)	impact HD|MS:1002667	10088|Mus	not specified	solid material, frozen	ethanol-water (9:1)	animal	biofluid	SS209	not applicable	feces	UBERON:0001988	MSV000080918_SS209	2017	0	0	0	0	0	0	0	0	0	0	0	0	0	0	0	0	0	0	0	0	0
f.MSV000080918/ccms_peak/Steatohepatitis progresses to cancer via immunosuppression of HCC directed CD8+ T cells/SS211_RC1_01_7555.mzML	MSV000080918	0.939778	male	reverse phase (C18)	DOID:5082	United States of America	obesity	no DOID avaliable	not specified	chronic illness	not applicable	sulfadimethoxine	electrospray ionization (positive)	not specified	Infancy (<2 yrs)	impact HD|MS:1002667	10088|Mus	not specified	solid material, frozen	ethanol-water (9:1)	animal	biofluid	SS211	not applicable	feces	UBERON:0001988	MSV000080918_SS211	2017	0	0	0	0	0	0	0	0	0	0	0	0	0	0	0	0	0	0	0	0	0
f.MSV000080918/ccms_peak/Steatohepatitis progresses to cancer via immunosuppression of HCC directed CD8+ T cells/SS213_RC3_01_7557.mzML	MSV000080918	0.920598	male	reverse phase (C18)	DOID:5082	United States of America	obesity	no DOID avaliable	not specified	chronic illness	not applicable	sulfadimethoxine	electrospray ionization (positive)	not specified	Infancy (<2 yrs)	impact HD|MS:1002667	10088|Mus	not specified	solid material, frozen	ethanol-water (9:1)	animal	biofluid	SS213	not applicable	feces	UBERON:0001988	MSV000080918_SS213	2017	0	0	0	0	0	0	0	0	0	0	0	0	0	0	0	0	0	0	0	0	0
f.MSV000080918/ccms_peak/Steatohepatitis progresses to cancer via immunosuppression of HCC directed CD8+ T cells/SS214_RC4_01_7558.mzML	MSV000080918	0.920598	male	reverse phase (C18)	DOID:5082	United States of America	obesity	no DOID avaliable	not specified	chronic illness	not applicable	sulfadimethoxine	electrospray ionization (positive)	not specified	Infancy (<2 yrs)	impact HD|MS:1002667	10088|Mus	not specified	solid material, frozen	ethanol-water (9:1)	animal	biofluid	SS214	not applicable	feces	UBERON:0001988	MSV000080918_SS214	2017	0	0	0	0	0	0	0	0	0	0	0	0	0	0	0	0	0	0	0	0	0
f.MSV000080918/ccms_peak/Steatohepatitis progresses to cancer via immunosuppression of HCC directed CD8+ T cells/SS216_RC6_01_7560.mzML	MSV000080918	0.920598	male	reverse phase (C18)	DOID:5082	United States of America	obesity	no DOID avaliable	not specified	chronic illness	not applicable	sulfadimethoxine	electrospray ionization (positive)	not specified	Infancy (<2 yrs)	impact HD|MS:1002667	10088|Mus	not specified	solid material, frozen	ethanol-water (9:1)	animal	biofluid	SS216	not applicable	feces	UBERON:0001988	MSV000080918_SS216	2017	0	0	0	0	0	0	0	0	0	0	0	0	0	0	0	0	0	0	0	0	0
f.MSV000080918/ccms_peak/Steatohepatitis progresses to cancer via immunosuppression of HCC directed CD8+ T cells/SS219_RC9_01_7563.mzML	MSV000080918	0.901419	male	reverse phase (C18)	DOID:5082	United States of America	obesity	no DOID avaliable	not specified	chronic illness	not applicable	sulfadimethoxine	electrospray ionization (positive)	not specified	Infancy (<2 yrs)	impact HD|MS:1002667	10088|Mus	not specified	solid material, frozen	ethanol-water (9:1)	animal	biofluid	SS219	not applicable	feces	UBERON:0001988	MSV000080918_SS219	2017	0	0	0	0	0	0	0	0	0	0	0	0	0	0	0	0	0	0	0	0	0
f.MSV000080918/ccms_peak/Steatohepatitis progresses to cancer via immunosuppression of HCC directed CD8+ T cells/SS220_RC10_01_7564.mzML	MSV000080918	0.901419	male	reverse phase (C18)	DOID:5082	United States of America	obesity	no DOID avaliable	not specified	chronic illness	not applicable	sulfadimethoxine	electrospray ionization (positive)	not specified	Infancy (<2 yrs)	impact HD|MS:1002667	10088|Mus	not specified	solid material, frozen	ethanol-water (9:1)	animal	biofluid	SS220	not applicable	feces	UBERON:0001988	MSV000080918_SS220	2017	0	0	0	0	0	0	0	0	0	0	0	0	0	0	0	0	0	0	0	0	0
f.MSV000080918/ccms_peak/Steatohepatitis progresses to cancer via immunosuppression of HCC directed CD8+ T cells/SS222_RC12_01_7566.mzML	MSV000080918	0.958957	male	reverse phase (C18)	DOID:5082	United States of America	obesity	no DOID avaliable	not specified	chronic illness	not applicable	sulfadimethoxine	electrospray ionization (positive)	not specified	Infancy (<2 yrs)	impact HD|MS:1002667	10088|Mus	not specified	solid material, frozen	ethanol-water (9:1)	animal	biofluid	SS222	not applicable	feces	UBERON:0001988	MSV000080918_SS222	2017	0	0	0	0	0	0	0	0	0	0	0	0	0	0	0	0	0	0	0	0	0
f.MSV000080918/ccms_peak/Steatohepatitis progresses to cancer via immunosuppression of HCC directed CD8+ T cells/SS223_RD1_01_7568.mzML	MSV000080918	0.958957	male	reverse phase (C18)	DOID:5082	United States of America	obesity	no DOID avaliable	not specified	chronic illness	not applicable	sulfadimethoxine	electrospray ionization (positive)	not specified	Infancy (<2 yrs)	impact HD|MS:1002667	10088|Mus	not specified	solid material, frozen	ethanol-water (9:1)	animal	biofluid	SS223	not applicable	feces	UBERON:0001988	MSV000080918_SS223	2017	0	0	0	0	0	0	0	0	0	0	0	0	0	0	0	0	0	0	0	0	0
f.MSV000080918/ccms_peak/Steatohepatitis progresses to cancer via immunosuppression of HCC directed CD8+ T cells/SS224_RD2_01_7569.mzML	MSV000080918	0.978136	male	reverse phase (C18)	DOID:5082	United States of America	obesity	no DOID avaliable	not specified	chronic illness	not applicable	sulfadimethoxine	electrospray ionization (positive)	not specified	Infancy (<2 yrs)	impact HD|MS:1002667	10088|Mus	not specified	solid material, frozen	ethanol-water (9:1)	animal	biofluid	SS224	not applicable	feces	UBERON:0001988	MSV000080918_SS224	2017	0	0	0	0	0	0	0	0	0	0	0	0	0	0	0	0	0	0	0	0	0
f.MSV000080918/ccms_peak/Steatohepatitis progresses to cancer via immunosuppression of HCC directed CD8+ T cells/SS236_RE2_01_7582.mzML	MSV000080918	0.575374	male	reverse phase (C18)	DOID:5082	United States of America	obesity	no DOID avaliable	not specified	chronic illness	not applicable	sulfadimethoxine	electrospray ionization (positive)	not specified	Infancy (<2 yrs)	impact HD|MS:1002667	10088|Mus	not specified	solid material, frozen	ethanol-water (9:1)	animal	biofluid	SS236	not applicable	feces	UBERON:0001988	MSV000080918_SS236	2017	0	0	0	0	0	0	0	0	0	0	0	0	0	0	0	0	0	0	0	0	0
f.MSV000080918/ccms_peak/Steatohepatitis progresses to cancer via immunosuppression of HCC directed CD8+ T cells/SS237_RE3_01_7583.mzML	MSV000080918	0.575374	male	reverse phase (C18)	DOID:5082	United States of America	obesity	no DOID avaliable	not specified	chronic illness	not applicable	sulfadimethoxine	electrospray ionization (positive)	not specified	Infancy (<2 yrs)	impact HD|MS:1002667	10088|Mus	not specified	solid material, frozen	ethanol-water (9:1)	animal	biofluid	SS237	not applicable	feces	UBERON:0001988	MSV000080918_SS237	2017	0	0	0	0	0	0	0	0	0	0	0	0	0	0	0	0	0	0	0	0	0
f.MSV000080918/ccms_peak/Steatohepatitis progresses to cancer via immunosuppression of HCC directed CD8+ T cells/SS238_RE4_01_7584.mzML	MSV000080918	0.537016	male	reverse phase (C18)	DOID:5082	United States of America	obesity	no DOID avaliable	not specified	chronic illness	not applicable	sulfadimethoxine	electrospray ionization (positive)	not specified	Infancy (<2 yrs)	impact HD|MS:1002667	10088|Mus	not specified	solid material, frozen	ethanol-water (9:1)	animal	biofluid	SS238	not applicable	feces	UBERON:0001988	MSV000080918_SS238	2017	0	0	0	0	0	0	0	0	0	0	0	0	0	0	0	0	0	0	0	0	0
f.MSV000080918/ccms_peak/Steatohepatitis progresses to cancer via immunosuppression of HCC directed CD8+ T cells/SS23_RB11_01_7331.mzML	MSV000080918	0.747986	male	reverse phase (C18)	DOID:5082	United States of America	obesity	no DOID avaliable	not specified	chronic illness	not applicable	sulfadimethoxine	electrospray ionization (positive)	not specified	Infancy (<2 yrs)	impact HD|MS:1002667	10088|Mus	not specified	solid material, frozen	ethanol-water (9:1)	animal	biofluid	SS23	not applicable	feces	UBERON:0001988	MSV000080918_SS23	2017	0	0	0	0	0	0	0	0	0	0	0	0	0	0	0	0	0	0	0	0	0
f.MSV000080918/ccms_peak/Steatohepatitis progresses to cancer via immunosuppression of HCC directed CD8+ T cells/SS24_RB12_01_7332.mzML	MSV000080918	0.747986	male	reverse phase (C18)	DOID:5082	United States of America	obesity	no DOID avaliable	not specified	chronic illness	not applicable	sulfadimethoxine	electrospray ionization (positive)	not specified	Infancy (<2 yrs)	impact HD|MS:1002667	10088|Mus	not specified	solid material, frozen	ethanol-water (9:1)	animal	biofluid	SS24	not applicable	feces	UBERON:0001988	MSV000080918_SS24	2017	0	0	0	0	0	0	0	0	0	0	0	0	0	0	0	0	0	0	0	0	0
f.MSV000080918/ccms_peak/Steatohepatitis progresses to cancer via immunosuppression of HCC directed CD8+ T cells/SS251_RF5_01_7598.mzML	MSV000080918	0.939778	male	reverse phase (C18)	DOID:5082	United States of America	obesity	no DOID avaliable	not specified	chronic illness	not applicable	sulfadimethoxine	electrospray ionization (positive)	not specified	Infancy (<2 yrs)	impact HD|MS:1002667	10088|Mus	not specified	solid material, frozen	ethanol-water (9:1)	animal	biofluid	SS251	not applicable	feces	UBERON:0001988	MSV000080918_SS251	2017	0	0	0	0	0	0	0	0	0	0	0	0	0	0	0	0	0	0	0	0	0
f.MSV000080918/ccms_peak/Steatohepatitis progresses to cancer via immunosuppression of HCC directed CD8+ T cells/SS252_RF6_01_7599.mzML	MSV000080918	0.939778	male	reverse phase (C18)	DOID:5082	United States of America	obesity	no DOID avaliable	not specified	chronic illness	not applicable	sulfadimethoxine	electrospray ionization (positive)	not specified	Infancy (<2 yrs)	impact HD|MS:1002667	10088|Mus	not specified	solid material, frozen	ethanol-water (9:1)	animal	biofluid	SS252	not applicable	feces	UBERON:0001988	MSV000080918_SS252	2017	0	0	0	0	0	0	0	0	0	0	0	0	0	0	0	0	0	0	0	0	0
f.MSV000080918/ccms_peak/Steatohepatitis progresses to cancer via immunosuppression of HCC directed CD8+ T cells/SS253_RF7_01_7600.mzML	MSV000080918	0.901419	male	reverse phase (C18)	DOID:5082	United States of America	obesity	no DOID avaliable	not specified	chronic illness	not applicable	sulfadimethoxine	electrospray ionization (positive)	not specified	Infancy (<2 yrs)	impact HD|MS:1002667	10088|Mus	not specified	solid material, frozen	ethanol-water (9:1)	animal	biofluid	SS253	not applicable	feces	UBERON:0001988	MSV000080918_SS253	2017	0	0	0	0	0	0	0	0	0	0	0	0	0	0	0	0	0	0	0	0	0
f.MSV000080918/ccms_peak/Steatohepatitis progresses to cancer via immunosuppression of HCC directed CD8+ T cells/SS254_RF8_01_7601.mzML	MSV000080918	0.901419	male	reverse phase (C18)	DOID:5082	United States of America	obesity	no DOID avaliable	not specified	chronic illness	not applicable	sulfadimethoxine	electrospray ionization (positive)	not specified	Infancy (<2 yrs)	impact HD|MS:1002667	10088|Mus	not specified	solid material, frozen	ethanol-water (9:1)	animal	biofluid	SS254	not applicable	feces	UBERON:0001988	MSV000080918_SS254	2017	0	0	0	0	0	0	0	0	0	0	0	0	0	0	0	0	0	0	0	0	0
f.MSV000080918/ccms_peak/Steatohepatitis progresses to cancer via immunosuppression of HCC directed CD8+ T cells/SS255_RF9_01_7602.mzML	MSV000080918	0.958957	male	reverse phase (C18)	DOID:5082	United States of America	obesity	no DOID avaliable	not specified	chronic illness	not applicable	sulfadimethoxine	electrospray ionization (positive)	not specified	Infancy (<2 yrs)	impact HD|MS:1002667	10088|Mus	not specified	solid material, frozen	ethanol-water (9:1)	animal	biofluid	SS255	not applicable	feces	UBERON:0001988	MSV000080918_SS255	2017	0	0	0	0	0	0	0	0	0	0	0	0	0	0	0	0	0	0	0	0	0
f.MSV000080918/ccms_peak/Steatohepatitis progresses to cancer via immunosuppression of HCC directed CD8+ T cells/SS25_RC1_01_7334.mzML	MSV000080918	0.863061	male	reverse phase (C18)	DOID:5082	United States of America	obesity	no DOID avaliable	not specified	chronic illness	not applicable	sulfadimethoxine	electrospray ionization (positive)	not specified	Infancy (<2 yrs)	impact HD|MS:1002667	10088|Mus	not specified	solid material, frozen	ethanol-water (9:1)	animal	biofluid	SS25	not applicable	feces	UBERON:0001988	MSV000080918_SS25	2017	0	0	0	0	0	0	0	0	0	0	0	0	0	0	0	0	0	0	0	0	0
f.MSV000080918/ccms_peak/Steatohepatitis progresses to cancer via immunosuppression of HCC directed CD8+ T cells/SS26_RC2_01_7335.mzML	MSV000080918	0.863061	male	reverse phase (C18)	DOID:5082	United States of America	obesity	no DOID avaliable	not specified	chronic illness	not applicable	sulfadimethoxine	electrospray ionization (positive)	not specified	Infancy (<2 yrs)	impact HD|MS:1002667	10088|Mus	not specified	solid material, frozen	ethanol-water (9:1)	animal	biofluid	SS26	not applicable	feces	UBERON:0001988	MSV000080918_SS26	2017	0	0	0	0	0	0	0	0	0	0	0	0	0	0	0	0	0	0	0	0	0
f.MSV000080918/ccms_peak/Steatohepatitis progresses to cancer via immunosuppression of HCC directed CD8+ T cells/SS275_RH5_01_7624.mzML	MSV000080918	0.747986	male	reverse phase (C18)	DOID:5082	United States of America	obesity	no DOID avaliable	not specified	chronic illness	not applicable	sulfadimethoxine	electrospray ionization (positive)	not specified	Infancy (<2 yrs)	impact HD|MS:1002667	10088|Mus	not specified	solid material, frozen	ethanol-water (9:1)	animal	biofluid	SS275	not applicable	feces	UBERON:0001988	MSV000080918_SS275	2017	0	0	0	0	0	0	0	0	0	0	0	0	0	0	0	0	0	0	0	0	0
f.MSV000080918/ccms_peak/Steatohepatitis progresses to cancer via immunosuppression of HCC directed CD8+ T cells/SS276_RH6_01_7625.mzML	MSV000080918	0.747986	male	reverse phase (C18)	DOID:5082	United States of America	obesity	no DOID avaliable	not specified	chronic illness	not applicable	sulfadimethoxine	electrospray ionization (positive)	not specified	Infancy (<2 yrs)	impact HD|MS:1002667	10088|Mus	not specified	solid material, frozen	ethanol-water (9:1)	animal	biofluid	SS276	not applicable	feces	UBERON:0001988	MSV000080918_SS276	2017	0	0	0	0	0	0	0	0	0	0	0	0	0	0	0	0	0	0	0	0	0
f.MSV000080918/ccms_peak/Steatohepatitis progresses to cancer via immunosuppression of HCC directed CD8+ T cells/SS277_RH7_01_7626.mzML	MSV000080918	0.978136	male	reverse phase (C18)	DOID:5082	United States of America	obesity	no DOID avaliable	not specified	chronic illness	not applicable	sulfadimethoxine	electrospray ionization (positive)	not specified	Infancy (<2 yrs)	impact HD|MS:1002667	10088|Mus	not specified	solid material, frozen	ethanol-water (9:1)	animal	biofluid	SS277	not applicable	feces	UBERON:0001988	MSV000080918_SS277	2017	0	0	0	0	0	0	0	0	0	0	0	0	0	0	0	0	0	0	0	0	0
f.MSV000080918/ccms_peak/Steatohepatitis progresses to cancer via immunosuppression of HCC directed CD8+ T cells/SS27_RC3_01_7336.mzML	MSV000080918	0.978136	male	reverse phase (C18)	DOID:5082	United States of America	obesity	no DOID avaliable	not specified	chronic illness	not applicable	sulfadimethoxine	electrospray ionization (positive)	not specified	Infancy (<2 yrs)	impact HD|MS:1002667	10088|Mus	not specified	solid material, frozen	ethanol-water (9:1)	animal	biofluid	SS27	not applicable	feces	UBERON:0001988	MSV000080918_SS27	2017	0	0	0	0	0	0	0	0	0	0	0	0	0	0	0	0	0	0	0	0	0
f.MSV000080918/ccms_peak/Steatohepatitis progresses to cancer via immunosuppression of HCC directed CD8+ T cells/SS283_RA4_01_7637.mzML	MSV000080918	0.939778	male	reverse phase (C18)	DOID:5082	United States of America	obesity	no DOID avaliable	not specified	chronic illness	not applicable	sulfadimethoxine	electrospray ionization (positive)	not specified	Infancy (<2 yrs)	impact HD|MS:1002667	10088|Mus	not specified	solid material, frozen	ethanol-water (9:1)	animal	biofluid	SS283	not applicable	feces	UBERON:0001988	MSV000080918_SS283	2017	0	0	0	0	0	0	0	0	0	0	0	0	0	0	0	0	0	0	0	0	0
f.MSV000080918/ccms_peak/Steatohepatitis progresses to cancer via immunosuppression of HCC directed CD8+ T cells/SS285_RA6_01_7639.mzML	MSV000080918	0.920598	male	reverse phase (C18)	DOID:5082	United States of America	obesity	no DOID avaliable	not specified	chronic illness	not applicable	sulfadimethoxine	electrospray ionization (positive)	not specified	Infancy (<2 yrs)	impact HD|MS:1002667	10088|Mus	not specified	solid material, frozen	ethanol-water (9:1)	animal	biofluid	SS285	not applicable	feces	UBERON:0001988	MSV000080918_SS285	2017	0	0	0	0	0	0	0	0	0	0	0	0	0	0	0	0	0	0	0	0	0
f.MSV000080918/ccms_peak/Steatohepatitis progresses to cancer via immunosuppression of HCC directed CD8+ T cells/SS286_RA7_01_7640.mzML	MSV000080918	0.920598	male	reverse phase (C18)	DOID:5082	United States of America	obesity	no DOID avaliable	not specified	chronic illness	not applicable	sulfadimethoxine	electrospray ionization (positive)	not specified	Infancy (<2 yrs)	impact HD|MS:1002667	10088|Mus	not specified	solid material, frozen	ethanol-water (9:1)	animal	biofluid	SS286	not applicable	feces	UBERON:0001988	MSV000080918_SS286	2017	0	0	0	0	0	0	0	0	0	0	0	0	0	0	0	0	0	0	0	0	0
f.MSV000080918/ccms_peak/Steatohepatitis progresses to cancer via immunosuppression of HCC directed CD8+ T cells/SS28_RC4_01_7337.mzML	MSV000080918	0.978136	male	reverse phase (C18)	DOID:5082	United States of America	obesity	no DOID avaliable	not specified	chronic illness	not applicable	sulfadimethoxine	electrospray ionization (positive)	not specified	Infancy (<2 yrs)	impact HD|MS:1002667	10088|Mus	not specified	solid material, frozen	ethanol-water (9:1)	animal	biofluid	SS28	not applicable	feces	UBERON:0001988	MSV000080918_SS28	2017	0	0	0	0	0	0	0	0	0	0	0	0	0	0	0	0	0	0	0	0	0
f.MSV000080918/ccms_peak/Steatohepatitis progresses to cancer via immunosuppression of HCC directed CD8+ T cells/SS298_RB7_01_7653.mzML	MSV000080918	0.901419	male	reverse phase (C18)	DOID:5082	United States of America	obesity	no DOID avaliable	not specified	chronic illness	not applicable	sulfadimethoxine	electrospray ionization (positive)	not specified	Infancy (<2 yrs)	impact HD|MS:1002667	10088|Mus	not specified	solid material, frozen	ethanol-water (9:1)	animal	biofluid	SS298	not applicable	feces	UBERON:0001988	MSV000080918_SS298	2017	0	0	0	0	0	0	0	0	0	0	0	0	0	0	0	0	0	0	0	0	0
f.MSV000080918/ccms_peak/Steatohepatitis progresses to cancer via immunosuppression of HCC directed CD8+ T cells/SS29_RC5_01_7338.mzML	MSV000080918	0.786344	male	reverse phase (C18)	DOID:5082	United States of America	obesity	no DOID avaliable	not specified	chronic illness	not applicable	sulfadimethoxine	electrospray ionization (positive)	not specified	Infancy (<2 yrs)	impact HD|MS:1002667	10088|Mus	not specified	solid material, frozen	ethanol-water (9:1)	animal	biofluid	SS29	not applicable	feces	UBERON:0001988	MSV000080918_SS29	2017	0	0	0	0	0	0	0	0	0	0	0	0	0	0	0	0	0	0	0	0	0
f.MSV000080918/ccms_peak/Steatohepatitis progresses to cancer via immunosuppression of HCC directed CD8+ T cells/SS2_RA2_01_7306.mzML	MSV000080918	0.517837	male	reverse phase (C18)	DOID:5082	United States of America	obesity	no DOID avaliable	not specified	chronic illness	not applicable	sulfadimethoxine	electrospray ionization (positive)	not specified	Infancy (<2 yrs)	impact HD|MS:1002667	10088|Mus	not specified	solid material, frozen	ethanol-water (9:1)	animal	biofluid	SS2	not applicable	feces	UBERON:0001988	MSV000080918_SS2	2017	0	0	0	0	0	0	0	0	0	0	0	0	0	0	0	0	0	0	0	0	0
f.MSV000080918/ccms_peak/Steatohepatitis progresses to cancer via immunosuppression of HCC directed CD8+ T cells/SS30_RC6_01_7339.mzML	MSV000080918	0.786344	male	reverse phase (C18)	DOID:5082	United States of America	obesity	no DOID avaliable	not specified	chronic illness	not applicable	sulfadimethoxine	electrospray ionization (positive)	not specified	Infancy (<2 yrs)	impact HD|MS:1002667	10088|Mus	not specified	solid material, frozen	ethanol-water (9:1)	animal	biofluid	SS30	not applicable	feces	UBERON:0001988	MSV000080918_SS30	2017	0	0	0	0	0	0	0	0	0	0	0	0	0	0	0	0	0	0	0	0	0
f.MSV000080918/ccms_peak/Steatohepatitis progresses to cancer via immunosuppression of HCC directed CD8+ T cells/SS332_RE5_01_7690.mzML	MSV000080918	0.421941	male	reverse phase (C18)	DOID:5082	United States of America	obesity	no DOID avaliable	not specified	chronic illness	not applicable	sulfadimethoxine	electrospray ionization (positive)	not specified	Infancy (<2 yrs)	impact HD|MS:1002667	10088|Mus	not specified	solid material, frozen	ethanol-water (9:1)	animal	biofluid	SS332	not applicable	feces	UBERON:0001988	MSV000080918_SS332	2017	0	0	0	0	0	0	0	0	0	0	0	0	0	0	0	0	0	0	0	0	0
f.MSV000080918/ccms_peak/Steatohepatitis progresses to cancer via immunosuppression of HCC directed CD8+ T cells/SS347_RF8_01_7706.mzML	MSV000080918	0.383583	male	reverse phase (C18)	DOID:5082	United States of America	obesity	no DOID avaliable	not specified	chronic illness	not applicable	sulfadimethoxine	electrospray ionization (positive)	not specified	Infancy (<2 yrs)	impact HD|MS:1002667	10088|Mus	not specified	solid material, frozen	ethanol-water (9:1)	animal	biofluid	SS347	not applicable	feces	UBERON:0001988	MSV000080918_SS347	2017	0	0	0	0	0	0	0	0	0	0	0	0	0	0	0	0	0	0	0	0	0
f.MSV000080918/ccms_peak/Steatohepatitis progresses to cancer via immunosuppression of HCC directed CD8+ T cells/SS348_RF9_01_7707.mzML	MSV000080918	0.402762	male	reverse phase (C18)	DOID:5082	United States of America	obesity	no DOID avaliable	not specified	chronic illness	not applicable	sulfadimethoxine	electrospray ionization (positive)	not specified	Infancy (<2 yrs)	impact HD|MS:1002667	10088|Mus	not specified	solid material, frozen	ethanol-water (9:1)	animal	biofluid	SS348	not applicable	feces	UBERON:0001988	MSV000080918_SS348	2017	0	0	0	0	0	0	0	0	0	0	0	0	0	0	0	0	0	0	0	0	0
f.MSV000080918/ccms_peak/Steatohepatitis progresses to cancer via immunosuppression of HCC directed CD8+ T cells/SS354_RG3_01_7714.mzML	MSV000080918	0.383583	male	reverse phase (C18)	DOID:5082	United States of America	obesity	no DOID avaliable	not specified	chronic illness	not applicable	sulfadimethoxine	electrospray ionization (positive)	not specified	Infancy (<2 yrs)	impact HD|MS:1002667	10088|Mus	not specified	solid material, frozen	ethanol-water (9:1)	animal	biofluid	SS354	not applicable	feces	UBERON:0001988	MSV000080918_SS354	2017	0	0	0	0	0	0	0	0	0	0	0	0	0	0	0	0	0	0	0	0	0
f.MSV000080918/ccms_peak/Steatohepatitis progresses to cancer via immunosuppression of HCC directed CD8+ T cells/SS356_RG5_01_7716.mzML	MSV000080918	0.383583	male	reverse phase (C18)	DOID:5082	United States of America	obesity	no DOID avaliable	not specified	chronic illness	not applicable	sulfadimethoxine	electrospray ionization (positive)	not specified	Infancy (<2 yrs)	impact HD|MS:1002667	10088|Mus	not specified	solid material, frozen	ethanol-water (9:1)	animal	biofluid	SS356	not applicable	feces	UBERON:0001988	MSV000080918_SS356	2017	0	0	0	0	0	0	0	0	0	0	0	0	0	0	0	0	0	0	0	0	0
f.MSV000080918/ccms_peak/Steatohepatitis progresses to cancer via immunosuppression of HCC directed CD8+ T cells/SS358_RG7_01_7718.mzML	MSV000080918	0.364404	male	reverse phase (C18)	DOID:5082	United States of America	obesity	no DOID avaliable	not specified	chronic illness	not applicable	sulfadimethoxine	electrospray ionization (positive)	not specified	Infancy (<2 yrs)	impact HD|MS:1002667	10088|Mus	not specified	solid material, frozen	ethanol-water (9:1)	animal	biofluid	SS358	not applicable	feces	UBERON:0001988	MSV000080918_SS358	2017	0	0	0	0	0	0	0	0	0	0	0	0	0	0	0	0	0	0	0	0	0
f.MSV000080918/ccms_peak/Steatohepatitis progresses to cancer via immunosuppression of HCC directed CD8+ T cells/SS374_RA2_01_7740.mzML	MSV000080918	0.172612	male	reverse phase (C18)	DOID:5082	United States of America	obesity	no DOID avaliable	not specified	chronic illness	not applicable	sulfadimethoxine	electrospray ionization (positive)	not specified	Infancy (<2 yrs)	impact HD|MS:1002667	10088|Mus	not specified	solid material, frozen	ethanol-water (9:1)	animal	biofluid	SS374	not applicable	feces	UBERON:0001988	MSV000080918_SS374	2017	0	0	0	0	0	0	0	0	0	0	0	0	0	0	0	0	0	0	0	0	0
f.MSV000080918/ccms_peak/Steatohepatitis progresses to cancer via immunosuppression of HCC directed CD8+ T cells/SS389_RB5_01_7756.mzML	MSV000080918	0.191791	male	reverse phase (C18)	DOID:5082	United States of America	obesity	no DOID avaliable	not specified	chronic illness	not applicable	sulfadimethoxine	electrospray ionization (positive)	not specified	Infancy (<2 yrs)	impact HD|MS:1002667	10088|Mus	not specified	solid material, frozen	ethanol-water (9:1)	animal	biofluid	SS389	not applicable	feces	UBERON:0001988	MSV000080918_SS389	2017	0	0	0	0	0	0	0	0	0	0	0	0	0	0	0	0	0	0	0	0	0
f.MSV000080918/ccms_peak/Steatohepatitis progresses to cancer via immunosuppression of HCC directed CD8+ T cells/SS392_RB8_01_7759.mzML	MSV000080918	0.978136	male	reverse phase (C18)	DOID:5082	United States of America	obesity	no DOID avaliable	not specified	chronic illness	not applicable	sulfadimethoxine	electrospray ionization (positive)	not specified	Infancy (<2 yrs)	impact HD|MS:1002667	10088|Mus	not specified	solid material, frozen	ethanol-water (9:1)	animal	biofluid	SS392	not applicable	feces	UBERON:0001988	MSV000080918_SS392	2017	0	0	0	0	0	0	0	0	0	0	0	0	0	0	0	0	0	0	0	0	0
f.MSV000080918/ccms_peak/Steatohepatitis progresses to cancer via immunosuppression of HCC directed CD8+ T cells/SS394_RB10_01_7761.mzML	MSV000080918	0.978136	male	reverse phase (C18)	DOID:5082	United States of America	obesity	no DOID avaliable	not specified	chronic illness	not applicable	sulfadimethoxine	electrospray ionization (positive)	not specified	Infancy (<2 yrs)	impact HD|MS:1002667	10088|Mus	not specified	solid material, frozen	ethanol-water (9:1)	animal	biofluid	SS394	not applicable	feces	UBERON:0001988	MSV000080918_SS394	2017	0	0	0	0	0	0	0	0	0	0	0	0	0	0	0	0	0	0	0	0	0
f.MSV000080918/ccms_peak/Steatohepatitis progresses to cancer via immunosuppression of HCC directed CD8+ T cells/SS39_RD3_01_7349.mzML	MSV000080918	0.901419	male	reverse phase (C18)	DOID:5082	United States of America	obesity	no DOID avaliable	not specified	chronic illness	not applicable	sulfadimethoxine	electrospray ionization (positive)	not specified	Infancy (<2 yrs)	impact HD|MS:1002667	10088|Mus	not specified	solid material, frozen	ethanol-water (9:1)	animal	biofluid	SS39	not applicable	feces	UBERON:0001988	MSV000080918_SS39	2017	0	0	0	0	0	0	0	0	0	0	0	0	0	0	0	0	0	0	0	0	0
f.MSV000080918/ccms_peak/Steatohepatitis progresses to cancer via immunosuppression of HCC directed CD8+ T cells/SS3_RA3_01_7307.mzML	MSV000080918	0.517837	male	reverse phase (C18)	DOID:5082	United States of America	obesity	no DOID avaliable	not specified	chronic illness	not applicable	sulfadimethoxine	electrospray ionization (positive)	not specified	Infancy (<2 yrs)	impact HD|MS:1002667	10088|Mus	not specified	solid material, frozen	ethanol-water (9:1)	animal	biofluid	SS3	not applicable	feces	UBERON:0001988	MSV000080918_SS3	2017	0	0	0	0	0	0	0	0	0	0	0	0	0	0	0	0	0	0	0	0	0
f.MSV000080918/ccms_peak/Steatohepatitis progresses to cancer via immunosuppression of HCC directed CD8+ T cells/SS40_RD4_01_7350.mzML	MSV000080918	0.939778	male	reverse phase (C18)	DOID:5082	United States of America	obesity	no DOID avaliable	not specified	chronic illness	not applicable	sulfadimethoxine	electrospray ionization (positive)	not specified	Infancy (<2 yrs)	impact HD|MS:1002667	10088|Mus	not specified	solid material, frozen	ethanol-water (9:1)	animal	biofluid	SS40	not applicable	feces	UBERON:0001988	MSV000080918_SS40	2017	0	0	0	0	0	0	0	0	0	0	0	0	0	0	0	0	0	0	0	0	0
f.MSV000080918/ccms_peak/Steatohepatitis progresses to cancer via immunosuppression of HCC directed CD8+ T cells/SS419_RD11_01_7790.mzML	MSV000080918	0.306866	male	reverse phase (C18)	DOID:5082	United States of America	obesity	no DOID avaliable	not specified	chronic illness	not applicable	sulfadimethoxine	electrospray ionization (positive)	not specified	Infancy (<2 yrs)	impact HD|MS:1002667	10088|Mus	not specified	solid material, frozen	ethanol-water (9:1)	animal	biofluid	SS419	not applicable	feces	UBERON:0001988	MSV000080918_SS419	2017	0	0	0	0	0	0	0	0	0	0	0	0	0	0	0	0	0	0	0	0	0
f.MSV000080918/ccms_peak/Steatohepatitis progresses to cancer via immunosuppression of HCC directed CD8+ T cells/SS41_RD5_01_7351.mzML	MSV000080918	0.958957	male	reverse phase (C18)	DOID:5082	United States of America	obesity	no DOID avaliable	not specified	chronic illness	not applicable	sulfadimethoxine	electrospray ionization (positive)	not specified	Infancy (<2 yrs)	impact HD|MS:1002667	10088|Mus	not specified	solid material, frozen	ethanol-water (9:1)	animal	biofluid	SS41	not applicable	feces	UBERON:0001988	MSV000080918_SS41	2017	0	0	0	0	0	0	0	0	0	0	0	0	0	0	0	0	0	0	0	0	0
f.MSV000080918/ccms_peak/Steatohepatitis progresses to cancer via immunosuppression of HCC directed CD8+ T cells/SS42_RD6_01_7352.mzML	MSV000080918	0.958957	male	reverse phase (C18)	DOID:5082	United States of America	obesity	no DOID avaliable	not specified	chronic illness	not applicable	sulfadimethoxine	electrospray ionization (positive)	not specified	Infancy (<2 yrs)	impact HD|MS:1002667	10088|Mus	not specified	solid material, frozen	ethanol-water (9:1)	animal	biofluid	SS42	not applicable	feces	UBERON:0001988	MSV000080918_SS42	2017	0	0	0	0	0	0	0	0	0	0	0	0	0	0	0	0	0	0	0	0	0
f.MSV000080918/ccms_peak/Steatohepatitis progresses to cancer via immunosuppression of HCC directed CD8+ T cells/SS434_RF2_01_7807.mzML	MSV000080918	0.786344	male	reverse phase (C18)	DOID:5082	United States of America	obesity	no DOID avaliable	not specified	chronic illness	not applicable	sulfadimethoxine	electrospray ionization (positive)	not specified	Infancy (<2 yrs)	impact HD|MS:1002667	10088|Mus	not specified	solid material, frozen	ethanol-water (9:1)	animal	biofluid	SS434	not applicable	feces	UBERON:0001988	MSV000080918_SS434	2017	0	0	0	0	0	0	0	0	0	0	0	0	0	0	0	0	0	0	0	0	0
f.MSV000080918/ccms_peak/Steatohepatitis progresses to cancer via immunosuppression of HCC directed CD8+ T cells/SS43_RD7_01_7353.mzML	MSV000080918	0.939778	male	reverse phase (C18)	DOID:5082	United States of America	obesity	no DOID avaliable	not specified	chronic illness	not applicable	sulfadimethoxine	electrospray ionization (positive)	not specified	Infancy (<2 yrs)	impact HD|MS:1002667	10088|Mus	not specified	solid material, frozen	ethanol-water (9:1)	animal	biofluid	SS43	not applicable	feces	UBERON:0001988	MSV000080918_SS43	2017	0	0	0	0	0	0	0	0	0	0	0	0	0	0	0	0	0	0	0	0	0
f.MSV000080918/ccms_peak/Steatohepatitis progresses to cancer via immunosuppression of HCC directed CD8+ T cells/SS44_RD8_01_7355.mzML	MSV000080918	0.920598	male	reverse phase (C18)	DOID:5082	United States of America	obesity	no DOID avaliable	not specified	chronic illness	not applicable	sulfadimethoxine	electrospray ionization (positive)	not specified	Infancy (<2 yrs)	impact HD|MS:1002667	10088|Mus	not specified	solid material, frozen	ethanol-water (9:1)	animal	biofluid	SS44	not applicable	feces	UBERON:0001988	MSV000080918_SS44	2017	0	0	0	0	0	0	0	0	0	0	0	0	0	0	0	0	0	0	0	0	0
f.MSV000080918/ccms_peak/Steatohepatitis progresses to cancer via immunosuppression of HCC directed CD8+ T cells/SS451_RG7_01_7825.mzML	MSV000080918	0.88224	male	reverse phase (C18)	DOID:5082	United States of America	obesity	no DOID avaliable	not specified	chronic illness	not applicable	sulfadimethoxine	electrospray ionization (positive)	not specified	Infancy (<2 yrs)	impact HD|MS:1002667	10088|Mus	not specified	solid material, frozen	ethanol-water (9:1)	animal	biofluid	SS451	not applicable	feces	UBERON:0001988	MSV000080918_SS451	2017	0	0	0	0	0	0	0	0	0	0	0	0	0	0	0	0	0	0	0	0	0
f.MSV000080918/ccms_peak/Steatohepatitis progresses to cancer via immunosuppression of HCC directed CD8+ T cells/SS47_RD11_01_7358.mzML	MSV000080918	0.901419	male	reverse phase (C18)	DOID:5082	United States of America	obesity	no DOID avaliable	not specified	chronic illness	not applicable	sulfadimethoxine	electrospray ionization (positive)	not specified	Infancy (<2 yrs)	impact HD|MS:1002667	10088|Mus	not specified	solid material, frozen	ethanol-water (9:1)	animal	biofluid	SS47	not applicable	feces	UBERON:0001988	MSV000080918_SS47	2017	0	0	0	0	0	0	0	0	0	0	0	0	0	0	0	0	0	0	0	0	0
f.MSV000080918/ccms_peak/Steatohepatitis progresses to cancer via immunosuppression of HCC directed CD8+ T cells/SS48_RD12_01_7359.mzML	MSV000080918	0.920598	male	reverse phase (C18)	DOID:5082	United States of America	obesity	no DOID avaliable	not specified	chronic illness	not applicable	sulfadimethoxine	electrospray ionization (positive)	not specified	Infancy (<2 yrs)	impact HD|MS:1002667	10088|Mus	not specified	solid material, frozen	ethanol-water (9:1)	animal	biofluid	SS48	not applicable	feces	UBERON:0001988	MSV000080918_SS48	2017	0	0	0	0	0	0	0	0	0	0	0	0	0	0	0	0	0	0	0	0	0
f.MSV000080918/ccms_peak/Steatohepatitis progresses to cancer via immunosuppression of HCC directed CD8+ T cells/SS49_RE1_01_7361.mzML	MSV000080918	0.747986	male	reverse phase (C18)	DOID:5082	United States of America	obesity	no DOID avaliable	not specified	chronic illness	not applicable	sulfadimethoxine	electrospray ionization (positive)	not specified	Infancy (<2 yrs)	impact HD|MS:1002667	10088|Mus	not specified	solid material, frozen	ethanol-water (9:1)	animal	biofluid	SS49	not applicable	feces	UBERON:0001988	MSV000080918_SS49	2017	0	0	0	0	0	0	0	0	0	0	0	0	0	0	0	0	0	0	0	0	0
f.MSV000080918/ccms_peak/Steatohepatitis progresses to cancer via immunosuppression of HCC directed CD8+ T cells/SS4_RA4_01_7308.mzML	MSV000080918	0.479478	male	reverse phase (C18)	DOID:5082	United States of America	obesity	no DOID avaliable	not specified	chronic illness	not applicable	sulfadimethoxine	electrospray ionization (positive)	not specified	Infancy (<2 yrs)	impact HD|MS:1002667	10088|Mus	not specified	solid material, frozen	ethanol-water (9:1)	animal	biofluid	SS4	not applicable	feces	UBERON:0001988	MSV000080918_SS4	2017	0	0	0	0	0	0	0	0	0	0	0	0	0	0	0	0	0	0	0	0	0
f.MSV000080918/ccms_peak/Steatohepatitis progresses to cancer via immunosuppression of HCC directed CD8+ T cells/SS53_RE5_01_7365.mzML	MSV000080918	1.07403	male	reverse phase (C18)	DOID:5082	United States of America	obesity	no DOID avaliable	not specified	chronic illness	not applicable	sulfadimethoxine	electrospray ionization (positive)	not specified	Infancy (<2 yrs)	impact HD|MS:1002667	10088|Mus	not specified	solid material, frozen	ethanol-water (9:1)	animal	biofluid	SS53	not applicable	feces	UBERON:0001988	MSV000080918_SS53	2017	0	0	0	0	0	0	0	0	0	0	0	0	0	0	0	0	0	0	0	0	0
f.MSV000080918/ccms_peak/Steatohepatitis progresses to cancer via immunosuppression of HCC directed CD8+ T cells/SS5_RA5_01_7309.mzML	MSV000080918	0.479478	male	reverse phase (C18)	DOID:5082	United States of America	obesity	no DOID avaliable	not specified	chronic illness	not applicable	sulfadimethoxine	electrospray ionization (positive)	not specified	Infancy (<2 yrs)	impact HD|MS:1002667	10088|Mus	not specified	solid material, frozen	ethanol-water (9:1)	animal	biofluid	SS5	not applicable	feces	UBERON:0001988	MSV000080918_SS5	2017	0	0	0	0	0	0	0	0	0	0	0	0	0	0	0	0	0	0	0	0	0
f.MSV000080918/ccms_peak/Steatohepatitis progresses to cancer via immunosuppression of HCC directed CD8+ T cells/SS61_RF1_01_7374.mzML	MSV000080918	0.958957	male	reverse phase (C18)	DOID:5082	United States of America	obesity	no DOID avaliable	not specified	chronic illness	not applicable	sulfadimethoxine	electrospray ionization (positive)	not specified	Infancy (<2 yrs)	impact HD|MS:1002667	10088|Mus	not specified	solid material, frozen	ethanol-water (9:1)	animal	biofluid	SS61	not applicable	feces	UBERON:0001988	MSV000080918_SS61	2017	0	0	0	0	0	0	0	0	0	0	0	0	0	0	0	0	0	0	0	0	0
f.MSV000080918/ccms_peak/Steatohepatitis progresses to cancer via immunosuppression of HCC directed CD8+ T cells/SS62_RF2_01_7375.mzML	MSV000080918	0.958957	male	reverse phase (C18)	DOID:5082	United States of America	obesity	no DOID avaliable	not specified	chronic illness	not applicable	sulfadimethoxine	electrospray ionization (positive)	not specified	Infancy (<2 yrs)	impact HD|MS:1002667	10088|Mus	not specified	solid material, frozen	ethanol-water (9:1)	animal	biofluid	SS62	not applicable	feces	UBERON:0001988	MSV000080918_SS62	2017	0	0	0	0	0	0	0	0	0	0	0	0	0	0	0	0	0	0	0	0	0
f.MSV000080918/ccms_peak/Steatohepatitis progresses to cancer via immunosuppression of HCC directed CD8+ T cells/SS63_RF3_01_7376.mzML	MSV000080918	0.958957	male	reverse phase (C18)	DOID:5082	United States of America	obesity	no DOID avaliable	not specified	chronic illness	not applicable	sulfadimethoxine	electrospray ionization (positive)	not specified	Infancy (<2 yrs)	impact HD|MS:1002667	10088|Mus	not specified	solid material, frozen	ethanol-water (9:1)	animal	biofluid	SS63	not applicable	feces	UBERON:0001988	MSV000080918_SS63	2017	0	0	0	0	0	0	0	0	0	0	0	0	0	0	0	0	0	0	0	0	0
f.MSV000080918/ccms_peak/Steatohepatitis progresses to cancer via immunosuppression of HCC directed CD8+ T cells/SS64_RF4_01_7377.mzML	MSV000080918	0.652091	male	reverse phase (C18)	DOID:5082	United States of America	obesity	no DOID avaliable	not specified	chronic illness	not applicable	sulfadimethoxine	electrospray ionization (positive)	not specified	Infancy (<2 yrs)	impact HD|MS:1002667	10088|Mus	not specified	solid material, frozen	ethanol-water (9:1)	animal	biofluid	SS64	not applicable	feces	UBERON:0001988	MSV000080918_SS64	2017	0	0	0	0	0	0	0	0	0	0	0	0	0	0	0	0	0	0	0	0	0
f.MSV000080918/ccms_peak/Steatohepatitis progresses to cancer via immunosuppression of HCC directed CD8+ T cells/SS65_RF5_01_7378.mzML	MSV000080918	0.652091	male	reverse phase (C18)	DOID:5082	United States of America	obesity	no DOID avaliable	not specified	chronic illness	not applicable	sulfadimethoxine	electrospray ionization (positive)	not specified	Infancy (<2 yrs)	impact HD|MS:1002667	10088|Mus	not specified	solid material, frozen	ethanol-water (9:1)	animal	biofluid	SS65	not applicable	feces	UBERON:0001988	MSV000080918_SS65	2017	0	0	0	0	0	0	0	0	0	0	0	0	0	0	0	0	0	0	0	0	0
f.MSV000080918/ccms_peak/Steatohepatitis progresses to cancer via immunosuppression of HCC directed CD8+ T cells/SS66_RF6_01_7379.mzML	MSV000080918	0.613732	male	reverse phase (C18)	DOID:5082	United States of America	obesity	no DOID avaliable	not specified	chronic illness	not applicable	sulfadimethoxine	electrospray ionization (positive)	not specified	Infancy (<2 yrs)	impact HD|MS:1002667	10088|Mus	not specified	solid material, frozen	ethanol-water (9:1)	animal	biofluid	SS66	not applicable	feces	UBERON:0001988	MSV000080918_SS66	2017	0	0	0	0	0	0	0	0	0	0	0	0	0	0	0	0	0	0	0	0	0
f.MSV000080918/ccms_peak/Steatohepatitis progresses to cancer via immunosuppression of HCC directed CD8+ T cells/SS67_RF7_01_7380.mzML	MSV000080918	0.613732	male	reverse phase (C18)	DOID:5082	United States of America	obesity	no DOID avaliable	not specified	chronic illness	not applicable	sulfadimethoxine	electrospray ionization (positive)	not specified	Infancy (<2 yrs)	impact HD|MS:1002667	10088|Mus	not specified	solid material, frozen	ethanol-water (9:1)	animal	biofluid	SS67	not applicable	feces	UBERON:0001988	MSV000080918_SS67	2017	0	0	0	0	0	0	0	0	0	0	0	0	0	0	0	0	0	0	0	0	0
f.MSV000080918/ccms_peak/Steatohepatitis progresses to cancer via immunosuppression of HCC directed CD8+ T cells/SS68_RF8_01_7381.mzML	MSV000080918	0.613732	male	reverse phase (C18)	DOID:5082	United States of America	obesity	no DOID avaliable	not specified	chronic illness	not applicable	sulfadimethoxine	electrospray ionization (positive)	not specified	Infancy (<2 yrs)	impact HD|MS:1002667	10088|Mus	not specified	solid material, frozen	ethanol-water (9:1)	animal	biofluid	SS68	not applicable	feces	UBERON:0001988	MSV000080918_SS68	2017	0	0	0	0	0	0	0	0	0	0	0	0	0	0	0	0	0	0	0	0	0
f.MSV000080918/ccms_peak/Steatohepatitis progresses to cancer via immunosuppression of HCC directed CD8+ T cells/SS6_RA6_01_7310.mzML	MSV000080918	0.479478	male	reverse phase (C18)	DOID:5082	United States of America	obesity	no DOID avaliable	not specified	chronic illness	not applicable	sulfadimethoxine	electrospray ionization (positive)	not specified	Infancy (<2 yrs)	impact HD|MS:1002667	10088|Mus	not specified	solid material, frozen	ethanol-water (9:1)	animal	biofluid	SS6	not applicable	feces	UBERON:0001988	MSV000080918_SS6	2017	0	0	0	0	0	0	0	0	0	0	0	0	0	0	0	0	0	0	0	0	0
f.MSV000080918/ccms_peak/Steatohepatitis progresses to cancer via immunosuppression of HCC directed CD8+ T cells/SS73_RG1_01_7388.mzML	MSV000080918	0.517837	male	reverse phase (C18)	DOID:5082	United States of America	obesity	no DOID avaliable	not specified	chronic illness	not applicable	sulfadimethoxine	electrospray ionization (positive)	not specified	Infancy (<2 yrs)	impact HD|MS:1002667	10088|Mus	not specified	solid material, frozen	ethanol-water (9:1)	animal	biofluid	SS73	not applicable	feces	UBERON:0001988	MSV000080918_SS73	2017	0	0	0	0	0	0	0	0	0	0	0	0	0	0	0	0	0	0	0	0	0
f.MSV000080918/ccms_peak/Steatohepatitis progresses to cancer via immunosuppression of HCC directed CD8+ T cells/SS77_RG5_01_7392.mzML	MSV000080918	0.958957	male	reverse phase (C18)	DOID:5082	United States of America	obesity	no DOID avaliable	not specified	chronic illness	not applicable	sulfadimethoxine	electrospray ionization (positive)	not specified	Infancy (<2 yrs)	impact HD|MS:1002667	10088|Mus	not specified	solid material, frozen	ethanol-water (9:1)	animal	biofluid	SS77	not applicable	feces	UBERON:0001988	MSV000080918_SS77	2017	0	0	0	0	0	0	0	0	0	0	0	0	0	0	0	0	0	0	0	0	0
f.MSV000080918/ccms_peak/Steatohepatitis progresses to cancer via immunosuppression of HCC directed CD8+ T cells/SS78_RG6_01_7393.mzML	MSV000080918	0.978136	male	reverse phase (C18)	DOID:5082	United States of America	obesity	no DOID avaliable	not specified	chronic illness	not applicable	sulfadimethoxine	electrospray ionization (positive)	not specified	Infancy (<2 yrs)	impact HD|MS:1002667	10088|Mus	not specified	solid material, frozen	ethanol-water (9:1)	animal	biofluid	SS78	not applicable	feces	UBERON:0001988	MSV000080918_SS78	2017	0	0	0	0	0	0	0	0	0	0	0	0	0	0	0	0	0	0	0	0	0
f.MSV000080918/ccms_peak/Steatohepatitis progresses to cancer via immunosuppression of HCC directed CD8+ T cells/SS79_RG7_01_7394.mzML	MSV000080918	0.978136	male	reverse phase (C18)	DOID:5082	United States of America	obesity	no DOID avaliable	not specified	chronic illness	not applicable	sulfadimethoxine	electrospray ionization (positive)	not specified	Infancy (<2 yrs)	impact HD|MS:1002667	10088|Mus	not specified	solid material, frozen	ethanol-water (9:1)	animal	biofluid	SS79	not applicable	feces	UBERON:0001988	MSV000080918_SS79	2017	0	0	0	0	0	0	0	0	0	0	0	0	0	0	0	0	0	0	0	0	0
f.MSV000080918/ccms_peak/Steatohepatitis progresses to cancer via immunosuppression of HCC directed CD8+ T cells/SS83_RG11_01_7398.mzML	MSV000080918	0.958957	male	reverse phase (C18)	DOID:5082	United States of America	obesity	no DOID avaliable	not specified	chronic illness	not applicable	sulfadimethoxine	electrospray ionization (positive)	not specified	Infancy (<2 yrs)	impact HD|MS:1002667	10088|Mus	not specified	solid material, frozen	ethanol-water (9:1)	animal	biofluid	SS83	not applicable	feces	UBERON:0001988	MSV000080918_SS83	2017	0	0	0	0	0	0	0	0	0	0	0	0	0	0	0	0	0	0	0	0	0
f.MSV000080918/ccms_peak/Steatohepatitis progresses to cancer via immunosuppression of HCC directed CD8+ T cells/SS8_RA8_01_7314.mzML	MSV000080918	0.517837	male	reverse phase (C18)	DOID:5082	United States of America	obesity	no DOID avaliable	not specified	chronic illness	not applicable	sulfadimethoxine	electrospray ionization (positive)	not specified	Infancy (<2 yrs)	impact HD|MS:1002667	10088|Mus	not specified	solid material, frozen	ethanol-water (9:1)	animal	biofluid	SS8	not applicable	feces	UBERON:0001988	MSV000080918_SS8	2017	0	0	0	0	0	0	0	0	0	0	0	0	0	0	0	0	0	0	0	0	0
f.MSV000080918/ccms_peak/Steatohepatitis progresses to cancer via immunosuppression of HCC directed CD8+ T cells/SS93_RH9_01_7410.mzML	MSV000080918	0.556195	male	reverse phase (C18)	DOID:5082	United States of America	obesity	no DOID avaliable	not specified	chronic illness	not applicable	sulfadimethoxine	electrospray ionization (positive)	not specified	Infancy (<2 yrs)	impact HD|MS:1002667	10088|Mus	not specified	solid material, frozen	ethanol-water (9:1)	animal	biofluid	SS93	not applicable	feces	UBERON:0001988	MSV000080918_SS93	2017	0	0	0	0	0	0	0	0	0	0	0	0	0	0	0	0	0	0	0	0	0
f.MSV000080918/ccms_peak/Steatohepatitis progresses to cancer via immunosuppression of HCC directed CD8+ T cells/SS95_RA2_01_7419.mzML	MSV000080918	0.498657	male	reverse phase (C18)	DOID:5082	United States of America	obesity	no DOID avaliable	not specified	chronic illness	not applicable	sulfadimethoxine	electrospray ionization (positive)	not specified	Infancy (<2 yrs)	impact HD|MS:1002667	10088|Mus	not specified	solid material, frozen	ethanol-water (9:1)	animal	biofluid	SS95	not applicable	feces	UBERON:0001988	MSV000080918_SS95	2017	0	0	0	0	0	0	0	0	0	0	0	0	0	0	0	0	0	0	0	0	0
f.MSV000080918/ccms_peak/Steatohepatitis progresses to cancer via immunosuppression of HCC directed CD8+ T cells/SS99_RA6_01_7423.mzML	MSV000080918	0.537016	male	reverse phase (C18)	DOID:5082	United States of America	obesity	no DOID avaliable	not specified	chronic illness	not applicable	sulfadimethoxine	electrospray ionization (positive)	not specified	Infancy (<2 yrs)	impact HD|MS:1002667	10088|Mus	not specified	solid material, frozen	ethanol-water (9:1)	animal	biofluid	SS99	not applicable	feces	UBERON:0001988	MSV000080918_SS99	2017	0	0	0	0	0	0	0	0	0	0	0	0	0	0	0	0	0	0	0	0	0
f.MSV000080918/ccms_peak/Steatohepatitis progresses to cancer via immunosuppression of HCC directed CD8+ T cells/SS9_RA9_01_7315.mzML	MSV000080918	0.517837	male	reverse phase (C18)	DOID:5082	United States of America	obesity	no DOID avaliable	not specified	chronic illness	not applicable	sulfadimethoxine	electrospray ionization (positive)	not specified	Infancy (<2 yrs)	impact HD|MS:1002667	10088|Mus	not specified	solid material, frozen	ethanol-water (9:1)	animal	biofluid	SS9	not applicable	feces	UBERON:0001988	MSV000080918_SS9	2017	0	0	0	0	0	0	0	0	0	0	0	0	0	0	0	0	0	0	0	0	0
f.MSV000080976/ccms_peak/fecal_samples_no_dup_mzxml/P1_RA12_01_9798.mzML	MSV000080976	0.192308	male	reverse phase (C18)	not applicable	United States of America	no disease reported	no disease reported	62	healthy	not applicable	sulfadimethoxine;sulfachloropyridazine	electrospray ionization (positive)	32.842AND-117.258	Infancy (<2 yrs)	impact|MS:1002077	10088|Mus	2016-12-06 15:00:00	solid material, frozen	methanol-water (1:1)	animal	biofluid	mouse 1	not applicable	feces	UBERON:0001988	MSV000080976_mouse 1	2017	0	0	0	0	0	0	0	0	0	0	0	0	0	0	0	0	0	0	0	0	0
f.MSV000080976/ccms_peak/fecal_samples_no_dup_mzxml/P1_RD12_01_9801.mzML	MSV000080976	0.153846	male	reverse phase (C18)	not applicable	United States of America	Chagas disease	DOID:12140	62	chronic illness	not applicable	sulfadimethoxine;sulfachloropyridazine	electrospray ionization (positive)	32.842AND-117.258	Infancy (<2 yrs)	impact|MS:1002077	10088|Mus	2016-11-22 15:00:00	solid material, frozen	methanol-water (1:1)	animal	biofluid	mouse 26	not applicable	feces	UBERON:0001988	MSV000080976_mouse 26	2017	0	0	0	0	0	0	0	0	0	0	0	0	0	0	0	0	0	0	0	0	0
f.MSV000080976/ccms_peak/fecal_samples_no_dup_mzxml/P1_RF11_01_9796.mzML	MSV000080976	0.115385	male	reverse phase (C18)	not applicable	United States of America	Chagas disease	DOID:12140	62	chronic illness	not applicable	sulfadimethoxine;sulfachloropyridazine	electrospray ionization (positive)	32.842AND-117.258	Infancy (<2 yrs)	impact|MS:1002077	10088|Mus	2016-11-11 15:00:00	solid material, frozen	methanol-water (1:1)	animal	biofluid	mouse 31	not applicable	feces	UBERON:0001988	MSV000080976_mouse 31	2017	0	0	0	0	0	0	0	0	0	0	0	0	0	0	0	0	0	0	0	0	0
f.MSV000080976/ccms_peak/fecal_samples_no_dup_mzxml/P2_RC5_01_9366.mzML	MSV000080976	0.096154	male	reverse phase (C18)	not applicable	United States of America	Chagas disease	DOID:12140	62	chronic illness	not applicable	sulfadimethoxine;sulfachloropyridazine	electrospray ionization (positive)	32.842AND-117.258	Infancy (<2 yrs)	impact|MS:1002077	10088|Mus	2016-11-01 15:00:00	solid material, frozen	methanol-water (1:1)	animal	biofluid	mouse 41	not applicable	feces	UBERON:0001988	MSV000080976_mouse 41	2017	0	0	0	0	0	0	0	0	0	0	0	0	0	0	0	0	0	0	0	0	0
f.MSV000080976/ccms_peak/fecal_samples_no_dup_mzxml/P3_RB5_01_9469.mzML	MSV000080976	0.096154	male	reverse phase (C18)	not applicable	United States of America	Chagas disease	DOID:12140	62	chronic illness	not applicable	sulfadimethoxine;sulfachloropyridazine	electrospray ionization (positive)	32.842AND-117.258	Infancy (<2 yrs)	impact|MS:1002077	10088|Mus	2016-11-04 15:00:00	solid material, frozen	methanol-water (1:1)	animal	biofluid	mouse 27	not applicable	feces	UBERON:0001988	MSV000080976_mouse 27	2017	0	0	0	0	0	0	0	0	0	0	0	0	0	0	0	0	0	0	0	0	0
f.MSV000080976/ccms_peak/fecal_samples_no_dup_mzxml/P3_RD4_01_9463.mzML	MSV000080976	0.269231	male	reverse phase (C18)	not applicable	United States of America	no disease reported	no disease reported	62	healthy	not applicable	sulfadimethoxine;sulfachloropyridazine	electrospray ionization (positive)	32.842AND-117.258	Infancy (<2 yrs)	impact|MS:1002077	10088|Mus	2017-01-04 10:00:00	solid material, frozen	methanol-water (1:1)	animal	biofluid	mouse 3	not applicable	feces	UBERON:0001988	MSV000080976_mouse 3	2017	0	0	0	0	0	0	0	0	0	0	0	0	0	0	0	0	0	0	0	0	0
f.MSV000080976/ccms_peak/fecal_samples_no_dup_mzxml/P3_RF11_01_9526.mzML	MSV000080976	0.115385	male	reverse phase (C18)	not applicable	United States of America	Chagas disease	DOID:12140	62	chronic illness	not applicable	sulfadimethoxine;sulfachloropyridazine	electrospray ionization (positive)	32.842AND-117.258	Infancy (<2 yrs)	impact|MS:1002077	10088|Mus	2016-11-11 15:00:00	solid material, frozen	methanol-water (1:1)	animal	biofluid	mouse 37	not applicable	feces	UBERON:0001988	MSV000080976_mouse 37	2017	0	0	0	0	0	0	0	0	0	0	0	0	0	0	0	0	0	0	0	0	0
f.MSV000080976/ccms_peak/fecal_samples_no_dup_mzxml/P3_RF8_01_9501.mzML	MSV000080976	0.096154	male	reverse phase (C18)	not applicable	United States of America	Chagas disease	DOID:12140	62	chronic illness	not applicable	sulfadimethoxine;sulfachloropyridazine	electrospray ionization (positive)	32.842AND-117.258	Infancy (<2 yrs)	impact|MS:1002077	10088|Mus	2016-11-01 15:00:00	solid material, frozen	methanol-water (1:1)	animal	biofluid	mouse 37	not applicable	feces	UBERON:0001988	MSV000080976_mouse 37	2017	0	0	0	0	0	0	0	0	0	0	0	0	0	0	0	0	0	0	0	0	0
f.MSV000080976/ccms_peak/fecal_samples_no_dup_mzxml/P3_RH3_01_9457.mzML	MSV000080976	0.153846	male	reverse phase (C18)	not applicable	United States of America	no disease reported	no disease reported	62	healthy	not applicable	sulfadimethoxine;sulfachloropyridazine	electrospray ionization (positive)	32.842AND-117.258	Infancy (<2 yrs)	impact|MS:1002077	10088|Mus	2016-11-22 15:00:00	solid material, frozen	methanol-water (1:1)	animal	biofluid	mouse 13	not applicable	feces	UBERON:0001988	MSV000080976_mouse 13	2017	0	0	0	0	0	0	0	0	0	0	0	0	0	0	0	0	0	0	0	0	0
f.MSV000080976/ccms_peak/fecal_samples_no_dup_mzxml/P3_RH6_01_9485.mzML	MSV000080976	0.192308	male	reverse phase (C18)	not applicable	United States of America	no disease reported	no disease reported	62	healthy	not applicable	sulfadimethoxine;sulfachloropyridazine	electrospray ionization (positive)	32.842AND-117.258	Infancy (<2 yrs)	impact|MS:1002077	10088|Mus	2016-12-06 15:00:00	solid material, frozen	methanol-water (1:1)	animal	biofluid	mouse 13	not applicable	feces	UBERON:0001988	MSV000080976_mouse 13	2017	0	0	0	0	0	0	0	0	0	0	0	0	0	0	0	0	0	0	0	0	0
f.MSV000080976/ccms_peak/fecal_samples_no_dup_mzxml/P4_RA10_01_9617.mzML	MSV000080976	0.153846	male	reverse phase (C18)	not applicable	United States of America	Chagas disease	DOID:12140	62	chronic illness	not applicable	sulfadimethoxine;sulfachloropyridazine	electrospray ionization (positive)	32.842AND-117.258	Infancy (<2 yrs)	impact|MS:1002077	10088|Mus	2016-11-25 15:00:00	solid material, frozen	methanol-water (1:1)	animal	biofluid	mouse 42	not applicable	feces	UBERON:0001988	MSV000080976_mouse 42	2017	0	0	0	0	0	0	0	0	0	0	0	0	0	0	0	0	0	0	0	0	0
f.MSV000080976/ccms_peak/fecal_samples_no_dup_mzxml/P4_RA3_01_9555.mzML	MSV000080976	0.096154	male	reverse phase (C18)	not applicable	United States of America	Chagas disease	DOID:12140	62	chronic illness	not applicable	sulfadimethoxine;sulfachloropyridazine	electrospray ionization (positive)	32.842AND-117.258	Infancy (<2 yrs)	impact|MS:1002077	10088|Mus	2016-11-01 15:00:00	solid material, frozen	methanol-water (1:1)	animal	biofluid	mouse 42	not applicable	feces	UBERON:0001988	MSV000080976_mouse 42	2017	0	0	0	0	0	0	0	0	0	0	0	0	0	0	0	0	0	0	0	0	0
f.MSV000080976/ccms_peak/fecal_samples_no_dup_mzxml/P4_RB6_01_9582.mzML	MSV000080976	0.115385	male	reverse phase (C18)	not applicable	United States of America	no disease reported	no disease reported	62	healthy	not applicable	sulfadimethoxine;sulfachloropyridazine	electrospray ionization (positive)	32.842AND-117.258	Infancy (<2 yrs)	impact|MS:1002077	10088|Mus	2016-11-08 15:00:00	solid material, frozen	methanol-water (1:1)	animal	biofluid	mouse 18	not applicable	feces	UBERON:0001988	MSV000080976_mouse 18	2017	0	0	0	0	0	0	0	0	0	0	0	0	0	0	0	0	0	0	0	0	0
f.MSV000080976/ccms_peak/fecal_samples_no_dup_mzxml/P4_RC11_01_9972.mzML	MSV000080976	0.153846	male	reverse phase (C18)	not applicable	United States of America	Chagas disease	DOID:12140	62	chronic illness	not applicable	sulfadimethoxine;sulfachloropyridazine	electrospray ionization (positive)	32.842AND-117.258	Infancy (<2 yrs)	impact|MS:1002077	10088|Mus	2016-11-22 15:00:00	solid material, frozen	methanol-water (1:1)	animal	biofluid	mouse 47	not applicable	feces	UBERON:0001988	MSV000080976_mouse 47	2017	0	0	0	0	0	0	0	0	0	0	0	0	0	0	0	0	0	0	0	0	0
f.MSV000080976/ccms_peak/fecal_samples_no_dup_mzxml/P4_RC12_01_9979.mzML	MSV000080976	0.153846	male	reverse phase (C18)	not applicable	United States of America	Chagas disease	DOID:12140	62	chronic illness	not applicable	sulfadimethoxine;sulfachloropyridazine	electrospray ionization (positive)	32.842AND-117.258	Infancy (<2 yrs)	impact|MS:1002077	10088|Mus	2016-11-25 15:00:00	solid material, frozen	methanol-water (1:1)	animal	biofluid	mouse 47	not applicable	feces	UBERON:0001988	MSV000080976_mouse 47	2017	0	0	0	0	0	0	0	0	0	0	0	0	0	0	0	0	0	0	0	0	0
f.MSV000080976/ccms_peak/fecal_samples_no_dup_mzxml/P4_RC5_01_9575.mzML	MSV000080976	0.096154	male	reverse phase (C18)	not applicable	United States of America	Chagas disease	DOID:12140	62	chronic illness	not applicable	sulfadimethoxine;sulfachloropyridazine	electrospray ionization (positive)	32.842AND-117.258	Infancy (<2 yrs)	impact|MS:1002077	10088|Mus	2016-11-01 15:00:00	solid material, frozen	methanol-water (1:1)	animal	biofluid	mouse 47	not applicable	feces	UBERON:0001988	MSV000080976_mouse 47	2017	0	0	0	0	0	0	0	0	0	0	0	0	0	0	0	0	0	0	0	0	0
f.MSV000080976/ccms_peak/fecal_samples_no_dup_mzxml/P4_RC7_01_9593.mzML	MSV000080976	0.115385	male	reverse phase (C18)	not applicable	United States of America	Chagas disease	DOID:12140	62	chronic illness	not applicable	sulfadimethoxine;sulfachloropyridazine	electrospray ionization (positive)	32.842AND-117.258	Infancy (<2 yrs)	impact|MS:1002077	10088|Mus	2016-11-08 15:00:00	solid material, frozen	methanol-water (1:1)	animal	biofluid	mouse 47	not applicable	feces	UBERON:0001988	MSV000080976_mouse 47	2017	0	0	0	0	0	0	0	0	0	0	0	0	0	0	0	0	0	0	0	0	0
f.MSV000080976/ccms_peak/fecal_samples_no_dup_mzxml/P4_RE11_01_9974.mzML	MSV000080976	0.134615	male	reverse phase (C18)	not applicable	United States of America	Chagas disease	DOID:12140	62	chronic illness	not applicable	sulfadimethoxine;sulfachloropyridazine	electrospray ionization (positive)	32.842AND-117.258	Infancy (<2 yrs)	impact|MS:1002077	10088|Mus	2016-11-15 15:00:00	solid material, frozen	methanol-water (1:1)	animal	biofluid	mouse 23	not applicable	feces	UBERON:0001988	MSV000080976_mouse 23	2017	0	0	0	0	0	0	0	0	0	0	0	0	0	0	0	0	0	0	0	0	0
f.MSV000080976/ccms_peak/fecal_samples_no_dup_mzxml/P4_RF10_01_9966.mzML	MSV000080976	0.115385	male	reverse phase (C18)	not applicable	United States of America	no disease reported	no disease reported	62	healthy	not applicable	sulfadimethoxine;sulfachloropyridazine	electrospray ionization (positive)	32.842AND-117.258	Infancy (<2 yrs)	impact|MS:1002077	10088|Mus	2016-11-08 15:00:00	solid material, frozen	methanol-water (1:1)	animal	biofluid	mouse 9	not applicable	feces	UBERON:0001988	MSV000080976_mouse 9	2017	0	0	0	0	0	0	0	0	0	0	0	0	0	0	0	0	0	0	0	0	0
f.MSV000080976/ccms_peak/fecal_samples_no_dup_mzxml/P4_RG2_01_9551.mzML	MSV000080976	0.153846	male	reverse phase (C18)	not applicable	United States of America	no disease reported	no disease reported	62	healthy	not applicable	sulfadimethoxine;sulfachloropyridazine	electrospray ionization (positive)	32.842AND-117.258	Infancy (<2 yrs)	impact|MS:1002077	10088|Mus	2016-11-22 15:00:00	solid material, frozen	methanol-water (1:1)	animal	biofluid	mouse 9	not applicable	feces	UBERON:0001988	MSV000080976_mouse 9	2017	0	0	0	0	0	0	0	0	0	0	0	0	0	0	0	0	0	0	0	0	0
f.MSV000080976/ccms_peak/fecal_samples_no_dup_mzxml/P4_RG3_01_9561.mzML	MSV000080976	0.153846	male	reverse phase (C18)	not applicable	United States of America	no disease reported	no disease reported	62	healthy	not applicable	sulfadimethoxine;sulfachloropyridazine	electrospray ionization (positive)	32.842AND-117.258	Infancy (<2 yrs)	impact|MS:1002077	10088|Mus	2016-11-25 15:00:00	solid material, frozen	methanol-water (1:1)	animal	biofluid	mouse 9	not applicable	feces	UBERON:0001988	MSV000080976_mouse 9	2017	0	0	0	0	0	0	0	0	0	0	0	0	0	0	0	0	0	0	0	0	0
f.MSV000080976/ccms_peak/fecal_samples_no_dup_mzxml/P5_RB7_01_9672.mzML	MSV000080976	0.115385	male	reverse phase (C18)	not applicable	United States of America	Chagas disease	DOID:12140	62	chronic illness	not applicable	sulfadimethoxine;sulfachloropyridazine	electrospray ionization (positive)	32.842AND-117.258	Infancy (<2 yrs)	impact|MS:1002077	10088|Mus	2016-11-11 15:00:00	solid material, frozen	methanol-water (1:1)	animal	biofluid	mouse 33	not applicable	feces	UBERON:0001988	MSV000080976_mouse 33	2017	0	0	0	0	0	0	0	0	0	0	0	0	0	0	0	0	0	0	0	0	0
f.MSV000080976/ccms_peak/fecal_samples_no_dup_mzxml/P5_RC6_01_9665.mzML	MSV000080976	0.096154	male	reverse phase (C18)	not applicable	United States of America	no disease reported	no disease reported	62	healthy	not applicable	sulfadimethoxine;sulfachloropyridazine	electrospray ionization (positive)	32.842AND-117.258	Infancy (<2 yrs)	impact|MS:1002077	10088|Mus	2016-11-04 15:00:00	solid material, frozen	methanol-water (1:1)	animal	biofluid	mouse 10	not applicable	feces	UBERON:0001988	MSV000080976_mouse 10	2017	0	0	0	0	0	0	0	0	0	0	0	0	0	0	0	0	0	0	0	0	0
f.MSV000080976/ccms_peak/fecal_samples_no_dup_mzxml/P5_RD12_01_9718.mzML	MSV000080976	0.153846	male	reverse phase (C18)	not applicable	United States of America	Chagas disease	DOID:12140	62	chronic illness	not applicable	sulfadimethoxine;sulfachloropyridazine	electrospray ionization (positive)	32.842AND-117.258	Infancy (<2 yrs)	impact|MS:1002077	10088|Mus	2016-11-22 15:00:00	solid material, frozen	methanol-water (1:1)	animal	biofluid	mouse 38	not applicable	feces	UBERON:0001988	MSV000080976_mouse 38	2017	0	0	0	0	0	0	0	0	0	0	0	0	0	0	0	0	0	0	0	0	0
f.MSV000080976/ccms_peak/fecal_samples_no_dup_mzxml/P5_RD6_01_9666.mzML	MSV000080976	0.096154	male	reverse phase (C18)	not applicable	United States of America	Chagas disease	DOID:12140	62	chronic illness	not applicable	sulfadimethoxine;sulfachloropyridazine	electrospray ionization (positive)	32.842AND-117.258	Infancy (<2 yrs)	impact|MS:1002077	10088|Mus	2016-11-01 15:00:00	solid material, frozen	methanol-water (1:1)	animal	biofluid	mouse 38	not applicable	feces	UBERON:0001988	MSV000080976_mouse 38	2017	0	0	0	0	0	0	0	0	0	0	0	0	0	0	0	0	0	0	0	0	0
f.MSV000080976/ccms_peak/fecal_samples_no_dup_mzxml/P5_RE1_01_9622.mzML	MSV000080976	0.153846	male	reverse phase (C18)	not applicable	United States of America	Chagas disease	DOID:12140	62	chronic illness	not applicable	sulfadimethoxine;sulfachloropyridazine	electrospray ionization (positive)	32.842AND-117.258	Infancy (<2 yrs)	impact|MS:1002077	10088|Mus	2016-11-25 15:00:00	solid material, frozen	methanol-water (1:1)	animal	biofluid	mouse 38	not applicable	feces	UBERON:0001988	MSV000080976_mouse 38	2017	0	0	0	0	0	0	0	0	0	0	0	0	0	0	0	0	0	0	0	0	0
f.MSV000080976/ccms_peak/fecal_samples_no_dup_mzxml/P5_RF1_01_9623.mzML	MSV000080976	0.153846	male	reverse phase (C18)	not applicable	United States of America	no disease reported	no disease reported	62	healthy	not applicable	sulfadimethoxine;sulfachloropyridazine	electrospray ionization (positive)	32.842AND-117.258	Infancy (<2 yrs)	impact|MS:1002077	10088|Mus	2016-11-22 15:00:00	solid material, frozen	methanol-water (1:1)	animal	biofluid	mouse 14	not applicable	feces	UBERON:0001988	MSV000080976_mouse 14	2017	0	0	0	0	0	0	0	0	0	0	0	0	0	0	0	0	0	0	0	0	0
f.MSV000080976/ccms_peak/fecal_samples_no_dup_mzxml/P5_RG11_01_9712.mzML	MSV000080976	0.115385	male	reverse phase (C18)	not applicable	United States of America	no disease reported	no disease reported	62	healthy	not applicable	sulfadimethoxine;sulfachloropyridazine	electrospray ionization (positive)	32.842AND-117.258	Infancy (<2 yrs)	impact|MS:1002077	10088|Mus	2016-11-08 15:00:00	solid material, frozen	methanol-water (1:1)	animal	biofluid	mouse 19	not applicable	feces	UBERON:0001988	MSV000080976_mouse 19	2017	0	0	0	0	0	0	0	0	0	0	0	0	0	0	0	0	0	0	0	0	0
f.MSV000080976/ccms_peak/fecal_samples_no_dup_mzxml/P5_RG3_01_9641.mzML	MSV000080976	0.153846	male	reverse phase (C18)	not applicable	United States of America	Chagas disease	DOID:12140	62	chronic illness	not applicable	sulfadimethoxine;sulfachloropyridazine	electrospray ionization (positive)	32.842AND-117.258	Infancy (<2 yrs)	impact|MS:1002077	10088|Mus	2016-11-25 15:00:00	solid material, frozen	methanol-water (1:1)	animal	biofluid	mouse 43	not applicable	feces	UBERON:0001988	MSV000080976_mouse 43	2017	0	0	0	0	0	0	0	0	0	0	0	0	0	0	0	0	0	0	0	0	0
f.MSV000080976/ccms_peak/fecal_samples_no_dup_mzxml/P5_RH6_01_9670.mzML	MSV000080976	0.192308	male	reverse phase (C18)	not applicable	United States of America	no disease reported	no disease reported	62	healthy	not applicable	sulfadimethoxine;sulfachloropyridazine	electrospray ionization (positive)	32.842AND-117.258	Infancy (<2 yrs)	impact|MS:1002077	10088|Mus	2016-12-06 15:00:00	solid material, frozen	methanol-water (1:1)	animal	biofluid	mouse 19	not applicable	feces	UBERON:0001988	MSV000080976_mouse 19	2017	0	0	0	0	0	0	0	0	0	0	0	0	0	0	0	0	0	0	0	0	0
f.MSV000080976/ccms_peak/fecal_samples_no_dup_mzxml/P6_RA6_01_9761.mzML	MSV000080976	0.115385	male	reverse phase (C18)	not applicable	United States of America	Chagas disease	DOID:12140	62	chronic illness	not applicable	sulfadimethoxine;sulfachloropyridazine	electrospray ionization (positive)	32.842AND-117.258	Infancy (<2 yrs)	impact|MS:1002077	10088|Mus	2016-11-11 15:00:00	solid material, frozen	methanol-water (1:1)	animal	biofluid	mouse 48	not applicable	feces	UBERON:0001988	MSV000080976_mouse 48	2017	0	0	0	0	0	0	0	0	0	0	0	0	0	0	0	0	0	0	0	0	0
f.MSV000080976/ccms_peak/fecal_samples_no_dup_mzxml/P6_RA8_01_9872.mzML	MSV000080976	0.134615	male	reverse phase (C18)	not applicable	United States of America	Chagas disease	DOID:12140	62	chronic illness	not applicable	sulfadimethoxine;sulfachloropyridazine	electrospray ionization (positive)	32.842AND-117.258	Infancy (<2 yrs)	impact|MS:1002077	10088|Mus	2016-11-18 15:00:00	solid material, frozen	methanol-water (1:1)	animal	biofluid	mouse 48	not applicable	feces	UBERON:0001988	MSV000080976_mouse 48	2017	0	0	0	0	0	0	0	0	0	0	0	0	0	0	0	0	0	0	0	0	0
f.MSV000080976/ccms_peak/fecal_samples_no_dup_mzxml/P6_RA9_01_9881.mzML	MSV000080976	0.153846	male	reverse phase (C18)	not applicable	United States of America	Chagas disease	DOID:12140	62	chronic illness	not applicable	sulfadimethoxine;sulfachloropyridazine	electrospray ionization (positive)	32.842AND-117.258	Infancy (<2 yrs)	impact|MS:1002077	10088|Mus	2016-11-22 15:00:00	solid material, frozen	methanol-water (1:1)	animal	biofluid	mouse 48	not applicable	feces	UBERON:0001988	MSV000080976_mouse 48	2017	0	0	0	0	0	0	0	0	0	0	0	0	0	0	0	0	0	0	0	0	0
f.MSV000080976/ccms_peak/fecal_samples_no_dup_mzxml/P6_RB10_01_9889.mzML	MSV000080976	0.153846	male	reverse phase (C18)	not applicable	United States of America	no disease reported	no disease reported	62	healthy	not applicable	sulfadimethoxine;sulfachloropyridazine	electrospray ionization (positive)	32.842AND-117.258	Infancy (<2 yrs)	impact|MS:1002077	10088|Mus	2016-11-22 15:00:00	solid material, frozen	methanol-water (1:1)	animal	biofluid	mouse 15	not applicable	feces	UBERON:0001988	MSV000080976_mouse 15	2017	0	0	0	0	0	0	0	0	0	0	0	0	0	0	0	0	0	0	0	0	0
f.MSV000080976/ccms_peak/fecal_samples_no_dup_mzxml/P6_RB7_01_9771.mzML	MSV000080976	0.115385	male	reverse phase (C18)	not applicable	United States of America	no disease reported	no disease reported	62	healthy	not applicable	sulfadimethoxine;sulfachloropyridazine	electrospray ionization (positive)	32.842AND-117.258	Infancy (<2 yrs)	impact|MS:1002077	10088|Mus	2016-11-11 15:00:00	solid material, frozen	methanol-water (1:1)	animal	biofluid	mouse 15	not applicable	feces	UBERON:0001988	MSV000080976_mouse 15	2017	0	0	0	0	0	0	0	0	0	0	0	0	0	0	0	0	0	0	0	0	0
f.MSV000080976/ccms_peak/fecal_samples_no_dup_mzxml/P6_RB9_01_9882.mzML	MSV000080976	0.134615	male	reverse phase (C18)	not applicable	United States of America	no disease reported	no disease reported	62	healthy	not applicable	sulfadimethoxine;sulfachloropyridazine	electrospray ionization (positive)	32.842AND-117.258	Infancy (<2 yrs)	impact|MS:1002077	10088|Mus	2016-11-18 15:00:00	solid material, frozen	methanol-water (1:1)	animal	biofluid	mouse 15	not applicable	feces	UBERON:0001988	MSV000080976_mouse 15	2017	0	0	0	0	0	0	0	0	0	0	0	0	0	0	0	0	0	0	0	0	0
f.MSV000080976/ccms_peak/fecal_samples_no_dup_mzxml/P6_RC10_01_9890.mzML	MSV000080976	0.134615	male	reverse phase (C18)	not applicable	United States of America	Chagas disease	DOID:12140	62	chronic illness	not applicable	sulfadimethoxine;sulfachloropyridazine	electrospray ionization (positive)	32.842AND-117.258	Infancy (<2 yrs)	impact|MS:1002077	10088|Mus	2016-11-18 15:00:00	solid material, frozen	methanol-water (1:1)	animal	biofluid	mouse 24	not applicable	feces	UBERON:0001988	MSV000080976_mouse 24	2017	0	0	0	0	0	0	0	0	0	0	0	0	0	0	0	0	0	0	0	0	0
f.MSV000080976/ccms_peak/fecal_samples_no_dup_mzxml/P6_RC1_01_9724.mzML	MSV000080976	0.192308	male	reverse phase (C18)	not applicable	United States of America	no disease reported	no disease reported	62	healthy	not applicable	sulfadimethoxine;sulfachloropyridazine	electrospray ionization (positive)	32.842AND-117.258	Infancy (<2 yrs)	impact|MS:1002077	10088|Mus	2016-12-06 15:00:00	solid material, frozen	methanol-water (1:1)	animal	biofluid	mouse 15	not applicable	feces	UBERON:0001988	MSV000080976_mouse 15	2017	0	0	0	0	0	0	0	0	0	0	0	0	0	0	0	0	0	0	0	0	0
f.MSV000080976/ccms_peak/fecal_samples_no_dup_mzxml/P6_RC6_01_9763.mzML	MSV000080976	0.096154	male	reverse phase (C18)	not applicable	United States of America	Chagas disease	DOID:12140	62	chronic illness	not applicable	sulfadimethoxine;sulfachloropyridazine	electrospray ionization (positive)	32.842AND-117.258	Infancy (<2 yrs)	impact|MS:1002077	10088|Mus	2016-11-04 15:00:00	solid material, frozen	methanol-water (1:1)	animal	biofluid	mouse 24	not applicable	feces	UBERON:0001988	MSV000080976_mouse 24	2017	0	0	0	0	0	0	0	0	0	0	0	0	0	0	0	0	0	0	0	0	0
f.MSV000080976/ccms_peak/fecal_samples_no_dup_mzxml/P6_RE10_01_9892.mzML	MSV000080976	0.115385	male	reverse phase (C18)	not applicable	United States of America	Chagas disease	DOID:12140	62	chronic illness	not applicable	sulfadimethoxine;sulfachloropyridazine	electrospray ionization (positive)	32.842AND-117.258	Infancy (<2 yrs)	impact|MS:1002077	10088|Mus	2016-11-11 15:00:00	solid material, frozen	methanol-water (1:1)	animal	biofluid	mouse 25	not applicable	feces	UBERON:0001988	MSV000080976_mouse 25	2017	0	0	0	0	0	0	0	0	0	0	0	0	0	0	0	0	0	0	0	0	0
f.MSV000080976/ccms_peak/fecal_samples_no_dup_mzxml/P6_RE11_01_9901.mzML	MSV000080976	0.134615	male	reverse phase (C18)	not applicable	United States of America	Chagas disease	DOID:12140	62	chronic illness	not applicable	sulfadimethoxine;sulfachloropyridazine	electrospray ionization (positive)	32.842AND-117.258	Infancy (<2 yrs)	impact|MS:1002077	10088|Mus	2016-11-15 15:00:00	solid material, frozen	methanol-water (1:1)	animal	biofluid	mouse 25	not applicable	feces	UBERON:0001988	MSV000080976_mouse 25	2017	0	0	0	0	0	0	0	0	0	0	0	0	0	0	0	0	0	0	0	0	0
f.MSV000080976/ccms_peak/fecal_samples_no_dup_mzxml/P6_RF4_01_9752.mzML	MSV000080976	0.192308	male	reverse phase (C18)	not applicable	United States of America	Chagas disease	DOID:12140	62	chronic illness	not applicable	sulfadimethoxine;sulfachloropyridazine	electrospray ionization (positive)	32.842AND-117.258	Infancy (<2 yrs)	impact|MS:1002077	10088|Mus	2016-12-06 15:00:00	solid material, frozen	methanol-water (1:1)	animal	biofluid	mouse 25	not applicable	feces	UBERON:0001988	MSV000080976_mouse 25	2017	0	0	0	0	0	0	0	0	0	0	0	0	0	0	0	0	0	0	0	0	0
f.MSV000080976/ccms_peak/fecal_samples_no_dup_mzxml/P6_RG11_01_9903.mzML	MSV000080976	0.192308	male	reverse phase (C18)	not applicable	United States of America	Chagas disease	DOID:12140	62	chronic illness	not applicable	sulfadimethoxine;sulfachloropyridazine	electrospray ionization (positive)	32.842AND-117.258	Infancy (<2 yrs)	impact|MS:1002077	10088|Mus	2016-12-06 15:00:00	solid material, frozen	methanol-water (1:1)	animal	biofluid	mouse 34	not applicable	feces	UBERON:0001988	MSV000080976_mouse 34	2017	0	0	0	0	0	0	0	0	0	0	0	0	0	0	0	0	0	0	0	0	0
f.MSV000080976/ccms_peak/fecal_samples_no_dup_mzxml/P6_RG12_01_9910.mzML	MSV000080976	0.230769	male	reverse phase (C18)	not applicable	United States of America	Chagas disease	DOID:12140	62	chronic illness	not applicable	sulfadimethoxine;sulfachloropyridazine	electrospray ionization (positive)	32.842AND-117.258	Infancy (<2 yrs)	impact|MS:1002077	10088|Mus	2016-12-20 15:00:00	solid material, frozen	methanol-water (1:1)	animal	biofluid	mouse 34	not applicable	feces	UBERON:0001988	MSV000080976_mouse 34	2017	0	0	0	0	0	0	0	0	0	0	0	0	0	0	0	0	0	0	0	0	0
f.MSV000080976/ccms_peak/fecal_samples_no_dup_mzxml/P6_RG6_01_9767.mzML	MSV000080976	0.134615	male	reverse phase (C18)	not applicable	United States of America	Chagas disease	DOID:12140	62	chronic illness	not applicable	sulfadimethoxine;sulfachloropyridazine	electrospray ionization (positive)	32.842AND-117.258	Infancy (<2 yrs)	impact|MS:1002077	10088|Mus	2016-11-15 15:00:00	solid material, frozen	methanol-water (1:1)	animal	biofluid	mouse 34	not applicable	feces	UBERON:0001988	MSV000080976_mouse 34	2017	0	0	0	0	0	0	0	0	0	0	0	0	0	0	0	0	0	0	0	0	0
f.MSV000080976/ccms_peak/fecal_samples_no_dup_mzxml/P6_RG9_01_9887.mzML	MSV000080976	0.153846	male	reverse phase (C18)	not applicable	United States of America	Chagas disease	DOID:12140	62	chronic illness	not applicable	sulfadimethoxine;sulfachloropyridazine	electrospray ionization (positive)	32.842AND-117.258	Infancy (<2 yrs)	impact|MS:1002077	10088|Mus	2016-11-25 15:00:00	solid material, frozen	methanol-water (1:1)	animal	biofluid	mouse 34	not applicable	feces	UBERON:0001988	MSV000080976_mouse 34	2017	0	0	0	0	0	0	0	0	0	0	0	0	0	0	0	0	0	0	0	0	0
f.MSV000080976/ccms_peak/fecal_samples_no_dup_mzxml/P7_RA12_01_9954.mzML	MSV000080976	0.192308	male	reverse phase (C18)	not applicable	United States of America	Chagas disease	DOID:12140	62	chronic illness	not applicable	sulfadimethoxine;sulfachloropyridazine	electrospray ionization (positive)	32.842AND-117.258	Infancy (<2 yrs)	impact|MS:1002077	10088|Mus	2016-12-06 15:00:00	solid material, frozen	methanol-water (1:1)	animal	biofluid	mouse 39	not applicable	feces	UBERON:0001988	MSV000080976_mouse 39	2017	0	0	0	0	0	0	0	0	0	0	0	0	0	0	0	0	0	0	0	0	0
f.MSV000080976/ccms_peak/fecal_samples_no_dup_mzxml/P7_RB4_01_9849.mzML	MSV000080976	0.096154	male	reverse phase (C18)	not applicable	United States of America	Chagas disease	DOID:12140	62	chronic illness	not applicable	sulfadimethoxine;sulfachloropyridazine	electrospray ionization (positive)	32.842AND-117.258	Infancy (<2 yrs)	impact|MS:1002077	10088|Mus	2016-11-01 15:00:00	solid material, frozen	methanol-water (1:1)	animal	biofluid	mouse 44	not applicable	feces	UBERON:0001988	MSV000080976_mouse 44	2017	0	0	0	0	0	0	0	0	0	0	0	0	0	0	0	0	0	0	0	0	0
f.MSV000080976/ccms_peak/fecal_samples_no_dup_mzxml/P7_RC11_01_9947.mzML	MSV000080976	0.153846	male	reverse phase (C18)	not applicable	United States of America	Chagas disease	DOID:12140	62	chronic illness	not applicable	sulfadimethoxine;sulfachloropyridazine	electrospray ionization (positive)	32.842AND-117.258	Infancy (<2 yrs)	impact|MS:1002077	10088|Mus	2016-11-25 15:00:00	solid material, frozen	methanol-water (1:1)	animal	biofluid	mouse 49	not applicable	feces	UBERON:0001988	MSV000080976_mouse 49	2017	0	0	0	0	0	0	0	0	0	0	0	0	0	0	0	0	0	0	0	0	0
f.MSV000080976/ccms_peak/fecal_samples_no_dup_mzxml/P7_RC9_01_9933.mzML	MSV000080976	0.134615	male	reverse phase (C18)	not applicable	United States of America	Chagas disease	DOID:12140	62	chronic illness	not applicable	sulfadimethoxine;sulfachloropyridazine	electrospray ionization (positive)	32.842AND-117.258	Infancy (<2 yrs)	impact|MS:1002077	10088|Mus	2016-11-18 15:00:00	solid material, frozen	methanol-water (1:1)	animal	biofluid	mouse 49	not applicable	feces	UBERON:0001988	MSV000080976_mouse 49	2017	0	0	0	0	0	0	0	0	0	0	0	0	0	0	0	0	0	0	0	0	0
f.MSV000080976/ccms_peak/fecal_samples_no_dup_mzxml/P7_RD12_01_9957.mzML	MSV000080976	0.153846	male	reverse phase (C18)	not applicable	United States of America	Chagas disease	DOID:12140	62	chronic illness	not applicable	sulfadimethoxine;sulfachloropyridazine	electrospray ionization (positive)	32.842AND-117.258	Infancy (<2 yrs)	impact|MS:1002077	10088|Mus	2016-11-25 15:00:00	solid material, frozen	methanol-water (1:1)	animal	biofluid	mouse 30	not applicable	feces	UBERON:0001988	MSV000080976_mouse 30	2017	0	0	0	0	0	0	0	0	0	0	0	0	0	0	0	0	0	0	0	0	0
f.MSV000080976/ccms_peak/fecal_samples_no_dup_mzxml/P7_RD1_01_9826.mzML	MSV000080976	0.192308	male	reverse phase (C18)	not applicable	United States of America	Chagas disease	DOID:12140	62	chronic illness	not applicable	sulfadimethoxine;sulfachloropyridazine	electrospray ionization (positive)	32.842AND-117.258	Infancy (<2 yrs)	impact|MS:1002077	10088|Mus	2016-12-06 15:00:00	solid material, frozen	methanol-water (1:1)	animal	biofluid	mouse 49	not applicable	feces	UBERON:0001988	MSV000080976_mouse 49	2017	0	0	0	0	0	0	0	0	0	0	0	0	0	0	0	0	0	0	0	0	0
f.MSV000080976/ccms_peak/fecal_samples_no_dup_mzxml/P7_RD2_01_9833.mzML	MSV000080976	0.230769	male	reverse phase (C18)	not applicable	United States of America	Chagas disease	DOID:12140	62	chronic illness	not applicable	sulfadimethoxine;sulfachloropyridazine	electrospray ionization (positive)	32.842AND-117.258	Infancy (<2 yrs)	impact|MS:1002077	10088|Mus	2016-12-20 15:00:00	solid material, frozen	methanol-water (1:1)	animal	biofluid	mouse 49	not applicable	feces	UBERON:0001988	MSV000080976_mouse 49	2017	0	0	0	0	0	0	0	0	0	0	0	0	0	0	0	0	0	0	0	0	0
f.MSV000080976/ccms_peak/fecal_samples_no_dup_mzxml/P7_RD7_01_9918.mzML	MSV000080976	0.115385	male	reverse phase (C18)	not applicable	United States of America	Chagas disease	DOID:12140	62	chronic illness	not applicable	sulfadimethoxine;sulfachloropyridazine	electrospray ionization (positive)	32.842AND-117.258	Infancy (<2 yrs)	impact|MS:1002077	10088|Mus	2016-11-08 15:00:00	solid material, frozen	methanol-water (1:1)	animal	biofluid	mouse 30	not applicable	feces	UBERON:0001988	MSV000080976_mouse 30	2017	0	0	0	0	0	0	0	0	0	0	0	0	0	0	0	0	0	0	0	0	0
f.MSV000080976/ccms_peak/fecal_samples_no_dup_mzxml/P7_RF3_01_9845.mzML	MSV000080976	0.096154	male	reverse phase (C18)	not applicable	United States of America	Chagas disease	DOID:12140	62	chronic illness	not applicable	sulfadimethoxine;sulfachloropyridazine	electrospray ionization (positive)	32.842AND-117.258	Infancy (<2 yrs)	impact|MS:1002077	10088|Mus	2016-11-04 15:00:00	solid material, frozen	methanol-water (1:1)	animal	biofluid	mouse 40	not applicable	feces	UBERON:0001988	MSV000080976_mouse 40	2017	0	0	0	0	0	0	0	0	0	0	0	0	0	0	0	0	0	0	0	0	0
f.MSV000080976/ccms_peak/fecal_samples_no_dup_mzxml/P7_RG10_01_9944.mzML	MSV000080976	0.153846	male	reverse phase (C18)	not applicable	United States of America	Chagas disease	DOID:12140	62	chronic illness	not applicable	sulfadimethoxine;sulfachloropyridazine	electrospray ionization (positive)	32.842AND-117.258	Infancy (<2 yrs)	impact|MS:1002077	10088|Mus	2016-11-25 15:00:00	solid material, frozen	methanol-water (1:1)	animal	biofluid	mouse 45	not applicable	feces	UBERON:0001988	MSV000080976_mouse 45	2017	0	0	0	0	0	0	0	0	0	0	0	0	0	0	0	0	0	0	0	0	0
f.MSV000080976/ccms_peak/fecal_samples_no_dup_mzxml/P7_RH1_01_9830.mzML	MSV000080976	0.230769	male	reverse phase (C18)	not applicable	United States of America	Chagas disease	DOID:12140	62	chronic illness	not applicable	sulfadimethoxine;sulfachloropyridazine	electrospray ionization (positive)	32.842AND-117.258	Infancy (<2 yrs)	impact|MS:1002077	10088|Mus	2016-12-20 15:00:00	solid material, frozen	methanol-water (1:1)	animal	biofluid	mouse 45	not applicable	feces	UBERON:0001988	MSV000080976_mouse 45	2017	0	0	0	0	0	0	0	0	0	0	0	0	0	0	0	0	0	0	0	0	0
f.MSV000080976/ccms_peak/fecal_samples_no_dup_mzxml/P7_RH2_01_9837.mzML	MSV000080976	0.269231	male	reverse phase (C18)	not applicable	United States of America	Chagas disease	DOID:12140	62	chronic illness	not applicable	sulfadimethoxine;sulfachloropyridazine	electrospray ionization (positive)	32.842AND-117.258	Infancy (<2 yrs)	impact|MS:1002077	10088|Mus	2017-01-04 10:00:00	solid material, frozen	methanol-water (1:1)	animal	biofluid	mouse 45	not applicable	feces	UBERON:0001988	MSV000080976_mouse 45	2017	0	0	0	0	0	0	0	0	0	0	0	0	0	0	0	0	0	0	0	0	0
f.MSV000080976/ccms_peak/fecal_samples_no_dup_mzxml/P8_RA3_01_9818.mzML	MSV000080976	0.096154	male	reverse phase (C18)	not applicable	United States of America	Chagas disease	DOID:12140	62	chronic illness	not applicable	sulfadimethoxine;sulfachloropyridazine	electrospray ionization (positive)	32.842AND-117.258	Infancy (<2 yrs)	impact|MS:1002077	10088|Mus	2016-11-01 15:00:00	solid material, frozen	methanol-water (1:1)	animal	biofluid	mouse 50	not applicable	feces	UBERON:0001988	MSV000080976_mouse 50	2017	0	0	0	0	0	0	0	0	0	0	0	0	0	0	0	0	0	0	0	0	0
f.MSV000080976/ccms_peak/fecal_samples_no_dup_mzxml/P8_RA9_01_9811.mzML	MSV000080976	0.153846	male	reverse phase (C18)	not applicable	United States of America	Chagas disease	DOID:12140	62	chronic illness	not applicable	sulfadimethoxine;sulfachloropyridazine	electrospray ionization (positive)	32.842AND-117.258	Infancy (<2 yrs)	impact|MS:1002077	10088|Mus	2016-11-22 15:00:00	solid material, frozen	methanol-water (1:1)	animal	biofluid	mouse 50	not applicable	feces	UBERON:0001988	MSV000080976_mouse 50	2017	0	0	0	0	0	0	0	0	0	0	0	0	0	0	0	0	0	0	0	0	0
f.MSV000081477/ccms_peak/mzXML/Plate4/C11_BC3_01_655.mzML	MSV000081477	not specified	male	reverse phase (C18)	no disease reported	United States of America	no disease reported	no disease reported	not specified	healthy	not applicable	sulfamethazine;sulfadimethoxine	electrospray ionization (positive)	not specified	Later Adulthood (>65 yrs)	impact|MS:1002077	10088|Mus	not specified	solid material, frozen	methanol-water (1:1)	animal	tissue	C11	not applicable	caecum	UBERON:0001153	MSV000081477_C11	2017	0	0	0	0	0	0	0	0	0	0	0	0	0	0	0	0	0	0	0	0	0
f.MSV000081477/ccms_peak/mzXML/Plate4/C14_BF3_01_698.mzML	MSV000081477	not specified	male	reverse phase (C18)	no disease reported	United States of America	no disease reported	no disease reported	not specified	healthy	not applicable	sulfamethazine;sulfadimethoxine	electrospray ionization (positive)	not specified	Later Adulthood (>65 yrs)	impact|MS:1002077	10088|Mus	not specified	solid material, frozen	methanol-water (1:1)	animal	tissue	C14	not applicable	caecum	UBERON:0001153	MSV000081477_C14	2017	0	0	0	0	0	0	0	0	0	0	0	0	0	0	0	0	0	0	0	0	0
f.MSV000081477/ccms_peak/mzXML/Plate4/C15_BG3_01_712.mzML	MSV000081477	not specified	male	reverse phase (C18)	no disease reported	United States of America	no disease reported	no disease reported	not specified	healthy	not applicable	sulfamethazine;sulfadimethoxine	electrospray ionization (positive)	not specified	Later Adulthood (>65 yrs)	impact|MS:1002077	10088|Mus	not specified	solid material, frozen	methanol-water (1:1)	animal	tissue	C15	not applicable	caecum	UBERON:0001153	MSV000081477_C15	2017	0	0	0	0	0	0	0	0	0	0	0	0	0	0	0	0	0	0	0	0	0
f.MSV000081477/ccms_peak/mzXML/Plate4/C16_BH3_01_726.mzML	MSV000081477	not specified	male	reverse phase (C18)	no disease reported	United States of America	no disease reported	no disease reported	not specified	healthy	not applicable	sulfamethazine;sulfadimethoxine	electrospray ionization (positive)	not specified	Later Adulthood (>65 yrs)	impact|MS:1002077	10088|Mus	not specified	solid material, frozen	methanol-water (1:1)	animal	tissue	C16	not applicable	caecum	UBERON:0001153	MSV000081477_C16	2017	0	0	0	0	0	0	0	0	0	0	0	0	0	0	0	0	0	0	0	0	0
f.MSV000081477/ccms_peak/mzXML/Plate4/C17_BA4_01_627.mzML	MSV000081477	not specified	male	reverse phase (C18)	no disease reported	United States of America	no disease reported	no disease reported	not specified	healthy	not applicable	sulfamethazine;sulfadimethoxine	electrospray ionization (positive)	not specified	Later Adulthood (>65 yrs)	impact|MS:1002077	10088|Mus	not specified	solid material, frozen	methanol-water (1:1)	animal	tissue	C17	not applicable	caecum	UBERON:0001153	MSV000081477_C17	2017	0	0	0	0	0	0	0	0	0	0	0	0	0	0	0	0	0	0	0	0	0
f.MSV000081477/ccms_peak/mzXML/Plate4/C19_BC4_01_656.mzML	MSV000081477	not specified	male	reverse phase (C18)	no disease reported	United States of America	no disease reported	no disease reported	not specified	healthy	not applicable	sulfamethazine;sulfadimethoxine	electrospray ionization (positive)	not specified	Later Adulthood (>65 yrs)	impact|MS:1002077	10088|Mus	not specified	solid material, frozen	methanol-water (1:1)	animal	tissue	C19	not applicable	caecum	UBERON:0001153	MSV000081477_C19	2017	0	0	0	0	0	0	0	0	0	0	0	0	0	0	0	0	0	0	0	0	0
f.MSV000081477/ccms_peak/mzXML/Plate4/C21_BE4_01_685.mzML	MSV000081477	not specified	male	reverse phase (C18)	no disease reported	United States of America	no disease reported	no disease reported	not specified	healthy	not applicable	sulfamethazine;sulfadimethoxine	electrospray ionization (positive)	not specified	Later Adulthood (>65 yrs)	impact|MS:1002077	10088|Mus	not specified	solid material, frozen	methanol-water (1:1)	animal	tissue	C21	not applicable	caecum	UBERON:0001153	MSV000081477_C21	2017	0	0	0	0	0	0	0	0	0	0	0	0	0	0	0	0	0	0	0	0	0
f.MSV000081477/ccms_peak/mzXML/Plate4/C22_BF4_01_699.mzML	MSV000081477	not specified	male	reverse phase (C18)	no disease reported	United States of America	no disease reported	no disease reported	not specified	healthy	not applicable	sulfamethazine;sulfadimethoxine	electrospray ionization (positive)	not specified	Later Adulthood (>65 yrs)	impact|MS:1002077	10088|Mus	not specified	solid material, frozen	methanol-water (1:1)	animal	tissue	C22	not applicable	caecum	UBERON:0001153	MSV000081477_C22	2017	0	0	0	0	0	0	0	0	0	0	0	0	0	0	0	0	0	0	0	0	0
f.MSV000081477/ccms_peak/mzXML/Plate4/C23_BG4_01_713.mzML	MSV000081477	not specified	male	reverse phase (C18)	no disease reported	United States of America	no disease reported	no disease reported	not specified	healthy	not applicable	sulfamethazine;sulfadimethoxine	electrospray ionization (positive)	not specified	Later Adulthood (>65 yrs)	impact|MS:1002077	10088|Mus	not specified	solid material, frozen	methanol-water (1:1)	animal	tissue	C23	not applicable	caecum	UBERON:0001153	MSV000081477_C23	2017	0	0	0	0	0	0	0	0	0	0	0	0	0	0	0	0	0	0	0	0	0
f.MSV000081477/ccms_peak/mzXML/Plate4/C25_BA5_01_628.mzML	MSV000081477	not specified	male	reverse phase (C18)	no disease reported	United States of America	no disease reported	no disease reported	not specified	healthy	not applicable	sulfamethazine;sulfadimethoxine	electrospray ionization (positive)	not specified	Later Adulthood (>65 yrs)	impact|MS:1002077	10088|Mus	not specified	solid material, frozen	methanol-water (1:1)	animal	tissue	C25	not applicable	caecum	UBERON:0001153	MSV000081477_C25	2017	0	0	0	0	0	0	0	0	0	0	0	0	0	0	0	0	0	0	0	0	0
f.MSV000081477/ccms_peak/mzXML/Plate4/C26_BB5_01_643.mzML	MSV000081477	not specified	male	reverse phase (C18)	no disease reported	United States of America	no disease reported	no disease reported	not specified	healthy	not applicable	sulfamethazine;sulfadimethoxine	electrospray ionization (positive)	not specified	Later Adulthood (>65 yrs)	impact|MS:1002077	10088|Mus	not specified	solid material, frozen	methanol-water (1:1)	animal	tissue	C26	not applicable	caecum	UBERON:0001153	MSV000081477_C26	2017	0	0	0	0	0	0	0	0	0	0	0	0	0	0	0	0	0	0	0	0	0
f.MSV000081477/ccms_peak/mzXML/Plate4/C27_BC5_01_657.mzML	MSV000081477	not specified	male	reverse phase (C18)	no disease reported	United States of America	no disease reported	no disease reported	not specified	healthy	not applicable	sulfamethazine;sulfadimethoxine	electrospray ionization (positive)	not specified	Later Adulthood (>65 yrs)	impact|MS:1002077	10088|Mus	not specified	solid material, frozen	methanol-water (1:1)	animal	tissue	C27	not applicable	caecum	UBERON:0001153	MSV000081477_C27	2017	0	0	0	0	0	0	0	0	0	0	0	0	0	0	0	0	0	0	0	0	0
f.MSV000081477/ccms_peak/mzXML/Plate4/C28_BD5_01_671.mzML	MSV000081477	not specified	male	reverse phase (C18)	no disease reported	United States of America	no disease reported	no disease reported	not specified	healthy	not applicable	sulfamethazine;sulfadimethoxine	electrospray ionization (positive)	not specified	Later Adulthood (>65 yrs)	impact|MS:1002077	10088|Mus	not specified	solid material, frozen	methanol-water (1:1)	animal	tissue	C28	not applicable	caecum	UBERON:0001153	MSV000081477_C28	2017	0	0	0	0	0	0	0	0	0	0	0	0	0	0	0	0	0	0	0	0	0
f.MSV000081477/ccms_peak/mzXML/Plate4/C29_BE5_01_686.mzML	MSV000081477	not specified	male	reverse phase (C18)	no disease reported	United States of America	no disease reported	no disease reported	not specified	healthy	not applicable	sulfamethazine;sulfadimethoxine	electrospray ionization (positive)	not specified	Later Adulthood (>65 yrs)	impact|MS:1002077	10088|Mus	not specified	solid material, frozen	methanol-water (1:1)	animal	tissue	C29	not applicable	caecum	UBERON:0001153	MSV000081477_C29	2017	0	0	0	0	0	0	0	0	0	0	0	0	0	0	0	0	0	0	0	0	0
f.MSV000081477/ccms_peak/mzXML/Plate4/C2_BB2_01_640.mzML	MSV000081477	not specified	male	reverse phase (C18)	no disease reported	United States of America	no disease reported	no disease reported	not specified	healthy	not applicable	sulfamethazine;sulfadimethoxine	electrospray ionization (positive)	not specified	Later Adulthood (>65 yrs)	impact|MS:1002077	10088|Mus	not specified	solid material, frozen	methanol-water (1:1)	animal	tissue	C2	not applicable	caecum	UBERON:0001153	MSV000081477_C2	2017	0	0	0	0	0	0	0	0	0	0	0	0	0	0	0	0	0	0	0	0	0
f.MSV000081477/ccms_peak/mzXML/Plate4/C30_BF5_01_700.mzML	MSV000081477	not specified	male	reverse phase (C18)	no disease reported	United States of America	no disease reported	no disease reported	not specified	healthy	not applicable	sulfamethazine;sulfadimethoxine	electrospray ionization (positive)	not specified	Later Adulthood (>65 yrs)	impact|MS:1002077	10088|Mus	not specified	solid material, frozen	methanol-water (1:1)	animal	tissue	C30	not applicable	caecum	UBERON:0001153	MSV000081477_C30	2017	0	0	0	0	0	0	0	0	0	0	0	0	0	0	0	0	0	0	0	0	0
[truncated: 1,675 more rows]
[truncated: 35 more columns]
