# Supplementary material for: Reverse metabolomics for the discovery of chemical structures from humans
Source: Nature. Author manuscript; Available in PMC 2024 Mar 8. (PMC10849969; doi:10.1038/s41586-023-06906-8)
Supplement: SourceData_FigE2 [file NIHMS1962612-supplement-SourceData_FigE2.xlsx]

## Sheet: Fig. 4b and c
row ID	row m/z	row retention time	extraction_blank_RA1_01_47008.mzXML Peak area	extraction_blank_RA1_01_47000.mzXML Peak area	extraction_blank_RA1_01_47032.mzXML Peak area	extraction_blank_RA1_01_47016.mzXML Peak area	extraction_blank_RA1_01_46984.mzXML Peak area	extraction_blank_RA1_01_47024.mzXML Peak area	extraction_blank_RA1_01_46992.mzXML Peak area	extraction_blank_RA1_01_46982.mzXML Peak area	extraction_blank_RA1_01_47050.mzXML Peak area	extraction_blank_RA1_01_47034.mzXML Peak area	extraction_blank_RA1_01_47042.mzXML Peak area	extraction_blank_RA1_01_47058.mzXML Peak area	extraction_blank_RA1_01_47065.mzXML Peak area	HM_10_GC8_01_47026.mzXML Peak area	HM_23_GC9_01_47027.mzXML Peak area	HM_13_GA5_01_46989.mzXML Peak area	HM_27_GD1_01_47035.mzXML Peak area	HM_18_GC11_01_47029.mzXML Peak area	HM_29_GB5_01_47005.mzXML Peak area	HM_20_GC1_01_47017.mzXML Peak area	HM_28_GD2_01_47036.mzXML Peak area	HM_179_GA10_01_46996.mzXML Peak area	HM_57_GB10_01_47012.mzXML Peak area	HM_133_GA4_01_46988.mzXML Peak area	HM_222_GC6_01_47022.mzXML Peak area	HM_182_GE7_01_47059.mzXML Peak area	HM_238_GB2_01_47002.mzXML Peak area	HM_81_GB1_01_47001.mzXML Peak area	HM_30_GE4_01_47054.mzXML Peak area	HM_58_GC10_01_47028.mzXML Peak area	HM_303_GA1_01_46985.mzXML Peak area	HM_85_GA3_01_46987.mzXML Peak area	HM_189_GD3_01_47037.mzXML Peak area	HM_319_GA2_01_46986.mzXML Peak area	HM_258_GC12_01_47030.mzXML Peak area	HM_210_GB9_01_47011.mzXML Peak area	HM_574_GA12_01_46998.mzXML Peak area	HM_711_GB11_01_47013.mzXML Peak area	HM_307_GE10_01_47062.mzXML Peak area	HM_411_GD8_01_47044.mzXML Peak area	HM_710_GC5_01_47021.mzXML Peak area	HM_633_GD6_01_47040.mzXML Peak area	HM_709_GC4_01_47020.mzXML Peak area	HM_575_GA11_01_46997.mzXML Peak area	HM_412_GD9_01_47045.mzXML Peak area	HM_480_GC2_01_47018.mzXML Peak area	HM_727_GB12_01_47014.mzXML Peak area
8	274.274	4.38733	368254	367256	381366	365614	341320	360371	366962	449522	379731	309722	375317	394002	305173	262593	261706	266743	275047	257736	261713	261848	268874	258214	257065	263159	261131	287198	255436	261161	275660	264884	280073	262560	266065	267775	267279	259523	260865	262017	278336	278961	263222	272692	266026	253238	273988	263312	259519
9	703.575	6.76181	1.50113e+06	207251	150658	413231	0	22030	157367	0	243595	140260	180727	1.25205e+06	28929.8	307712	122228	0	0	76089.9	0	331441	0	0	140070	0	35067.9	3.88034e+06	93282.5	131433	0	0	0	0	0	0	162112	268827	138388	149492	252868	165938	0	104606	0	0	0	232150	203648
10	226.952	7.01983	797889	829433	882757	853106	864213	900079	857261	821749	854846	933355	891062	796704	856420	848928	839596	887840	817900	903108	840846	853585	870807	809631	907827	861568	879123	824301	835573	853353	865526	857956	846814	847338	883673	810014	837243	870501	826505	863032	831256	906934	911429	882173	904116	855069	894607	867086	850536
11	485.113	6.82063	118689	126626	142702	146402	119339	148267	140366	124483	151958	133595	144982	148610	135168	31811.8	31203.8	31728.6	37150.1	37076.1	34817.9	40379.9	38893	29478.1	33691.6	33284.7	35905.8	34902.3	31424.1	30171.3	34414.7	32235.8	34152.2	34249.5	38674.5	33813.4	35104.7	36358	34156.7	35511.5	36742.5	32839.8	36174.5	30926.5	33085.1	31191.2	35947.6	33056.5	37241.6
12	124.087	7.00654	714704	711855	754968	750097	679137	763607	723164	708217	723163	750761	732673	748733	731620	698071	705792	695940	692216	739690	708511	713936	706838	663334	723566	693683	729193	762929	671324	685911	721111	711833	658343	681297	728539	661198	724432	726891	685395	730237	717121	743254	755299	704606	737050	687289	756411	704436	701081
13	270.316	5.25902	15002.8	16359.9	14473	16716.4	11480.1	14965.2	16189.6	17570.9	16253.4	11310.4	14286.5	14258.5	8585.78	142178	148972	8830.13	10293.8	149748	147375	8361.25	147923	8820.95	148988	11123.8	158630	162620	153850	157433	146691	150482	10178.2	11268.9	9227.42	9363.83	153585	146692	9428.01	7151.04	156965	154277	147847	151668	152717	10490.1	147961	8077.47	153634
14	355.28	6.74565	190567	177640	187021	183886	161679	193067	172568	172740	199207	174299	187876	206862	193128	56391.8	58011.3	57943	60319.3	61928.5	58574	55945	61458.9	55250.8	61909.2	56821.1	59621.7	62814.9	55537.4	56416.4	65706.4	61570.3	52723.3	54324.2	59453.2	54255.7	61083.4	57736.9	63161	63221.9	64646.1	59975.3	59698	58987.6	59398.4	67432.8	64747	54160	64461.5
15	158.154	4.51349	176839	171835	178086	171259	150591	164001	179590	199484	170049	127309	167514	175724	118680	107415	109111	111803	109575	112757	107515	110998	113140	112454	106497	106085	110203	108307	108263	113319	111906	108371	113730	106741	103699	114555	108933	105259	111514	99372.9	110857	112679	107442	102975	104045	110002	114451	106223	101124
16	399.308	6.79746	164464	156945	169247	164082	142301	171536	161404	155207	176335	161265	166476	178140	176372	35502.3	37436.2	33933	34006.5	37615.9	33775.3	32901.8	35498.8	33145.1	34842.5	34968.7	34595.6	32360.9	31855.3	34196.5	38085.9	33289.7	34906.1	33009.4	32797	31593.7	37164.4	34003.2	40964.5	44651.4	40036.7	34843.1	35433.6	33828.6	35245.7	51750.1	35985	34377.2	39935
17	512.504	6.7475	174287	165677	183844	177086	107504	182804	168378	157945	176590	122349	180493	188114	135160	120837	119249	114252	119530	123561	116361	115516	118280	108364	118840	109807	124878	135577	109267	110933	122536	120515	112108	110448	123736	106948	128199	118649	113552	119599	129519	122604	122534	121243	118290	109870	121228	116699	118725
18	644.011	1.68111	58090.2	19353.4	162347	52385.2	326409	50276.1	19997.7	43579.8	113328	43976.5	15739.2	32178.1	168787	405564	272636	349447	31147.2	15016	295162	403288	44141.3	587706	195769	376648	187403	284188	125159	311682	318345	498528	147019	413153	388462	570121	370506	314185	536359	491737	43397	301057	31603.9	132123	390881	260046	226801	295584	345748
19	644.011	2.13231	37282.8	269962	16131.6	71668.8	57530.7	191982	117663	256034	214499	111619	130626	179037	40283.2	372887	440901	682791	366834	314647	320219	322303	342389	369156	472579	613388	400041	417071	711865	460224	435335	347756	457404	544201	351405	434972	297096	512464	354753	435867	432745	381432	331088	378788	461794	555754	425810	493396	488410
21	644.011	1.13003	19235.9	58553.8	16280.2	34834.2	85030.9	99314.5	61427.3	43057.5	45146.1	104092	110368	47685.5	343992	120095	137985	123491	118887	123478	113437	130808	116689	98167.3	77840.6	97204.4	126109	109053	129514	121072	114295	104246	100951	134581	104081	134502	123851	109024	131909	94284	14255.4	13259.6	107756	114054	85495.6	112999	129259	123189	113329
23	443.334	6.8469	132219	126287	134021	130967	115885	130158	123263	123752	135960	129614	134994	141065	138742	14775.6	0	0	0	0	15503.3	15797.4	0	0	26061.2	0	18663.3	16517.1	0	0	15612.8	18145.3	23886.2	0	0	18020.7	27914.4	16025.9	30388.2	21752	16764.6	0	0	16787.2	17080.5	30896.6	18078.3	0	29864.8
26	540.535	6.90013	158936	141887	163619	159145	89567.4	175030	140614	130564	162878	110965	165566	180861	137899	112849	110252	102327	108718	125040	128206	114832	121571	100546	119832	103367	129899	137490	96779.6	103947	129395	123173	90376.5	96778.9	119408	90475.2	123514	111366	108198	119503	135820	119867	127532	123322	126847	110550	133161	107104	118729
31	246.243	3.64206	71133.1	68574.4	73061.2	68406.5	57601.2	68335.4	71396	79896.9	70600.3	50626.7	69527.4	74378.8	53426.6	37719.1	38489.9	41140.4	40828.7	38915.9	39613.3	43208.9	41474.4	36489.4	39018.4	41102.3	40225.4	43056.9	41330	40593.2	43053.4	40028.5	44722.7	45205.1	42854.1	40210.1	43017.2	40763.3	40841.6	42334.3	42295.6	40193.8	40799	39699.2	42890.3	39163.4	41129.3	43091.9	39090.3
32	659.985	1.71549	13950.5	69529.7	125231	13895.6	33672.4	178359	143623	30213	60018.7	186815	35741.8	84795.6	26418.8	74290.9	0	24669.2	73909.4	0	69988.7	0	6322.16	146836	0	111545	141607	68976	3646.08	3283.07	0	0	31551.7	0	49381.7	0	0	0	105219	0	28102.5	6322.94	3703.3	186357	0	52701.9	16862.8	0	136351
33	430.914	7.01809	305348	324263	343706	320571	346449	346812	326419	315481	321284	378810	346269	318531	329026	334327	332358	352861	326011	355944	337218	333316	347801	314997	355299	343958	349382	321912	323196	322946	337301	326245	329138	333143	347136	318559	332711	343765	325100	332806	327020	354605	362826	341979	358230	339094	358553	333919	330773
34	158.964	7.00316	249726	241914	271714	253202	248340	270818	263573	258043	245285	252355	261472	248540	232881	270464	250751	250514	250258	271549	269731	269009	260255	235965	270940	264241	254708	252710	255970	260026	245695	246355	254159	254486	270465	233179	251128	274044	247870	257458	248192	255882	275884	258915	267256	254527	279724	266316	252970
35	659.985	1.94211	70352.5	28905	24432.3	26744.6	16268.3	27108.9	43958.7	74984.9	60401.5	14442.2	71089.8	23874.7	168272	0	46971.4	0	6884.84	166035	33807.5	136302	39735.6	0	0	0	0	22326.5	15758.3	25634.4	2983.55	3632.07	4263.13	72285.3	28927.1	10589.7	83157.9	33283.7	8047.73	0	47251.3	35344.4	124311	0	201529	62588.2	80524.4	48894.5	53164
38	659.985	1.29515	43808.4	14297.4	0	134864	0	0	42427.4	0	11983.8	0	59751.5	117193	12551	0	0	0	0	0	0	0	0	0	0	0	0	0	0	0	0	0	0	0	0	0	0	0	0	0	0	0	0	0	0	0	0	0	0
42	659.985	2.12979	42961.1	14071	98930.3	12936.6	16484.9	38646	0	0	0	0	24712.1	24659	0	103785	0	173781	40077.4	0	51954.9	0	28072.4	47299	193159	34573.5	32989.3	35640.1	159778	37460.6	17078.4	38384.8	47487	39390.5	28919.6	30602.1	0	0	49523.3	206246	27571.7	26587.6	51443.6	0	0	0	0	21435.7	0
44	405.261	6.41948	45776.7	43737.2	42651.1	48077.8	41818.2	50122.8	46198.7	45186.1	49583.3	51209.2	47028.5	47733	52275.7	0	0	0	0	0	0	0	0	0	0	0	0	0	0	0	0	0	0	0	0	0	0	0	0	0	0	0	0	0	0	0	0	0	0
47	84.9598	1.4314	11045.8	11451	28620.5	18181.7	26737.7	35277.1	5483.45	4892.13	12342	24232.7	6109.16	11930	16323.2	7931.64	3913.81	3755.84	31072.2	0	7443.96	7800.57	52259.2	6941.85	0	7056.37	3907.91	38418.9	3898.2	3750.38	3728.27	12780.6	11160.5	4109.68	3703.88	9940.34	7203.42	3696.12	3446.19	72795	0	3647.51	11333.7	4122.09	58608.7	3562.4	11709.1	15760.5	49802.8
48	411.094	6.55114	38633.1	48858.9	47114	44571.5	47767.7	45407	50311.3	49643.2	52191.9	45998.7	50480.9	48067.5	47569.9	5454.15	6276.72	7703.3	8456.47	9566.89	6996.14	7346.53	7983.68	5664.03	7246.83	8181.22	7833.92	7872.38	7870.62	7111.48	9707.51	7358.84	8995.48	6358.23	7826.82	9566.55	8608.26	6196.78	7172.66	9027.88	8141.5	8040.76	7476.18	7646.61	5629.45	7254.05	8326.65	5863.96	6162.32
49	338.342	6.94489	282973	282368	295074	291420	0	299784	296480	288029	280001	0	301511	294066	189274	153031	128029	272304	0	127761	0	0	0	128336	0	238417	0	0	141156	0	155869	149398	153173	229287	189620	168068	129752	130131	187836	150090	133037	0	150425	169185	161225	311215	210045	0	183878
50	487.36	6.82911	85757	83397	89165.4	84244.1	76697.7	89071.4	81855.6	81862.5	95677.7	82597.2	84430.2	96496.4	92691.5	0	0	0	11718.9	0	0	0	0	0	0	0	0	0	0	0	0	0	0	0	0	0	0	0	0	20995.5	0	0	0	0	0	26491.6	13423.3	0	0
51	141.959	1.37486	29677.9	47553.7	33916.6	10686.8	6326.32	162966	264605	23236.9	103406	13279.2	11023.1	22912.2	31299.2	38856.3	8925.11	9165.77	29805.4	41364.4	4339.52	4950.6	27499.2	4580.13	4699.79	4268.89	8340.19	5188.54	101882	9500.93	4263.21	4878.88	18784.6	4749.66	9034.32	4444	0	4350.22	12910.8	44867.6	4672.38	5358.81	8871.52	4321.42	4108.36	4325	19563.2	108855	4284.78
52	725.557	6.87947	49036	0	0	92118.8	0	75060.9	0	0	0	0	0	350684	0	73014.2	0	0	0	0	0	0	0	0	0	0	0	50170.4	0	0	0	0	0	0	0	0	0	0	0	0	0	0	0	0	0	0	0	0	0
53	194.118	2.23656	3750.59	7563.47	4028.86	7798.14	108426	3819.86	7755.81	4178.31	104288	12987.4	7907.22	3962.85	4140.55	38823.9	35727.7	28441.1	3348.84	26918.2	29394.7	31539.4	24524.9	27600.5	31016	25668.4	23145.6	26152.9	30609.4	29983.4	27618.1	27643.7	24314.6	22424.3	39263	27411.3	26179.6	25556.1	3292.29	27249.9	30945	31460.6	30252	35746.9	28144	36670.3	34575.5	29535.9	31544.9
54	198.128	2.67746	72349.6	72132.3	72897.2	74968.6	54893.7	72251.9	71129.7	73245.6	72323	52360.3	77124.5	76262.6	54437.4	0	0	0	0	0	0	0	0	0	0	0	0	0	0	0	0	0	0	0	0	0	0	0	0	0	0	0	0	0	0	0	0	0	0
55	361.235	6.41505	33937.1	37244.5	36017.3	33870.7	32536.4	36581.1	33997.4	34401.1	36697.7	36164.7	37039.7	37451.9	38646.5	0	0	0	0	0	0	0	0	0	0	0	0	0	0	0	0	0	0	0	0	0	0	0	0	0	0	0	0	0	0	0	0	0	0
56	141.959	1.95274	9884.11	95262.8	108540	22214.3	21056.3	387381	12906.7	58494.2	374352	26498	60318	219882	316178	198982	161978	147987	83720.1	212133	211017	112504	81172.9	4840.34	129354	143647	260218	103091	188494	96621.4	187209	105730	96837.6	109642	251538	89015.7	277908	147751	161047	180840	177311	104805	135491	72344.2	238509	145101	118517	97404.1	117422
58	449.287	6.42253	35184.2	32969.1	35532.3	36134.4	32533	36993.3	32232.4	31312.8	36228.6	34582.7	35081.6	37742.5	41165.5	0	0	0	0	0	0	0	0	0	0	0	0	0	0	0	0	0	0	0	0	0	0	0	0	0	0	0	0	0	0	0	0	0	0
59	185.115	2.96455	42940.4	42061	41227.6	44319	41285.8	41029.5	42203.7	42964.5	42536.8	43539	42229.5	47551.6	45867.5	13503.9	13504.2	17024.5	17061.4	12443	14945.4	18969.4	18035.9	16892	14605	15606.8	14800	15667.2	15860.9	17013	14615.5	12025.5	15690.3	15944.1	15798.3	17908.9	14176.6	13518.7	18521.8	13011.8	15673.3	13413	15305.4	11004.9	14401.3	17066.5	15913.5	18126.9	14805.9
60	362.926	7.01647	216623	223696	239731	225123	242795	240284	232377	214001	219767	262248	235385	218071	238432	231095	229577	242885	221441	247348	229305	230131	239633	221856	245736	236508	236539	220532	222348	226356	230566	216076	223757	230775	239434	226033	229823	233943	224400	234083	229437	233369	249391	231122	248851	231627	251299	227030	223861
62	153.139	7.00928	242608	232920	238230	221180	223842	230811	236914	235408	235644	235796	236938	244508	245525	231352	226676	235961	222492	246825	231251	229633	239827	223899	246044	243594	240977	230249	223697	213748	229034	240261	228125	237136	234222	220851	221878	246312	226623	234686	237932	244590	245210	237825	244863	233838	245402	222734	237730
63	217.114	1.04491	10304.6	0	0	0	0	0	0	0	0	0	0	0	0	0	0	0	0	0	0	0	0	0	0	0	0	0	0	0	0	0	0	0	0	0	0	0	0	0	0	0	0	0	0	0	0	0	0
65	83.0603	6.9986	212772	214761	226062	226554	195635	232990	224768	211272	217292	210262	221905	223128	223831	206203	204447	194742	199116	201477	207215	199278	211534	191813	206224	195842	201048	220643	199869	201642	213014	204891	188490	188506	212443	187425	200996	197674	190025	201079	217750	207812	221074	205781	208413	201084	217939	195861	204266
68	608.877	7.01531	200748	221411	229221	230058	254062	236676	227408	211355	218971	271752	232699	219106	241933	236934	235864	250650	231122	247707	232287	225934	248395	235051	252363	240122	244272	222949	232053	228125	238499	234875	240274	237358	241601	237187	234763	241248	232232	237788	233624	244974	260162	242173	250716	244813	252741	244980	235696
69	250.178	4.57758	90762.2	86210.2	86704.6	90897.9	80438.4	91955.2	92631.3	105114	93760.4	79427.9	94109.1	98241.7	75046.8	68265.1	67618.6	64538.5	68168.3	68841.2	63675.4	64049.3	68258.2	64059.5	63766.4	65530.6	65119.1	72821.8	65908.7	62009.7	69390.2	63907.3	66025.5	62915.6	65116.9	68873.8	66070.4	69996.6	62014.3	68479.6	68077	64756.3	68178	63549.9	62250.2	62760	67508.3	61648.2	65801.2
70	90.9766	7.01215	158359	171421	191633	181572	179873	198726	180716	176227	156965	181777	196233	173648	164124	187557	169920	178930	173151	194163	174598	181850	170294	174366	183566	159606	185837	167041	180146	171192	182059	164075	182550	129069	187736	141708	173150	186812	145647	181359	180037	191973	159461	178701	193778	173576	183995	190637	183995
71	540.889	7.01307	193864	214934	234791	218273	243528	235511	219427	216171	218231	263465	233300	216970	234416	229513	234829	234828	228950	230800	226273	228369	239271	224628	239774	233480	233236	221690	226137	221213	232180	225963	229769	226338	239420	227968	230168	229774	222500	236137	230997	240545	246770	239889	242703	228180	246787	228186	230171
72	383.277	6.94533	45504.5	42901.6	44576	45025	39005.1	47875.3	43446.5	42643.5	42082.3	39933.2	43645.6	43846.3	40627	37526.4	37756.3	38648.3	33637.8	37483.4	37698.4	37351.1	36837.9	35501.1	38045.6	39289.1	40577.9	39740	36566.2	36593.3	38290.6	36553.1	36445.8	38394.2	38534.2	34935.5	37550.5	38806.6	38172.2	34640.3	39871.3	38413.6	38189.6	38924.7	37629	38537.3	42374.1	35376.8	38216.9
73	301.141	6.53124	22507.8	21426.8	25269.8	24446.1	23708	24295.2	26492.1	21665	26932.4	25440.9	23419.3	23957.4	25467.3	9090.99	7139.4	9016.57	14119.5	10614.7	8091.08	11181.6	10256	8360.54	8573.52	8688.95	10105.9	8240.94	9494.63	9807.55	10218.7	9767.92	10369.6	10061.5	9889.5	8949.06	11534.8	9282.98	11556.5	8912.69	6604.6	9143.65	9072.2	7726.18	9144.11	10293.8	11412.5	9571.04	11647.8
75	498.901	7.01696	125906	140090	146668	133664	152056	149356	145908	131193	134921	163540	138623	135027	153692	144946	140432	158310	142207	150657	150653	143475	148924	136250	156633	159557	148204	141712	141832	147146	148949	141957	147440	143236	150208	145462	150389	145490	143751	154536	146812	154635	162344	148370	150694	151029	157955	143045	138061
76	368.426	6.73856	25255.6	0	0	0	0	0	0	0	0	0	0	0	0	0	0	0	0	0	0	0	0	0	0	0	0	0	0	0	0	0	0	0	0	0	0	0	0	0	0	0	0	0	0	0	0	0	0
77	159.969	1.397	41099.2	24291.2	7156.57	7194.59	8660.03	7066.06	7915.83	8017.56	7510.8	8499.84	7650.28	15113.5	21181.4	3224.61	23278.6	16572.5	25216.9	19434.1	27090.7	3299.28	6250.76	3651.8	3111.81	63151.3	3169.04	14723.7	3403.7	6771.38	2981.8	3032.82	33401.4	12764.9	6440.69	6432.12	11858.2	2989.27	5455.86	9520.46	14954.2	9805.83	3003.08	34897.5	32901.3	42941.7	20922.2	6371.39	8941.07
78	531.387	6.79657	55256	51715.2	57950	53922.4	46766.9	53094.5	50526.5	50825.4	57001.9	52636.3	54294.7	56443.9	56812	0	0	0	0	0	0	0	0	0	0	0	0	0	0	0	0	0	0	0	0	0	0	0	0	14836.9	0	0	0	0	0	27009.2	0	0	0
79	113.964	2.0055	6325.9	7688.14	7418.9	49584.3	3851.78	15136.6	7546.95	36995	16220.3	8392.89	7673.28	95917.7	3902.89	89893.1	107860	135711	140013	6442.9	130566	158260	26693.8	93614.2	55840.3	26148.8	62575.9	131100	29394.6	55654.7	80722.8	71059.7	141863	136890	152719	108881	56348.1	28172.4	3329.59	147242	83292.2	78776.3	140148	57146.8	79113.3	96458.1	30478	138863	142712
80	337.075	5.94619	31755	35647.3	34601.5	31862	36253.5	31664.3	33357.4	34214.3	35960.2	35967.5	34736.2	38601.5	37292	0	0	0	0	0	0	0	0	0	0	0	0	0	0	0	0	0	0	0	0	0	0	0	0	0	0	0	0	0	0	0	0	0	0
83	159.969	2.01578	68223	39601.8	106309	22220.4	145199	7860.02	123659	8122.58	64740.6	42833.3	7994.65	73928.6	157975	86038.3	99317.6	79178.5	157626	164419	149883	158520	149353	75264.8	110983	13293.4	54777.7	83426.3	66445.2	36915.9	183732	93888.9	151815	98215.2	161362	73668.3	0	44994.2	109663	0	75634.4	120675	0	55894.6	141691	124411	122117	56418	60619.8
84	113.964	1.45952	6343.34	7597.48	7032.66	13806.1	12388.7	13682.9	7577.7	14111.9	14724.6	4075.92	21605.4	22548.5	4249.95	24591	5533.8	29458.2	31358.1	58212.2	10276.9	17778.7	2891.91	13388.2	23906.4	24604.2	12372.8	16110.4	22585.7	6816.26	13342	6008.62	12323	6154.98	2926.44	30705.6	2877.26	26457.2	2963.52	25090.5	9774.28	29077.6	2937.07	2888.36	2965.46	21463.8	13423.9	6549.07	6525.59
85	472.902	7.0085	159390	175251	182990	186768	186476	187923	173950	174147	179385	205353	190580	170382	179148	178202	184965	188176	178257	196934	183941	183074	187221	176934	197467	181374	185931	175821	173008	177417	182914	177374	176746	182910	188653	173207	180240	189013	173844	185465	178616	189056	199157	189916	195590	182248	196309	182637	178517
88	113.964	2.22294	6953.32	14887.2	8105.7	28241.8	8469.94	29644.4	7297.08	0	7292.4	43348.7	0	0	12425.7	0	0	0	0	0	0	0	0	0	0	0	0	0	0	0	0	0	3130.16	0	0	0	0	0	0	0	0	0	0	0	0	0	0	0	0
90	227.126	4.06588	36042.8	35727.9	33292.2	31365	39341	31460.3	34220.6	38840.2	33589.7	34315	32446.5	37279.7	34836.4	0	0	0	0	0	0	0	0	0	0	0	0	0	0	0	0	0	0	0	0	0	0	0	0	0	0	0	0	0	0	0	0	0	0
93	84.9597	1.5581	5821.2	5455.99	18627.9	54610	37918	41047.3	5978.6	38889.8	34608	11449.1	6151.94	24297.9	5219.94	20957.1	12138.6	11438.5	12776.1	57744.6	11364.2	28295.2	19250.3	30313.8	3998.11	18926	193319	0	105643	20352.1	76274.4	28923.9	25657.5	10400.7	19785.8	26799.1	35780.6	12809.5	67164.7	115401	56353	3649.88	65316	56272.9	11649.6	3786.51	32944.4	16713	4036.63
99	84.9597	1.98913	5394.43	48534.8	13101.3	11716.2	5148.56	37506.9	28914.7	11284.1	12258.8	54410.5	5863.37	12605.6	5524.49	7754.06	4120.52	14513	24344.4	126291	93041.2	111243	52431.3	78216.4	205124	14578.9	3906.38	4089.45	66448.8	82848.4	122628	8003.23	138911	6836.78	3776.18	70571.5	18953.7	118882	33875.5	21773.6	134232	21263.3	86055.6	52502.2	44774.7	3785.13	133712	76294.9	33947.1
100	243.136	6.22213	46443	40159.7	49449.7	49693.8	38752.1	48073.6	44352.3	49969.8	49809.6	40928.1	43235	46962.7	35430.1	28552.3	31556.8	34122.8	31879	29640.6	24532.1	26665.7	26616.1	28722.9	30578.5	27368.4	30442.5	29085.3	23460.4	25527.8	27802.5	30817	28447.1	27021.3	28093.5	24145.6	26842.3	24737.4	25451.3	24990.5	31795.9	28805.5	29482.7	27946.2	29147.6	22327.5	27612.6	25690.5	29483.8
103	311.256	6.72412	40342.6	42154.5	46709.5	44220.7	24288.7	45006.7	40138.1	34334.1	48464.6	33254.8	41611.8	48665.5	41720.1	0	0	0	0	0	0	0	0	0	0	0	0	0	0	0	0	0	0	0	0	0	12254	0	0	0	0	0	0	0	0	0	0	10447.4	12456
104	282.279	6.97667	21114.2	18082.4	20035	18887.1	19945.7	21835	21995.5	19381.7	15417.5	20072	20400.1	18016.5	21870.4	13619.4	12027.9	17172.4	11870.3	17166	18585.5	14935.1	15252.7	14889.6	14800.6	18419.5	18332	18498.7	15010	18720.9	14850.5	13711.2	16686.3	15318.5	15515.3	14844.1	14569	15816.1	16430.7	15048.7	16224.4	17972.3	17326.7	15742.1	16828.5	18168.8	18728.4	13945.1	15176.5
105	463.131	6.82296	15315.3	15631.1	13856.3	13128.9	12066.9	11986.8	14270.8	14848.6	11001.6	12547.1	14610.5	16878.9	16744.9	0	0	0	0	0	0	0	0	0	0	0	0	0	0	0	0	0	0	0	0	0	0	0	0	0	0	0	0	0	0	0	0	0	0
106	228.196	4.57727	49404.3	51829.3	54295.8	54213.7	44532.5	53841.3	50795.9	63418.1	55038.2	40543.5	54028	58783.7	35098	37183.1	35190.4	33705.2	35246.7	32706.7	34695.5	33966.1	34036.7	34349.7	36961.4	34986.7	37660.2	38883.7	33066.4	33796.3	34904.2	34444.9	33517.8	32262.4	37450.3	36063	33930.2	34186.7	32561	35257.7	37205	33417.2	32513	34912.1	33783.9	33294.8	37281.4	32052.1	34886.4
107	274.274	6.96519	95915.4	85272.6	98682.1	101031	67878.3	108325	84805.2	79296.8	104225	82053.6	104083	112971	93631.7	83458.9	83682.8	83788	67214	90210.4	82892.4	77884.9	76273.9	66607.9	71182.9	75073.6	86776.4	102524	66489.3	75717.5	85729.9	85478.5	71877	75440	95966.1	71647.4	80815.1	89859.3	75201.9	87145.1	105013	75123.9	86204.8	89731.6	86902.5	73656.1	91313.2	71135.2	69296.4
110	353.266	6.92266	22798.3	21601	23987	24818.3	22793.8	22009.1	24474.6	24463.8	22846	21410.6	25536.5	24444.3	20014.6	20383.7	23201.4	22041.1	21603	21437.3	18392.5	21078.3	19329.2	20542.1	22072	21423	21746.1	16639.8	22319.4	22383	23664.3	22330.8	24293.2	21090.6	22592.6	23571	18290.7	20436.7	19736.7	20782.4	20655.1	20887.2	23673.7	19337.1	21864.9	22179.1	18255.7	19009.3	19343.4
111	437.194	5.54713	47121.6	53624	48839.9	53417.4	55116.1	57213.6	43523.9	58979.6	52107.4	48901.7	53616.9	52824.8	48901.2	210416	215920	209058	228404	241350	195144	214940	216806	241241	238678	294019	258812	236521	225097	191132	221911	239954	211948	256231	227796	233622	222142	237300	170795	224170	256702	205200	198305	232439	221081	189548	226006	225068	201337
112	666.64	6.95942	59330.8	0	0	0	0	0	0	0	0	0	0	0	0	0	0	0	0	0	0	0	0	0	0	0	0	80277.3	0	0	0	0	0	0	0	0	0	0	0	0	0	0	0	0	0	0	0	0	0
115	493.314	6.42423	15809.1	15818.1	16469.4	15001.8	15358.7	15466.6	15628.1	15570	17678.8	16183.2	17446.6	17731.4	16831.4	0	0	0	0	0	0	0	0	0	0	0	0	0	0	0	0	0	0	0	0	0	0	0	0	0	0	0	0	0	0	0	0	0	0
116	566.889	7.01633	92189	96820.9	102422	97671.2	108115	102314	103777	90770.6	92072.3	115306	95161.7	91753.3	104088	101850	100551	109455	98159.5	109964	108363	92787.9	105094	104594	103691	114471	100775	92123.3	104708	100334	102857	99884.9	104990	94650.7	109084	100701	100309	96433	102781	98411.6	102194	104888	112402	105005	104383	108534	112893	102611	103788
118	132.004	1.34961	3956.21	6951.89	5092.65	0	5059.32	4754.17	5048.92	2430.15	7506	0	2699.74	2686.92	4965.28	0	5039.75	0	0	0	0	0	0	15999.6	0	0	0	0	0	0	0	0	0	0	0	0	0	0	0	0	0	0	0	0	0	0	0	0	0
119	297.083	6.61513	12331.9	12172.7	11814.4	13821.5	10593.2	14403.1	10952.3	11615.1	12630.6	11939.7	14805.8	12579.6	14088.6	0	0	0	0	0	0	0	0	0	0	0	0	0	0	0	0	0	0	0	0	0	0	0	0	0	0	0	0	0	0	0	0	0	0
121	118.086	2.89699	4633.65	4492.91	4655.08	18666.9	4878.76	9373.23	4629.95	4853.08	22983.9	5287.65	4632.5	5372.26	13977.4	8859.82	4238.36	0	4130.41	4153.55	4180.6	0	13159	0	8232.56	0	4446.58	4398.19	4360.25	4069.19	4571.88	4307.29	8528.23	4312.11	4495.11	4176.04	4497.12	4273.23	8695.35	4211.47	4610.71	4225.32	8573.8	4120.56	0	4334.35	4231.08	4350.22	8543.01
122	256.264	6.9201	23022	22218.8	20029.1	23899	18321.7	22905.5	22238.6	21168.9	22989	19068.8	23088.9	22337.3	20655.8	18086.3	18740.7	16049.4	18074.4	17625.9	18212.8	15995.2	20088.7	17003.8	17343.4	18306	19046.9	16393.1	19842.4	21725.8	18150.7	17929.7	18238	17510.2	17598.7	18492.2	18902.1	18460.5	18346.5	18955.8	18500.2	18294.9	18841.2	17044.2	19862.8	16158.6	18214.9	17122.9	16782.1
125	118.086	3.3772	14543.5	4675.35	4921.08	9636.58	4460.76	4558.7	4486.06	4811.06	9345.36	8566.71	3578.03	4810.5	4652.99	4410.66	0	0	0	0	0	8957.61	8406.94	0	4520.37	0	8495.97	4261.4	4298.65	4361.93	0	4278.75	4068.44	4598.46	4399.88	8580.71	4231.08	4177.72	4174.14	4218.76	0	8618.53	0	4154.35	4192.12	4270.06	4090.04	8360.08	4179.91
126	150.014	1.12456	6669.68	7145.93	7928.5	0	2730.93	9473.3	0	4627.08	9458.72	9486.43	0	2684.03	9538.83	0	0	0	0	0	0	0	0	0	0	0	0	0	0	0	0	0	0	0	0	0	0	0	0	0	0	0	0	0	0	0	0	0	0
127	385.293	6.71506	49337	47431.7	49063.4	47752.5	41269.8	47649.8	45235.6	41950.3	49198.7	44907.1	49287.5	52730.6	46850.6	0	0	0	0	0	0	0	0	0	0	0	0	0	0	0	0	0	0	0	0	0	14642.3	0	18436.5	12723.2	0	0	0	0	0	14582.8	0	0	14302.6
128	635.131	6.93108	12862.5	11508.3	13098.7	12355.1	8255.48	13086.5	11869.6	9354.76	15522.4	11601.7	14318.8	16088.5	11672.9	0	0	0	0	0	0	0	0	0	0	0	0	0	0	0	0	0	0	0	0	0	0	0	0	0	0	0	0	0	0	0	0	0	0
129	553.256	6.91349	12932.7	12569.4	13471.2	12727	11803.1	12548.1	12644.2	13645.5	13937.4	10607.3	12780.1	9597.37	10574.4	21203	21034.6	19984.6	24548.8	23843.2	21502.2	20417.5	22889.5	21817.7	25239.6	18617.7	24466.6	20854	19996.7	20953	23468	21482.9	20444.6	22971.2	23346.3	23689	21866.5	24061.2	18010.1	20144.6	25836.7	24618	21001.5	23542.9	21877.2	20653.5	24109.8	24911	22553.2
131	125.986	2.075	4334	8529.93	8791.79	4389.16	12816.1	4538.62	8281.39	8732.27	8201.27	3882.98	5040	4335.14	48658.9	3005.56	30673.8	14881.2	24747.7	6026.68	53117.7	2914.62	50930.7	17916.6	2965	3036.12	5576.02	3187.04	55967	3029.28	2873.25	68559.3	6434.04	9634.79	39105.5	11528.2	2850.37	2844.16	39144.8	32533.3	24370.3	3156.32	21130.7	2799.72	5619.33	2942.98	5662.04	2786.33	3000.66
132	341.266	6.71765	52479.3	48586.9	52134.6	47865.2	42773.5	51178.1	47146.3	45509.8	52676	46665.8	53727	55181	51065	0	11644.5	10619.4	11346.4	13064.2	12318.3	0	12868.8	0	11284.8	0	0	13018.2	11476.5	13552.2	14197	12256.7	0	0	11202.9	13245.5	15364	0	17152.9	13095.6	12886.5	11664	12991.1	0	11368.5	20754.6	13148.6	11895.9	16634.2
133	118.086	1.88728	4635.75	13815.3	4890.69	0	9750.36	4565.44	9554.1	4961.24	0	4867.76	4732.14	9323.59	4509.17	4290.28	4098	4374.48	8576.53	4213.19	4088.29	8253.05	4305.64	4229.06	4088.7	4618.82	8698.87	4423.54	8771.66	8991.73	4406.49	4251.57	8417.59	0	4362.54	4205.63	4103.7	8590.65	8424.41	4084.89	8660.65	4222.24	4172.86	4284	4336.9	4203.76	4370.24	4264.41	4907.51
134	550.629	7.00954	31029.6	0	0	0	0	0	0	0	0	0	0	0	0	0	0	33160.1	0	0	34180.3	0	0	0	0	35490.6	0	0	0	0	27670.9	0	0	35836.9	35575.1	0	0	29594.9	0	0	0	0	31523.4	31697.6	0	0	33173.1	0	0
135	371.102	6.82271	11124.1	11130.9	10751.5	8771.81	10087.4	8656.05	9439.68	11502.5	8413.03	9761.91	11167	12034.3	11527.4	0	0	0	0	0	0	0	0	0	0	0	0	0	0	0	0	0	0	0	0	0	0	0	0	0	0	0	0	0	0	0	0	0	0
136	118.086	2.52116	9567.93	4650.36	4576.62	5078.87	5072.21	18529.8	4855.16	14372.5	4683.33	0	4673.68	19040.9	5025.56	0	0	0	0	0	0	0	0	0	0	0	0	0	0	0	0	4416.57	0	0	0	0	0	4067.44	0	4379.9	0	0	0	0	4095.13	0	0	0	0
138	676.864	7.00954	103933	123194	123289	114693	130173	120905	122938	118687	115900	145990	121690	112031	125615	121709	127651	135298	121982	131204	128932	126171	132241	125667	134736	132759	130478	112170	124140	121424	126569	123610	127207	129033	128415	127643	118511	126782	118416	127759	125901	132578	137049	129771	133695	128273	133814	123504	127705
140	803.665	6.83766	12103.7	0	145824	94038.1	0	274904	0	0	0	86649.3	66287.4	98165.2	19579.9	16028.3	87882.3	0	0	86541.2	0	84887.8	0	0	89597.5	0	246694	98558.3	0	0	0	78588.4	0	0	95563.6	0	17951	119619	0	86220.4	85997.4	0	128847	151755	0	0	80949.1	0	85323.1
141	118.086	1.02233	4688.27	0	0	0	0	0	4745.28	0	0	0	0	0	0	17982.8	4124.21	4153.77	4585.68	4236.4	12983.5	13969.1	13363.6	4271.81	4879.44	36726.2	38972.7	4299.64	4365.98	27265.5	4231.52	18377.2	13484.2	9361.04	8549.34	4302.47	4196.28	32527.3	9004.97	22464.1	27850.4	4543	27966.1	4537.45	31083.6	8255.74	30765.7	8189.56	36903.8
143	223.064	4.5383	21849.6	24393.1	24958.9	22172.6	24612.6	22181.2	22004.3	26740.4	24050.2	20762.2	24746.8	25102.8	21432.8	0	0	0	0	0	0	0	0	0	0	0	0	0	0	0	0	0	0	0	0	0	0	0	0	0	0	0	0	0	0	0	0	0	0
145	378.334	6.9428	14491.9	13803.4	15017.4	13663.5	7302.52	14289.4	13894.4	11524.1	15402.6	9465.45	16702.9	16496.8	10393	10934.7	10393.8	9553.11	9057.78	10442.8	0	9904.65	9671.9	8897.77	9644.78	8685.93	11331.3	12478.7	7879.69	7242.51	11135.2	9838.67	10294.8	7653.64	9973.32	9434.52	10035.1	10005.9	8508.49	9405.1	11802.9	9828.28	10979.7	8895.52	9878.03	8938.03	9552.06	10769.1	9534.64
147	270.316	7.01424	71720.1	68380.8	81204.7	66434.1	57358.2	68644.7	59428.9	69417.4	66466	53733.6	69424.7	61546.4	63676.8	52995	58516.1	52770.9	51732.4	61249.6	67233.9	51538.9	52579.5	58166.8	59434.4	51348.8	58891.6	59335.8	54178.3	59628.8	54949.1	54431.8	49456.2	53040.5	57481.6	51113.9	57050.4	74324.5	52860.8	56917.1	64895.3	55055.1	57963.2	57655	61780.2	58180	64131.3	43028.5	51319
149	125.986	1.45709	4082.7	4559.68	4387.48	17282.2	8732.81	16771.5	18255.4	38533.8	31680.5	4668.87	8622.03	12704.7	8079.08	8744.46	20657.9	5781.55	13684.9	3085.16	2987.33	6765.64	3173.44	32464.4	5815.9	8949.6	2772.7	3185.56	22370.3	9210	6071.13	2798.84	3271.78	3136.96	17831.8	12046.7	17098.3	5576.78	14986.1	3109.03	18181.1	15598	22027.6	21179.3	2857.52	12135.7	3010.02	2701.17	11715.2
150	369.298	7.01155	11596.9	11762.8	14308.9	11843.5	11689.5	16393.1	12878.7	10547.4	11826.9	14299.1	12960.3	13888.9	14435.5	6635.5	0	10385.1	0	9259.48	11653	6429.97	8593.54	0	9736.5	10106.6	7489.17	12654	7135.33	8959.16	7289.39	6688.83	6890.53	7026.13	7910.52	0	6923.82	7176.23	0	8593.12	9905.88	7995.15	10326.1	8861.22	10511.7	14141.1	11171.3	7014.43	5274.21
151	702.863	7.01629	64639.5	70522.2	77461.1	70740	93963.2	79943	76036.4	73316.4	70639.6	96492.4	77345.8	70401.4	89122.3	81587	83030	89140.1	78148.1	84564.2	80234.2	77187.1	86053.3	80408	88389.2	86790.9	81075.7	76340.3	80405.5	78892.3	85037.9	78747.5	81575.9	86080	85872	85038.4	78206.3	81004.7	83446.7	86101.1	84311.8	81732	92608.3	89702.6	88765.4	84371.4	94027.5	86971	85577
152	184.889	6.89601	114638	93712.7	98345.1	87542.3	93927.5	104870	93420.9	104388	102642	97135.2	100802	98091.9	86123.9	96183.8	80645.7	85250.8	98368.6	100134	91294.1	108379	72825.9	91091.5	109407	89083.1	94300.5	87095.1	90637.8	97748.5	80503.1	77363.4	90799.4	97358	94419.8	91547.8	83561.6	108213	80067.5	104279	90382.4	89090.9	81363.1	89796.4	95115.9	90108.5	90693.7	103185	85772.1
155	186.956	0.942897	32804	72601.4	61355.3	82833.2	49752.4	42749.3	68221.6	75193.8	72890	47011.7	77148.6	80077.5	34525.5	25377.2	21826.5	16650.9	24016.4	8798.74	15047.4	28539.8	16304.8	17299	24136.3	24021.6	24710	26578.9	21597.3	23068.7	8929.92	9827.83	24391.9	19419	6818.56	26047.4	15416.7	13637.7	27254.9	23573.3	25007.4	9357.1	21166.1	21144.8	23226.6	18806.7	25985.9	17623.5	28122.1
156	356.297	6.56199	9865.69	201583	76505.3	35103	86014.8	186101	110879	204866	190346	70643.6	6523.36	100190	2669.87	118991	109259	131704	61783.5	63471.2	128681	115558	119916	121421	116917	134874	120073	59854.8	124558	128609	128076	119876	129221	127484	126780	131283	115754	62594.3	46327.7	119235	122384	124246	120200	68502.8	110756	128895	125171	116297	124558
157	194.118	1.75351	4106.59	3773.64	3879.79	3942.75	0	3969	4060.38	0	0	0	15426.1	0	0	0	0	0	3219.91	0	6429.67	0	0	0	0	0	0	0	0	0	0	0	0	0	3315.59	0	0	3283.49	0	0	0	0	0	0	0	3433.32	0	0	3307.93
158	296.256	4.3771	19230.1	18237.3	22361.8	17741.9	21761.4	21750.9	21138.2	27797.7	21150.7	16025.5	21109.5	20341.1	18660.5	12785.5	12367.2	13236.4	13136.3	13620.4	12646.1	12460.5	11426.7	12731.9	13208.1	12876.8	12632.6	14462	12498.5	14010.9	12196.9	13569.8	15272.6	11289.9	13897.9	14072.3	10144.6	12268.1	12253.7	12632.6	14216.1	11767.1	13670.6	12361.1	12793.3	13420.1	14341	11603.8	13817.9
160	427.303	6.93164	25727.9	23208.4	25751	25761.4	20989.5	24848.5	23720.1	21832.1	24106.8	21634	23813.6	27140.4	25538.2	20458.2	20423	21289.8	20673.2	22297.6	19339.9	22225.9	21491.1	19325.9	20813.5	20781.8	19902.8	21781	20010.9	19008.7	21447.4	19615.5	19505.9	20521.2	22732.8	17846.1	20471.3	20240.9	20944.3	22305	20626.6	22104.5	21896.5	21823.1	19595.5	20194.8	20542	19155.1	19743
161	429.319	6.70917	36245.4	34708.9	38314.9	36848.1	31709.1	36167.8	37709.4	34689.3	39724.5	34126.2	38152	40449.3	40226.6	0	0	0	0	0	0	0	0	0	0	0	0	0	0	0	0	0	0	0	0	0	9814.77	0	12524.6	0	0	0	0	0	0	14094.7	0	0	11922.4
163	688.622	6.98785	34105.4	0	0	0	0	0	0	0	0	0	0	0	0	0	0	0	0	0	0	0	0	0	0	0	0	47274.4	0	0	0	0	0	0	0	0	0	0	0	0	0	0	0	0	0	0	0	0	0
164	180.136	4.50873	18371.8	19533.2	18564.7	18184.4	18780.4	17072.1	19660	24706.1	20404.7	13443.9	20252.5	19689.9	15730.5	0	0	0	10069.1	0	0	0	0	0	10222.5	0	0	0	0	0	10270	0	11152.6	11776.8	0	0	0	0	0	0	0	0	0	0	10414.4	9048.77	0	10039.3	0
165	194.118	0.956976	4014.69	0	0	0	10262.4	0	0	0	3885.55	4027.19	0	8160.17	14332.5	17602.9	3395.17	17386.5	21770.9	37892.7	43981.2	39301.4	40016.7	11403.2	17260.3	3548.34	38044.8	27325.2	11464.9	6987.88	46095	19942	22877.6	33641.6	38347.1	35839.2	42287.4	41240.9	29827.6	19618.4	52851.5	34895.6	3496.94	14782.2	15094.7	11821.8	43751.6	3334.96	7166.89
167	194.118	3.02297	3744.44	3895.78	3920.01	4056.76	8441.86	15860	3787.61	3925.39	3846.5	4128.02	3833.72	3889.56	4412.04	0	0	3120.69	0	3350.14	0	0	0	0	0	0	0	0	0	3271.07	0	0	0	0	3182.84	0	0	0	0	0	0	0	0	0	0	0	0	0	3263.29
168	125.986	1.00068	4023.24	4488	12636.1	8194.76	30050.3	0	18419.3	4406.82	16691.3	4434.34	4090.04	0	12730.5	0	0	0	0	0	0	0	0	0	0	0	0	0	0	0	0	0	2860.34	0	0	0	0	0	0	0	0	0	0	0	0	0	0	0	0
170	223.064	6.81679	5509.83	5252.5	5709.08	5983.92	5833.48	5809.07	6834.49	5727.08	6020.17	6677.64	7812.16	9291.16	5911.74	0	0	0	0	0	0	0	0	0	0	0	0	0	0	0	0	0	0	0	0	0	0	0	0	0	0	0	0	0	0	0	0	0	0
171	355.264	6.45049	93915.2	101404	85751.2	79848.1	59853.8	83900.4	99844.8	105909	87399.3	0	82462.2	93785.1	0	0	0	0	0	0	0	0	0	0	0	0	0	0	0	0	0	0	0	0	0	0	0	0	0	0	0	0	0	0	0	0	0	0	0
173	427.246	6.92801	26995	22933.5	28521	27056.7	14876.6	26565.3	23651.4	24548.2	28938.6	17872.2	26526.1	28286.3	24443.9	23220.2	21840.2	22159.3	22526.6	24985.6	23504	20016.1	21895	18933.4	21954.2	20644.4	25698.6	27516.3	19978.2	20314	26316.7	24266.4	20775.2	20540.7	23352	22616.2	25278.3	22256.2	21994.7	23349.7	25435.3	24019.5	25154.8	22763	25163.8	19291.5	25347.7	20628.5	23801.8
174	230.248	4.41105	17038.3	18514.1	19100.5	17590.9	17641.2	18562.1	17679.9	22544.5	19638.1	13244.3	17951.9	18064.1	13011.1	0	11333.7	11052.9	11166.9	10641.8	11172.6	12575.3	12381.5	9376.05	10553.2	12234.2	12379.7	13233.8	11901.2	10976.8	11152.7	10445.2	11825.5	13450.7	13520.3	12052.8	11272.8	10835.1	11682	11928.5	11836.3	11425.2	11556.4	12185.3	12682.7	11555	10950.6	12941.5	10718.6
175	194.118	2.69876	3885.99	7771.47	4043.16	3957.39	0	6536.63	3970.93	4046.27	4318.27	4217.44	7816.6	4186.68	4475.17	0	0	0	0	0	0	0	0	0	0	0	0	0	0	0	0	0	0	0	0	0	0	0	0	0	0	0	0	0	0	0	0	0	0
176	484.473	6.64063	15414.8	13670.6	13472.6	13584.7	10341.6	14762.6	12956.8	12653.2	15857.4	10102.2	13967.1	15205	11439.7	10556.7	10549.2	0	10869.5	9483.18	8788.91	8306.72	12300.5	0	9475.71	9667.3	11377.2	11626.1	8712.26	9806.77	10347.5	10722	8820.27	0	10824.3	8393.13	10458.4	9455.25	7903.48	10520.3	11986.6	9370.91	11970.4	11679.8	9401.5	8264.32	11334.4	9751.59	10548.7
177	124.087	6.19943	7272.12	0	0	0	6316.33	7029.58	0	3203.53	0	0	3445.31	0	13556.1	10698.7	3338	6757.76	0	3298.9	3290.1	3138.85	14278.2	0	3420.84	0	3610.87	0	0	3296.69	0	0	10367.2	3284.4	3492.94	6126.04	0	0	0	0	3611.91	0	0	28665.1	7246.8	0	6822.23	6594.4	13450.6
178	575.413	6.76184	31710.9	31084.1	33212.4	31603	28638	32349.1	32818.6	30132.7	33359.9	20322.5	32148.7	34301.9	34187	0	0	0	0	0	0	0	0	0	0	0	0	0	0	0	0	0	0	0	0	0	0	0	0	13653.7	0	0	0	0	0	20749.6	0	0	0
179	194.118	3.48893	3795.52	3840.76	3861.36	0	4108.17	0	3589.94	7354.99	0	4276.8	3794.12	0	4104.58	0	0	3124.04	0	0	0	0	0	0	0	0	0	0	0	0	0	0	0	0	0	0	0	0	0	0	0	0	0	0	0	0	0	0	0
180	413.324	7.01333	14287.4	12237.4	14528.3	12615.7	11767.4	16712.4	13451	11543.5	11312.7	14896.1	14465.6	15424.4	16199.4	6702.49	0	0	0	10548.2	9122.8	7361.32	0	0	7789.36	9932.02	0	13730.6	0	9099.55	7020.22	0	7337.53	0	7586.36	0	0	6830.56	8726.93	8835.69	8130.21	7544.52	10936.8	9725.97	0	14883	11584.6	0	6533.42
183	200.237	3.83809	12867.4	14212.2	11224.5	9421.06	10313.6	12812	11870	16009.8	12594.5	0	10723.8	11404.6	0	0	0	0	0	0	0	0	0	0	0	0	0	0	0	0	0	0	0	0	0	0	0	0	0	0	0	0	0	0	0	0	0	0	0
188	157.084	1.94304	40094.3	28741.2	32250.3	33949.8	36553.7	35604.7	35348.2	33221	35581	33724	40463.6	44700.1	43498.3	0	0	0	0	0	0	0	0	0	0	0	0	0	0	0	0	0	0	0	0	0	0	0	0	0	0	0	0	0	0	0	0	0	0
190	302.306	5.09476	18818.7	19399.7	20882.2	18898.8	18165.3	19489.3	17529.5	21460.9	22391.5	14748.8	20206.1	21631.2	17973.4	14731.4	0	0	16036.5	15555.6	13254.3	11933.8	0	13846.8	13123.9	0	0	13250.3	15700.3	13087.2	13135.6	11120.7	15486.5	14451.1	14251.4	13504.9	13033.3	13143.4	13746.4	13461.7	15309.2	13206.1	0	14055.2	0	13657.6	14974.8	14445	14348.6
191	223.064	5.95691	17423.8	15275.8	16787.9	15538.7	15172.6	14799.6	14718.5	16657.1	17039.2	14891.8	13694.3	16266	16135.2	0	0	0	0	0	0	0	0	0	0	0	0	0	0	0	0	0	0	0	0	0	0	0	0	0	0	0	0	0	0	0	0	0	0
195	360.01	3.03113	5267.89	2637.96	22492	11734.9	18823.9	51192.6	17520.1	10407.5	13365.1	67795.1	34450.7	30062.1	6614.06	0	0	60137.8	0	0	0	0	0	0	0	0	0	0	0	0	0	0	20490.8	0	0	46371.2	0	0	0	0	0	0	0	0	0	0	0	0	0
196	158.961	0.973621	11687.6	27219.2	33679.2	0	42840.6	0	0	0	0	0	0	0	50962.8	8665.81	2697.2	6170.84	7702.09	5057.73	8276.78	2698.92	12211.5	9022.15	23160.5	14997.2	7837.3	10175.5	5310.87	0	7684.29	8307.58	5384.47	7517.62	8204.66	7848.78	10502.7	0	5565.43	11185.3	8632.25	2501.4	6368.39	5947.43	2951.7	14274.7	8297.35	5679.87	9670.93
197	102.128	6.99863	58137.9	58356.8	61200.8	57062.8	54710.2	63930.3	57829.8	62797.3	56267	56715.3	60002	67825.6	58092.6	55006.4	58065.7	51142.2	52949.5	48004.9	58185	58209.4	51352.1	60438	50409.1	60978.3	58679.6	61033.4	52205.5	55491.6	59778.6	55503.1	63005.6	60812.3	57395.7	55236.4	57397	52236.2	50730.8	59025	63798.6	54393.4	62941.4	55960.6	58666.9	60257.1	63550.8	51920.4	55933.6
199	421.233	6.45799	9433.95	8790.98	7017.22	8805.68	0	9073.51	7313.31	7903.19	9103.98	0	9463.9	7751.83	9380.02	0	0	0	0	0	0	0	0	0	0	0	0	0	0	0	0	0	0	0	0	0	0	0	0	0	0	0	6492.82	0	0	0	0	0	0
201	252.876	6.93262	66397.3	64124.8	7688.57	67715.6	63441	70672.3	64274.7	62930	51295.6	64272.4	66682	0	0	61114.4	12086.4	0	0	0	0	26134.4	61645.2	58057.9	62986	0	52672.2	11300.8	0	0	54052	60531.2	61641.5	58801.1	60566.2	0	53004.8	73481.4	0	68030.4	53198.6	16547.9	68441.9	50033	63868.8	0	56394.3	65042.7	61223.2
202	360.01	3.49958	2646.7	5014.26	0	2602.2	3213.67	2208.46	2695.54	3197.53	0	2620.42	0	0	0	0	0	0	0	0	0	0	0	0	0	0	0	0	0	0	0	0	0	0	0	0	0	0	0	0	0	0	0	0	0	0	0	0	0
204	294.939	7.00536	46120.6	42901.4	49525.9	45940.8	44380.8	48706.1	38918.8	41066.8	40753.1	50407.3	51637.6	41486.9	45976	47676.2	44875.2	43956.9	39644.9	48825.6	38990.9	43691.4	46530.7	41604.4	49236.6	46273	45352.4	41788.5	39863.3	47482.6	47458.4	46091.7	44786.9	41834.9	45911.1	42056.1	42425.7	47854	46625.6	49291.3	47012.7	48935.6	52119.4	48216.7	50715.4	43483.5	47743.7	42041.8	43127.4
205	343.286	6.8109	20591.1	0	0	0	0	0	0	0	0	0	0	80347.5	0	0	0	0	0	0	0	0	0	0	0	0	0	295043	0	0	0	0	0	0	0	0	0	0	0	0	0	0	0	0	0	0	0	0	0
206	389.112	6.54299	5572.51	6054.81	5883.32	7953.17	5500.77	7609.78	5637.12	5721.33	5981.9	5779.01	5601.47	8214.33	7842.57	0	0	0	0	0	0	0	0	0	0	0	0	0	0	0	0	0	0	0	0	0	0	0	0	0	0	0	0	0	0	0	0	0	0
207	357.147	6.98532	13170	14425	16784.3	13433.5	11119.8	15486.8	16079.5	14390.9	13196.3	0	15948.5	15665.3	0	0	0	13631.8	0	0	0	0	11719.4	0	0	12040.8	11367.1	0	9535.39	0	0	0	10037.1	10898	11235.4	0	0	9318.46	0	0	11597.1	11354.2	12860.4	0	0	0	0	8848.6	0
208	744.852	7.01165	57764.2	64729	71656.7	51081.5	84059.5	71291.3	70490.5	65527	66457.8	91176	67045.3	59461.1	77969.8	72001.9	75901.7	85937.5	75514.9	80956.1	73881.7	75635.8	82034.4	75168.6	88554	82509.6	75552.1	62003.1	76002.1	76133.1	75021.5	79714.2	81666.4	78067.9	77701.9	79624.9	70228.6	78274.9	76349.2	81652.3	77116.6	77684.5	85410.7	76688.2	85603.5	79977.8	83712.3	75402	74603.2
209	87.0042	1.60359	14034.1	4955.48	2525.13	20316.6	0	5236.39	3219.86	2638.53	5470.18	0	7552.75	4900.22	0	0	0	0	0	0	0	0	0	0	0	0	0	0	0	0	0	0	0	0	0	0	0	0	0	0	0	0	0	0	0	0	0	0	0
210	634.876	7.01283	42399.9	48364.8	51105	46281.7	56670.8	43943.7	46504.5	42966.5	49399.1	62617.4	53611.1	44318.4	60640.5	52029.3	54071	58985.6	50562.9	54695	52232	45314.6	52220.8	50708.4	56733	53022.3	48023	49776.6	51043	52340	56462.7	52409.9	53426.4	54864.3	55718.2	49441	44297.1	50706	50986.6	47350.8	51190.1	49315	57179.2	52702.7	51699.7	54587.4	61549.2	48323.6	48114.5
211	437.194	6.94201	39753.4	30016.3	51290.5	35193.7	0	42151.4	31906.9	43400.9	40848.3	26048.3	41964.8	39102.6	34465.2	32059.3	0	0	22420.2	0	0	24429.8	0	0	31071.8	0	0	30032.1	0	29380.6	0	26140.1	0	24875.8	27232.3	0	22596.4	25118.6	0	31470.7	0	26542.6	0	0	35008.3	25429.8	27784.5	27974.2	23993.8
212	263.056	4.51441	9053.8	9159.91	10461.3	10715.5	13195.3	10578.1	10574.1	17686.3	0	10319.8	11094	10403.1	0	0	0	0	0	0	0	0	0	0	0	0	0	0	0	0	0	0	0	0	0	0	0	0	0	0	0	0	0	0	0	0	0	0	0
213	719.57	6.80595	87909.4	0	0	0	0	0	0	0	0	0	0	14393.1	0	0	0	0	0	0	0	0	0	0	0	0	0	107075	0	0	0	0	0	0	0	0	0	0	0	0	0	0	0	0	0	0	0	0	0
214	457.349	7.01185	12925.6	10306.1	14286.6	11763.5	10234.3	14537	13157.7	10231.3	10752	15554.8	12329.6	15214.5	14639.6	0	0	0	0	0	0	0	0	0	0	9940.65	0	11999.6	0	0	7227.61	0	0	0	0	6432.82	6419.21	0	9447.48	9860.69	0	8832.71	0	9373.69	0	17865.7	10076.8	5416.9	6972.61
215	114.091	2.2856	13201.7	13767.8	12484.8	15064.5	14939.3	13338.2	13733.8	15147.3	14374	16607.5	14945.8	14575.8	15727.3	0	0	0	0	0	0	0	0	0	0	0	0	0	0	0	0	0	0	0	0	0	0	0	0	0	0	0	0	0	0	0	0	0	0
217	272.259	4.51474	11867.3	11976.7	0	12530.8	11605.9	11675.2	12719.1	15875.1	10968	0	12722.4	12782.7	10418.8	0	0	0	0	0	0	0	0	0	0	0	0	0	7669.66	0	0	0	0	0	0	0	0	0	0	0	8710.19	0	0	0	0	7524.8	0	0	0
218	838.838	7.01575	32092	40211.1	41203.9	39312.5	59307.6	47684.3	43656.6	42121.4	38141.6	62910.5	45825.7	38428.1	57363.6	50083.2	51814.6	62741.4	53280.5	59251.9	56002.4	48101.2	62266.7	54995.7	58852.8	58625.6	52000.3	51786.1	54853.6	55161	53096.4	50805.7	54951.1	57182.5	54619.3	54468.8	57611.7	53377.3	55429	52284.2	55840.8	56223	56953.9	56964	60958.9	57509.3	63641.5	52698.6	48404.4
220	734.57	6.81108	93869.4	84911.4	15814.4	360941	0	8687.95	0	0	73787.7	100814	0	8121.23	145711	91798.5	0	0	0	0	0	14657.4	0	0	0	0	15614.3	145440	109187	120723	0	0	0	0	0	0	82667.2	0	0	0	0	0	85924.3	77186.3	81915.8	0	0	194288	97717.5
223	473.345	6.69839	25724.4	13733.4	15165.8	24465.1	0	25304.5	13812.1	11938.3	15066.2	25786.7	26251.1	25695.3	25883.6	0	0	0	0	0	0	0	0	0	0	0	0	0	0	0	0	0	0	0	0	0	0	0	0	0	0	0	0	0	0	8821.56	0	0	0
224	298.347	5.92514	14535.6	12989.5	0	12057.2	0	0	12773.2	14805	12022.6	0	11569.3	10581.9	0	0	0	0	0	0	0	0	0	0	0	0	0	0	0	0	0	0	0	0	0	0	0	0	0	0	0	0	0	0	0	0	0	0	0
225	360.01	2.56291	8062.58	2605.68	24995	0	18275.5	14104.8	2865.49	16470.5	23072	0	0	0	40236.5	0	0	0	0	0	0	0	0	0	0	0	0	0	0	0	0	0	0	0	0	0	0	0	0	0	0	0	0	0	0	0	0	0	0
226	217.105	1.41936	23969.6	18934.1	21167.9	0	21510.2	19257.5	0	22472.5	22042.9	21088.1	20156.9	21253.6	23533.5	0	0	0	0	0	0	0	0	0	0	0	0	0	0	0	0	0	0	0	0	0	0	0	0	0	0	0	0	0	0	0	0	0	0
229	158.003	1.01566	4864.23	0	0	0	0	0	0	0	0	0	0	0	7573.47	0	0	0	0	0	0	0	0	0	0	0	0	0	0	0	0	0	0	0	0	0	0	0	0	0	0	0	0	0	0	0	0	0	0
230	128.951	0.945021	21032.6	33887.7	47659.6	24878.1	57910.3	46054	42765.8	49170.1	57674.2	75554	48549.7	72888.2	51909.1	0	0	0	0	0	0	0	0	0	0	0	0	16409.4	2071.34	0	0	0	15024.9	0	0	16464.7	0	0	22392.5	0	22522.4	0	19723.4	0	0	8198.25	20791.7	23257.1	17912.2
231	150.014	1.47569	5133.68	7234.22	0	0	2555.34	2725.75	0	8637.71	0	0	8972.85	2507.51	14724.9	0	0	0	0	0	0	0	0	12122.9	0	0	0	0	0	0	0	0	0	0	0	0	0	0	0	0	0	0	0	0	11016.3	0	0	0	0
233	356.297	6.24471	2794.05	0	0	0	0	0	0	0	0	0	0	0	0	0	0	0	0	0	0	0	0	0	0	0	0	0	0	0	0	0	0	0	0	0	0	0	0	0	0	0	0	0	0	0	0	0	0
234	150.014	1.8394	4950.5	13979	0	0	7415.55	0	10300.4	0	2468.13	14625.2	7216.7	7459.51	12726.5	0	0	0	0	0	0	0	0	0	0	0	0	0	0	0	0	0	0	0	0	0	0	0	0	0	0	15654.8	0	0	0	0	0	0	0
235	166.097	6.97703	52289	52848.4	55092.6	54833.9	49903.6	60314.2	49881.7	48861.5	54583.5	17069.6	57074.5	60769.6	34465.9	20737.2	25550.4	0	7849.39	12114	0	2379.82	0	4939.7	21622	10661.6	12036.4	14881.6	0	14408.8	10608.3	37736.7	8307.14	0	8631.77	6540.47	18787.9	12383.4	0	14276.3	10729.1	18437.4	0	20214.2	13931.2	19123	2515.26	0	17621.3
236	98.5122	1.37804	4829.17	2685.38	8944.43	4756.29	0	8204.96	2858.86	8204	6884.6	0	5290.21	2719.16	0	0	0	0	0	0	0	0	0	0	0	0	0	0	0	0	0	0	0	0	0	0	0	0	0	0	0	0	0	0	0	0	0	0	0
238	878.706	7.01948	31810.5	0	0	0	0	0	0	0	0	0	0	15230.7	0	0	0	0	0	0	0	0	0	0	0	0	0	140034	0	0	0	0	0	0	0	0	0	0	0	0	0	0	0	0	0	0	0	0	0
241	131.974	1.61131	11993.1	5479.22	4954.21	5185.78	0	2598.64	2770.93	2615.72	5180.98	0	2694.58	13889.9	0	0	0	0	0	0	0	0	0	0	0	0	0	0	0	0	0	0	0	0	0	0	0	0	0	0	0	0	0	0	0	0	0	0	0
243	132.004	1.77456	2408.12	0	0	4987.59	2588.08	0	4603.05	11981	2415.49	7293.79	4791.23	14552.4	2677.4	0	0	0	0	0	0	4200.13	0	0	0	0	0	0	0	0	0	0	0	0	0	0	0	0	0	0	0	0	0	0	0	0	0	0	0
245	167.055	6.70009	4347.32	4246.65	4567.61	4725.03	0	0	2488.49	4509.3	0	0	4459.5	2600.06	2856.48	0	0	0	0	0	0	0	0	0	0	0	0	0	0	0	0	0	0	0	0	0	0	0	0	0	0	0	0	0	0	0	0	0	0
246	327.251	6.55604	8786.47	0	8854.9	8233.59	0	0	0	8184.76	9323.1	0	9744.04	9974.04	8917.9	0	0	0	0	0	0	0	0	0	0	0	0	0	0	0	0	0	0	0	0	0	0	0	0	0	0	0	0	0	0	0	0	0	0
248	143.997	1.39175	2563.32	7883.17	18116.9	4871.42	2902.19	2742.87	11235.9	2950.84	2707.31	18505.7	2795.49	7781.69	4846.79	0	0	0	0	0	0	0	0	0	0	0	0	0	0	0	0	0	0	0	0	0	0	0	0	0	0	0	0	0	13273.4	0	0	0	0
249	87.0043	2.16565	13421	2663.96	2626.6	7798.3	0	2671.37	2598.22	2642.13	7025.1	0	5854.15	2474.08	0	0	0	0	0	0	0	0	0	0	0	0	0	0	0	0	0	0	0	0	0	0	0	0	0	0	0	0	0	0	0	0	0	0	0
250	132.004	1.53123	8880.33	2477.1	0	0	2482.22	2623.9	0	0	0	7554.66	0	0	0	19653.5	0	0	0	0	0	0	0	0	0	0	0	20659	0	0	0	0	0	0	0	0	0	0	0	0	0	17372.1	0	0	27846.2	0	0	0	0
251	297.242	6.6395	6465.39	8527.78	8509.78	9598.05	0	7294.3	6119	6899.64	9581.98	0	8093.17	9973.82	0	0	0	0	0	0	0	0	0	0	0	0	0	0	0	0	0	0	0	0	0	0	0	0	0	0	0	0	0	0	0	0	0	0	0
253	619.439	6.75187	11726.6	0	13365.9	0	0	0	0	0	21519.6	12134.2	0	22286	11089.5	0	0	0	0	0	0	0	0	0	0	0	0	0	0	0	0	0	0	0	0	0	0	0	0	0	0	0	0	0	0	17684.6	0	0	0
254	501.376	7.00539	11349.9	10109	11960.4	10445.4	0	11742.2	10813.2	10686.6	9404.37	0	12915.6	12329.4	13544.3	0	0	0	0	0	0	0	0	0	0	0	0	11176.9	0	0	7423.19	0	0	0	0	0	8367.63	0	0	11237	8994.17	0	0	0	0	18915	0	0	6940.68
257	613.328	6.91226	4530.48	0	0	0	0	0	0	0	5887.49	5796.61	6231.53	5863.69	0	11599.7	11666.9	11416.1	13061.1	12587.6	9379.56	10360.9	11214.4	10890.4	10921.5	10549.5	12723.8	11102.6	12075.4	10376.4	14658.2	12371.1	8853.1	12721	10408.7	12338.5	11871.5	12082.5	9513.95	11154	15225.7	13037.5	11020.9	14048.8	12252.6	8811.35	12585.4	11959.5	8510.09
258	218.212	2.90205	9145.89	8066.9	8944.28	0	0	0	0	9812.32	9090.55	0	8603.37	9546.95	0	0	0	0	0	0	0	0	0	0	0	0	0	0	0	0	0	0	0	0	0	0	0	0	0	0	0	0	0	0	0	0	0	0	0
260	320.864	6.97516	50016.4	0	0	0	0	0	0	0	0	0	0	0	0	0	0	0	0	0	0	0	0	0	0	0	0	0	0	0	0	0	0	0	0	0	0	0	0	0	0	0	0	0	0	0	0	0	0
265	141.959	1.68278	0	340751	12248.2	33879.7	13058.6	0	0	167230	0	0	0	0	0	0	96357	113177	0	0	0	0	0	111378	0	0	0	92591.8	0	0	66454.9	0	0	0	0	0	0	85752	0	0	0	0	0	0	0	96847.4	85340.9	0	82730.7
271	113.964	1.10176	0	7344.27	6884.09	14070.1	12407.4	7349.37	20884.3	14369.7	7424.56	0	7615.18	7403.04	0	0	0	0	0	0	0	0	0	0	0	2663.94	0	0	0	0	0	0	0	0	0	0	0	0	0	0	0	0	0	0	0	0	0	0	0
275	118.086	1.42878	0	4686.08	0	4701.09	4808.13	4897.35	0	6992.79	4760.62	0	4602.48	4944.53	9418.76	4329.08	13281.3	12904.4	17238.6	4093.36	4158.05	0	4248.65	12894	4455.92	0	4460.72	4378.15	4505.9	4420.42	4637.77	4483.81	4294.43	4716.18	8382.06	4477.66	4489.16	4293.52	4140.85	22328.6	9307.52	4294.47	4210.15	4368.19	4267.66	16743.7	4489.45	4368.49	4126.06
278	118.086	5.17899	0	4519.25	0	0	4194.63	0	0	0	0	0	0	0	0	0	0	0	0	0	0	0	0	0	0	0	0	0	0	0	0	4161.99	4431.33	0	0	0	0	0	0	0	0	0	0	0	4420.76	0	0	0	0
279	226.952	6.1869	0	8660.29	0	0	8007.25	4120.47	4224.03	3947.54	0	0	0	24637	8222.02	0	7997.18	0	3615.06	0	0	0	7487.98	0	0	3583.12	3570.53	3968.25	0	0	0	0	0	0	0	12280.2	3709.38	0	3739.53	6862.76	0	0	7356.36	0	0	0	16851.8	0	0
282	98.5121	1.95393	0	5372.99	2269.68	11033.8	0	2392.11	2880.73	3174.95	2402.19	0	25543.2	5245.65	0	0	0	0	0	0	0	0	0	0	0	0	0	0	0	0	0	0	0	0	0	0	0	0	0	0	0	0	0	0	0	0	0	0	0
286	143.997	1.09552	0	2860.58	4892.4	16110.5	33072.2	10319	2647.17	5366.81	2810.59	5356.33	5633.49	5269.69	20524.2	0	0	0	0	0	0	0	0	0	0	0	0	0	0	0	0	0	0	0	0	0	0	0	0	0	0	0	0	0	0	0	0	0	0
287	98.5122	1.63331	0	2801.14	0	4668.4	0	6704	14894.8	13506.3	10128.9	0	2989.8	9829.11	0	0	0	0	0	0	0	0	0	0	0	0	0	0	0	0	0	0	0	0	0	0	0	0	0	0	0	0	0	0	0	0	0	0	0
288	770.851	7.01571	0	31884.4	34711.7	28900.9	46766.1	36467.4	34876.3	32126	29516.2	48782.6	32344	0	40723	39438.4	41179.3	45140.8	39566.9	47279.4	38883	33993.5	45583.6	38084.1	38584.4	43287.6	37989.2	36742.6	41266	41630.5	40521.3	39403.8	38767.7	41039.7	40284.7	47480.4	33543.3	38649.6	42574.4	37073	39875.5	42561.2	41918.4	41487.1	44088.8	43973	46545.3	39872.4	35493.4
290	131.974	1.96083	0	2670.94	2823.48	10051.2	0	5348.29	5819.38	24446.4	5427.93	0	8153.36	2649.86	0	0	0	0	0	0	0	0	0	0	0	0	0	0	0	0	0	0	0	0	0	0	0	0	0	0	0	0	0	0	0	0	0	0	0
296	158.964	6.42594	0	23731.7	0	5045.37	0	2661.72	0	0	5403.59	0	5343.68	0	0	0	5480.82	12007.4	0	0	0	0	0	7627.69	0	0	17679.6	0	0	0	0	7692.5	0	0	0	12263.3	4942.88	0	0	0	2572.44	14177.4	0	0	0	9885.01	0	0	0
302	131.974	1.15981	0	5145.94	13058.9	5411.27	0	7609.98	2718.76	5248.41	2818.09	0	2635.97	2709.52	0	0	0	0	0	0	0	0	0	0	0	0	0	0	0	0	0	0	0	0	0	0	0	0	0	0	0	0	0	0	0	0	0	0	0
303	87.0042	1.21003	0	2574.48	2809.91	0	0	7148.98	9793.77	2501.31	2636.04	0	0	7531.61	0	0	0	0	0	0	0	0	0	0	0	0	0	0	0	0	0	0	0	0	0	0	0	0	0	0	0	0	0	0	0	0	0	0	0
307	143.997	1.92995	0	5353.79	2536.84	5053.06	2796.16	2918.75	2753.99	11199	8126.21	2519.22	2639.04	2582.77	0	0	0	0	0	0	0	0	0	0	2300.34	0	0	0	0	0	0	0	0	0	0	0	0	0	0	0	0	0	0	0	0	0	0	0	0
316	131.974	0.961692	0	5399.24	0	5053.9	0	0	5371.69	7679.98	5294.23	0	0	2924.04	0	0	0	0	0	0	0	0	0	0	0	0	0	0	0	0	0	0	0	0	0	0	0	0	0	0	0	0	0	0	0	0	0	0	0
318	98.5116	2.31456	0	2637.36	0	0	15607.3	0	8110.6	3390.38	0	0	0	0	0	0	0	0	0	0	0	0	0	0	0	0	0	0	0	0	0	0	0	0	0	0	0	0	0	0	0	0	0	0	0	0	0	0	0
319	204.967	0.913253	0	5290.77	0	0	10366.5	0	8711.99	0	0	0	0	0	0	0	0	0	0	0	0	0	0	0	0	0	0	0	0	0	0	0	0	0	0	0	0	0	0	0	0	0	0	0	0	0	0	0	0
322	131.974	2.36805	0	2632.24	5609.33	2612.05	0	2614.29	2489.69	2499.16	2855.87	0	0	2789.69	0	0	0	0	0	0	0	0	0	0	0	0	0	0	0	0	0	0	0	0	0	0	0	0	0	0	0	0	0	0	0	0	0	0	0
326	261.124	2.48865	0	6302.32	0	0	7688.07	5637.13	0	4507.46	0	8484.82	0	0	7990.31	172005	173357	178869	180804	178955	179456	178208	183306	167709	185625	177992	185300	180581	176106	173329	187580	174883	182993	183934	187847	183383	179259	188784	175142	180674	184818	186858	183947	183010	179016	172985	189101	181899	187664
327	786.839	7.00873	0	32732.3	0	0	53250.3	42787.9	48175.7	33711.3	0	57497.2	41529.4	0	0	0	0	47653	49912.8	51926.3	19877.9	42723.8	52458.5	42015.1	0	56004.9	0	0	49146.8	49934.5	0	45814.4	49731.2	45669.1	47397	46699.9	0	38552.5	50009.5	49120.4	0	40317.4	50502.3	48573.7	48318.7	51320.4	51555.6	51261.4	0
338	817.681	6.86873	0	0	20181.7	18033.1	0	102598	0	0	100805	174541	99817.1	0	178472	160059	47095.8	0	10960.6	446715	0	8434.07	209452	0	0	0	24854.9	0	0	0	17865.8	29706.9	0	0	13684.4	0	426182	0	0	55643.9	112682	182845	176651	193830	167567	0	214956	153743	133955
340	831.695	6.86396	0	0	19993.3	0	0	219715	0	0	203099	46773.1	31816.6	17166.9	15490	224549	16769.4	0	42430.6	249305	0	0	428195	0	0	0	22322	19780.6	0	0	22124.5	233350	0	0	44402.1	0	31590.9	0	0	0	225469	293739	83220.5	424688	0	0	23531.8	0	0
342	125.986	1.6304	0	0	17843.2	46042.3	0	26805.8	8800.77	27219.5	9044.14	8351.74	8537.34	22125.1	4384.74	15590.8	6279.72	5677.41	6536.88	57473.7	3054.37	13064.7	8732.74	0	0	0	0	18398.4	0	0	5967.12	25985	0	8847.75	0	20847	16136.3	27402.3	0	17749.2	24106.5	2829.33	15268.5	5947.03	0	3323.06	9016.75	3073.88	0
344	787.669	6.83221	0	0	118140	0	0	0	0	0	0	100571	0	0	0	0	0	0	68964.1	122372	0	0	80421.8	0	0	0	0	0	0	0	0	81336	0	0	68917.5	0	9158.07	0	0	0	0	0	0	88103.8	0	0	0	0	0
348	226.18	4.01756	0	0	7309.22	0	0	0	0	0	0	0	0	0	0	0	0	0	0	0	0	0	0	0	0	0	0	0	0	0	0	0	0	0	0	0	0	0	0	0	0	0	0	0	0	0	0	0	0
350	186.956	1.42221	0	0	30245	0	2490.39	10655.4	0	19335.5	5103.44	7896.01	16140.7	12035.5	27761.6	0	0	0	0	0	0	0	0	0	0	0	0	0	0	0	0	0	0	0	0	0	0	0	0	0	0	0	4358.13	0	7492.16	0	0	0	0
351	718.852	7.01111	0	0	48330.4	0	56577.3	48362.7	0	46534.1	0	56523.7	52680.3	0	0	0	52115.6	55196.3	53787.9	50056.8	48777.1	0	0	0	62881.1	0	0	0	52748.2	44892.6	13530.9	49970.6	42498.6	0	0	0	0	0	39994.8	0	0	51488.5	0	47669.1	56932.6	51244	24246.6	0	49886.9
354	445.12	6.813	0	0	4350.32	0	0	0	4060.12	0	0	0	0	4468.97	0	0	0	0	0	0	0	0	0	0	0	0	0	0	0	0	0	0	0	0	0	0	0	0	0	0	0	0	0	0	0	0	0	0	0
357	760.586	6.79893	0	0	81641.1	15800.4	0	0	0	0	0	0	0	0	0	0	0	0	0	0	0	156352	0	0	0	0	0	0	0	0	0	0	0	0	0	0	0	0	0	0	0	0	0	0	0	0	0	114160	0
359	291.23	6.52008	0	0	8746.27	0	0	0	0	0	0	0	0	0	0	0	0	0	0	0	0	0	0	0	0	0	0	0	0	0	0	0	0	0	0	0	0	0	0	0	0	0	0	0	0	0	0	0	0
360	158.003	1.62157	0	0	4271.5	0	0	0	0	8301.13	0	0	0	0	13410.6	0	0	0	0	0	0	0	0	0	0	0	0	0	0	0	0	0	0	0	0	0	0	0	0	0	0	0	0	0	4460.55	0	0	0	0
361	355.249	6.82198	0	0	5139.31	4898.13	0	0	0	0	0	0	0	0	0	0	0	6231.25	0	0	0	6428.44	0	0	0	0	0	0	0	0	0	0	6047.76	0	4583.72	0	0	0	0	0	0	4783.87	0	0	7666.77	0	0	0	0
362	255.159	4.6698	0	0	9648.22	0	0	0	10808.1	0	0	0	0	0	0	0	0	0	0	0	0	0	0	0	0	0	0	0	0	0	0	0	0	0	0	0	0	0	0	0	0	0	0	0	0	0	0	0	0
368	118.086	3.72693	0	0	0	4711.15	5012.47	0	4416.26	8436.42	3470.1	9686.35	4691.63	0	0	0	0	0	4078.66	0	0	0	0	0	0	0	0	0	0	0	0	0	0	0	0	0	4303.58	0	0	0	0	0	0	0	0	0	0	0	0
369	118.086	4.59275	0	0	0	4706.86	9623.73	0	0	13992.4	0	0	0	0	0	4103.97	4285.44	0	8354.27	0	0	0	4023.46	0	0	8580.85	0	0	0	0	4286.88	4107.72	4280.76	0	0	0	0	0	0	4164.81	0	4189.28	4330.23	0	0	0	4162.9	0	0
371	756.552	6.98712	0	0	0	25480.4	0	0	0	0	0	0	0	0	0	0	0	0	0	0	0	21780.4	0	0	0	0	0	0	0	0	0	0	0	0	0	0	0	0	0	0	0	0	0	0	0	0	0	0	0
375	277.141	4.66892	0	0	0	11828.2	0	0	0	13616.8	0	0	0	10075	0	0	0	0	0	0	0	0	0	0	0	0	0	0	0	0	0	0	0	0	0	0	0	0	0	0	0	0	0	0	0	0	0	0	0
384	338.342	6.44751	0	0	0	0	2.15798e+06	0	0	0	0	2.16081e+06	0	0	1.96807e+06	2.01009e+06	1.84462e+06	1.86739e+06	2.15944e+06	1.86153e+06	2.1082e+06	2.09225e+06	1.98513e+06	1.83357e+06	2.0045e+06	1.77293e+06	2.18118e+06	2.299e+06	1.76008e+06	2.27191e+06	2.04712e+06	2.01392e+06	1.99331e+06	1.93346e+06	1.97098e+06	1.82386e+06	2.02238e+06	1.91327e+06	1.96149e+06	2.0482e+06	1.94608e+06	2.1857e+06	2.02207e+06	2.00913e+06	1.8368e+06	1.80943e+06	1.76879e+06	1.98006e+06	1.839e+06
388	360.324	6.4497	0	0	0	0	167541	0	0	0	0	165542	0	0	160560	156219	147278	167798	155153	143542	157480	152452	151427	161202	148017	167768	150561	160845	149670	176082	162792	155159	166045	170278	154814	156858	155711	153393	162454	152563	159665	158836	158734	161986	149574	159030	155515	142552	144592
393	339.345	6.94822	0	0	0	0	36276.5	0	0	0	0	62263.5	0	0	0	0	0	0	27601.2	0	53255.5	41064	27353.9	0	27479.3	0	50038.9	53700.2	0	65188.6	0	0	0	0	0	0	0	0	0	0	0	40331.5	0	0	0	0	0	54857.5	0
395	194.118	5.17928	0	0	0	0	4662.9	0	0	0	0	0	0	3947.15	0	3224.12	3329.19	3258.23	9124.88	3332.88	3469.84	13075.4	3297.8	6349.25	3289.19	3264.19	3270.44	3496.55	3165.72	3523.61	6848.26	6831.94	7020.78	6425.24	3205.08	3272.96	3055.93	3283.44	3564.88	12752.5	6480.76	6830.95	3162.46	7197.41	6479.81	10447.4	3359.12	3362.3	10037
396	194.115	4.16628	0	0	0	0	3797.5	0	0	4000.95	0	0	0	0	0	0	0	0	0	3113.79	0	0	0	0	0	0	0	0	0	0	0	0	3256.31	0	0	0	0	0	0	0	0	0	0	0	0	0	0	0	0
397	194.118	4.6955	0	0	0	0	3375.34	3876.84	0	0	0	0	0	0	0	0	3310.75	0	0	3169.48	0	3362.37	0	0	3145.17	0	0	0	0	0	0	0	6616.58	3096.15	0	3492.27	0	0	0	6716.95	3229.01	0	0	6377.4	0	3614.88	6422.28	0	0
401	360.01	3.8423	0	0	0	0	3835.56	0	2691.71	6038.32	0	0	0	0	0	0	0	0	0	0	0	0	0	0	0	0	0	0	0	0	0	0	0	0	0	0	0	0	0	0	0	0	0	0	0	0	0	0	0
403	155.082	0.95265	0	0	0	0	2930.09	0	0	0	0	13752.9	0	0	6944.79	259398	307671	2917.43	351997	655417	673996	706005	679116	5548.62	198699	9672.23	659558	589159	219839	4917.78	679939	331907	8504.28	18938	711673	697001	675124	716242	25178.9	278698	695436	692447	322153	204195	239080	132612	696700	711748	556357
404	155.081	1.43763	0	0	0	0	2925.16	0	0	2386.1	0	17906.4	0	0	5898.11	5738.95	6116.72	26117.9	32533.3	10714.4	17084.7	7402.03	7789.78	3958.99	8686.43	6045.1	2666.29	4979.93	22418.3	5002.62	12210	16102.9	15072.3	11869.1	5079.37	3370.71	5479.02	2807.2	21056.4	8326.72	14004.4	2506.47	5977.31	13648.7	2567.06	5355.54	2762.19	13288.2	2956.02
408	173.079	0.939343	0	0	0	0	4875.28	0	0	0	0	7220.39	0	0	9939.77	0	0	0	0	0	0	0	0	0	0	0	0	0	0	0	0	0	0	0	0	0	0	0	0	0	0	0	0	0	0	0	0	0	0
411	211.144	1.6292	0	0	0	0	14091.2	0	0	4980.46	0	0	0	0	0	0	0	2719.1	0	0	17538.6	0	0	2536.65	0	3032.17	0	0	0	0	0	0	5609.35	5842.26	0	2673.72	0	7579.52	5258.09	4986.06	0	0	0	0	0	28686.5	0	0	0
413	155.081	2.10763	0	0	0	0	2938.63	6732.74	0	9287.02	4724.75	5102.3	0	0	8799.85	5274.62	0	3003.49	0	0	0	0	0	2779.65	2905.1	2911.69	0	0	0	2629.43	14057.9	7867.55	8823.97	2932.85	11091.3	5590.7	5483.28	0	5606.18	11171.2	2616.36	0	0	13855.9	2611.16	2902.89	0	0	0
414	854.827	7.01283	0	0	0	0	43594.1	31170.1	30818.6	0	0	51260.3	37649.8	0	0	44298.7	42039.3	46922.3	0	43199.1	38776.8	0	49381.5	37802.5	48226.3	48931.9	39729.2	0	41718.3	42618.6	46974	41906.1	47510.5	40645.7	42252.7	44690.7	0	0	38750.6	45147.8	40294.5	40588.7	45622.1	47883.4	49348.2	43326.6	46989.5	0	42031
415	211.144	1.91889	0	0	0	0	2808.55	0	0	0	0	6431.66	0	0	6729.85	24162.9	0	8873.74	0	0	7634.54	0	0	2667.61	12019.7	14166.8	0	0	19739.4	0	0	2393.13	2666.84	2901.4	0	2710.18	0	0	8030.07	0	0	0	2469.55	13770.6	27439.3	7681.29	0	4458.82	23957.6
418	707.169	6.68341	0	0	0	0	31900.7	0	0	0	0	406670	0	0	0	0	0	0	60134.1	0	0	37870.1	0	0	0	0	0	64152.5	0	55796.2	0	0	57813.3	0	0	0	0	0	0	0	0	0	0	0	0	0	0	0	0
419	155.081	1.41857	0	0	0	0	12030.9	0	0	14731.5	27709	0	0	15634.2	6414.94	14027.7	13201.4	0	0	0	0	12574.4	0	20059.4	14184.7	27023.8	20226.2	10581.1	0	0	8093.76	2870.42	20731.2	28079.2	8560.69	36986.4	24844.8	8522.26	5959.56	10772.5	5830.54	10492.8	14824.6	24398.1	30105.6	59679.7	2660.4	10914.5	2924.11
425	143.996	3.29707	0	0	0	0	2761.15	0	2746.04	0	0	0	0	0	0	0	0	0	0	0	0	0	0	0	0	0	0	0	0	0	0	0	0	0	0	0	0	0	0	0	0	0	0	0	0	0	0	0	0
432	211.144	2.29191	0	0	0	0	2791.7	0	0	0	0	0	0	0	0	0	0	0	0	0	0	0	0	0	0	0	0	0	0	0	0	0	0	2739.03	0	0	0	0	0	0	0	0	0	0	0	0	0	0	0
434	158.003	1.95029	0	0	0	0	6834.02	0	2243.92	2310.34	0	0	0	0	22355.4	0	0	0	0	0	0	0	0	0	0	0	0	0	0	0	0	0	0	0	0	0	0	0	0	0	0	0	0	0	0	0	0	0	0
437	211.144	2.64907	0	0	0	0	2641.83	0	0	0	0	0	0	0	0	366864	371680	378405	375055	359734	375546	386079	377332	368709	372591	381530	361435	386728	365400	369194	375973	369806	387095	375533	382318	377258	369711	387512	364335	378422	370486	366220	378634	366620	380112	2726.69	380304	374852	386972
440	194.118	5.9653	0	0	0	0	0	3950.7	0	4201.96	0	0	0	0	0	3456.29	10098.9	3323.11	3596.25	3333.56	3415.96	3372.94	7138.28	3516.11	3183.73	3386.18	3122.61	10684.4	3290.94	3322.49	6598.64	6390.06	0	9840.78	6984.29	13486.9	9805.98	3410.25	7158.25	13221	6562.67	3376.24	6782.36	6606.69	13389.6	3218.94	20292.4	19936	17287
441	143.997	2.79917	0	0	0	0	0	5215.54	0	0	0	0	5204.62	0	4892.9	0	0	0	0	0	0	0	0	0	0	0	0	0	0	0	0	0	0	0	0	0	0	0	0	0	0	0	0	0	0	0	0	0	0
448	132.004	2.0781	0	0	0	0	0	0	2634.53	0	0	8725.06	0	0	0	0	0	0	0	0	0	0	0	0	0	0	0	0	0	0	0	0	0	0	0	0	0	0	0	0	0	0	0	0	0	0	0	0	0
458	118.086	4.00064	0	0	0	0	0	0	0	4782.66	0	4618.09	0	0	0	0	0	0	0	0	0	4264.81	0	0	0	4144.51	0	0	0	0	0	0	0	0	0	0	0	0	0	0	0	0	0	0	0	0	0	0	0
459	97.9679	1.4229	0	0	0	0	0	0	0	10585.8	0	0	0	0	0	0	0	0	0	0	0	0	0	0	0	0	0	0	0	0	0	0	0	0	0	0	0	0	0	0	0	0	0	0	0	0	0	0	0
464	96.0083	1.4229	0	0	0	0	0	0	0	6161.48	0	0	0	0	0	0	0	0	0	0	0	0	0	0	0	0	0	0	0	0	0	0	0	0	0	0	0	0	0	0	0	0	0	0	0	0	0	0	0
465	128.951	1.39835	0	0	0	0	0	0	0	3786.37	0	0	0	0	0	0	0	0	0	0	0	0	0	0	0	0	0	0	0	0	0	0	0	0	0	0	0	0	0	0	0	0	0	0	14341.7	0	0	0	0
466	136.076	1.73509	0	0	0	0	0	0	0	3552.7	0	0	0	0	0	0	0	0	0	0	0	0	0	0	0	0	0	0	0	0	0	0	0	0	0	0	0	0	0	0	0	0	0	0	0	0	0	0	0
468	87.0042	0.950821	0	0	0	0	0	0	0	2625.63	0	0	0	2742.32	0	0	0	0	0	0	0	0	0	0	0	0	0	0	0	0	0	0	0	0	0	0	0	0	0	0	0	0	0	0	0	0	0	0	0
469	305.154	2.44573	0	0	0	0	0	0	0	4278.72	0	0	0	0	4411.13	0	0	0	0	0	6804.53	0	0	0	14199.3	0	0	15567.5	0	0	0	0	0	16585.4	0	0	9733.19	12035.7	0	0	9570.27	0	0	7978.24	11943.6	6771.33	0	0	18271.4
470	425.288	6.9641	0	0	0	0	0	0	0	4089.18	0	0	0	0	0	0	0	0	0	0	0	0	0	0	0	0	0	0	0	0	0	0	0	0	0	0	0	0	0	0	0	0	0	0	0	0	0	0	0
477	815.7	6.84666	0	0	0	0	0	0	0	0	119849	0	79605.6	112175	18413.4	0	0	0	0	0	0	0	0	0	0	0	0	116336	0	0	14967.8	0	0	0	0	0	0	0	0	0	9947.41	85093.4	0	83604.4	0	0	88428.6	0	0
478	166.086	1.12244	0	0	0	0	0	0	0	0	0	48737.2	0	0	21735.3	8.47378e+06	8.2498e+06	8.69218e+06	8.55497e+06	8.27907e+06	8.69719e+06	8.37583e+06	8.56651e+06	8.44845e+06	8.46872e+06	8.50816e+06	8.30279e+06	8.52438e+06	8.54229e+06	8.44244e+06	8.42387e+06	8.35033e+06	8.67843e+06	8.66326e+06	8.61625e+06	8.85099e+06	8.2928e+06	8.25682e+06	8.50761e+06	8.37381e+06	8.39215e+06	8.21169e+06	8.47621e+06	8.5362e+06	8.5654e+06	8.40285e+06	8.45565e+06	8.53202e+06	8.48254e+06
480	120.081	1.12279	0	0	0	0	0	0	0	0	0	23392.4	0	0	0	5.16602e+06	4.9762e+06	5.31794e+06	5.12321e+06	5.03228e+06	5.32406e+06	5.17801e+06	5.20993e+06	5.13406e+06	5.25217e+06	5.22586e+06	5.10282e+06	5.21407e+06	5197606	5.15276e+06	5.22792e+06	5.05507e+06	5.23118e+06	5.32042e+06	5.17175e+06	5.40702e+06	5.03314e+06	5.0741e+06	5.18192e+06	5.19336e+06	5.21286e+06	5.01159e+06	5.16596e+06	5.19584e+06	5.20749e+06	5.13826e+06	5.12604e+06	5.1829e+06	5.26162e+06
481	159.969	1.02821	0	0	0	0	0	0	0	0	0	3830.51	0	0	0	0	0	0	0	0	0	0	0	0	0	0	0	0	0	0	0	0	0	0	0	0	0	0	0	0	0	0	0	0	0	0	0	0	0
483	186.957	1.86085	0	0	0	0	0	0	0	0	0	2670.63	0	0	5500.74	0	0	0	0	0	0	0	0	0	0	0	0	0	0	0	0	0	0	0	0	0	0	0	0	0	0	0	0	0	0	0	0	0	0
485	853.677	6.98655	0	0	0	0	0	0	0	0	0	23861.1	60872	0	0	0	0	0	100475	0	0	0	21432.1	0	0	0	0	0	0	0	15425.7	0	0	0	34261.1	0	0	0	0	0	0	74619.9	0	9404.84	0	0	28524.6	0	0
489	537.34	6.41075	0	0	0	0	0	0	0	0	0	5844.29	0	0	6558.33	0	0	0	0	0	0	0	0	0	0	0	0	0	0	0	0	0	0	0	0	0	0	0	0	0	0	0	0	0	0	0	0	0	0
491	250.178	6.95156	0	0	0	0	0	0	0	0	0	0	28890.2	0	0	0	0	0	0	0	0	0	0	0	0	0	0	0	0	0	0	0	0	0	0	0	0	0	0	0	0	0	0	0	0	0	0	0	0
492	932.53	4.06569	0	0	0	0	0	0	0	0	0	0	6274.81	0	0	0	28574.5	29440.2	29884	27802.4	26807.8	0	29535.7	26574.1	30104.6	28373.5	29713.2	30814.1	0	27385.2	30154.7	0	27277.1	29123.3	31439.4	27430.3	0	28514.6	27223.6	29193.8	31455.6	28989.8	29702.1	30975.2	30634.9	30417.1	34408.6	31518.5	29234.6
493	741.552	6.87909	0	0	0	0	0	0	0	0	0	0	0	161527	0	0	0	0	0	0	0	0	0	0	0	0	0	0	0	0	0	0	0	0	0	0	0	0	0	0	0	0	0	0	0	0	0	0	0
495	793.544	6.92476	0	0	0	0	0	0	0	0	0	0	0	64102.2	0	0	0	0	0	0	0	0	0	0	0	0	0	166562	0	0	0	0	0	0	0	0	0	0	0	0	0	0	0	0	0	0	0	0	0
496	661.536	6.98922	0	0	0	0	0	0	0	0	0	0	0	41551.1	0	0	0	0	0	0	0	0	0	0	0	0	0	30056.4	0	0	0	0	0	0	0	0	0	0	0	0	0	0	0	0	0	0	0	0	0
498	861.532	6.94594	0	0	0	0	0	0	0	0	0	0	0	31197.4	0	0	0	0	0	0	0	0	0	0	0	0	0	0	0	0	0	0	0	0	0	0	0	0	0	0	0	0	0	0	0	0	0	0	0
500	186.131	3.93414	0	0	0	0	0	0	0	0	0	0	0	5839.72	0	0	0	0	0	0	0	0	0	0	0	0	0	0	0	0	0	0	0	0	0	0	0	0	0	0	0	0	0	0	0	0	0	0	0
501	932.865	4.06978	0	0	0	0	0	0	0	0	0	0	0	8547.64	0	28647.6	0	0	0	0	0	27611.3	0	0	0	0	0	0	29041.2	0	0	29200.2	0	0	0	0	27843.6	0	0	0	0	0	0	0	0	0	0	0	0
502	650.645	6.99806	0	0	0	0	0	0	0	0	0	0	0	0	270707	0	0	0	0	0	0	0	0	0	0	0	33123.7	0	0	0	0	0	0	0	0	0	0	0	0	0	0	0	0	0	0	0	0	0	76175.2
503	672.627	6.99569	0	0	0	0	0	0	0	0	0	0	0	0	141452	0	0	0	0	0	0	0	0	0	0	0	0	0	0	0	0	0	0	0	0	0	0	0	0	0	0	0	0	0	0	0	0	0	0
504	746.57	6.9359	0	0	0	0	0	0	0	0	0	0	0	0	22211.3	0	0	0	0	0	0	0	0	0	0	0	0	0	0	0	0	0	0	0	0	0	0	0	0	0	0	0	0	0	0	0	0	0	0
505	731.606	6.79923	0	0	0	0	0	0	0	0	0	0	0	0	132822	0	0	0	0	0	0	0	0	0	180601	0	0	0	0	0	0	0	0	0	0	0	0	0	0	190842	243439	0	0	0	0	0	0	0	119291
507	560.502	6.85616	0	0	0	0	0	0	0	0	0	0	0	0	39056.6	0	0	45115.3	0	0	39798.5	0	0	46781.4	43207.7	37442	44202.8	0	0	0	56370.3	42989.7	0	0	0	0	48816.5	0	40356.4	43699.7	37233.7	0	39265.8	35242.2	40235.6	39619.4	0	0	50024.9
508	822.643	6.9989	0	0	0	0	0	0	0	0	0	0	0	0	66361.6	0	0	0	0	0	0	0	0	0	0	0	17289.4	0	0	0	0	0	0	0	0	0	44825.7	0	67283.9	0	0	0	0	41777.7	0	0	0	0	47386.5
511	520.509	6.8691	0	0	0	0	0	0	0	0	0	0	0	0	32945.2	0	0	28226.3	0	0	28818.3	0	0	29325.5	24055.2	0	30763.8	0	0	0	38679.9	25530.7	0	0	0	0	28048	0	29100.7	24517.9	0	0	22338.6	0	26391.7	21819.3	0	0	32273.7
512	132.004	0.947792	0	0	0	0	0	0	0	0	0	0	0	0	12014.1	0	0	0	0	0	0	0	0	0	2275.24	0	0	0	0	0	0	0	0	0	0	0	0	0	0	0	0	0	0	0	0	0	0	0	0
514	632.634	6.99254	0	0	0	0	0	0	0	0	0	0	0	0	44041.1	0	0	0	0	0	0	0	0	0	0	0	0	0	0	0	0	0	0	0	0	0	0	0	0	0	0	0	0	0	0	0	0	0	0
516	800.661	6.9787	0	0	0	0	0	0	0	0	0	0	0	0	49806.9	0	0	0	0	0	0	0	0	0	0	0	0	0	0	0	0	0	0	0	0	0	50819.9	0	47342.7	0	0	0	0	0	0	0	0	0	0
521	219.101	2.87357	0	0	0	0	0	0	0	0	0	0	0	0	6965.07	0	0	0	0	0	0	0	0	0	0	0	0	0	0	0	0	0	0	0	0	0	0	0	0	0	0	0	0	0	0	0	0	0	0
522	181.084	2.46361	0	0	0	0	0	0	0	0	0	0	0	0	26281.9	0	0	0	0	0	0	0	0	0	0	0	0	0	0	0	0	0	0	0	0	0	0	0	0	0	0	0	0	0	0	0	0	0	0
525	357.279	5.92621	0	0	0	0	0	0	0	0	0	0	0	0	0	1.0811e+07	1.07139e+07	1.03328e+07	1.07864e+07	1.08516e+07	1.06363e+07	1.07278e+07	1.08352e+07	1.03727e+07	1.09005e+07	1.05119e+07	1.07967e+07	1.06497e+07	1.03749e+07	1.03512e+07	1.06492e+07	1.08281e+07	1.05706e+07	1.0542e+07	1.08109e+07	1.06749e+07	1.07292e+07	1.09188e+07	1.05929e+07	1.09488e+07	1.03882e+07	1.05206e+07	1.0695e+07	1.06724e+07	1.08632e+07	1.04986e+07	1.08223e+07	1.06877e+07	1.09974e+07
526	817.583	4.87516	0	0	0	0	0	0	0	0	0	0	0	0	0	4.94073e+06	4.77341e+06	5.0355e+06	5.09114e+06	4.87121e+06	5.0605e+06	5.07274e+06	5.14275e+06	4.8522e+06	5.022e+06	5.14084e+06	4.90869e+06	5.08821e+06	4.89744e+06	4.91436e+06	5.05055e+06	4.87911e+06	5.24862e+06	5.24992e+06	5.124e+06	5.37816e+06	4.93356e+06	5.00423e+06	4.99841e+06	5.0246e+06	5.0029e+06	4.9114e+06	4.97423e+06	4.96409e+06	5.02749e+06	4.8974e+06	5.06274e+06	5.05535e+06	5.08079e+06
527	373.274	4.87493	0	0	0	0	0	0	0	0	0	0	0	0	0	6.80152e+06	6.66855e+06	6.55549e+06	6.88018e+06	6.74609e+06	6.69158e+06	6.79966e+06	6.87481e+06	6.46983e+06	6.80302e+06	6.68338e+06	6.77275e+06	6.80679e+06	6.43995e+06	6.57157e+06	6.7583e+06	6.75817e+06	6.87401e+06	6.7394e+06	6.9171e+06	6.89892e+06	6.81401e+06	6.81901e+06	6.6204e+06	6.78912e+06	6.66167e+06	6.72154e+06	6.765e+06	6.73652e+06	6.84303e+06	6.53649e+06	6.83287e+06	6.80364e+06	6.88812e+06
528	785.593	5.92843	0	0	0	0	0	0	0	0	0	0	0	0	0	4.59374e+06	4.5174e+06	4.61529e+06	4.66655e+06	4.62395e+06	4.70488e+06	4.62697e+06	4.75055e+06	4.56443e+06	4.70933e+06	4.72384e+06	4.58951e+06	4.73716e+06	4.62327e+06	4.56531e+06	4.70714e+06	4.55573e+06	4.7499e+06	4.78933e+06	4.74642e+06	4.88087e+06	4.5197e+06	4.77795e+06	4.74295e+06	4.71513e+06	4.66291e+06	4.46591e+06	4.57983e+06	4.66002e+06	4.69216e+06	4.6749e+06	4.75438e+06	4.64313e+06	4.75941e+06
529	355.263	4.87488	0	0	0	0	0	0	0	0	0	0	0	0	0	3.83309e+06	3.78841e+06	3.72509e+06	3.91409e+06	3.81571e+06	3.80563e+06	3.90195e+06	3.91413e+06	3.67927e+06	3.85051e+06	3.77919e+06	3.84209e+06	3.89092e+06	3.68079e+06	3.74609e+06	3.82213e+06	3.80698e+06	3.92815e+06	3.82585e+06	3.90672e+06	3.94009e+06	3.86486e+06	3.88048e+06	3.75164e+06	3.83949e+06	3.84298e+06	3.83631e+06	3.8398e+06	3.81694e+06	3.90757e+06	3.69945e+06	3.89305e+06	3.91406e+06	3.91613e+06
530	839.564	4.87497	0	0	0	0	0	0	0	0	0	0	0	0	0	2.64447e+06	2.58851e+06	2.64871e+06	2.72729e+06	2.64539e+06	2.68532e+06	2.61247e+06	2.7353e+06	2.58775e+06	2.70767e+06	2.70183e+06	2.66923e+06	2.67896e+06	2.57281e+06	2.55419e+06	2.73282e+06	2.65501e+06	2.72735e+06	2.73986e+06	2.75079e+06	2.81756e+06	2.67313e+06	2.67704e+06	2.70551e+06	2.69687e+06	2.74362e+06	2.63868e+06	2.67103e+06	2.69677e+06	2.68224e+06	2.63658e+06	2.73181e+06	2.67428e+06	2.73548e+06
531	1177.89	5.92806	0	0	0	0	0	0	0	0	0	0	0	0	0	1.74888e+06	1.63694e+06	1.83316e+06	1.85855e+06	1.66893e+06	1.79031e+06	1.87049e+06	1.83438e+06	1.76281e+06	1.73751e+06	1.91635e+06	1.62228e+06	1.89283e+06	1.86009e+06	1.89527e+06	1.73099e+06	1.63636e+06	2.05807e+06	1.97431e+06	1.82399e+06	2.04486e+06	1.61015e+06	1.79534e+06	1.82359e+06	1.73797e+06	1.72248e+06	1.68835e+06	1.66976e+06	1.68565e+06	1.73322e+06	1.78522e+06	1.79949e+06	1.80032e+06	1.71985e+06
532	807.575	5.93036	0	0	0	0	0	0	0	0	0	0	0	0	0	2.08027e+06	2.07094e+06	2.04119e+06	2.09746e+06	2.10583e+06	2.09401e+06	2.03851e+06	2.1145e+06	2.04268e+06	2.13461e+06	2.05424e+06	2.09189e+06	2.10453e+06	2.04341e+06	2.00514e+06	2.13575e+06	2.10125e+06	2.06011e+06	2.0897e+06	2.12446e+06	2.11815e+06	2.0733e+06	2.13689e+06	2.06921e+06	2.12711e+06	2.1175e+06	2.04339e+06	2.08944e+06	2.11508e+06	2.13153e+06	2.06845e+06	2.122e+06	2.0841e+06	2.1441e+06
533	311.081	3.39975	0	0	0	0	0	0	0	0	0	0	0	0	0	1.25916e+06	1.23367e+06	1.28511e+06	1.28819e+06	1.26803e+06	1.3069e+06	1.25099e+06	1.27357e+06	1.28543e+06	1.24513e+06	1.28447e+06	1.29959e+06	1.30609e+06	1.26744e+06	1.27211e+06	1.26839e+06	1.26064e+06	1.32294e+06	1.29702e+06	1.22589e+06	1.31614e+06	1.26814e+06	1.25063e+06	1.30252e+06	1.26678e+06	1.28683e+06	1.26891e+06	1.26434e+06	1.2746e+06	1.2624e+06	1.2942e+06	1.29025e+06	1.24938e+06	1.26693e+06
534	1199.87	5.93114	0	0	0	0	0	0	0	0	0	0	0	0	0	1.5505e+06	1.50429e+06	1.57275e+06	1.59833e+06	1.50127e+06	1.56334e+06	1.62656e+06	1.59319e+06	1.55784e+06	1.5273e+06	1.61147e+06	1.46313e+06	1.65415e+06	1.59697e+06	1.63251e+06	1.5598e+06	1.49262e+06	1.69998e+06	1.66743e+06	1.57382e+06	1.7231e+06	1.44761e+06	1.57605e+06	1.54184e+06	1.50417e+06	1.50995e+06	1.51929e+06	1.46918e+06	1.49342e+06	1.531e+06	1.5365e+06	1.58368e+06	1.57207e+06	1.49616e+06
535	1225.87	4.87456	0	0	0	0	0	0	0	0	0	0	0	0	0	982196	903908	1.01021e+06	1.00893e+06	902731	995753	1.09222e+06	1.01705e+06	987192	939814	1.05108e+06	878034	1.07976e+06	1.03904e+06	1.10167e+06	946893	904491	1.13667e+06	1.12075e+06	982697	1.15756e+06	884726	977248	964273	917871	925452	974241	906911	894289	938678	956388	960640	1.00889e+06	931048
536	375.29	5.8697	0	0	0	0	0	0	0	0	0	0	0	0	0	1.68721e+06	1.66935e+06	1.60894e+06	1.68321e+06	1.69011e+06	1.65256e+06	1.68273e+06	1.70255e+06	1.59842e+06	1.70857e+06	1.63313e+06	1.67476e+06	1.65197e+06	1.61133e+06	1.62891e+06	1.65873e+06	1.6786e+06	1.64221e+06	1.63313e+06	1.69253e+06	1.65379e+06	1.66644e+06	1.70377e+06	1.64864e+06	1.70452e+06	1.60899e+06	1.64362e+06	1.65305e+06	1.66506e+06	1.67869e+06	1.6392e+06	1.68862e+06	1.66625e+06	1.70393e+06
537	431.277	4.87718	0	0	0	0	0	0	0	0	0	0	0	0	0	1.71691e+06	1.69099e+06	1.62631e+06	1.74806e+06	1.67167e+06	1.64683e+06	1.70469e+06	1.71502e+06	1.61575e+06	1.68632e+06	1.64647e+06	1.68752e+06	1.72833e+06	1.59967e+06	1.64741e+06	1.69513e+06	1.69951e+06	1.72994e+06	1.66225e+06	1.70841e+06	1.72077e+06	1.7024e+06	1.67741e+06	1.61928e+06	1.66958e+06	1.68296e+06	1.70641e+06	1.6746e+06	1.66602e+06	1.69497e+06	1.62141e+06	1.70288e+06	1.69875e+06	1.71108e+06
538	188.071	2.06044	0	0	0	0	0	0	0	0	0	0	0	0	0	2.01425e+06	1.96552e+06	2.1073e+06	2.0515e+06	1.99282e+06	2.13059e+06	2.07045e+06	2.07589e+06	2.0548e+06	2.07829e+06	2.11593e+06	1.98412e+06	2.10898e+06	2.10246e+06	2.10009e+06	2.07676e+06	2.00924e+06	2.11255e+06	2.09919e+06	2.08399e+06	2.13025e+06	2.0081e+06	2.05163e+06	2.10086e+06	2.04441e+06	2.03728e+06	1.9663e+06	2.04363e+06	2.07706e+06	2.06307e+06	2.06138e+06	2.07242e+06	2.06633e+06	2.09305e+06
539	205.097	2.06204	0	0	0	0	0	0	0	0	0	0	0	0	0	1.3961e+06	1.35022e+06	1.441e+06	1.41233e+06	1.3628e+06	1.45995e+06	1.42784e+06	1.4224e+06	1.37163e+06	1.42363e+06	1.46191e+06	1.36989e+06	1.43518e+06	1.4324e+06	1.45311e+06	1.41273e+06	1.37665e+06	1.44667e+06	1.45364e+06	1.43155e+06	1.48083e+06	1.37488e+06	1.408e+06	1.45638e+06	1.39281e+06	1.38886e+06	1.36536e+06	1.3952e+06	1.41156e+06	1.41765e+06	1.36725e+06	1.4447e+06	1.42731e+06	1.42586e+06
540	391.284	4.8752	0	0	0	0	0	0	0	0	0	0	0	0	0	751990	749126	724249	770118	751799	733043	758382	773376	711217	764056	737330	756827	766653	697240	728657	752387	753750	763234	746851	765433	758200	761810	760580	733427	760790	751866	749363	753321	751115	759487	715435	765220	760261	769329
541	611.197	2.85799	0	0	0	0	0	0	0	0	0	0	0	0	0	354583	354656	354196	351600	344256	367729	361585	372157	346772	368858	360509	348629	366416	350149	356095	369745	335298	359316	356616	369648	367006	355294	366035	348082	369486	361240	350817	358153	356999	365598	347388	374669	370241	369262
542	415.282	5.92971	0	0	0	0	0	0	0	0	0	0	0	0	0	950476	938875	867263	903019	939480	884270	935839	895642	881244	954482	877853	924222	947745	858966	880765	952365	947615	863585	887656	897065	893541	873465	945131	850498	945651	925787	919070	938195	912691	935666	870785	877652	981427	968669
543	1247.85	4.87534	0	0	0	0	0	0	0	0	0	0	0	0	0	463456	449166	470410	484178	432518	457866	498131	483020	455452	438693	488368	425169	524653	481634	529202	444299	439219	533978	505932	473967	519630	432435	459667	462829	425452	440347	470037	419766	421003	447677	448563	463037	481879	418633
544	812.931	2.59158	0	0	0	0	0	0	0	0	0	0	0	0	0	340687	325855	338142	330943	327458	346116	336187	347730	336595	331949	344257	337495	351893	337027	341630	348262	334518	332616	347022	346516	345726	326628	342279	318943	342824	346266	328035	330638	339055	341516	325261	346104	340725	343273
545	254.161	0.984754	0	0	0	0	0	0	0	0	0	0	0	0	0	396580	409932	286267	470835	739655	727027	801235	723260	396548	373396	797514	733056	569135	384842	819136	834422	438580	461080	729460	818257	768473	807238	824291	719119	415465	810058	767077	466005	382306	412637	341675	791333	832378	545889
546	227.139	2.44215	0	0	0	0	0	0	0	0	0	0	0	0	0	267976	264880	261785	274101	278217	277483	279850	272992	254755	276122	274531	272639	287177	263697	266583	280758	270889	261983	267492	280158	272419	265513	283331	274599	280147	280442	270911	274454	268966	277530	258778	284121	285015	282869
547	553.785	2.29756	0	0	0	0	0	0	0	0	0	0	0	0	0	246552	233109	250815	244668	244730	243041	241354	241486	248419	249771	251663	246812	260384	230771	251121	254906	242835	252808	247796	243053	250398	241183	253190	254045	255482	252684	246092	251000	255292	250066	251985	259153	252813	257235
548	952.972	2.80929	0	0	0	0	0	0	0	0	0	0	0	0	0	236752	229452	234830	242144	219448	241167	240025	246456	233911	226707	244063	231310	248162	236290	244967	237902	229501	0	248901	243855	258562	226231	0	234162	230195	243482	0	233187	233873	241587	237609	234255	238427	236503
549	205.131	3.41899	0	0	0	0	0	0	0	0	0	0	0	0	0	300845	173234	213629	352403	144558	254924	282288	325836	224400	111160	212241	291163	403811	238644	182408	366759	171532	155695	192801	311077	200016	271826	261727	602032	117780	213188	340733	293960	329983	286712	138976	225503	276399	307838
550	339.268	5.9295	0	0	0	0	0	0	0	0	0	0	0	0	0	440221	431935	409395	433722	442736	414271	433083	437760	409528	438139	414416	441067	430720	415051	410348	435743	437272	414634	419648	431536	423936	437393	444035	421001	444404	435024	426146	434252	438832	443592	413998	437913	436988	445471
551	488.236	2.27226	0	0	0	0	0	0	0	0	0	0	0	0	0	258573	247448	251977	253128	238865	253712	246003	246448	255524	268800	255433	240093	251916	258884	253288	262056	256394	265036	252896	246533	249655	242193	266498	246511	254319	246656	232058	258984	255827	261775	264871	253629	251085	258767
552	396.187	0.943236	0	0	0	0	0	0	0	0	0	0	0	0	0	306970	330267	240938	382647	564655	559794	636657	573350	284667	286235	628544	561795	489506	272812	637490	659357	340284	336671	581502	632746	629595	633698	588855	589488	308874	627592	585382	349330	295133	313087	267347	608054	648484	446967
553	632.412	4.87611	0	0	0	0	0	0	0	0	0	0	0	0	0	245112	237963	241279	244567	240591	249857	246071	246137	235522	244998	245579	242620	244180	233828	238915	247184	238338	256033	247460	247730	261130	246319	236038	237897	233827	247007	239303	238789	241259	241520	241344	241886	241690	243201
554	103.054	1.12308	0	0	0	0	0	0	0	0	0	0	0	0	0	294422	272434	291068	286740	276883	292908	287386	283399	289026	293271	287770	283292	299882	289257	284064	294074	280115	292907	290937	289453	293975	289905	282900	273674	290304	289215	275190	289634	279162	292418	286166	285268	289818	293586
555	149.06	1.12197	0	0	0	0	0	0	0	0	0	0	0	0	0	278366	267630	287511	280287	268477	287861	279451	286382	274844	286761	277928	270566	283060	281510	270045	282782	272670	278534	279848	281258	286711	275016	277160	272477	271614	286949	264188	284304	282442	281295	274888	279570	285376	284027
556	546.774	2.67649	0	0	0	0	0	0	0	0	0	0	0	0	0	129845	127759	137305	128623	129278	130778	132142	134225	123617	132674	135546	132239	126113	131200	135034	135261	124109	132632	135556	133777	134289	130391	131737	130445	132386	141403	125824	131181	131903	134789	132718	131402	134461	134627
557	466.316	4.24235	0	0	0	0	0	0	0	0	0	0	0	0	0	168047	174682	169641	183086	166128	174925	181828	180823	167033	173053	173668	172273	181279	167067	171500	166264	170922	197985	173726	177861	183194	171827	175542	167088	174678	170087	161695	171726	156958	168972	165400	166512	178704	171234
558	189.124	1.29688	0	0	0	0	0	0	0	0	0	0	0	0	0	427136	427867	436523	448802	434518	0	0	0	447853	448603	0	0	448120	426477	426234	457388	436647	461102	0	461273	0	438484	454492	0	445281	0	441329	444282	442181	449290	427575	451104	455348	456918
559	217.155	1.00641	0	0	0	0	0	0	0	0	0	0	0	0	0	230372	229455	216422	245272	240192	249757	232530	247636	234586	230812	241766	235543	249570	218459	230799	0	238916	247256	255791	246491	255842	241620	0	237157	239964	239832	234487	244992	237015	244683	226122	244897	0	244750
560	837.058	4.87608	0	0	0	0	0	0	0	0	0	0	0	0	0	203995	196936	197640	198860	197974	191804	194349	200648	201538	191668	206707	197954	203853	194585	193500	203587	190643	208126	209765	202807	205764	187814	198661	198639	193205	202551	199558	187988	194416	195501	190590	197810	195776	189561
561	203.139	1.2647	0	0	0	0	0	0	0	0	0	0	0	0	0	394595	382397	404481	400879	400953	415711	407650	408460	410797	410642	413098	398890	415450	396364	389278	412860	395708	413848	419779	415964	427764	402331	414243	397177	402986	415917	402681	403633	395759	409375	396288	412327	416906	419417
562	245.186	2.42628	0	0	0	0	0	0	0	0	0	0	0	0	0	260909	253635	258897	260418	260680	271454	257942	265904	259439	247849	252604	255420	259911	243258	239540	258978	264321	268276	268681	267335	264935	252750	269302	264644	264176	247418	253249	278487	249529	272688	255719	260570	267035	264360
563	243.134	2.52326	0	0	0	0	0	0	0	0	0	0	0	0	0	186462	182084	180737	182183	184445	186922	186418	190565	180913	183250	188101	181868	189487	181787	178920	186599	182123	187918	177244	190147	184274	185730	189061	179395	188997	188459	180295	185705	183293	189650	181115	189217	193543	191979
564	333.063	3.39953	0	0	0	0	0	0	0	0	0	0	0	0	0	152019	155825	157970	153041	151532	155161	148339	155058	155577	152650	155381	152869	161400	154924	150518	155454	157785	159106	161998	149534	158837	155613	152661	148558	159478	164866	144489	154458	156854	151073	160014	157682	149425	155999
565	633.179	2.85809	0	0	0	0	0	0	0	0	0	0	0	0	0	114022	107593	108815	113844	112918	115814	113159	114523	112282	109144	112211	110209	122102	119150	118225	113159	107551	114549	115764	113675	116552	111813	115661	112434	114472	115027	110529	112932	110900	113972	114899	115108	112845	116576
566	544.771	2.34674	0	0	0	0	0	0	0	0	0	0	0	0	0	125780	123463	131998	129399	120606	124745	124003	124343	125803	127894	124174	119639	124765	130179	126867	130177	131912	130001	128701	123872	125360	130616	127098	121113	125760	128229	124387	127147	131454	124678	128684	127276	122747	130940
567	245.646	5.92856	0	0	0	0	0	0	0	0	0	0	0	0	0	320092	318005	312775	321464	317074	313484	312723	315350	311441	316638	324771	318995	314243	310857	306694	305071	318997	328732	313981	317180	325650	324994	315157	311550	321192	303417	306771	310159	314640	322542	324057	316875	304870	321359
568	805.068	5.92649	0	0	0	0	0	0	0	0	0	0	0	0	0	194480	195732	199618	196498	198465	188992	190568	193199	192212	195437	201275	198366	194054	188568	194032	194007	197869	199999	200868	202756	204846	201173	192640	196983	193636	187495	192555	192810	191668	196746	194115	200595	189576	196303
569	229.155	1.39714	0	0	0	0	0	0	0	0	0	0	0	0	0	180003	179223	0	182467	191249	197135	194132	202491	181030	177341	167548	194022	196213	161959	182300	185018	181690	185522	187937	205283	197868	195114	189444	185444	180680	179808	186974	192391	188965	195361	183913	185462	200097	201092
570	608.42	5.92693	0	0	0	0	0	0	0	0	0	0	0	0	0	208761	214809	213727	218833	215881	221709	219450	213096	212963	213336	218788	218109	216177	218524	215332	207620	217651	226553	223194	217099	227256	209787	219959	220838	218530	209354	214841	212953	213514	212127	213407	219542	213727	210505
571	575.776	2.34037	0	0	0	0	0	0	0	0	0	0	0	0	0	151437	151288	144644	152568	154805	151536	150876	154320	143324	156932	148853	152327	154375	144135	144386	149923	149166	149648	143471	150215	146476	151434	155488	146282	154435	154694	150567	152755	148496	156769	145834	154706	156745	157615
572	428.269	4.87568	0	0	0	0	0	0	0	0	0	0	0	0	0	192497	186177	190198	195980	190218	189059	195361	193687	184196	183366	192341	184944	203113	182273	188866	194772	180272	204623	191642	188998	196542	189947	189302	183982	188385	199589	186797	190910	186199	191990	182801	193213	185553	189136
573	251.151	0.964858	0	0	0	0	0	0	0	0	0	0	0	0	0	95296.7	107798	54805.7	120722	168268	172475	176349	169656	96191.4	80672.5	176006	172106	166350	90743.7	174969	182711	112690	111587	168321	185765	180571	173703	176587	174901	98526.7	181505	169786	120948	84603.3	95782.2	63818.5	183867	182810	150347
574	197.128	2.42648	0	0	0	0	0	0	0	0	0	0	0	0	0	152285	151745	154101	154107	153388	159793	152685	157364	145868	162511	152989	156774	158786	146629	147952	158332	158677	153535	160749	159763	156322	158897	161051	157237	157357	158229	156581	152034	148505	153627	151563	156531	159268	160572
575	219.135	1.10796	0	0	0	0	0	0	0	0	0	0	0	0	0	324430	313831	319417	316916	10487.4	11082.8	12939.9	8998.09	320686	321782	13247.1	11295.5	331915	311184	328347	13787.4	311648	336362	8119.29	348813	10571.5	11030.6	343349	7472.9	324653	15045.6	9603.3	334631	317073	287778	317020	10960.7	16828.2	331593
576	843.394	2.33257	0	0	0	0	0	0	0	0	0	0	0	0	0	129751	114790	119287	128240	124724	129123	123917	125290	118813	132418	123096	127583	128804	122900	121382	124421	129515	122031	120617	124984	123974	124249	128919	123797	131637	127435	125339	127868	123917	132089	125663	122528	126934	133808
577	612.334	2.39506	0	0	0	0	0	0	0	0	0	0	0	0	0	117159	0	113880	113535	119685	0	121819	0	116126	116534	116262	0	0	119680	115984	121417	118344	114015	0	0	119876	115999	120793	110674	112671	0	0	114735	0	124871	115096	127611	121771	125699
578	437.273	4.87873	0	0	0	0	0	0	0	0	0	0	0	0	0	178380	177072	176012	183008	176608	181865	184570	179933	175011	176343	177412	173780	181955	178479	176315	175335	173299	183306	178102	175250	189665	179127	175634	177171	175901	174626	173878	180427	181076	178795	171878	183159	173529	174345
579	1215.83	5.9294	0	0	0	0	0	0	0	0	0	0	0	0	0	161914	158821	162381	173116	157709	155275	159275	168007	159288	159447	167146	153914	161273	156086	156819	154997	158399	178633	176898	165561	177196	155325	163136	161228	156497	157293	159139	153983	155948	160810	160743	164424	160347	159708
580	242.135	4.89285	0	0	0	0	0	0	0	0	0	0	0	0	0	231048	223871	222143	229900	235228	230861	227290	230163	217692	232847	221272	234125	227472	224530	218575	220942	232761	228783	231539	229123	235661	227410	223715	225778	225250	225362	223752	222564	231631	227729	229580	223206	222486	234481
581	528.229	0.955972	0	0	0	0	0	0	0	0	0	0	0	0	0	189495	201309	149645	241041	325812	318474	356894	329771	178388	177960	354385	323850	299087	164583	351032	359346	211348	205537	335405	351317	364696	358327	321547	345269	196868	339880	328213	224494	185254	192424	174169	339879	354562	285202
583	440.247	2.35971	0	0	0	0	0	0	0	0	0	0	0	0	0	106438	6800.96	107826	97649.3	108803	111151	3448.18	112803	3094.96	3496.11	104824	107769	3684.11	3046.17	100920	114752	106927	108025	108214	7148.61	118586	111771	102578	106214	3551.43	114022	105936	3615.16	107908	3282.37	106655	110752	6869.41	111392
584	242.187	1.38645	0	0	0	0	0	0	0	0	0	0	0	0	0	390533	392070	411792	401180	388707	414997	402512	412527	395552	408481	409578	392568	411876	397892	403243	414714	386999	411366	416843	402023	420740	390830	405250	396761	407922	405859	390016	394660	395916	403108	394871	408276	408049	411803
585	359.193	1.43287	0	0	0	0	0	0	0	0	0	0	0	0	0	410600	393726	413995	422332	389637	435685	402147	430549	403726	414936	427034	394532	433250	409640	404367	441466	404852	412787	412183	411346	436811	402114	437694	424208	408211	409854	407702	416475	418479	423305	406971	433511	415446	417796
586	743.39	2.4657	0	0	0	0	0	0	0	0	0	0	0	0	0	91245	85456.4	84503.3	90218.1	86183.2	94285	92560.5	91627.8	82002	88420.2	82630.9	88290.3	96634.9	85908	93840.6	101661	82920.4	82126.1	90142.5	93109.5	87824	91146.5	93867.7	80426.1	88496.6	96822.4	90644.2	92978.6	85215.3	89533.1	90280.9	92946.7	91467.5	89699
587	270.193	1.82708	0	0	0	0	0	0	0	0	0	0	0	0	0	379966	376753	390476	388843	384753	395484	392498	394963	381265	389445	430666	388465	395710	394402	380417	400403	382531	402467	395526	396099	408286	382883	393017	401426	384798	393045	368325	391450	389125	398990	387771	388651	399608	396898
588	601.789	2.38744	0	0	0	0	0	0	0	0	0	0	0	0	0	127703	128516	127228	125916	128392	133085	127424	133113	125508	126979	124902	132950	136811	121682	126354	136286	119757	129619	129585	130786	120616	127180	132756	127470	119401	133836	128054	130575	128835	128526	125114	120674	132286	134139
589	265.154	2.40463	0	0	0	0	0	0	0	0	0	0	0	0	0	89913.2	79702.1	86445.2	86100.2	90422.2	89826.1	88861.6	90095.6	82783.7	83879.8	86590.6	84891.5	93098.5	80081.1	83567.9	87808.6	89786.2	88262.1	90132.3	88993.7	91513.9	89636.1	89952	89433.4	82387.4	89156.5	87301.2	88487.4	84519.3	86231.9	84797.5	91222.2	89418	86287.6
590	1041.2	4.87543	0	0	0	0	0	0	0	0	0	0	0	0	0	102367	97217.4	104809	107099	94580.4	100225	107822	106974	98967.9	99443.6	104620	92776.7	112980	106890	110063	95884.6	100933	120182	110615	102379	115721	92283.4	94662.8	96165.6	97816.8	96115.5	95073.7	94639.5	94190.3	98707.5	98117.9	104145	101071	98874
591	581.813	2.35331	0	0	0	0	0	0	0	0	0	0	0	0	0	66349.8	62967.4	68413.5	76279.1	60623.1	72653.7	72224.7	74321.1	65892.9	62742.6	73550.3	69769.1	73619.5	66412.9	68647.4	64914.2	71060	67536.5	70758.1	70598.4	67136	71999.7	74875.1	73159	76522.1	74221.6	79275.8	70233.2	74480.2	69186.2	66565.1	69006	66314.2	64901.5
592	392.218	2.32621	0	0	0	0	0	0	0	0	0	0	0	0	0	6913.03	104531	70141	82081.2	80416.4	71970.4	79373.5	77475	75894.1	91738.8	75979.6	89608.8	5042.25	86685	91534.4	94921.9	75594.2	89096.7	77683.5	73023	107055	74427.4	95997.4	104053	2543.62	72707.1	86728.9	101342	84719.5	93487.3	76770.7	76316	78779.8	95860.9
593	233.15	1.32704	0	0	0	0	0	0	0	0	0	0	0	0	0	273018	268958	274770	273844	276038	283252	273092	279916	278053	274034	284193	277492	282900	265263	264584	291215	280279	281687	289752	282884	291638	270831	279714	277532	274057	274788	280384	280489	280636	278880	273543	283280	283880	282540
594	280.085	2.37996	0	0	0	0	0	0	0	0	0	0	0	0	0	70083.6	69934.3	73827.2	66568.3	72321.3	76514.3	74255.3	70339.9	75039.2	71261.6	77850.2	76696.1	60467	75213.5	73124.2	67291	70666.5	77129.6	76913.2	65305.1	79636.5	78608.2	73666.3	77907.3	79741.2	52542.2	70465.1	70562.9	68439.6	70751.7	74412.8	64633.2	71123.8	75817.4
595	427.229	2.28658	0	0	0	0	0	0	0	0	0	0	0	0	0	95204.9	99196.4	99368.5	95774.7	98130.9	93627.6	98546.8	103023	94077.3	97231.5	90490.8	96306.4	102998	100588	97877.9	95078.8	100218	96539.1	100543	95764.5	101413	96839.9	97987.7	96681.3	92284.6	96619.6	93909.1	93984	97498.6	102901	101526	94854.9	100588	96779.1
596	718.825	2.2442	0	0	0	0	0	0	0	0	0	0	0	0	0	63459.5	68903.4	70198.8	73277.3	75869.9	75124.9	69864.3	73387.2	63785.3	63698.6	74615.2	66493.3	66902.3	68435	69383.6	76508.1	68197.2	72216.7	70698.6	77470.8	70879.9	73295.9	75426.1	78960.2	69881.6	67021.9	72098.3	71643.1	70165	68914.5	73495.3	78661.6	77111.7	60873.1
597	586.316	2.39542	0	0	0	0	0	0	0	0	0	0	0	0	0	82546.7	70933.2	76232.1	0	82709.4	0	0	80078.3	0	0	76763.5	0	0	66934	81366.5	79580.8	0	76896.9	0	0	78244	0	0	0	77754.5	0	0	0	0	72874.5	68249.9	71113.5	72588.7	86880.5
598	183.149	3.41906	0	0	0	0	0	0	0	0	0	0	0	0	0	116042	64606.3	77904.4	131005	52656.4	98755	111385	120293	84456.2	41374.8	75541.9	110501	150325	93091.4	67551.2	141980	64871.4	58595.1	72698.7	117680	72065.3	98760.2	94584.5	236857	40317.8	79897.2	126819	110298	128925	104695	49328.5	83379.5	105138	112394
599	233.13	4.88452	0	0	0	0	0	0	0	0	0	0	0	0	0	181446	181861	174627	176790	177823	171408	175264	175130	168080	179336	178834	183482	182800	170729	172098	183076	178557	173902	181743	183183	178283	182874	182016	172902	181048	185093	181127	178867	178600	183115	174892	182498	177497	178715
601	590.29	2.28131	0	0	0	0	0	0	0	0	0	0	0	0	0	103563	108096	103521	104188	121353	113690	116242	115187	107453	95133.3	110856	107897	117184	91587.3	110742	120554	113464	109746	115352	121748	123523	11888.1	118774	100113	107806	118053	19801.2	110605	117208	97854.6	109883	116049	110842	115679
602	1343.84	4.88343	0	0	0	0	0	0	0	0	0	0	0	0	0	121667	111500	118368	131743	103480	110472	131775	126105	111264	108532	123592	109677	138207	126013	141506	111105	115351	147842	131147	124415	135532	103727	118055	117083	107555	109266	126909	103338	102207	113710	108293	117863	127087	102720
603	190.09	2.44585	0	0	0	0	0	0	0	0	0	0	0	0	0	91320.6	84308.4	96663.6	87825.4	86233.5	98502.6	92396.4	96862.4	98341.7	92827.2	101413	89543.2	87097.9	97815.8	100634	84923.4	91608.5	105701	108234	89831.7	104122	91940.9	97399.4	98960.5	92245.9	83573.5	84976.5	91580.5	85944.6	90398.4	92858.3	82686.3	96487.7	93969.6
604	947.445	2.43395	0	0	0	0	0	0	0	0	0	0	0	0	0	101853	100393	101066	107169	101374	105770	105764	104968	99143	102279	104954	104249	113110	100790	103357	102568	97831.6	104581	107499	105316	111155	99951.2	103881	103432	102964	104095	99455	99553.6	99776.5	103940	99925.9	106621	106227	106426
605	845.412	2.72901	0	0	0	0	0	0	0	0	0	0	0	0	0	82530	79784	86533.8	86345	80563.2	89856.7	85315.1	88991.8	86062	84492.5	90205.8	80590.8	90056.5	79580.5	88446.9	90177.2	84404.5	87425.2	85650.7	89501.2	87532.6	83623.1	85032.9	92736	86998.8	0	84747.4	88969.3	85160.8	84011.9	85241.2	89467.8	89257.3	88971.1
606	279.17	2.53287	0	0	0	0	0	0	0	0	0	0	0	0	0	111288	105526	106851	113528	112649	115782	115951	116637	108676	102407	107223	111615	115805	102582	101271	108342	108800	111987	114322	110583	112515	108030	115812	113522	111572	109640	103123	116750	107539	114271	111242	107851	109057	111831
607	231.17	2.29942	0	0	0	0	0	0	0	0	0	0	0	0	0	106850	103836	108617	106859	100472	102459	97763.1	101539	107629	107990	102561	99784.5	98211.9	104054	94554.6	101174	105839	122168	109481	99492	103703	96272.8	109523	104076	105849	94575.9	95785.5	113623	101169	111730	110311	100023	101943	101609
608	655.338	2.34968	0	0	0	0	0	0	0	0	0	0	0	0	0	95288.7	94915.9	92850.1	90996	96898.2	98317.4	99876.8	98390.9	96140.1	101105	96517.3	97978.8	99419.2	95337.8	91142.4	99627.4	99450	100487	95933.1	97004.4	98249.9	102115	99479	100121	100769	106090	100609	101822	89617.9	99062.8	92337.8	104059	101076	95411.2
609	412.274	5.92657	0	0	0	0	0	0	0	0	0	0	0	0	0	153949	149143	152672	152714	154855	148326	151296	153964	144706	152444	155825	153215	148950	144448	149870	152549	150576	160329	151971	154414	158526	148355	153937	143887	149678	148643	144958	152544	151762	153607	148797	150299	145925	145918
610	640.299	2.3756	0	0	0	0	0	0	0	0	0	0	0	0	0	86515.9	73574.6	82406	68956	80588.8	84215	86977.6	92227.8	84917.1	86727.7	84343.9	90964.8	72671.7	81169.6	78534.8	8028.35	83148.1	70400.6	81633.1	76438.1	72041.4	85294.6	78619.7	70081.1	82380	88209.3	78922.4	80506.7	80254.9	86184.6	87311.6	90458.8	79637.9	89577.7
611	504.261	2.3709	0	0	0	0	0	0	0	0	0	0	0	0	0	81117.2	83728.8	81508.4	95402.7	77687.8	83281.7	92883.1	91410.8	84071.7	86539.3	92507.1	95015.3	92723.1	86761.1	86477.4	95820.4	85218.1	89414.3	87728	86346.2	91234.9	79242.6	95879.3	82596.2	91729.9	90098.2	83435.5	94932.8	84796	87196.9	91320.4	80442.3	91251.4	89299.9
612	853.408	2.421	0	0	0	0	0	0	0	0	0	0	0	0	0	115638	12845.6	20431.8	102383	112748	116107	24109.9	92979.7	9058.5	28427.3	88908.9	86259.7	103388	5369.85	84044.8	91834.6	102451	12398.8	87683.3	86630.7	86244.5	85775.1	100718	83546.1	7714.32	4671.38	7772.73	105460	96856.5	5654.86	85872.2	89294.4	111487	90625.4
613	506.909	2.30157	0	0	0	0	0	0	0	0	0	0	0	0	0	67872.5	64204.9	64675.1	67738.8	65617.8	65883.5	70636.2	66294.9	69270.4	70497.6	62650.9	65992.3	67740.5	65463.2	63447.9	69147.5	68930.4	68902.6	62447.8	69999.4	65519.1	64498.6	70369.1	66331.1	71412.5	68928.5	68762.6	70298.4	63226	69204.4	61522.6	65644.8	64269.2	63872.9
614	264.144	0.924243	0	0	0	0	0	0	0	0	0	0	0	0	0	80244.8	91908.5	52364.8	111656	225819	219215	280469	222954	79003.1	70955.4	295239	234995	164433	69216.3	293044	328568	95153.9	90795.6	225982	287495	250850	287572	309456	214620	82248.7	307978	262532	98766.4	68584.1	80235.1	58732.8	259117	327685	148332
615	309.667	2.27548	0	0	0	0	0	0	0	0	0	0	0	0	0	67979.2	68069.9	68640.8	71633.6	66634.2	66774	68177	72187.9	70340.2	71707.3	72033.2	64853.9	71345.6	71843.7	69234.7	66641.8	68155.2	69299.1	71505.8	70173.7	76391.7	64447.8	69117	71567.1	69275.6	70421.4	70072.5	67662.7	68547.7	70685.8	68762.3	71088.7	72257.1	69871
616	764.361	2.34676	0	0	0	0	0	0	0	0	0	0	0	0	0	84754.5	2689.71	84342.2	85115.2	5481.83	88630.8	85047	6095.19	86766.8	101164	11849.4	103569	104378	96940.5	84916.8	88965.4	94141.8	98969.2	99416.5	96177.6	88367.1	85621.4	94105.2	90244.2	106760	106206	102903	6049.07	11287.6	85585.5	102212	104034	103719	89521.2
617	421.278	5.92681	0	0	0	0	0	0	0	0	0	0	0	0	0	147957	147798	150350	144901	150417	151760	141647	142793	148202	148357	147556	142499	137583	147371	148799	141132	143823	152819	147023	141737	151172	146644	147366	149553	151562	137559	146997	149083	144922	143686	146708	145708	146536	151592
618	516.299	3.97128	0	0	0	0	0	0	0	0	0	0	0	0	0	78711.1	74869.6	78069.8	79152.4	69668.2	73724.7	81037.8	77851	28020.1	77965	78059.3	73544.4	76504.3	74886	77763.7	75520.7	75211	88976	83171.5	73575.4	83815.8	71220.5	73313.1	75432.4	77875.4	70207.5	73827.8	75424.9	73171.3	77784.6	74992.2	72735.6	82065.4	75395.9
619	428.249	2.33316	0	0	0	0	0	0	0	0	0	0	0	0	0	71290.6	73819.9	71841.8	73126.5	74167.9	78038.4	73009.8	80962.2	71148.9	74500.9	75444.5	75605	77173.7	75519	73466.6	75971.8	79895.5	69954.6	79092.6	78835	74196.2	69394.8	72711.1	77834.4	79341.5	76771.2	69667	75826.6	77368	73821	74902.7	76568.2	75924.2	77202.5
620	639.326	2.39226	0	0	0	0	0	0	0	0	0	0	0	0	0	84659.5	74174.1	80362.3	85958.3	79865.9	75575.9	74777.3	71629.8	79683.7	83517	81530.6	76664.5	78789	70998.4	84762.9	82778.9	76118	77333.1	77389.2	80426	81670.4	83902.7	77327.9	82184.9	68425.1	82673	75858.6	78370.4	81744.8	84149.2	78323.5	78385.3	85552.1	87079.4
621	540.791	2.32697	0	0	0	0	0	0	0	0	0	0	0	0	0	61181.9	56452.8	67273.7	61453.3	59358.5	60972.3	57984.5	67412.4	59728.4	65985.8	65599.4	62569	70301.7	60599	61111	59778.6	64216	67620.4	59846.9	66963.8	62364.8	53419.2	57615.5	66158.5	64791.5	68814.5	59396.7	66697.3	62777.8	66247.4	63250.5	66147.8	65715.1	63899.2
622	853.911	2.48165	0	0	0	0	0	0	0	0	0	0	0	0	0	77691.4	74408.6	75992.6	76924.4	73194.5	84214.4	79907	76120.3	72218.2	80746.3	76077.5	73705.9	79327.2	73268.6	71151.8	79794.6	74651.5	70460	75312.5	75422.8	78740.8	69181.4	81195.2	74098.3	77922.7	80805.4	74049.6	75479.7	75783.5	86204.9	74353.3	78185.4	74846.2	76903.2
623	131.049	1.12247	0	0	0	0	0	0	0	0	0	0	0	0	0	120830	121825	125008	118430	121890	122280	123111	121941	124163	119837	126279	124255	123911	123762	123363	127866	122748	119010	122473	126479	123359	117055	115814	119413	122949	125113	123160	124623	122162	122894	122134	122783	126210	122633
624	522.221	2.33192	0	0	0	0	0	0	0	0	0	0	0	0	0	49502.5	50344.8	57402.8	58461.8	48560.8	48395.9	53693.7	53711.2	50199.6	56014.9	48367.7	51133.4	50722.8	51200.1	46062.8	49894.5	49143	49917	50134.5	53550.3	50018.1	44914.3	52145.4	59931.5	51804.1	51420.9	55937.9	54168.2	48802.8	57883.7	50910	53852.5	45906.5	52540.5
625	384.204	1.04357	0	0	0	0	0	0	0	0	0	0	0	0	0	96632.2	101359	97302.7	103754	111351	115151	114331	116022	100083	99431.2	118454	109355	114681	95634	121164	117156	100761	109239	120570	110662	122194	113500	122529	117329	101826	119374	112395	100612	97986.4	100961	96869.5	122595	121265	107601
626	244.638	4.88093	0	0	0	0	0	0	0	0	0	0	0	0	0	129387	128037	116249	127269	125686	121802	127367	127568	117738	122402	123816	129668	133140	123802	123204	127013	126887	130101	124227	130899	129188	126139	123882	121371	119641	132131	126535	126436	124562	127544	119861	127693	130524	125547
627	244.13	1.17837	0	0	0	0	0	0	0	0	0	0	0	0	0	258900	248829	258038	258501	258418	0	260800	267753	253235	269534	267493	11909.3	0	257996	16297.4	0	254604	263658	10672.2	0	0	0	281094	260019	266520	269871	0	263953	256714	264609	257232	283796	0	265213
628	362.708	2.23621	0	0	0	0	0	0	0	0	0	0	0	0	0	99761	96991.6	100420	104184	96064.3	106887	106106	98682	105523	112832	115965	100656	108781	100251	117121	112911	105866	108617	109711	109362	104653	99247.4	119680	114453	89297.9	102610	97862.8	104214	105315	107490	113336	110769	114869	107674
629	253.643	4.9313	0	0	0	0	0	0	0	0	0	0	0	0	0	150617	150772	150470	156702	156244	150961	151192	155414	147664	151180	149844	158314	150934	150751	150898	148182	152152	165007	153501	158132	158221	155260	155462	134982	147845	142334	150900	155060	146399	154051	141979	154954	155819	153688
630	834.609	4.8747	0	0	0	0	0	0	0	0	0	0	0	0	0	94497.4	92872.9	103258	101489	99688.5	103035	96874	104831	96542.6	94188.8	106445	101224	107929	101165	99492.5	109680	99566.1	110617	107518	108483	107954	97465.6	98858	107189	94835.9	109063	101480	95126.6	96685	92767.1	100505	102749	99554.6	97486.7
631	626.31	2.31193	0	0	0	0	0	0	0	0	0	0	0	0	0	83548	78309	79150.4	82071.1	85531.3	80783.6	85311.1	80831.6	83569.1	80502.5	82831.7	84003.4	85426.5	80583.8	79715	80477.3	81122.8	82208	79225.3	84982.3	83104.3	83318.2	81484.2	82809.2	84003.7	85494.1	80212.6	85171.9	82495.1	85647.4	88005.1	78617.2	81235.2	84280.7
632	433.292	5.93036	0	0	0	0	0	0	0	0	0	0	0	0	0	156883	148813	140101	146992	155398	149047	151704	145890	147216	157197	147009	152604	149652	142474	147796	148987	151715	139359	146121	146236	143377	144168	156186	139237	155545	143121	149065	154694	146085	148371	145213	145532	160871	159570
633	185.128	2.45373	0	0	0	0	0	0	0	0	0	0	0	0	0	108372	102879	101094	105187	114556	111642	111660	108533	100719	111520	106496	108479	107580	106183	106242	110911	108660	101934	106513	104822	101258	106552	111305	105368	113408	112817	108650	110453	105688	110302	107369	110650	108289	111483
634	223.108	1.86752	0	0	0	0	0	0	0	0	0	0	0	0	0	172689	171224	172134	174445	173532	174970	177397	177234	171058	171295	178720	166471	177827	174098	170344	183678	168734	176898	184692	173872	187162	169661	178388	172456	172922	171585	170450	173200	178846	177160	174364	177704	178878	172917
635	635.984	2.80947	0	0	0	0	0	0	0	0	0	0	0	0	0	61986.9	60166	0	60812.8	0	0	64138.8	0	54714.3	0	59152.6	0	58808.4	56362	0	0	0	0	0	0	0	0	0	0	0	0	55029.4	64414.4	0	0	0	0	0	0
636	652.402	2.49411	0	0	0	0	0	0	0	0	0	0	0	0	0	45575.5	45232.6	37017.7	45551	45648.2	39609.6	46673.4	47978.8	53210.1	52093	0	42882.9	45731	52613.8	54417.2	58683.9	45080.1	54762.9	51043.5	47593.1	49625.9	51146.2	42746.8	40030.5	44177.2	50592.8	45194.2	37020.4	48814.3	47998.8	45883.7	47010.7	0	53542.7
637	245.129	2.59969	0	0	0	0	0	0	0	0	0	0	0	0	0	116050	113979	119406	6221.37	120796	122631	6334.88	120178	114541	6367.21	6372.46	118569	7226.93	116366	7640.54	7961.83	115343	6185.28	120314	7623.01	125328	6968.59	120921	114507	7275.51	7894.63	8065.95	119442	120419	120046	115250	120661	122327	125126
638	241.068	3.04431	0	0	0	0	0	0	0	0	0	0	0	0	0	68837.8	60637.5	56334	74024.6	65529.6	66221.5	67446.5	78298	57338.1	67494.8	51534.7	64039.3	72396.8	68482.4	62236.7	70647.5	66180.7	58187	59995.1	71899.9	63759.3	63098.5	62335	53744.1	59561.8	62063.2	67976.5	63103.6	68584.6	65035.3	60326.6	67711.7	72237.9	59516.9
639	532.771	2.35097	0	0	0	0	0	0	0	0	0	0	0	0	0	75634.5	75510.4	70270.8	73628	73799.3	73144.3	75227.5	78427.2	73812.2	74151.4	74458.9	75082.5	76827.4	67663.3	80463.1	85245.6	73196.1	70058.5	67060.1	75893	77686.3	75425.8	74324.6	71032.9	69216.9	74121.2	70916.7	79719.5	85140.1	72845.9	70621.6	72166.8	76057.1	80808.3
640	871.448	2.42708	0	0	0	0	0	0	0	0	0	0	0	0	0	52203.4	44842.1	45761.5	48368.1	47072.7	49023.3	48882.7	50231.8	46251.8	48633.6	52975.9	47398.9	53522.4	47452.5	50658.8	41616.4	46430.1	50890.4	47884.2	46766.4	46756.6	47394.4	52902.6	41070.8	51345.5	52411.7	50954	48287.2	47586.3	47285.2	54991.3	47693.5	44273.5	52910.6
641	705.329	2.36762	0	0	0	0	0	0	0	0	0	0	0	0	0	66198.7	69974.9	84096.7	83703.8	68308.8	83322.4	90138.1	77137.5	65770.9	86983.1	78774.1	65103.4	96328.9	69914.9	86988.5	90437.9	90387.3	71525.5	57433.6	70118.2	62046.9	72522.8	67013	93266.1	92490.5	95439.3	81565.2	86303.9	77693	75653.4	82932.6	62926.7	85012.5	70686.6
642	913.487	3.02606	0	0	0	0	0	0	0	0	0	0	0	0	0	54872	53164.6	56012.1	53791.6	0	55702.7	57586.1	56210.6	52788.9	54013.5	55957.6	0	0	55833.9	57878.7	55570.7	56617.1	57787.5	59725.8	56452.9	59906	56365.6	0	56197.1	53660.8	57532.4	56448	54089.2	54387.1	56561.4	53328.7	58547.5	57187.8	56777.8
643	430.229	2.30235	0	0	0	0	0	0	0	0	0	0	0	0	0	83509.8	85306.9	89022.2	90204.1	88201.8	93135	89709.3	89131.9	87040.6	93139.2	89488.7	85239.5	89897.7	85108	85642.9	89114.3	84990.1	86234.9	88247.8	93294.5	93579.6	86602.1	91193.3	84197	94061	92661.2	84090.9	88706.2	91640.7	91692.6	89701.4	88480.1	90796	92785.3
644	246.141	1.05904	0	0	0	0	0	0	0	0	0	0	0	0	0	10765.9	179154	0	193587	9237.59	53141.7	4205.22	87159.4	0	168328	198577	157099	11988	0	208512	3386.16	101817	140124	145720	11555.2	58910.8	83732.7	4970.95	90270.6	172807	51714.6	7282.54	186049	168536	172558	0	187009	77643.7	186219
645	557.292	2.34907	0	0	0	0	0	0	0	0	0	0	0	0	0	51967.9	67595.7	55547.6	55137.9	58023.7	72473.2	60174.2	58830.3	56755.3	69376.5	53140.8	58252.2	55342.6	53613.4	54794.1	55926.8	55988.7	57664.9	55554.8	61364.4	57548.5	52770	53544.8	54439.6	10396.2	57777.7	59132.7	55877.8	70873.3	52294.6	55764.4	57762.4	61183.2	52888.1
646	264.054	2.53459	0	0	0	0	0	0	0	0	0	0	0	0	0	50867.5	52266.6	55867.9	52102.7	50242.3	56483.9	51893.1	56525.6	47716.8	52444.1	54778.7	50631.2	51232.3	52867.2	50342.4	50832.9	55819	57414.4	54821.1	56653.7	57226.7	48044.5	55220.3	55027.4	53088.1	47935	52764.7	56252.9	48550.8	54530	51955	52006.7	60490.1	53077
647	478.76	2.35808	0	0	0	0	0	0	0	0	0	0	0	0	0	50982.8	52444.6	53345.6	57002.7	52733.8	58641.7	55450.6	58412.8	52754.1	55234.5	55040.6	52205.2	57106.1	52084.1	52287.3	56573.6	55718.5	55168.2	50532.8	56529.3	54679.7	56426.4	58938.8	55505.9	57289.3	58568.5	55558.3	56972.1	53359	56528.9	56666.4	56389.7	57275.9	56165.2
648	602.277	2.27808	0	0	0	0	0	0	0	0	0	0	0	0	0	52721	21602.7	21670.9	0	0	17169.3	44653.3	34494.1	3410.77	19708.3	16102.5	22482.1	53395.5	6694.64	0	27638.5	32885.9	36627.6	33891.4	21281	23853.6	0	44403.1	17966.8	26118.9	25308.6	25731.4	0	35947.5	22167.5	20641.9	23916.3	17486.6	6664.69
649	1269.83	4.88847	0	0	0	0	0	0	0	0	0	0	0	0	0	85183.8	82936.9	84147.7	95365.5	78951.5	79004.9	85143.5	93694.5	78242.7	83723.3	85876.3	85829.3	91745.3	79092.1	86181.4	90579.1	86926.3	98267	90658.7	91116.8	90030.6	79536.9	88111.8	75674.7	85508.4	92977.4	88695	83264.9	79603.7	86321.7	80171	89353.2	90555.6	81272.8
651	414.233	2.2849	0	0	0	0	0	0	0	0	0	0	0	0	0	82183.4	71342.4	75799.6	78090.5	76750.1	76852.2	73594.8	73688.9	71820.8	78011.9	73260.6	70909	75057.3	80000	72828.4	77753.2	69694.9	75152.5	78278.4	74398.3	77516	70851.9	84046.1	78089	78317.1	78167.8	67626.5	75386.1	74075.8	73560.5	72660	77594.4	69265.6	86050.9
652	1221.85	5.9386	0	0	0	0	0	0	0	0	0	0	0	0	0	96420.9	94174.5	92214.2	99631.8	91174.2	85693.2	90520.7	100373	91808.7	96742.6	92342.5	89970.4	98035.2	86156	87262	96782.1	98732.3	96423.7	93707.7	98653.6	96021.2	93014.3	92022.6	85956.7	93596.6	94568.2	97998.2	95638.7	93707.2	93779	87764.9	90829	92923.9	95127.2
653	1036.97	2.79734	0	0	0	0	0	0	0	0	0	0	0	0	0	54479.9	54761.7	57032.3	59799.5	0	51930.6	58714.4	59680.4	53554.4	54440.8	57749.2	54432	59642.3	56331.9	0	56175.5	52133.1	63162.9	58327.9	58158	61826.5	56887.8	56353.6	53868.7	52319.4	0	52798.3	55404.6	52581.5	53782.2	54321.3	57625.8	56763.6	53337
654	775.368	2.45979	0	0	0	0	0	0	0	0	0	0	0	0	0	104484	103317	104437	105312	105076	106568	106057	113027	108018	111098	106605	105561	114207	103060	106803	113649	113355	110281	106017	107092	108937	110492	110322	109278	108756	106359	110015	106491	111312	110145	103092	111132	113799	110332
655	385.244	2.44545	0	0	0	0	0	0	0	0	0	0	0	0	0	94358.9	90420.2	106406	91341.9	94543.4	89668.8	95695	95010.4	103630	92795.1	99815.4	93336.1	96888.5	101330	104726	111651	101234	82667.1	110045	106223	110083	98384.8	96632.8	87938.1	95188.8	110149	104001	88613.1	103796	96753.6	90534.9	99748.8	87424.9	103249
656	830.075	2.37423	0	0	0	0	0	0	0	0	0	0	0	0	0	52647.2	52617.9	53359.6	52152.7	54968.7	54799	54151.9	53930.1	52765.5	50195.2	49742.2	53558.2	55278	51938.1	52026.2	53841.1	50008.1	53154.1	56653.1	53793.7	54587.3	52786.5	55093.1	56090.2	53314.2	54921.4	54448.3	53331.8	48521.5	55754.3	51332.2	55520.3	53064.1	53086.9
657	951.944	2.29147	0	0	0	0	0	0	0	0	0	0	0	0	0	57338.5	53552.2	58334	57909.5	53986.8	52829.5	55594	55782	57749.8	56795.2	62832.5	55361.2	59630.2	56774.1	58228.4	60434.7	52412.1	61226.3	55475.7	61324.2	56490.9	50739.3	58838.3	51925.3	57704.8	55444.8	56597.1	56241	54756.8	61567.6	56154	59455.6	55757.9	55224.2
658	755.357	2.3297	0	0	0	0	0	0	0	0	0	0	0	0	0	79883.9	78365.2	82974.9	75014.2	81043.6	81253.9	80426.4	84072.6	75094.6	82992.5	80284.8	81905.4	86024.2	68850.1	71552	83509	80550.8	68476	81634.2	83494.1	76922.1	79505.1	82191.4	83555.6	80054	76300	83720.7	63302.6	71421	78489	76231.6	87720.2	71446	79140.1
659	511.285	2.39486	0	0	0	0	0	0	0	0	0	0	0	0	0	51001.8	54257.5	51075.9	49042.7	50151.6	53279.1	55107.7	51940	49241.2	52689.3	52655.8	47537.3	52145.6	50999.2	49433.8	52536.2	51088.7	52717.5	55318.7	50963.6	48509	50122.4	50807.5	51008.5	44792.3	52193.3	52397	53013.5	53589.6	51331.9	50605.3	51260.2	56403	54032.3
660	501.577	2.35349	0	0	0	0	0	0	0	0	0	0	0	0	0	42596.4	45665.6	45866.2	41992.3	42025.2	43353.3	38624.6	44153.5	44659.7	42827.4	43421.7	44076.9	42116	41114.8	43595.6	41780.8	43406.1	42475.6	39436.1	42222	43787.9	42984.3	44560.6	44402.7	43876.5	41935.5	41669.7	46776.3	43249.8	44588.9	41712.1	43549	43653.1	43720.1
661	543.279	2.36108	0	0	0	0	0	0	0	0	0	0	0	0	0	63953.2	61670.7	61375.1	72762.3	61918.6	63617.1	66981.3	63646.5	51509	60931.7	60246.3	63449.8	62480.7	0	60558.8	61165.1	63343.8	60428.6	62246	63314.8	61198.6	65486.3	64665.7	59409.7	57587.2	66634.1	0	59674.6	59790.8	58634.3	66096.3	56009.4	57240.9	58838
662	236.059	1.11038	0	0	0	0	0	0	0	0	0	0	0	0	0	96247.5	96356.8	97888	106659	121331	120323	137250	121000	95228.1	100317	130895	120041	105562	101765	138655	139096	97120.7	104315	116866	135427	128572	133279	143012	115240	94594.3	133968	130240	99002.3	98455.5	103353	94572.7	127816	143368	107972
663	328.223	2.48666	0	0	0	0	0	0	0	0	0	0	0	0	0	91441.4	84301.5	75481	98985.2	93005.5	89491.3	92005.3	92504.1	94819.4	88236.4	92736.3	87120.8	91080.9	83245.9	74841.6	93138.7	88726.3	95178.9	98967.9	91004.8	88743	88953.3	91455.1	5813.32	92279	93727.4	83405.2	94827.5	91194.5	93973.9	85631.9	98528.1	99821.7	88657.3
664	132.102	1.30067	0	0	0	0	0	0	0	0	0	0	0	0	0	167597	167912	167416	171618	0	0	0	196819	179429	171103	0	0	189035	167679	0	0	172260	184433	198878	0	0	0	157484	203844	177090	0	0	178670	167193	173876	165248	0	149503	194304
665	608.778	2.50846	0	0	0	0	0	0	0	0	0	0	0	0	0	51255.5	55737.2	49033.5	56535.9	54833.3	55376.6	53322.2	55384.2	51050.2	53305.4	52930.8	55473.4	59537.1	51039.3	51658.9	56497.9	54750.7	53846.8	52456.7	52890.5	52309	56419.9	54566.2	52768.7	56041.5	54475.8	55130.9	58235.1	52179.4	56158.6	51733.8	57336.2	58663	56817.7
666	189.124	0.926393	0	0	0	0	0	0	0	0	0	0	0	0	0	28855.7	37474.8	9861.58	49735.9	201945	649846	683869	649884	28105.5	19809.8	689484	633348	107575	21106.6	249208	274723	46115.1	38371.7	642740	255134	680737	244672	281927	621140	29921.3	701169	233715	46926.2	20481.5	29968.8	13919	217012	280777	91428.1
668	237.124	1.98949	0	0	0	0	0	0	0	0	0	0	0	0	0	131169	131196	131485	129169	130490	139724	132341	137126	134841	138614	138138	131102	136095	132774	132129	137469	131594	141459	141356	136384	145278	129409	138817	134705	134600	139376	135748	135231	140138	131939	134444	136954	141311	136335
669	320.175	0.950252	0	0	0	0	0	0	0	0	0	0	0	0	0	93033.8	89269.1	75012.3	100838	0	0	0	0	96174.7	83091.7	0	0	0	89220.3	0	0	100897	105606	0	0	0	0	0	0	94316.2	0	0	104475	90206.6	95652.2	81339.4	0	0	0
670	446.734	2.24532	0	0	0	0	0	0	0	0	0	0	0	0	0	53454.9	49991.4	50056.4	52348.7	52913.2	60139.6	52801.8	53715.2	50749.3	45003.5	55226.9	56243.4	52777.6	48353.6	57140.9	55787	48163.5	50782.6	55759.8	52908.5	55287.7	55193.1	56580.6	57298.5	50089	53983.9	54880	52941.7	52433.5	51901.9	48826.8	53716.3	53795.1	50211.9
673	739.85	2.41539	0	0	0	0	0	0	0	0	0	0	0	0	0	75552.1	6710.36	61445.3	75636.7	79976.6	75602.6	77081.8	76025.6	72412.8	76191.4	74721.4	77718.3	81523.8	72282.8	77914.3	79191.3	77669.2	72358.6	75791.5	76692.6	7867.84	78060.4	83878.1	78387.1	77123.6	14358.5	74095.4	82021.4	77830.6	76292.6	59708.3	14585	75105.7	81727.8
674	561.766	2.26639	0	0	0	0	0	0	0	0	0	0	0	0	0	42985.8	39363.6	40092.9	45028.9	46982.1	46978.8	43779.8	45243.9	45079.5	43986.2	40255.8	43143.6	42544.7	43060	44142	39953.4	45323.1	42578.3	39205.1	42571.6	41256.1	45821.1	43281.8	38598.4	44670	43328.3	46300.1	43845.8	46299.9	40820.2	42053.7	46093.2	47267.9	35765
675	156.138	3.41906	0	0	0	0	0	0	0	0	0	0	0	0	0	59938.6	29011.1	39655	65240.8	25666.2	52370.9	58523.3	56708.5	44370.4	19587.2	42281.7	56416.7	77091.5	44179	32548.6	71329	33067.4	29589.2	36816.6	60298.7	36089.1	52346.3	51063.2	125287	20670.5	42378.4	65225	53934	61861.7	49902.6	22771.6	42125.4	51166.4	59473.7
676	673.347	2.38837	0	0	0	0	0	0	0	0	0	0	0	0	0	39186	31228.4	31958.3	33525.8	41323	41856.1	34352.6	36369.4	39983.2	41098.6	32051	37251.6	38332.9	39434.7	31124.2	34591.2	35451.8	41945	39226.4	43666.8	37483.7	44265.6	32692.4	38729.3	33292.2	36457.7	34139.7	36692.8	37961.7	39562.3	31171.6	35245.7	28190.4	28039.6
677	458.26	2.36192	0	0	0	0	0	0	0	0	0	0	0	0	0	69629.3	62543.7	64296.4	67584	68715.4	64465.3	68186.2	0	0	0	65675	69763.2	71672.7	64634.2	67727.8	0	63510.2	64841.1	68368	67167	64524.5	67143.5	71305.5	64885.3	68937	70643.2	68414.1	63400.1	0	0	62348.8	69918.1	68677.3	67371.8
678	651.8	2.49363	0	0	0	0	0	0	0	0	0	0	0	0	0	55503	4906.19	54411.9	54776.9	53740.1	52278.8	65836.2	55760.6	51554.8	3648.63	60904.9	55249	58657.4	63164.9	51467.7	56603.4	11014.9	56500.3	52631.9	60888.2	55261.5	63032.9	66360	53254	54768.1	56871.5	4473.02	57524.7	52154.3	59458.5	52059.4	57976.1	54869.4	57221.8
679	724.874	2.43983	0	0	0	0	0	0	0	0	0	0	0	0	0	42858.8	51445.7	52979.9	52517.4	51828.7	56695.2	49843.7	55636.2	53750.9	57092.9	53103.7	51008.3	53420	55943.4	51827.7	53569.4	55706.9	54378.1	53342.6	50081	47098.9	51132.1	50972.7	47506.5	57911.5	53970.3	56056.2	54667.7	54802.3	55336.4	51636.4	47491.2	54934.8	55536
681	800.721	2.34807	0	0	0	0	0	0	0	0	0	0	0	0	0	44944.6	48088.1	44473.5	43973.5	46048.6	44376.5	44863.4	44905.1	44091.2	47197.3	42223.9	45065.1	47148.3	42106.9	43947.7	47330.7	42166.5	42123	42380.5	43595.3	41777.1	43763.1	46790.5	42111.2	44820.9	47477.4	42368.4	48320.3	44723.5	44845.2	41345.3	40971.4	45669	47313.3
682	105.07	1.433	0	0	0	0	0	0	0	0	0	0	0	0	0	106075	104820	109474	0	0	0	0	0	110820	0	0	0	0	0	0	0	112609	0	0	0	114368	0	0	106283	109399	0	0	110737	108563	0	106517	0	0	104087
684	613.332	2.72867	0	0	0	0	0	0	0	0	0	0	0	0	0	58925.8	59617.1	62213.5	60768.6	59450.6	62050.4	62395.7	63294.7	61600	62874.9	61444.1	58389.5	58375.5	60113.6	61916.4	62704.2	57739.9	59832.5	59773.2	61077.6	62152.2	68205.1	62169.5	65236	62135.2	66717	59571.3	58110.8	61154.6	61997.4	54735.7	59424.2	62981.7	69392.6
685	580.769	2.41555	0	0	0	0	0	0	0	0	0	0	0	0	0	34982.5	40975.5	43145.1	45728.1	50826.9	53786.9	48896.7	40934.8	45791.5	54670.8	43786.7	51212.3	51256	39482.5	52326.7	40611.4	47800.7	44523.2	53284.7	43810.5	46919.4	50636.3	2672.19	44538.3	2493.31	48948.9	52181.9	51514.2	47594.3	45400.5	40343.9	2786.54	48563.9	45478.7
686	277.119	2.44403	0	0	0	0	0	0	0	0	0	0	0	0	0	34047.2	6028.39	37610.4	7264.3	7346.41	37713.3	6254.44	8038.55	36323.1	37323.6	7360.32	37936.7	36727.4	34593.1	35158.8	8215.36	36718.1	35539.2	35141.6	7653.52	36556.5	36797.7	5980.21	34944.4	39539.8	36922.2	35906.5	38819.6	35413.6	39230.9	38041.8	8121.68	40423.6	37270.2
687	224.074	2.59003	0	0	0	0	0	0	0	0	0	0	0	0	0	28423	29106.3	33596.1	28256.5	29890.7	30711.2	31145.2	31060.8	30942.8	29398.4	34509.1	30323.7	31651.9	36115.6	32270.3	32206.6	26594.8	32609.9	34406.7	28743.4	34473.5	28634	30191.2	29082.1	26649.9	29978	27386.4	28599.9	27416.3	30416.4	31500.2	30143.3	31920.3	30937.5
688	775.865	2.44168	0	0	0	0	0	0	0	0	0	0	0	0	0	83233.4	80415.8	77270	80586.2	80651.8	81714.5	31303.7	82284.7	80699.2	83336.9	83657.1	84097.6	85744.5	75137.6	82037.5	88887.6	81219.8	84073.8	78688.2	83925.7	84882.3	80321.9	83448.9	83599.1	81851.9	88275.3	81831.6	81605.2	79404.6	83044.3	83337	79222.2	0	85389
689	449.287	4.87882	0	0	0	0	0	0	0	0	0	0	0	0	0	88998.4	85366.5	86587.7	91330.4	89624.6	89065.7	87970.8	91740.8	85239.4	89845.9	85869.8	88565	88307.6	83943.7	86774.5	85066	87625.8	94369.4	89003	88254.2	93078.6	86057.1	86940.9	84049.8	89386.9	82608.2	90146.6	88208.9	88024.3	89788.6	87082.6	93245.2	88193.9	90027.1
690	1001.21	5.92731	0	0	0	0	0	0	0	0	0	0	0	0	0	60413.9	60174.6	58383.8	63632.8	55030.9	57399.6	62676.1	59918.9	58292.1	56959.8	59913	54357.4	64981.2	60879.5	63291.2	57280.3	53299.4	67768.3	62996.6	57449.4	66373.9	57000.8	56806	57005.9	53966.7	53296.7	61393.6	55266.3	55447.1	58127.4	57469.7	57937.6	58095.3	55726.8
691	216.048	4.35712	0	0	0	0	0	0	0	0	0	0	0	0	0	68952.2	64433.3	68952.8	70983.2	65703.4	68601.1	70102.9	69323.9	67218.5	67269.5	65646.5	66140.1	70456.9	69155.3	66263.2	69101.9	67155.7	70378.8	73673.1	70585.2	75392.5	68537.8	68871.3	66040.5	63845.1	68553.8	59663.3	69123.9	67216.4	67912.2	64382.8	66959.4	67910.9	69996.9
692	236.641	5.92893	0	0	0	0	0	0	0	0	0	0	0	0	0	93693.9	89242.6	90473	91345.1	89980.6	87859.3	89107.9	90880.4	85329.8	91615.3	89861.8	89445	86274.7	85365.3	87076.3	88360.9	88736.9	96796.1	93149.1	89484.5	97640.1	88421.4	90675.8	88556.5	90384.5	85367.5	85615	89232.7	85626	89367.2	90161.4	90880.1	87807.8	88346.9
693	253.121	1.68891	0	0	0	0	0	0	0	0	0	0	0	0	0	100681	92573.2	92592.8	92047.9	91770.6	94566.8	4978.87	97525.2	88559.5	92237.8	95164.2	89091.8	95860	92508.3	25963.9	94969.1	91579.9	92157.8	98314.2	93192.2	96852.4	20965.9	17154.8	91375.4	93027.1	3529.37	95472.4	98256.5	91069.5	93741	86747.1	8126.49	41457.3	92226.1
694	305.026	2.00746	0	0	0	0	0	0	0	0	0	0	0	0	0	127211	120843	109184	136469	122406	125565	126454	132797	108343	123174	110829	124478	150142	117381	117256	144813	120460	113001	111597	137559	118100	124315	120257	114909	116943	149638	131321	126487	136691	126193	114846	133322	126776	121295
695	228.171	0.925494	0	0	0	0	0	0	0	0	0	0	0	0	0	23566.2	29272.7	8038.83	38732.6	150279	142396	175389	144053	22531.9	15709.5	171549	149909	82072.5	20383.7	181087	182351	35447.3	28997.1	139448	179699	154230	176387	192660	131981	24157.6	184893	174224	35672.9	17302	22527.3	11103.5	160947	188198	66717.1
696	450.321	5.02018	0	0	0	0	0	0	0	0	0	0	0	0	0	56854.8	48637.3	54409.3	54302.1	51058.9	53640.3	54124.6	54050.3	52174	56511.3	57490.4	50716.9	54726.7	53691.1	53036.3	53680.8	50783.9	60879.5	57916.9	56062.2	59195.8	51364.1	55179	54504.9	54343.4	53785.3	54409.5	52149.7	48698.3	57004.5	53935.5	52195.9	57759.5	54727.5
698	280.085	1.67254	0	0	0	0	0	0	0	0	0	0	0	0	0	89845.3	84832.7	77998.5	84816.4	85213.3	86514.5	88277.1	89731.6	81133	85499.3	80338.1	87715.8	79726.4	86718.1	80744.6	81861.7	86992.1	71331	75764.5	80273	75307.7	88757.5	84429.5	84013	88320.4	72470.4	88716.7	89180.1	89570.8	83229.2	80871	84462.4	83266.9	87637.8
700	449.144	2.85778	0	0	0	0	0	0	0	0	0	0	0	0	0	30718.7	27931.1	33175.2	33464.4	32031.1	33373.1	30171.5	32440.9	33220.7	32544.5	32040.4	32875.6	32836.8	29336	29378	33403.5	31836	32245.9	32975.3	32581.7	33923.2	32855.8	31512.6	31110.5	28397.8	35489.6	34597.6	31235.9	33480	30065.7	28051.3	35363	32065	29029.1
701	373.274	5.61017	0	0	0	0	0	0	0	0	0	0	0	0	0	62682.4	0	0	0	0	0	0	0	0	0	0	60822.6	0	0	0	0	0	0	63898.5	0	0	0	63688.8	0	0	0	0	0	63225.3	0	0	0	0	0
702	229.119	2.19184	0	0	0	0	0	0	0	0	0	0	0	0	0	113079	106729	117482	112906	103996	110434	109917	109659	109964	119257	114243	102951	112182	113021	109133	109152	116323	120365	110553	114077	115370	107270	116296	112435	113569	107385	145696	114081	110737	119253	113739	112792	110721	110930
703	247.129	1.39926	0	0	0	0	0	0	0	0	0	0	0	0	0	183990	91733.6	182803	185778	98036.8	190580	190947	184989	96356.9	213469	183053	183322	98863.5	204663	187614	95276.9	185369	96140.3	194954	96308.7	95492.2	99243.5	96110.4	99032.6	190050	94658.8	94146.1	209574	191631	216748	93332.3	186780	192279	187283
704	171.112	2.28993	0	0	0	0	0	0	0	0	0	0	0	0	0	63942.5	61408.1	59527.9	64790.3	62757.7	59264	63108	62790.7	61987.2	66545.5	60867.7	64650.5	62957	59782.9	53894.6	62363.7	62656.2	64255.8	63086.5	59084.3	61137.4	61312.7	59832.4	57584.3	63763.8	62880.3	59745.3	66488.7	63441.9	64701.5	61996.2	64030	61007.7	64715.5
705	527.266	2.2694	0	0	0	0	0	0	0	0	0	0	0	0	0	33696.5	36249.4	40089.5	32267.7	23185	34606.5	35335.7	29934	43732.9	39650.6	33349.4	39057.5	32208.6	27442.7	34140	47455.1	36671.4	39178.5	35002.4	32963.2	37164.9	33017.1	36425.1	37583.4	32229	6251.83	41946.2	39410.6	58874.9	7696.36	37270	36974	39842.4	34567.4
706	613.582	2.73089	0	0	0	0	0	0	0	0	0	0	0	0	0	48747.1	46184.3	47805.8	50725.2	45044.9	50356.1	47898.3	49210.4	44413.8	49565.6	48654.7	48675.8	47804.9	48416.3	48037.5	53049.8	48774.1	47796.6	46667	49711.4	46795.4	46196	49848.7	49763.1	49496.1	50015.8	50990.3	46105	49033.8	47448.5	46475	46887.6	49591.8	47881.2
707	488.298	4.24184	0	0	0	0	0	0	0	0	0	0	0	0	0	39660.8	36852.1	39811	42861.1	39198	35003.8	41846.5	39396.3	39418	38304.2	40661	36514.8	45736.9	38704.6	42336.1	37125.1	38516.4	42568.9	40431	40012.6	42438.9	36117.1	36161.7	37727.6	34791.9	39757.1	35077.4	39396.2	35099.8	38553.4	37189.8	35411.2	37672.5	37778.8
708	346.196	2.40755	0	0	0	0	0	0	0	0	0	0	0	0	0	64611.4	59335.4	65751.8	61263.6	65582.1	60485.9	62367	65071.7	60150.9	60595.2	59687.8	66129.2	64273.4	58288.9	57522.6	65711.2	61899.2	63906	63067.7	68474.8	66695.8	66750	64977.5	62110.3	62165	71329.2	61861.6	68716.9	60650.8	64908	63477.1	62761.7	60758.4	62799.1
709	319.042	2.66635	0	0	0	0	0	0	0	0	0	0	0	0	0	39153.7	35664.1	31713.5	39702.6	36121.2	41524.5	43083.1	40871.4	33636.1	31931.6	41118.5	31043.4	42137.1	38611	43460.7	36504.7	37862.1	44200.8	43856.4	37681.4	45450.9	35862.7	32668.7	33791.3	35406.2	38007	36320	30939.1	37680.4	37032.9	38824	38380.5	36348	33945.7
710	288.192	2.3829	0	0	0	0	0	0	0	0	0	0	0	0	0	54337.2	45503.4	52182.1	50861.1	44809.2	43549.1	44837.2	46595.6	51961	38048.9	60702.6	43425.8	46652.2	49250.5	36390.5	63426.8	48244.1	56647.6	53677.9	46507.6	51405	54258.4	55602.3	46274.7	48145.9	54740.5	50027.1	45377.5	52607	43796.2	42536.3	57840.3	50832.4	49632.4
711	470.236	1.28098	0	0	0	0	0	0	0	0	0	0	0	0	0	63814.9	60020.2	66186.5	64037.8	63833.4	69534.2	72252.7	70510.9	65913.4	63867.9	74232.3	69579	67613.6	63846.2	70531.5	72117.4	65015.3	65675.1	72105.8	70367.4	72397.6	67146.1	71243.5	71328.8	64361.6	71527.8	68139.1	65652.1	63255	61100.8	62299.1	74033.7	67764.1	67010.7
713	630.171	2.8581	0	0	0	0	0	0	0	0	0	0	0	0	0	20436.1	20127.7	20958.5	19430.5	20260.8	19146.8	21104.9	19283.7	19697.7	19770.7	18425.6	19209.4	22005.7	20070.3	21194.9	22272.4	18141.6	21821.2	18513.6	18819.4	21338.5	19961	21739.2	17924.8	21127.5	21004.7	18885.3	19431.5	20405.5	21285	19861.7	14575.5	20872	20033.5
714	215.18	5.92934	0	0	0	0	0	0	0	0	0	0	0	0	0	67142.1	65526.2	63317.3	68334.6	66843.7	63354.8	67494	68564.4	61715.2	67289.9	65985.1	66010	70157	63761.7	62844.7	66632.5	68842.5	65375.4	63090.3	68638.8	63235.4	69030.6	70247.3	64566.2	66740.7	69997.4	62502.5	67545.8	67525.7	70112.2	66885	68163.3	67326.8	68009.8
715	446.225	1.75892	0	0	0	0	0	0	0	0	0	0	0	0	0	156251	150326	154274	152522	152115	159730	152696	155914	153706	163692	159982	150713	157070	152259	151698	160998	150921	158875	156986	163274	163138	150058	157906	156251	151339	160487	146477	160303	155086	157093	152538	161734	153463	160177
716	253.121	1.0004	0	0	0	0	0	0	0	0	0	0	0	0	0	55553.9	51856.8	40835.2	60781	69975.9	71776.7	74257.2	69373.2	55239.7	50787.3	74635.9	68087.9	67203.9	54245.5	66543.2	78673.4	59315.6	58150.8	73445.7	73862.4	73964.8	75777.9	79129	68884.7	56150.5	73889.9	72322.7	60752.1	52477.9	56278.4	49441	74643.2	77208.3	66511.4
717	855.39	2.31146	0	0	0	0	0	0	0	0	0	0	0	0	0	55615.1	51676.8	53414.5	54764.3	50531.3	53495.6	50681	54164.1	53160	57047	50715.8	52150.7	58909.8	52445.6	57631.4	57249.2	53863.8	53155.3	56584.3	53395.4	53564	51212.4	53376.5	53602.5	50759.2	55136.5	52711.5	59345.3	53944.9	55114.7	52701.2	56256.1	54682.7	54198.6
718	326.705	2.49438	0	0	0	0	0	0	0	0	0	0	0	0	0	27275.1	26926.4	17436.6	26830.8	27285.8	22899.3	27070	26697.9	27014.5	31038.4	0	24979.9	25551.2	24537.3	31494.9	31294.8	26669.6	31390	28161.6	30468.2	28675	29699.3	26082.7	22855.1	25796.5	30764.8	25462.7	22964.4	27163.5	25345.9	21074.5	22576.9	0	25425.3
719	281.15	1.45687	0	0	0	0	0	0	0	0	0	0	0	0	0	92850.8	91785.2	93237	93565.8	92870.8	94877.7	97665.8	93644.1	92567.7	95368.3	94685.2	88974.5	97865.9	87996.5	88811.2	98775.7	90614.5	97597.4	97446.9	96037.7	101285	88715.8	92079.6	93679.1	93432.9	93181.9	90554.8	92400.2	92248.4	95125.7	93604.8	97018.2	93362.6	93682
720	889.423	2.41344	0	0	0	0	0	0	0	0	0	0	0	0	0	15949.1	55560.6	51075.2	45348.5	49368.1	0	55611.8	55583.9	2566.52	55596.3	0	6814.68	13290.8	53650.6	16969.4	55518.5	54089.9	54483.8	0	53699	55342.3	56705.4	9397.29	52063.2	0	0	0	54052.7	64052.2	0	52594.6	0	47861	51831.6
721	280.049	0.951661	0	0	0	0	0	0	0	0	0	0	0	0	0	25441.7	24034.5	10446.9	35066.6	74821.7	76037	86322.9	69812.9	25224.9	18993.4	83246.3	74911.6	59682.6	22143.6	80509.1	79137	33092.4	31381.9	71592.8	81036.5	79510.7	79878.9	88552.5	72313.3	23443.5	83948.7	71219.2	35172.2	18853.4	24848.2	14636.3	77784.8	86299.6	57243
722	683.368	2.41384	0	0	0	0	0	0	0	0	0	0	0	0	0	34721.3	34897.5	29922.7	32515.1	33358.6	35884.3	39008.5	33258.5	32952.4	31721.8	35219.9	36276	37725.2	29471.4	32200.2	36361.5	33107.3	37264.4	31316.7	40718	27700.6	33709.7	39057.4	30564.6	30951	36087.2	34741.7	30792.8	30543.6	32863.3	28634.8	29951	31783	30447.7
723	530.297	2.82763	0	0	0	0	0	0	0	0	0	0	0	0	0	28012.8	26129.6	20325	29833.1	28041.6	29438.8	32186	26992.3	33498.5	33018.4	32003.8	24061.1	30152.1	33735.4	39231.7	36971.7	33700.7	54062.8	33774.4	38023.1	32183.2	32080.7	30765.9	30014.3	34525.6	34110	33337.5	30343.9	32532.2	32745.5	27441.1	33943.8	0	28956.4
724	430.171	1.47764	0	0	0	0	0	0	0	0	0	0	0	0	0	245779	235262	250753	253001	228921	238476	255372	250922	233242	244251	254120	240644	257523	223748	248714	257166	240451	248217	249095	252615	262310	251375	234707	260792	234884	252763	232965	241050	248204	248826	248624	245681	254529	247545
725	532.76	2.2538	0	0	0	0	0	0	0	0	0	0	0	0	0	19009	0	22435.9	0	18191.2	24258.6	24883.5	14356.6	17649.6	16297.4	0	21248.4	19945.6	23006.2	0	0	17312.8	22938.8	23548.9	0	0	19917.5	0	20666.6	24521.9	19870.6	0	16418.6	0	16631.3	19494.8	25588.9	20397.6	21622.5
726	143.118	1.25859	0	0	0	0	0	0	0	0	0	0	0	0	0	124790	126201	129746	130526	130372	135312	133664	132635	131837	133512	136706	126946	136427	132029	129099	139722	129591	136441	139657	132220	139620	134388	133735	136823	135898	134361	132100	133460	135729	134422	128910	137357	133402	133111
728	604.29	2.33452	0	0	0	0	0	0	0	0	0	0	0	0	0	45609.3	4705.87	4014.27	6313.44	2936.65	0	3457.99	41547.6	6271.67	47488.3	3036.88	5319.3	64637.7	48124.6	2802.02	4003.4	3668.95	6619.36	6537.78	7443.47	10061.4	14217.4	6693.33	14563.2	42749.6	76899.8	3672.27	7655.66	48228.8	45436.7	3319.98	6620.3	4088.83	3725.33
729	224.125	4.87827	0	0	0	0	0	0	0	0	0	0	0	0	0	65880.8	64239.1	59054.3	65020	69120.4	62020.5	61988.7	62727.8	59803.6	68010.6	61136.1	65206.9	68036	59859	63175.6	63452.5	61074.7	66021.5	60665.6	67404.7	66736	64442.1	63508.4	62346.3	66254.9	65917	64325.8	65579.3	66823.4	63391.5	62950.5	66874.1	63961.5	65962
730	215.139	1.00538	0	0	0	0	0	0	0	0	0	0	0	0	0	163070	169944	149786	178390	217544	212743	232948	207780	163654	170254	226884	211472	184033	161825	236792	287254	171657	167831	190013	259284	216255	256140	321866	207374	179527	257128	222484	190899	160044	179527	170638	208677	324818	188413
731	781.894	2.48369	0	0	0	0	0	0	0	0	0	0	0	0	0	43910.8	49255.8	47348.1	48820.2	48065.7	53145.2	49012	52397.1	45860.6	46089.9	46913.9	48361.9	53457.6	46119.7	43990.1	49395.8	43657.8	48932.8	52917.2	49828.7	51242.1	51428.3	50008.4	48275.3	48118.7	46225.3	47249.7	48401.4	46079.9	48132	45278	47885.5	48110	50459.6
732	715.832	2.47772	0	0	0	0	0	0	0	0	0	0	0	0	0	34628.9	32350	33284.8	32510	35339.9	34618.7	37600.6	34126.2	32268.5	34366.7	32741.4	37150.7	34704.5	33815.8	33535.6	38817.4	34530.1	31362.6	35610	35866.4	34822.9	37299.5	35690.3	33340	33681.2	36189.3	35765.7	36304.2	32301.2	35088.5	32812.5	33175.5	35172.3	31117.8
733	699.332	2.68882	0	0	0	0	0	0	0	0	0	0	0	0	0	50606.5	46671.1	50114.6	0	49898.9	49051.4	52603	50772	49485.5	52256.1	47832.9	51152.7	52149.6	48910.8	52462.7	51570.6	0	50623.6	51164.7	55742.9	51859.4	51870	50592.3	48079	46937.2	51613.1	43626.2	54789.2	48785.7	54582.3	47357.5	49426	51624.7	50779.7
734	648.3	2.80948	0	0	0	0	0	0	0	0	0	0	0	0	0	33834.6	34775.9	39038.5	33643.4	33838.3	32144.8	36793.4	37730.1	32887.8	34935.9	0	0	36841.8	0	32221.4	33665.4	35454.1	34876.6	0	35845.9	36490.3	34482.3	0	34430.1	33339.1	0	0	35780.5	33260.1	36085.2	34046.4	35614.8	34164.1	0
735	596.337	2.44824	0	0	0	0	0	0	0	0	0	0	0	0	0	27821.2	26715.9	23939.6	26350.4	25364.6	25725	27289.9	28968.1	24645.2	25631.1	28279.3	26509	27511.5	22191.6	25703.5	30916.5	24736.2	22271.7	27727.1	24741.1	25803.2	25657.3	24831.6	29267.2	23502.1	26578.7	23916	26424.6	25287.7	25827	24044.5	27528	23569.4	27131.1
736	434.198	2.25573	0	0	0	0	0	0	0	0	0	0	0	0	0	25946.4	23203.1	19924.2	28478.3	29754.6	27440.1	24785.7	26037.1	23626.8	29592.9	26307.1	26985.5	25396	24919.6	28164	28143.3	25582.7	23452	26119.2	25112.8	22540.5	27052.3	27863.2	26020.1	26853.7	25079.1	20414.1	27624.3	29518.4	28576.8	29246.6	27714.4	26792.6	24803.4
737	1044.49	2.31048	0	0	0	0	0	0	0	0	0	0	0	0	0	38499.9	0	0	37017.3	0	0	38676.8	0	0	0	0	35905.8	43040.4	36768.2	0	38738.9	35897.5	0	0	0	0	0	0	35467.9	0	38465.7	37455.7	0	40217.4	37480.9	0	39082.5	0	38673.7
739	198.114	2.80292	0	0	0	0	0	0	0	0	0	0	0	0	0	38804.6	39011.2	37647.8	40681.1	36980.2	44366.8	39080.7	40362.5	39122.5	40461.1	38141.1	38171.1	40250.5	39460.8	38967.2	38389.5	34998.4	41430.9	39328.6	40074.7	38130.3	34895.1	41203.2	36747.5	38782.2	38121.6	38125.7	36284.6	35765	39488.6	35019.4	40610	40659.5	40726.4
740	219.113	2.53985	0	0	0	0	0	0	0	0	0	0	0	0	0	27723.4	26276.2	25726.7	27913.7	25984.6	29544.4	24190.2	26536.6	24430.9	28781.4	23794.4	29129.2	25741.7	28089.7	25857.6	30841.4	26664.2	24984.6	27382.6	30599.6	28502.6	28489	29384.7	26516.1	27893	28923.9	27497.3	26652.8	26508.7	30627.6	25135	30070.9	26950.6	27238.6
741	906.426	2.29483	0	0	0	0	0	0	0	0	0	0	0	0	0	55686	56038.9	47607.4	55855.7	57696.1	57162.2	55382.4	58895.4	55773.1	58798.4	54012.9	54355.8	60897.1	57323.7	56876.9	58517.1	57298.9	57415.7	59491.8	47355.9	57311.8	56525.2	56240.6	54467.6	55143.2	59842.4	44585.2	59121.6	57137.8	60183.3	61112.8	61148.7	56521.2	55145.4
742	462.569	2.26387	0	0	0	0	0	0	0	0	0	0	0	0	0	27872.5	23584.3	25903.2	30479.2	28346.2	27343.6	28303	27854.9	24715.9	25548.8	27648.5	31402.2	28724.1	26275.7	25919.1	26342.2	29140.3	26241	28477.8	27989.4	27663.7	29856.4	30243.9	28817.2	28539.7	28148.5	30016.8	24570.1	28331.8	25482.5	22545.1	28822.5	25998.9	23131.9
743	883.446	2.37369	0	0	0	0	0	0	0	0	0	0	0	0	0	24733.7	28986.2	22053.4	22154.6	25199.9	20252.6	22378.1	21417.8	15377.9	24224.2	19044.9	26291.7	22050.3	19539.4	27612.6	27187.1	25903.1	21785.2	22247.1	23026.7	25357	21109.4	26435	21190.4	23223.7	29923.5	22454	22568	30718.3	19906.2	26382.4	20187.2	19621.2	26060.5
744	735.334	2.42421	0	0	0	0	0	0	0	0	0	0	0	0	0	39653.8	16657.5	64790.7	39318.9	39728.2	43060.3	38320.9	12032.4	44350.1	0	46946.4	39864.5	18547.9	36570.5	37916.1	41730.4	40966	35662.3	40277.3	52196.1	45324.2	69021.2	42012.9	40544.4	34346.5	40325.2	11207.6	41351.9	11285	41466.2	38191	34882.8	35124.8	39633.5
745	585.29	2.38589	0	0	0	0	0	0	0	0	0	0	0	0	0	14733.9	16228.8	30315.8	43685.6	17476	41684.2	37364.8	42525.4	45619.4	29577	49927.7	30487.1	24361.3	35449.6	42378.7	8621	29502.8	10279.2	35552.7	11039.4	28527.3	35167.5	34746	27497.1	0	34589.7	44000.2	43435.1	33509.2	7394.77	47436.2	53318.8	40249.9	29602.1
746	690.33	2.39217	0	0	0	0	0	0	0	0	0	0	0	0	0	76381	79249.7	2390.76	73341.7	74381.3	78967.3	78750.8	73388.2	20258	77752.1	69422.1	71200.1	76694.6	77469.4	78054.8	74207.5	63797.5	73316.2	2542.07	76715	78001.4	72577.2	72058	74025.7	78016.1	2535.48	75892	7317.77	94167.6	74354.4	76203.8	76051.4	2445.82	70086.7
747	304.165	2.46915	0	0	0	0	0	0	0	0	0	0	0	0	0	26807	26989.9	27924.5	25162.2	26252.4	28737.1	21265.6	25974.4	26520.6	26486.8	24535.9	26331.9	26771.1	18759.8	26992.2	29208.9	22034.2	26196.4	25798.5	27667.3	28309.6	25085.7	23405.7	23296.8	25353.3	24119.9	24852.5	25155.7	25670	27229.3	26558.8	23943.6	26817	26368.8
748	576.349	2.50463	0	0	0	0	0	0	0	0	0	0	0	0	0	30880.6	26535.1	40391.1	27827.5	32947.9	20910	29540.6	30097.2	35761.1	26397	32442.9	26650.8	30010.8	34652	38914.4	41764.1	32036.3	34005.9	28540.9	31979.4	29502.8	33341.5	27910.1	22485	28935.7	37348.8	35997.8	22341.1	32229.2	28594.7	22233.7	34203.7	0	32454.3
749	888.931	2.5107	0	0	0	0	0	0	0	0	0	0	0	0	0	31718.3	28624.7	31748.2	28165.1	29678	35675.6	32082.7	34942.6	31992.7	34441.7	34326.5	30993.1	33971.8	31809.1	0	33893.8	30908.3	31386.2	34229.2	32390.7	33461.9	33396.3	34650.4	33637.9	31956	37394.9	31790.3	30275.1	32469.4	32607	31266.3	32680.8	34034.4	45888.8
750	254.651	5.92965	0	0	0	0	0	0	0	0	0	0	0	0	0	85587.5	78664.7	85175.6	80907.3	82045.2	84727.7	86090.9	82494.8	82219.3	83868.4	87974.2	86639.3	80584.5	82556.2	87392.3	79025.4	82774.1	86168.3	85957.1	82343.8	86543.9	87637.6	82052.2	80788.2	83919.9	76026.4	79198.7	78829.1	82043	83159.2	86156.1	85827.4	85322.2	83759.7
751	643.137	3.39935	0	0	0	0	0	0	0	0	0	0	0	0	0	26457.4	25437.7	25605.1	23873.9	26465.4	25977.8	25335	26841.2	27561.8	31001.2	25116.1	27773.9	27185.6	27112	26322.8	24078.1	26235	25590.3	29704.3	24578.6	27145.4	25026.4	27716.6	23254.5	26046.2	29837.5	20619.7	24414.9	25288.7	27920.5	27912.3	26150.7	23184.4	28080.6
752	329.183	1.06777	0	0	0	0	0	0	0	0	0	0	0	0	0	86977.3	97236.1	96214.2	105723	114546	122524	119577	112519	91042.3	98029.2	124584	112832	109624	90886.5	130767	128508	95820.9	103071	121395	129174	122912	128659	133023	110882	102500	132764	118245	106672	103284	100737	96252.3	123931	130983	103818
753	1200.56	2.44823	0	0	0	0	0	0	0	0	0	0	0	0	0	3688.38	10459.7	37542.1	25511.7	8671.78	29723.5	9553.97	13994.1	36610.5	33368.7	14603.6	4030.19	30874.9	6643.27	4292.6	24186.9	12760	41296.5	5513.45	28038.7	30253.3	11128.7	12816.8	33449.5	35063	43198.4	27392	23979	34813.3	49834.6	32637.3	26385.3	23815.2	33596.1
754	669.321	2.291	0	0	0	0	0	0	0	0	0	0	0	0	0	36936.7	0	33695.4	0	0	0	0	0	35471	0	0	0	0	34249.4	0	0	0	0	0	0	0	0	0	0	36668.6	0	35033.1	0	0	0	0	0	0	0
756	371.227	2.34103	0	0	0	0	0	0	0	0	0	0	0	0	0	51032.2	52039.5	50603.3	52902.4	53986.5	52056.6	50583.9	54801.6	52944.8	52013.1	53672.3	52538.1	54772.1	51106	52163.5	55222.1	53424	51589.9	55315.3	56722.4	63857	55477.8	55733.1	56010.9	55553.4	55025.8	58266.8	55788	53399.6	52698	51883.3	56855.1	54914.2	57065.3
757	616.293	2.41101	0	0	0	0	0	0	0	0	0	0	0	0	0	81960.8	77741.8	8242.91	24778.9	79698.4	79347.4	79672	80940.6	25373.4	79402.2	69858.1	25107.8	85334.8	22659.6	30860.6	29727.6	26580.6	17728.2	67020.1	27801.5	72266.8	53980.1	0	25298.6	33638.7	29274.2	79217.4	82151.3	80983.4	81312.9	0	78735.9	4718.54	30125.3
758	146.06	2.05818	0	0	0	0	0	0	0	0	0	0	0	0	0	97248.9	94618.8	98027.2	97807.3	96398.5	102532	99346.9	101963	95635.5	95294.2	98463.3	92508.5	97328.9	97514.9	98865.5	97615	92639.8	98461.4	102282	99775.7	99588.6	97973.9	96168.6	98536.5	97176.9	96472	95436	96729	96000.8	102907	97976.8	98303.4	99197.1	99128.7
760	298.129	1.35375	0	0	0	0	0	0	0	0	0	0	0	0	0	151215	141546	148693	156672	141302	148958	157273	149976	141872	155388	173043	149500	156993	140098	148616	159690	147569	153985	158524	153779	166134	151358	143739	157828	147382	152892	149872	147797	151150	151576	147030	149307	158464	152957
761	426.322	4.87605	0	0	0	0	0	0	0	0	0	0	0	0	0	56035.9	56232.8	58136.3	58731.4	58982	58545	57165.7	54401.8	58400.4	54384.9	57281.4	56496.3	59763.1	53527	55116.8	59618.6	53839.3	61309.3	60667.9	57400	62730.9	54525	52705	59025.7	52438.8	62294.6	58130.5	53071.9	57061.8	54920.7	60264.8	62654.4	52990.8	53824.7
763	996.987	2.80147	0	0	0	0	0	0	0	0	0	0	0	0	0	30894.9	29514.9	0	0	0	32550.2	33512.7	30183.8	0	30618.3	33280.3	29995.6	32293.3	0	34301.4	32208.9	29609.2	33260.8	32773.9	31498.9	33226.3	29804.7	30381.6	29434.1	29485.6	33268	0	31062.1	30074	32375.4	28022.2	30055.1	33468.5	0
764	304.177	2.29122	0	0	0	0	0	0	0	0	0	0	0	0	0	16529.4	85178.6	75983.2	11526	20608.5	17067.5	22188.4	20649.9	13277	20696.4	19447.1	19764	23031.7	17936.5	17645.4	20422.5	23017	19797.4	21749.1	17163.2	16097	17054.4	20323.4	19460.9	9861.64	18854.7	22436.5	19271.2	17131.7	8295.54	17503.5	19507.8	17614	22760.7
765	419.229	2.40574	0	0	0	0	0	0	0	0	0	0	0	0	0	69751.7	12161.2	65219.5	15797.2	19446.9	70556.1	68789.5	69815.7	9597.03	18631.7	16505.7	31448.5	72057.7	20057.7	46581.2	69899.8	68281.5	69869	70319.3	71294.6	74998	36137.3	19274.9	69814	15549.1	20200.8	66917.3	17483.9	16675.5	16416	46448.3	34666.6	68925.1	17204.4
766	239.102	0.978792	0	0	0	0	0	0	0	0	0	0	0	0	0	31793.7	35265.9	27007.4	43641.9	60194.2	57601.5	66714.2	60501.3	36958.5	33553.1	70467.9	60679	51965.9	38607.4	71316.2	76113.5	41751.7	43118.4	56301.7	72565.6	63476.1	73164.5	82148.2	59005.7	39104.2	74929.3	67001.1	43055.5	35462.7	37415.3	31439.3	66812.1	83641.8	52209.9
767	210.113	2.37303	0	0	0	0	0	0	0	0	0	0	0	0	0	25165.4	23904.2	22970.3	25682.5	24023.2	23999.6	25015.7	27280.4	23436.7	25928.9	23614.6	27808.2	23178.4	24602	25372.7	25254.2	24062.4	24645.8	23342.1	26021.5	25630.1	25369.8	27324.7	25558.1	24017.1	25345.5	22453.6	25162.9	24071.2	26124	23601	24102.6	24658.2	28055.7
768	547.767	2.2657	0	0	0	0	0	0	0	0	0	0	0	0	0	18174.6	12915.3	10533.3	0	37883.3	3973.31	11143.2	0	0	7130.15	37691.6	10314.3	10665.5	10386	20096.8	9589.33	36679.8	24645.4	23046.7	0	7926.82	42075.8	0	19947	9185.23	12992.3	39597.7	9403.47	19578.3	12411.4	0	29168.6	24774.3	0
769	691.318	2.79592	0	0	0	0	0	0	0	0	0	0	0	0	0	22426.9	0	0	21407.7	0	0	0	0	0	0	0	0	23839.3	0	0	0	0	19186.7	23579.7	0	0	0	0	0	0	0	0	25767.2	0	0	0	0	0	0
770	230.114	0.92358	0	0	0	0	0	0	0	0	0	0	0	0	0	19822.7	19867.5	0	39229.2	298275	282760	386762	282501	17644.6	11973.6	379525	307899	135251	16532.7	424477	469131	34042.9	22752.5	278186	422396	318221	414543	479547	254703	18012.7	441090	376113	33651.6	12157.9	17295.6	8265.26	338924	484801	102094
771	289.177	2.44691	0	0	0	0	0	0	0	0	0	0	0	0	0	34345.6	32299.2	4906.74	33283.2	33039.8	31388.2	43149.1	31970.4	34472.6	42751.1	32990	4847.04	6881.78	4361.01	4879.48	36142.1	33082.8	33188.4	6406.18	32997.8	35902.2	4861.26	32770.1	40168.1	5679.9	38110.5	4509.32	7279.2	36239	32875.9	32035.9	38904.7	4766.59	36128.9
772	286.176	2.32066	0	0	0	0	0	0	0	0	0	0	0	0	0	83005	80725.5	80949.2	84612.6	82128.9	80223.6	85474.1	81689.3	76627.3	75564.7	82317.2	81433.7	85526.3	80507.6	78303.8	80509.8	83761	84903.3	84237.4	0	83207.6	81471	83713	84411	82808.4	81417.7	82213.2	88869.1	83406.9	83777.6	84047.9	81286.9	88595	87669
773	362.208	2.54568	0	0	0	0	0	0	0	0	0	0	0	0	0	38019.5	0	35606	0	0	37701.2	35080.9	0	38111.3	33208.9	32112.8	37304.5	37082.2	34290.1	34787.2	40453	0	36240.6	36469.5	39228.6	39352.5	33645.1	0	36339.8	0	36926.1	37090	0	36133.1	0	30515	37889.5	0	38670.9
774	233.078	3.22904	0	0	0	0	0	0	0	0	0	0	0	0	0	30138	30146.5	31522	33422.3	31825.4	33710	32504.6	33889	33530.1	34250.1	31923.8	29282	27918.6	34569.8	34104.2	32341.6	30984.2	34023.3	34538.1	33035.8	36175.1	29908.9	30101	29266.7	34061.4	32280.1	29954.6	30146.5	30284	30741.6	30042.3	34234.5	34031.7	28648.9
775	1007.51	2.36821	0	0	0	0	0	0	0	0	0	0	0	0	0	20438.5	23720	24449.9	21679.5	21229.1	23785.1	25892	24247.9	23629.1	21392.8	22757	19634.5	26690.5	25388.6	23329.6	23793.8	26008.6	28509.9	25624.1	22374.2	22770.2	23693.9	25681.4	21854.2	21532.8	28832.8	25440.4	24431.8	19757.7	25033.5	20829.2	21984.8	21897.7	22509.6
776	267.134	2.07294	0	0	0	0	0	0	0	0	0	0	0	0	0	82622.6	78127.3	79364.2	82113	77338.9	80317.7	80303.5	85147.1	79247.8	80553.3	83320.3	78090.4	85463.6	79819.3	77626.7	82998.9	78878.3	82675.2	82182.7	81986.6	83341.9	81302.9	81656.8	83035.1	76324.6	83390.3	82850.7	82021.9	81188	80155.9	79718.2	85492.7	82324.7	81264.2
777	453.72	2.28415	0	0	0	0	0	0	0	0	0	0	0	0	0	31197.9	26533.2	25444.5	30524.8	30218.1	26054.6	28437.5	26843.2	26179.1	28827.8	29336.9	31043.5	29474.3	27170.3	28627.5	30742	30254.8	29299.2	23709.6	28764.1	29277.6	29774	28260.2	28163.2	30149.9	28310.8	29293.1	32630	28101.4	29508.4	28211.3	30219.9	28484.7	31394.5
778	342.239	2.55512	0	0	0	0	0	0	0	0	0	0	0	0	0	63408.7	61621.5	54408.7	64222.2	61202	58665.7	58313.3	65801.5	59020.8	54546.3	62289	61249.9	66673.5	59131.9	58243.4	66227.6	60063	64988.8	63310.4	63629.7	63770.4	62142	58861.9	66289.4	65198.2	64612.1	62565.9	62287.3	64129.5	66582.1	62651.1	63684.3	63124.9	64003.1
779	265.116	2.53531	0	0	0	0	0	0	0	0	0	0	0	0	0	40306.7	38374.4	39276.7	41554.3	39496.4	41226.4	40817.2	41581.7	38048	37867.1	40084.7	37936.6	34665.4	33032.8	38473.5	42675.8	39062.7	38095	39275.7	35860.2	35928.5	36848.4	41304.7	42085.4	39612.8	36216.3	39588.8	39691.2	36995.5	36948.5	37144.1	41870.3	41386.5	39478.8
781	980.461	2.30433	0	0	0	0	0	0	0	0	0	0	0	0	0	43671.4	41963.1	42878.1	41502	44872.5	42029	44918	46538.5	43075.9	0	44260.4	42538.6	44396.7	39179	45075.2	43717.7	0	48674.8	45031.5	46039.5	43688.4	0	48654.6	45936.9	42043.5	45624.3	40653.1	42723.4	44106.2	41797.6	42763.8	45980.6	44414.7	42841.4
782	189.087	1.43332	0	0	0	0	0	0	0	0	0	0	0	0	0	121314	117448	126381	123220	120540	130294	127183	129912	124689	128390	126993	123825	132304	117126	125444	136014	123884	123841	128534	129938	133284	122993	131004	127835	125742	131310	126675	125601	125265	128230	126103	131917	132282	131224
784	922.431	2.28235	0	0	0	0	0	0	0	0	0	0	0	0	0	67780.9	63766.2	65953	0	66526.3	67601.9	69621.3	69607.5	69766.9	65529.4	68712.9	69172.8	73582.5	69797.6	69792.5	75037.1	0	70108	70109.3	67912.7	72764.9	68063.8	68764.6	70537	0	69920.4	0	68315.8	68332.2	74918.4	67877.7	67853.7	0	68750.3
785	780.423	2.44286	0	0	0	0	0	0	0	0	0	0	0	0	0	20045.1	23032.3	20894	19811.9	20894.8	20595.3	18086.8	18922.9	23557.8	22194.8	20880.1	19589.5	23000.3	17637.8	20899.6	18601	17165.1	20725.2	17705.7	20878.6	22447.1	17264.4	17570.7	20765.4	22775.4	22253.1	17067.2	19782.1	18270.5	17652.6	20976.5	21767.1	20897.5	17381.5
786	904.483	2.98043	0	0	0	0	0	0	0	0	0	0	0	0	0	27023.4	26087.5	28192.6	28593.5	0	0	27233.5	0	0	29888.7	29404.3	28716.7	30461.8	30257.5	29483.2	0	0	0	30277.6	28299.6	33303.6	27320	0	31278	30177.5	29342.5	0	26673.1	30730.8	30890.8	28054.1	32629.2	0	27833.6
787	227.176	3.19789	0	0	0	0	0	0	0	0	0	0	0	0	0	42786.6	42175.4	47022.9	45316.4	43288.7	44183.9	44843.6	44620.4	40422.4	42628.4	44417.6	42541.7	44617.6	42060.7	44007.6	47422.4	43758.6	44938.8	44704.7	46294.8	44590.2	43754.3	47146.3	41312.1	45166.3	45859	42588.5	44836.5	42793.3	43786.4	43622.4	43024.7	47797.5	44569.5
789	940.735	3.46639	0	0	0	0	0	0	0	0	0	0	0	0	0	47961.8	48477.5	47877.3	44160	46667.7	50935.2	49391.6	50188.6	52119.3	48724.3	46261.9	49264.5	47689.1	47349.7	51112.3	51643.4	47925.1	45212.1	48525.5	46136	50380.8	47229.9	47619.6	42243.7	48912.8	51584.8	53085.3	46219.5	46424.9	50016.1	41343.5	45498.8	48882.1	44889.6
790	461.719	2.27774	0	0	0	0	0	0	0	0	0	0	0	0	0	28000.8	30603	27829.1	32746.3	26220.6	31976.2	29725.7	34340.8	28541.9	32834.6	24561.6	31670.6	32205.8	28305.6	25359.5	28565.2	27093.8	29984.7	27783.6	32229.6	25419.5	30224	32229.7	26313.7	30239.4	30104.4	29088.6	33927.1	29028.6	24549.9	30802	32504.1	27131	34959.1
791	460.238	2.31021	0	0	0	0	0	0	0	0	0	0	0	0	0	48767.2	54182.7	40746.7	45651.6	52233.7	45739.7	49748.1	56667.1	49440.9	48963.9	42195.1	44690.5	55930.8	43440.2	40192.7	49886.5	49279.4	43896.6	49421.8	55455.1	49179.4	53502	42423.8	46132.6	47980.3	54583	50307.1	49723.1	50913.5	49190.1	52252.9	45049.7	48842.7	48814.1
793	229.155	1.95245	0	0	0	0	0	0	0	0	0	0	0	0	0	77348.5	100965	0	105471	103555	0	115617	0	135276	120392	128651	117832	0	141365	0	0	123350	144981	0	110161	0	0	0	0	104617	0	0	115860	113287	106959	110941	0	0	126605
794	415.212	5.53272	0	0	0	0	0	0	0	0	0	0	0	0	0	47681.6	48742.5	48218.8	52255.7	55677.1	42587.6	49970.4	48053.8	61074	52789.4	75037.4	65630.9	57431.2	52741.5	43228.5	53683.8	55761.6	45427.5	60659.1	56534.4	52876	50264.9	55933.3	37052.7	52451.5	64737.7	46625.6	47900.4	56382.6	54626.9	40740.2	52270.2	53533	44895.5
796	303.086	2.86389	0	0	0	0	0	0	0	0	0	0	0	0	0	19608.8	18835.2	19643.9	19408	18514.6	21074.3	18797.6	20087.9	15451	18499.7	19482.1	17180.8	19553.6	20340.6	19349.3	20898.4	18925.5	19423	15897.4	18440.8	18969.4	18853.3	18610.6	19880.6	19130.2	18090	19449.2	20270.6	18862.5	19067.6	18145.9	21862.5	22235.7	19957.1
797	872.86	2.26974	0	0	0	0	0	0	0	0	0	0	0	0	0	20342.6	21266.7	21256.2	18935.8	21656.2	21341.1	20779	23924.1	23337.6	22306.3	21910.4	22768.7	0	20405.3	23661.2	0	21130.1	20468.3	21151.7	22244.6	22209	21311.8	21710.1	17795	0	0	19681.3	20503.8	22703.7	22925.6	24798.6	19485.7	21313.3	21761.1
798	1359.8	4.886	0	0	0	0	0	0	0	0	0	0	0	0	0	35614.8	35228	37069.1	39991.4	36467	31538.5	36741	39035.3	33465.1	34063.6	38665.5	32441.6	41384	39294.4	39043.5	36011.9	35334.8	45879.6	41215.8	38456.3	41733.6	32182.8	38721.3	31516	33080.9	38405.2	39290	30902.1	33901.5	38065.9	33136.5	37144.5	39579.9	32495.1
799	231.115	2.57707	0	0	0	0	0	0	0	0	0	0	0	0	0	5567.67	35081.5	34954.7	34584.9	37976.6	32591.1	35667.3	35428	35718	5584.57	36071.2	35546.1	37353.2	36828.5	37697.5	37995.1	33306.7	34788	37671.8	36198.7	38001.9	36871.9	4663.51	36142.9	37412.1	35783.7	34905	35404.2	33888.1	37126.7	35430.8	37866.5	35717.4	39338.4
800	451.732	2.33247	0	0	0	0	0	0	0	0	0	0	0	0	0	29479.3	29457.8	33418.5	33401.6	31977	26394.6	32713.4	31214.8	32291.8	31454.8	32321.8	30716.3	33279	29278.3	32722.7	30909.9	33594.7	33342.6	34618.4	30824.5	30866.3	25897.4	34629.4	31958.6	29343.1	31145	26753.6	30417.8	33579.3	31617	29681.7	34455.2	34156.4	37421.3
803	940.935	3.46692	0	0	0	0	0	0	0	0	0	0	0	0	0	46830	49357	49016.6	45594.9	46484.6	48974	50778.7	48786.8	53914.4	47634.8	45682.6	45149	48187.9	47604.3	50246.6	49774.2	51164.8	48621.7	48109.7	48441.8	51276	45657.4	49925.1	43883.1	47883.5	51814.5	55214.3	46226.4	47384.9	47371	45697.7	50810.8	46887	46937.9
804	614.31	2.34387	0	0	0	0	0	0	0	0	0	0	0	0	0	44956.4	25745	34938.2	28295.7	30919.9	0	26785.2	51136.3	25661.2	40300.3	25039.8	44291.2	26174.6	36421.9	0	0	25865.6	23086.5	37766.2	35433.5	38061.1	28664.9	22552.5	25185.6	37205.7	36085.7	37620.7	22926.5	35540.1	25473.4	0	36845.5	0	26867.7
806	444.236	2.2744	0	0	0	0	0	0	0	0	0	0	0	0	0	46138.6	60858.2	4917.72	55407.9	6561.11	38031.8	54201.8	8156	7085.27	55596.2	5343.07	54770.5	34972.8	14272.5	6890.51	58975.1	51733.4	46972.9	51843.3	8881.97	57816.8	4617.48	56701.4	50673.8	50115.3	59625.7	40229	56603.3	51436.5	39542.1	53696.1	46891.3	47443.3	57109.3
807	298.097	2.28687	0	0	0	0	0	0	0	0	0	0	0	0	0	18860.8	18761.1	19728	15463.9	18153.8	22185.2	17886.6	17489.1	21456.5	13105.4	20248.7	18140.3	20132.7	20731.3	17057.5	19215.5	19012.8	19482.3	18839.5	18024	18121.5	19281.9	19620.2	19524.4	19377	17401.4	18461.2	18295.4	22462.7	17870.8	19521.8	21584.8	20216.6	19460.5
808	307.042	1.57144	0	0	0	0	0	0	0	0	0	0	0	0	0	116549	111384	117435	121098	110674	130549	128434	117829	124210	122109	139411	120299	116888	124653	126639	126452	113090	130106	131200	118793	139718	123026	121791	136726	121760	109492	126605	112801	123355	118186	128487	128721	119131	128943
810	758.408	2.77489	0	0	0	0	0	0	0	0	0	0	0	0	0	23673.2	21807.4	28320.7	21093.8	23493.5	20397.2	17548.2	28228.4	29583.2	26680.9	24825.8	22774	14641	26740.5	32334.1	30408	11745.9	33598.3	28667.7	27332.8	27143.2	26726.8	23369.3	19880.7	14423.1	28270.6	28168.8	17194.2	24410.6	24700.6	23144	24732	6143.27	28755.9
812	241.155	2.40387	0	0	0	0	0	0	0	0	0	0	0	0	0	33554.2	31103	32335.7	35224.2	31077.6	31118.8	32503.1	33096.6	30262.8	32028.9	35357	33221.6	33940.6	32400.3	33555.8	35495.7	33606.8	32856.2	32750.7	35987.3	34496	31525.2	32436.3	30014.1	0	0	31933.5	33934.8	33507.6	31322.5	32698.1	33128.7	35561.2	33466.1
813	321.258	5.92989	0	0	0	0	0	0	0	0	0	0	0	0	0	44705.8	46849.8	42620.9	45989.5	45522.9	43936	46857.5	44054.1	41008.2	48544.7	44992.3	46853.4	45541	41308.1	40932.1	45716.6	44045.8	45325.7	45201.1	43245.6	41357.2	47568.6	48042.7	44834.8	43783.2	44041.1	44768.2	45130.6	42961.2	45120.1	41473.4	45506.3	48632.4	45803.8
814	227.103	1.39606	0	0	0	0	0	0	0	0	0	0	0	0	0	90360.5	84171.2	86560.6	91872.4	87271.6	92201.7	88350.8	90519.2	84597.1	88716	87060.4	83731.5	91909.6	86881.6	83156.5	90085	83693.4	89558.7	88544.6	91363.5	91667.4	82439.8	87950.8	88869.3	84631.7	89349.4	88742.4	86144.7	84064.2	86727.3	82449.5	88574	87072.7	89083.6
815	213.087	1.00692	0	0	0	0	0	0	0	0	0	0	0	0	0	37157.9	36693.8	32389.8	40151.7	39607.6	40291.5	41999.4	37733.3	36497.1	36762.5	42810.2	40740.4	40832	38360.1	40557.4	41376.8	39830.2	36817.9	40803.3	42031	42992.7	38329	41635.1	38005.9	39103.6	41999.1	37711.9	40898.5	36113.2	39360.3	36013.3	41287.6	42126.3	42601.2
816	634.288	2.34035	0	0	0	0	0	0	0	0	0	0	0	0	0	17025.7	16581.3	11592.8	12155.3	16837.2	11857.9	15410	12363.9	16062.4	16745.4	16772.4	11752	12653.4	16190.8	11584.9	12511.6	16519.7	12135.4	11542.5	16135.5	17470.3	12348.6	17096.6	11798	11590.5	16688.4	16062.8	16431.7	17747.4	16247.3	16459.9	13117.1	11919.9	12248.1
817	279.135	1.16974	0	0	0	0	0	0	0	0	0	0	0	0	0	62022.4	57202.5	45860	61355.9	59651.2	63854.1	61070.9	66358.9	62126.9	58337.6	55568.3	60210	61412.7	58810	60778.7	64840.6	60984.8	65179.7	65689.5	62914.4	69172.5	61015.5	62707.6	59636.8	61795.3	64914.2	59915.9	61294.1	61601	60878.7	57607.7	63061.5	66272.2	61813.5
819	232.097	2.9004	0	0	0	0	0	0	0	0	0	0	0	0	0	22337.1	20594.9	23158.9	22581.2	24074.4	19077.8	24287.2	24763.3	21200.8	23720.3	21312.8	23229.8	25562.4	25275.5	24052.6	24414.5	22406.5	25401.6	22350.3	22644.9	24277.8	21911.8	24642.3	23150.6	24689.2	23115.6	22154.5	23564.3	21500.7	22876.5	20166.8	20721.5	22057.2	23893.5
820	554.939	2.59265	0	0	0	0	0	0	0	0	0	0	0	0	0	21419.8	18597.7	23746.2	0	20684.2	19513.5	0	18589.8	0	18863.1	0	21641	21409.8	0	18677	21898.5	20653.6	22675.7	0	22495	0	23008.9	0	18907.1	21476.5	0	21056.1	0	23561.7	0	0	21474	22099.9	21086.2
821	243.211	5.92923	0	0	0	0	0	0	0	0	0	0	0	0	0	48223.5	46868.8	44875	45806.8	47214.2	47866	47041.9	50280.6	44261.8	49680.1	46778.5	49076.9	46781.4	44037.2	46022.3	49592	46771.9	48519.9	48516.7	52087.1	45114	45900.4	49039.1	47308.8	47560.1	44753.2	48188.6	46875.3	48419.1	49009.3	45739.3	52552.1	46974.4	49016.5
822	921.934	2.41816	0	0	0	0	0	0	0	0	0	0	0	0	0	36996.6	33285.2	0	36485.3	35900.1	37325.5	35736.7	39193.6	39564.7	36828.4	32984.6	40090.1	39293.8	36555	39163.3	39418.9	37474.1	38554.7	36352.4	39126.1	39937.8	38092.4	38299.8	33377.5	37293	37740.5	39248.6	37274	36329.9	32871.7	37163.4	40304.9	39960.8	34468.8
823	867.387	2.25663	0	0	0	0	0	0	0	0	0	0	0	0	0	22814	20828.8	24333.8	23447.6	24079.6	23621.5	0	24601.2	0	0	21860.3	23701.3	26709.6	21979.8	24064.2	28501.9	27161.1	26263.9	21215.6	25331.5	25139.1	24120.9	26039.1	25682.8	19542.5	23680.5	23558.9	22317.5	24032.4	24519.4	26125.1	22501.9	21855.8	22905
824	542.624	2.58317	0	0	0	0	0	0	0	0	0	0	0	0	0	23578.3	0	17833	19860.2	20807.9	17041.7	19641	20695.7	17035.3	18962	19879.6	22296.1	17972.8	18091.3	15577.4	20017.9	18465.6	19616.3	21229.7	21837	20598.8	18972	19915.7	17825.9	18845.7	17836.4	15151.1	21095.6	21760.8	17810	17938	21434.4	20558.6	20263
825	660.272	0.986311	0	0	0	0	0	0	0	0	0	0	0	0	0	73479.9	70750	61680.5	89897.5	95909.9	91406.5	103042	99282.2	66668.7	70783.6	98682.7	94202.3	101539	66354	99297.2	104419	78274.5	77989.3	100214	99670	105652	105279	90893.3	105794	70169.5	98520.1	89294	81290.7	70541	75578.4	71009.4	102574	100773	92377.5
826	1305.81	4.88349	0	0	0	0	0	0	0	0	0	0	0	0	0	34183	35622.1	37262.4	39548.9	32042.8	34034.2	34099	40731.9	34330.7	33121.6	38392.6	30526.4	39981.1	36501.7	37552	34791.8	34626.1	43257.9	36275.4	32880.1	38810.8	33295.3	30601.4	30852.2	33590.9	36924.2	40782.5	32088.4	34194	31326.6	34315.8	35410	32563.7	32667.7
827	504.248	2.2447	0	0	0	0	0	0	0	0	0	0	0	0	0	2702.18	23026.4	20269.2	20332.5	22082.2	22518.4	23220.9	17746.2	23475.8	25615.2	23935.3	21938.9	22617.6	23816.2	26610.9	0	23720.6	20489.7	28916.3	27414.8	22112.9	29322.2	25142.5	18175.3	28165.2	17715.6	17171.7	20761.9	26371.7	21104.3	22286.3	25447.3	23820.1	19922.6
828	247.075	1.09488	0	0	0	0	0	0	0	0	0	0	0	0	0	45235.7	42420.6	45875.7	46679.2	45240.7	43222.2	42465.1	44815.4	43471.2	46697	46416.7	46224.8	45070.5	47088.7	43770.5	44239	42613	44770.6	44215.6	44384.9	45450.5	42422.9	45375.3	44945.6	45617.8	46282.3	42236.5	43191.2	45057.9	43394.3	45391.5	45051.3	44067.9	43785.3
829	374.689	2.4334	0	0	0	0	0	0	0	0	0	0	0	0	0	17844.1	19823	20774.7	20704.4	19541.6	17791.6	20404.6	22035.2	22689.5	17486	17794.9	15661.2	17573.6	15996.5	23489.4	21916.1	20772.7	23337.1	23639.2	23078.9	21212.6	20146.7	20998.5	18558.2	20693.1	23907.5	13393.1	18964.5	20867.8	21602.6	17125.9	15601.6	0	22507.4
830	434.718	0.969629	0	0	0	0	0	0	0	0	0	0	0	0	0	16472.7	22593.8	0	27440.3	35461.3	38303.1	36485.7	39894.1	14739.1	11995.4	35133.9	34820.3	38095.1	13430.5	40199.2	39383.7	26896.2	21161.7	38628.7	39526.2	35485.8	37492.7	35445.9	34895.6	18421.7	39687.4	37805	29654.5	12520.3	17833.1	8773.05	38525.9	36830.2	34654.7
831	1216.55	2.50791	0	0	0	0	0	0	0	0	0	0	0	0	0	21420.6	20402.5	22459.7	19690.7	19327.2	20477.7	23214.1	20917.7	21187.8	18654.5	20509.6	20767.7	22935.5	22326.5	20797.4	21789.1	17930.7	24143.9	21319.2	20818.8	23475.7	19908.8	19824	21488.6	17788.8	19223	18825.7	18629.8	18538.7	18161.1	20175.9	22718.6	20720.6	18877.8
833	736.354	2.28772	0	0	0	0	0	0	0	0	0	0	0	0	0	38937.8	0	0	39859.4	35991.5	32175.5	39893.4	26791.2	0	0	36774.3	31863.2	0	31689.3	0	40321.2	43478.4	40587.9	33260.3	26965.9	38330.5	0	39174.8	32275	35903.5	39874.7	0	0	0	38168.2	0	36057.8	37403	36139.7
834	527.28	2.30888	0	0	0	0	0	0	0	0	0	0	0	0	0	37200.9	25787.9	35099.3	30227.2	44895.1	37296.4	35942.7	47337.8	0	29303.6	31864.9	7771.09	40342.8	41188.5	38306	25043.8	35846.1	37733.2	37946.6	33984.7	42495.4	38963.2	36144.5	38542.8	39417.5	33293.3	34906.7	35645.1	0	30423.5	2980.25	9511.39	25446	31565.2
836	683.325	2.31262	0	0	0	0	0	0	0	0	0	0	0	0	0	2369.58	10500.6	45139.7	48574.4	47013.9	21507.3	25895.2	4414.83	34562	46763.4	32712.6	40199	0	26121.5	3230.97	10192.9	4369.31	14202.8	40888.8	31378.4	40386.9	9497.77	45887.8	45468.7	45711.5	38742.5	4699.78	5156.06	48688.3	50959.2	13543.9	46871.7	9949.68	3405.62
837	285.135	1.99485	0	0	0	0	0	0	0	0	0	0	0	0	0	75185.6	76589.2	76834.1	76789.1	76576.6	81465.4	79904.4	80304.1	76515.5	80499.3	75599.1	80279.7	82041.3	73977.6	76722.7	80493.2	75590.8	82294.3	82764.2	77469.6	80093.4	80385.1	77882.8	79039.8	80607.7	84397.7	78087.2	78281.8	81728.2	78898.4	78391.2	81055.2	77209.8	79667.4
839	679.316	2.31943	0	0	0	0	0	0	0	0	0	0	0	0	0	40236	33425.2	32371.3	0	0	37178.3	0	0	0	0	0	0	33995.3	0	36691.3	38839.9	27071.4	23608	0	0	0	0	0	0	0	0	0	0	0	39470.9	28904.4	0	0	0
840	188.068	1.12256	0	0	0	0	0	0	0	0	0	0	0	0	0	42718.5	39201.2	42515.5	43136.2	40318	38658.4	34194.8	41478.8	39092.2	37808.1	36907.2	36164.1	41713.7	41664.1	37577.6	40559.1	40596.7	43163.3	39282.9	40550.2	37510.8	39901.5	35404.9	41529.1	42810.6	37032.7	31425.2	39238.9	40144	42193.5	41925.7	36993.1	37811.5	43326.7
841	302.206	2.39113	0	0	0	0	0	0	0	0	0	0	0	0	0	52859.4	24298.1	22389	53261.8	52105.1	22270.6	21915.1	53080.3	22011.6	15920.4	15408.5	22034.7	27920.6	16167.8	20506.2	49787.9	15062	46913.1	21550.9	55655.4	55164.1	21346.4	55553.1	52406.7	55230.4	55934.9	22059.5	22779.8	53438.7	55243.6	16574.4	17179.9	22676.6	48916.1
842	817.892	2.47829	0	0	0	0	0	0	0	0	0	0	0	0	0	24728	42365.8	40549.4	45938.6	44709.2	36163.7	39897	45610.7	37559.1	48070.1	37651.5	38138.9	43905.8	42339.6	38363.5	44563.1	24726.8	43871.5	39488.3	36003.8	43296.3	37031.1	39643.3	25657.4	44082.8	42390.3	37340.6	42139.5	43647.5	38594.8	39316.1	29650.9	45116.9	44485.7
843	366.203	2.40418	0	0	0	0	0	0	0	0	0	0	0	0	0	56923.9	68883.3	50249.1	59681.6	54356.6	62459	52629.5	53548.2	53420.2	63701.8	68950.8	60487.2	69777.4	68943.2	68000.5	69004.1	68370.1	72366.4	69991.5	57551.6	41644.7	59771.5	58617.4	66321.5	67632.6	53667.3	45960.8	72090.2	71284.2	69305.9	51060.4	69655	67910.3	72659.2
844	786.366	2.36876	0	0	0	0	0	0	0	0	0	0	0	0	0	71782.9	67478.4	69282.5	0	0	0	68435	0	0	70414.3	0	0	0	0	0	0	0	0	0	0	0	0	0	0	0	0	71524.1	0	0	0	0	72639	73836.6	0
846	318.181	2.58046	0	0	0	0	0	0	0	0	0	0	0	0	0	24384	30670.6	32231.3	34688.5	25022.3	33442.5	32500.9	31340.3	30589.3	30225.2	31577.3	29616.8	32057.1	29297.1	30062.8	31234.3	30039.6	28953.6	28763.7	23664.1	32073.8	29481.3	24824.1	33349.5	32526	28632.7	21172	32789.4	30244.7	30770.3	27735.9	29166.9	24655.8	26195.8
847	483.269	5.94807	0	0	0	0	0	0	0	0	0	0	0	0	0	69196.6	68124.9	63942.7	70897.5	71289	64922.3	71546.3	69664.3	63781	67581.3	62296.4	69069.5	68734.1	63134.2	63324.3	70452.6	70136.4	67067.1	61792.2	68347.4	66626.8	66472.9	69691.1	62719.6	69061.9	69459.7	65988.2	66997.7	70216.1	70257.9	65762.7	68502.4	70561.8	67100.1
848	428.204	1.19985	0	0	0	0	0	0	0	0	0	0	0	0	0	58905.2	51481.4	58532.2	60551.6	60753.9	65646.5	61503.9	63750.3	58340.2	59590	2656.06	54682.8	7530.57	54089.6	67225.4	64062.5	48028.8	4615.51	59993.4	63684.5	67779.6	55436.2	4871.25	59438.6	61938.8	59657.6	59989	56987.3	54352.6	51831.2	52148.4	64173.9	67652.2	52672.8
849	643.666	2.74521	0	0	0	0	0	0	0	0	0	0	0	0	0	38798.8	0	0	0	0	39608.1	0	0	12917.5	0	11844	0	0	0	0	0	0	0	0	0	40232.9	0	0	37616	35978.2	0	9704.82	40717.2	0	0	0	0	0	12667.3
850	295.166	2.30844	0	0	0	0	0	0	0	0	0	0	0	0	0	58314.1	52842.5	54754.9	58017.5	56708.1	55945	55338.4	56264.1	56119.4	57759.1	53387.9	55052.1	58956.9	53904.5	53636.5	54914.4	57514.1	57149.9	59760.9	54246.6	57677.3	50233.4	54968.8	56667.5	56558.2	52626.4	56114.4	59216.8	54709.9	57597.5	59293.3	56854	55143.8	54528.7
851	501.264	2.31425	0	0	0	0	0	0	0	0	0	0	0	0	0	54847.5	57193.1	56754.7	53752.1	45387.1	56802.4	58130.8	60516.9	56763.4	61002.2	55423	37864.9	42902.9	39817.5	62441.4	56323.6	58172.3	39174.7	58141.6	58856.4	57706.4	57371.4	41958.8	57110.7	40645	65068.5	60537.1	46961.1	57851.9	42898.8	59279.2	55118.2	45653.9	40744.8
852	1242.9	4.87569	0	0	0	0	0	0	0	0	0	0	0	0	0	29113.4	27180.1	29497	29942.9	24757.7	28982.6	29049	27848.2	29236.6	26428.1	29263.1	25844.3	31687.4	30558	32620.2	27096.5	24490.1	33745.9	32189.7	27905.6	32835	24412.8	27241.8	28694.8	26283.1	30175.5	26656.3	25998.8	26820.6	27046.1	28617.6	28525.2	26931.4	25503.5
854	514.246	2.26439	0	0	0	0	0	0	0	0	0	0	0	0	0	23007.1	21468.1	28501.6	25180.5	30656.9	31258.8	32298.7	28559.8	19206.2	26368.6	29843.4	28028.8	25421.6	24939.3	25644.8	24984.5	28400.9	29601.9	29699.8	33337.1	33451.9	30532.2	24911.9	32246.8	31723.2	26913.9	30367.3	23831.7	30698.5	32668.6	25205.3	29409.8	31300.3	30649
855	343.086	2.85892	0	0	0	0	0	0	0	0	0	0	0	0	0	19045.8	17494.5	17668.7	19680.7	15948.1	19420.3	18008.8	19750.3	18404.8	17423.5	18698.6	16508.8	17568.5	17652.7	19704.8	19540.9	18661.4	18083.8	15532.7	18762.4	16642.6	15655.5	18626.6	17407.7	19952	18851.4	18804.3	16443.4	17124	17892.5	18329.1	19594.2	21291.6	18773.5
856	404.133	2.37725	0	0	0	0	0	0	0	0	0	0	0	0	0	16646.7	15897.5	15633.1	16426.6	19824.8	18207.5	17194.1	17589.6	17252.4	19754.9	16743.2	17725.6	16992.2	15169.6	17821.8	21447.1	18248.1	16428	17620.8	17504.7	18077	17859.2	17730	17840.7	17131.8	18705.5	18506.8	15028.9	18116.5	15073.7	16541.1	17963.5	17520.8	19556.6
857	468.742	2.35283	0	0	0	0	0	0	0	0	0	0	0	0	0	33482.6	32946.3	31655.7	32330.8	34727.9	31464.2	32776.7	35784.3	31054	34585	33253.9	33296.4	22864	29150	31695.3	35038.7	31880.6	32879.7	31458	32507.3	30654.2	21570.3	33682.3	24015.2	31764.7	23219.4	33190.8	34445	34408.8	35803.6	19005.5	30890.6	35602.8	36446.7
858	201.124	1.43524	0	0	0	0	0	0	0	0	0	0	0	0	0	55745.9	51829.5	55881.7	57214.1	56012.2	56636.6	53555	57193.5	49167.6	57488	52834.4	52404.1	57880.8	52699.9	58262.6	59160.9	53106.9	53384.6	57374	56972.3	55945.4	54068.4	53894.8	53298.2	55656.8	53995	54227.6	55875	53139.7	59063.5	50124.5	53903.9	54684.6	56784.8
861	941.136	3.46732	0	0	0	0	0	0	0	0	0	0	0	0	0	35953.5	36836.6	40058.2	35365.4	34973.1	38768.3	38804.1	39324.1	43192.1	37834.8	37669.7	37976.9	37734.9	37324	36470.4	36165.9	37156.5	38675.5	40351.5	38847.2	40692.2	37334.5	40602.3	35432.7	36581.3	43093	41600.4	37254.8	37725.4	43260.2	34403.9	38910	37991.9	36473.3
862	562.213	1.48072	0	0	0	0	0	0	0	0	0	0	0	0	0	142150	134648	142738	149796	139293	142532	154560	147943	134095	144658	148819	141188	149963	134031	147470	155777	138884	152990	146853	148549	157844	143619	142605	152404	142771	148013	136848	140120	147793	148110	144109	147559	147181	143657
863	399.23	2.24914	0	0	0	0	0	0	0	0	0	0	0	0	0	31536.6	26933.8	7238.49	30859.5	26723.3	32748.7	7000.68	6259.62	10185.1	29764.9	30458.5	28556	29542.1	24355.2	45329	33299.7	36427.2	32621.5	26881	29460.9	7490.96	28719.1	31641.8	32282.6	27395.1	29454.4	6505.66	29460.6	7767.18	34114.7	29555.6	5640.75	3824.65	6775.12
864	313.174	0.981856	0	0	0	0	0	0	0	0	0	0	0	0	0	23645.9	22978.3	17700.2	27505.4	41444.6	40425.6	42957.5	36546	26993.2	26710.7	41529.9	39281.4	34372	23270.7	44647.6	44822.5	25811.9	29629.5	39215.6	44145.8	42563.4	6739.74	47496.6	37910.2	26474.5	45094.3	43580.9	30056.4	26402.2	26970.9	22485.4	41836.1	45141.6	34439.7
868	453.168	5.53347	0	0	0	0	0	0	0	0	0	0	0	0	0	42734.9	41820	41937	46909.1	48984.3	36305.2	43794.9	41065.2	49149.7	45753.8	59484	49223.3	44357.9	43747.6	39214	43540.7	46060.6	43984.3	52690.2	45039.8	48756.6	44165.6	46874.4	35172.7	44944.3	46890.5	42845.6	43204.5	47103	44993.3	37230.1	44298.6	45873.9	38715.3
869	325.076	2.85518	0	0	0	0	0	0	0	0	0	0	0	0	0	14279.6	12586.6	13277.5	14900.9	12860.7	15993.4	14238.3	17734.4	12773	10487.5	14468.1	11596.7	14855.7	13066.2	15198.3	16493	14569.8	15136.8	16730	15794.7	13498.1	13527.7	13647.9	13942.7	14204.5	14573.8	13355.6	14181.7	15284.8	15114.8	13767.2	16120.5	14838.2	11357.9
870	300.191	2.3261	0	0	0	0	0	0	0	0	0	0	0	0	0	57310.1	56893.3	56687.1	57998.5	55080.4	57058.3	54246	58079.2	54211.1	62112	54420.4	55006.3	57382	54747.8	53755	58952.7	56808.6	56987.1	55076.7	55837.3	55739.8	57021.6	60778.2	52541.7	56996.6	57390.1	56858.2	58534.1	58126.3	57609.5	57360.9	54709.6	53567.5	58612
872	401.213	2.40425	0	0	0	0	0	0	0	0	0	0	0	0	0	5332.02	23474	23227.2	27369.6	18180.4	22548.8	10695.8	13366.1	0	23487.3	23265.8	0	0	23067.5	12247.9	0	8257.71	10489.4	24984	24998.3	5717.71	0	2731.11	21459.2	24894	2557.85	14670.8	15032	23248.9	9859.8	0	6979.55	13411.6	8576.9
873	276.17	1.53208	0	0	0	0	0	0	0	0	0	0	0	0	0	65768.2	61033.1	68449.3	66686	63542.7	67979.9	69208	66325.3	65951.6	67850.9	70880.4	62797.4	68840	68627.6	67121.1	71859.6	65360.8	68180.1	66469.1	68191.2	71861	64912.5	69433.6	67757.4	65575	69004.9	63929.3	65147.7	67435	68857.7	69042	69930	68212.4	67739
874	500.304	4.75735	0	0	0	0	0	0	0	0	0	0	0	0	0	31347.2	30578.4	32961.4	33031.9	31788.6	32333.2	31814.3	32265	0	33551.6	32198.3	31689.8	35016.7	33627.4	30289.1	31242.7	31920.1	34667.6	32111.5	31550.2	33800.9	29297.3	33324.6	31055.1	31356.9	33132.3	31242	30325.2	30328.2	30828.3	32284.4	28367.4	31861.8	34157.7
875	498.288	3.97106	0	0	0	0	0	0	0	0	0	0	0	0	0	22951.4	23486.8	23082.4	23148.9	21761.2	21015.2	23204.9	21221.8	0	19904.2	21789.3	22524.7	22873	20485.3	21366.9	21228.5	21374.3	24432.4	21628.1	20169.8	25263	22882.1	23080.1	21635.8	23319.2	22404.7	22030	22687.4	21285	22478.4	22938.9	22985.8	20948.8	22126.6
876	334.081	2.85859	0	0	0	0	0	0	0	0	0	0	0	0	0	19060.5	19210.4	18700.7	21882.6	18508.8	20767.8	17287.8	20650.8	19727.4	18982.7	20716.8	17770.8	19073.2	20099.2	18367.6	17833.7	18550.8	21032.4	16662.5	19475.6	18327.7	17802	19084.9	17513.6	19704.5	18515.2	20291.4	20222.8	21793.5	21051	17280	22958.8	21987.6	18250.6
877	829.556	5.94781	0	0	0	0	0	0	0	0	0	0	0	0	0	50983.1	50196.5	46458.6	50495.5	51286	46490.5	49270.3	48373.4	45211.7	49577.3	47830	47161.8	46985	47471.5	48487.3	49402.9	49450.5	48162.4	45324.8	46693.8	47004.4	47768.5	51139.3	43159.1	50601.8	52112.2	45822.5	49534.6	47800.5	51258.2	47925.1	49094.6	48889.1	50403.7
878	215.103	1.39344	0	0	0	0	0	0	0	0	0	0	0	0	0	39449.2	40656.2	38551.3	38503.4	39373.6	37859.4	42888.1	40179.8	36583.3	41981.9	40115.8	39860.6	42169.9	38740.8	38867.9	44426.5	36161.9	37158.3	38137.6	38682.2	41221.7	35010	43693.2	38734.2	38016.4	40176.9	38801.3	41449	39719.8	38743.1	37412.9	40874.1	40564.5	41550
880	357.212	2.33614	0	0	0	0	0	0	0	0	0	0	0	0	0	57309.8	57703.7	57003.8	61454.9	59988.6	57238.4	56345.1	59290.3	57556.3	52489.6	56540.3	58007.6	58042	57493.9	48574	65441.8	56284.1	55237.3	56561.9	57622.6	53717.5	55536.9	58591.6	57820	57148.2	57003.1	56396.4	55012.9	57429.1	60226	58106.1	57282.7	55184.9	58273
882	342.177	1.04469	0	0	0	0	0	0	0	0	0	0	0	0	0	42267.7	41920.3	39077.3	50351.5	59712.5	0	56892.2	0	47261.2	42249.2	0	59786.4	58046.3	42086.6	53931.6	64381.4	44316.5	48914.1	0	0	0	54262.2	64444.9	0	41713.9	59993.5	56992.8	50580.1	41079.2	39828.5	43266	58049.6	0	56447.2
883	211.108	1.23384	0	0	0	0	0	0	0	0	0	0	0	0	0	58047	54975.7	55844.3	55204.3	56611.1	56639.1	58290.7	57521	55010	57325.1	55342	57555.4	57925.3	55995.2	53886.4	55511.5	51209.1	57223.7	61136.4	56567.2	56241.5	57879.9	59789	55586.4	57768.5	59144.7	54592.8	57752.9	55738.7	57092.7	55367.4	59348.8	60414.5	57004.1
885	531.273	2.30323	0	0	0	0	0	0	0	0	0	0	0	0	0	53514.3	48297.4	0	0	38858.9	53048.1	44529.1	40020.2	0	54819	44706.9	53601.8	0	0	38566.3	0	0	0	43974.3	54429.8	38376.8	47900	0	0	49111	0	0	50633	0	54254.6	0	0	0	0
886	304.151	1.88055	0	0	0	0	0	0	0	0	0	0	0	0	0	57846.7	56311.2	60510	57687.1	54233.6	54251.4	59547.7	60887.2	56001.9	52466.2	57219.2	55494.6	61219	50458.7	56569.7	61813.3	51124.7	61065.9	60570.3	56490.3	66380.3	52938.2	61199.1	58174.7	59351.1	61104.4	54231	61612.5	52177.6	54697	57485.7	60457.2	64268.3	64094.7
887	302.15	2.46006	0	0	0	0	0	0	0	0	0	0	0	0	0	34987	36528.1	28703.3	35042.1	0	33900.9	0	34623	33959.7	35205.2	32258.8	36449.3	34789.9	32871.6	34101.1	0	34490.2	34994.9	36864.1	0	37426.9	36877.5	34203	0	32926.7	36593.2	36100.6	33207.6	34138.6	33412.8	33323.9	0	33543.9	35309.9
888	1257.83	5.93787	0	0	0	0	0	0	0	0	0	0	0	0	0	37986.2	37788	34032.9	39056.8	35977.1	35455.9	35271.8	38156.1	35960.4	33025.1	37472.4	36276	38426	34399.8	33456	39053	38300.4	36707.2	36005.5	35978.4	40645.8	36178	34188.5	34521.5	37179.7	37992.4	39475.2	35115.1	36689.4	38057.1	36013.5	34785.2	37934.6	36505.4
889	440.237	2.27787	0	0	0	0	0	0	0	0	0	0	0	0	0	18511.2	14266.5	9573.44	16598.1	13171.3	7118.43	14055.2	17144.2	18116	13635.4	12768.1	13169.2	16025.9	13515.4	19817	14119.1	13471.9	17588.5	14840.6	12843.2	12206.3	11709.9	16615.5	13944	16608	16907.3	14108.9	16196.1	13736	17317.2	14656.9	18588.9	11638.3	13044.2
890	244.097	2.47361	0	0	0	0	0	0	0	0	0	0	0	0	0	15701.3	12263.1	13744.7	14073	12725.3	14674.5	14203.7	16561.3	11923	15446.3	15159.2	12101.8	16278.8	13072.2	14799.3	15496.3	14157.3	14655.7	15937.1	14990.9	14348.7	15706.5	16056.1	14626.9	15005.4	16225	13985	14462.9	13869.1	12242.1	12118.7	15144	15250.3	13989.6
891	252.123	1.40106	0	0	0	0	0	0	0	0	0	0	0	0	0	50973.1	52262	57195.9	54987.6	54222.5	55802.3	0	56204.4	53449.3	59298.7	55366.6	52830.4	55052.1	48955.4	0	53987.6	53152.7	55758.6	58074.5	56784.2	55752.8	0	0	58417.5	54854.5	0	50690.5	52992.5	56044.1	58106.3	55911	0	0	55541.2
892	325.199	6.69066	0	0	0	0	0	0	0	0	0	0	0	0	0	12237.9	11679.5	10441.7	11857.8	12140.4	11459.9	11701.4	13504.5	8865.51	16263.2	10908.4	12083.2	11428.6	10979.9	9759.49	11502.6	12554.4	9491.65	9261.79	15087.6	10177	10178.9	14308.9	6376.43	12094.1	10543	14628.2	12679.2	11007.5	12869.3	9951.94	11390.7	14300.1	11120.6
893	609.182	2.85069	0	0	0	0	0	0	0	0	0	0	0	0	0	15933.9	16514.7	16258.7	16309.8	14894	14803.7	16106.9	16487.4	14676.5	15627.8	15356.1	14868.5	17226.7	16334.8	15411.2	17662	15267.2	12428.3	15131.4	15610.1	16597.9	14425.4	17992.8	14809.4	16062.2	17230.9	15005.1	14755.6	16140.7	17721.7	15428	14520.2	15933.8	15350.1
895	855.531	4.89797	0	0	0	0	0	0	0	0	0	0	0	0	0	52077.2	50474.5	54324.2	54467.8	51630.4	52367.4	54747.4	53954	50232.9	52274.5	53915.8	53224.1	55341.6	50290.4	51957.9	53643	51989.6	56274	52133.4	51046.9	54050.1	53874.3	49729.2	50577.3	54232.2	53147	51885.7	54080.8	51672.8	52274.4	51329.8	52820.8	51643.8	53912.1
896	261.641	4.25618	0	0	0	0	0	0	0	0	0	0	0	0	0	21829.5	21336.3	22453.8	21033.4	20954.3	19557.2	22880.6	22343.6	18847.1	18507.5	20307.9	18509	19198.7	20975.7	22023.6	21170.2	20877.4	23060.2	20323.1	21918.3	21124.8	21380.5	20765.3	21814.7	18562.6	21496.3	18607.6	20163.6	18397.6	18904.6	17981.5	21273.8	19563.5	20434.1
900	389.269	4.58766	0	0	0	0	0	0	0	0	0	0	0	0	0	25289.4	22303	21611	23107	21681.6	18710.6	27316.6	22984.2	20056.1	22121.9	20319.1	23151.9	25547.6	20230.5	21102.7	20505.6	21605.8	24143.2	20676.4	20538.2	23292.1	19823.6	21535.4	19819.2	21989.4	19951.8	19729	20556.7	21355.5	20542.9	22219.9	20763.2	21056	22255.6
903	940.534	3.46726	0	0	0	0	0	0	0	0	0	0	0	0	0	33208	29782.8	32807.1	28774.6	29656.6	32606.9	35693	34545.5	32443.8	32311.6	0	27798.1	33687.6	31772.7	29796.5	34384.1	30424	31619.1	31564.7	31824.1	33442.4	29390.9	30008.4	29062.9	29567.7	31657.2	35637.6	30517.7	32543.5	28717.1	28095.2	31099.2	0	28652.9
904	223.108	1.41324	0	0	0	0	0	0	0	0	0	0	0	0	0	53774.4	50976.7	55967.9	51273.5	52359.7	55723.4	54278.4	59423.2	55789.6	57632.9	58656.8	50876.8	55054.3	54293.1	50191.7	57709.9	56554.4	57053.5	54077.2	57787.6	58376.2	55274.9	58474.2	53678.4	54926.5	58064.2	51871.3	56882.4	57184.8	55331.1	55507.6	55803.2	55748.8	58100.4
907	796.882	2.41484	0	0	0	0	0	0	0	0	0	0	0	0	0	31537.4	26887.8	30142.1	31832.9	25643.9	31704.3	26036	28726.5	21459.3	36365.7	36988	27643.4	29976.6	26486.4	40039.1	29931.3	26503.3	30337.8	38457.7	27260.3	37599	30279.2	30790.5	27698.2	38275.6	34670.9	34448.6	25248.1	34168	29337.9	31315.1	31550.8	29722.2	32329
910	510.763	2.64579	0	0	0	0	0	0	0	0	0	0	0	0	0	15900	16549.7	17083.5	14448	14832.5	15667.6	15925.6	15489.1	13765.1	15573.3	12110.9	16167.3	15926.6	15735	16509.4	15993.2	15278.6	14820.2	15708.8	16415.2	16678	14240.4	18469.5	15919.6	15712.1	16412	14815.1	15336.7	12737.3	16612.5	16106.9	15174.3	17380.9	15910.1
912	497.266	2.33318	0	0	0	0	0	0	0	0	0	0	0	0	0	30290.6	40866.3	22679	12950	38563.7	37553.1	8459.8	36575	18917.5	43756.4	35093.6	7112.29	47869.3	24640.1	14958.2	40729.1	33497.4	22140.6	8283.38	42421.9	9473.75	23913.7	35584.7	20377.8	16913.1	42320	18413.4	39800.2	11771.5	38217.2	42528.3	22875.3	15228.2	6531.49
913	275.016	2.57158	0	0	0	0	0	0	0	0	0	0	0	0	0	12100.6	14498.2	15742.9	14355.8	16015.2	15307.5	16708.5	14678.3	15904.2	15423.8	16081.5	13520.7	15493.7	14995	14607	14967.3	14725.3	15339.4	15816	15744.2	17249.1	16273.8	16866.4	14123.5	14901.8	14712.2	15712.8	14884.3	12669.6	15687.4	15234.5	17089.6	16936.5	14940.4
914	693.354	2.5276	0	0	0	0	0	0	0	0	0	0	0	0	0	19234	16894.9	16076	13272.8	14644	18938.6	14407.9	13007.8	14829.9	12511.8	17001.3	17443.6	15050.9	15250.2	14165.4	16851.8	14385.4	16594.1	16493.5	17582.2	16048.7	17987.5	16168.5	14628.8	0	17125.1	0	0	12127	18673.6	14491.6	15367.8	16604.6	13485.9
915	539.276	2.29904	0	0	0	0	0	0	0	0	0	0	0	0	0	36085.6	29638.5	21109.6	24899.6	34628.5	34332.7	25366.3	31416.2	35133.6	0	30405.2	34937.2	0	26241.1	0	0	31187.2	0	0	30470.8	0	0	0	0	0	40594.5	36369.2	22258.8	0	0	36885.2	42320.8	0	0
916	317.182	1.02814	0	0	0	0	0	0	0	0	0	0	0	0	0	9532.8	13564.6	46753.4	19887	36533.2	35309.4	37238.2	35275	64320.5	11896.5	92103.3	32995.3	29956.2	14976.8	37143.5	41368.5	17558.6	18305.1	31764.8	38617.8	33183.7	35107.1	42481	31580.3	15790.3	40531.2	38266.4	67597.4	12501.8	12386.8	47240.1	39244.8	96653.1	24616.2
919	731.853	2.49555	0	0	0	0	0	0	0	0	0	0	0	0	0	17239.1	17210.1	15234.3	19911	17497.3	15383.9	19188.7	18426.3	17366.3	18372.4	16825.4	18078.7	20210.7	19187.7	14346.4	15831.5	17104.3	17357.9	0	19767.4	17412.2	18211.1	19672.7	18927.6	19470.6	19871.7	19012.8	18285.3	25644.3	19017.1	18114.6	19277.3	16908.1	18363.6
920	377.214	2.25325	0	0	0	0	0	0	0	0	0	0	0	0	0	14907.8	10963.7	12784.1	15686.1	11869.1	14439.1	16710.3	17773.9	11803.3	15809.9	13148.5	14265.4	15561.7	12358.8	16925.3	12298.1	15163	14190	17446.9	14927.7	13401.4	15093.1	15180.5	15121.5	10825.9	15238.6	14725.8	11883.2	13563.7	13084.2	14385.5	13690.2	11660.5	14683.8
921	283.129	1.03828	0	0	0	0	0	0	0	0	0	0	0	0	0	34468.4	34080.5	33932.5	36018.6	39694.9	37607.6	38629.7	37697.7	34956.5	33732.4	36692.7	36009.5	38335.9	36377	34557.9	42599	35381.2	38224	36821.1	35394.5	37707.5	40425.9	35565.3	38056.7	34722.9	35879.2	35996.6	35212.3	34333.7	36591	35857.4	38077.9	35357.1	33773.8
922	276.14	2.3888	0	0	0	0	0	0	0	0	0	0	0	0	0	25165.8	21408.1	29013.3	19744.2	25351.8	23281.9	20217.1	20634.7	20675.6	27192.1	26076	21206	0	19702.3	0	20311.8	0	30431.3	29966.1	18621.8	25602.1	20400.8	0	23973.4	28232	24206.2	24634.3	28420.8	20173.8	23982.2	24190.7	23257.8	23724.1	23103.2
924	659.859	2.53245	0	0	0	0	0	0	0	0	0	0	0	0	0	19290.5	19970.1	20908.7	19992.3	22593.4	17180.6	20336.7	19813.9	19472.5	21366.2	19297.2	20411.3	21669.7	19796.1	18496.5	21051.2	18204.6	19898.5	19439.4	21512.6	0	20565.6	19543.3	19664.3	21083.9	23643.5	22712.1	22692.7	21435.9	23538.9	20733.6	21587.5	0	21905.9
926	524.775	2.37571	0	0	0	0	0	0	0	0	0	0	0	0	0	17003.6	16657.7	14227.8	15838.7	15411.6	12066.7	14168	15735.2	11893.3	15296.3	15538.9	13534.8	18306.7	16239.7	16489.8	17184.2	0	16311.2	17368.4	12414.7	16108.6	14498.2	11011.4	14115.3	18609.7	14670.1	13873.8	14864	16235.9	15870.8	15074.5	15151.7	0	16008.4
928	630.308	2.33251	0	0	0	0	0	0	0	0	0	0	0	0	0	55791.6	53456.7	56784.4	42378.9	47065.6	50363.9	43807.4	35248	40535.4	66455.4	52686.9	44024.3	52268.4	56319.8	49745.9	47076.6	0	47957.5	52209.6	59112.5	61486.2	47653.8	41644	43403.3	58735.4	44637.9	44310.1	44732	46227.9	44113.4	55284.7	43729.6	57940.5	56440.7
929	190.053	1.36196	0	0	0	0	0	0	0	0	0	0	0	0	0	36235.6	37989	37040.1	38649.4	39885.1	40718.2	40394.7	40333.3	39700.6	41633.4	38368.7	42538.5	40402	39907.9	36805.7	38230.5	38164.8	35393.7	38707.5	41367.7	41663.5	38083	39304.7	35103.8	39046.8	39744.8	38302.9	39289.7	41711.4	42709.4	38837.4	38382.8	41712.5	37906.2
930	841.947	2.83062	0	0	0	0	0	0	0	0	0	0	0	0	0	25470.2	23455.7	21958	22354.7	22345	22124.1	25294.2	23698.9	21471.8	24575.2	21810.4	24593.1	23658.9	0	22669.9	23609.4	22829.5	21601.5	0	25556.3	26909.9	20734.9	24000.4	20919	24010.6	26404.2	23281.3	21100.6	23429	23818.6	23184.5	21955.3	23740.4	24451.5
931	538.281	3.97134	0	0	0	0	0	0	0	0	0	0	0	0	0	20620.5	19416.2	22344.9	22125.3	20288.3	20983.2	21722.4	20671.8	6620.77	21415.1	20980	19567.9	21938.6	21516.9	24322.2	19905.9	19853.5	24447.5	23693.3	21011.1	25464.5	19860	21650.3	23251.2	20596.4	21268.8	19663.8	20698.6	19490	19656.9	22074.9	20364.6	20676.3	21186.7
932	246.152	4.00404	0	0	0	0	0	0	0	0	0	0	0	0	0	30791.4	30051.6	20520.5	41842.5	29470.1	24128.7	34750.3	32292.5	26918.5	27971	28607.1	29969.4	39301.1	25786.6	30789.7	34499	29187.2	27746.8	24007.2	30328.5	24324.3	31705.3	25139.2	37278.7	26973.1	32691.3	35085.6	28423.1	32752.1	29317.5	31175.8	33047.2	25111.3	29276.6
933	225.123	2.33649	0	0	0	0	0	0	0	0	0	0	0	0	0	46434.7	47300.2	44302.3	45197	46780.3	46329.2	48271.3	42754.6	39934	24533.7	45277.2	42785.8	47153.5	43665.9	43993.7	50233.7	48436.1	40306.1	40059.8	43485.1	46850.3	45326	47725.9	46537.4	49459	44342.4	42558.5	40504.6	48280.9	48816.4	45961.9	46474.2	44173.7	49624.3
935	547.84	3.02191	0	0	0	0	0	0	0	0	0	0	0	0	0	18336.7	17271.8	19333.7	17929.2	18003.1	16959.7	17202.2	16886.4	19856.6	17398.5	16242.7	17318.4	14729.1	17559.2	18420.9	16826.7	16534	20179	16458.2	19502.8	19902.8	16935.7	18252.6	17191.8	20258.1	18763.7	18519.6	18590.2	19250.8	15623.8	18906.2	18469.4	19304.8	16460.3
937	261.16	3.28722	0	0	0	0	0	0	0	0	0	0	0	0	0	28117.7	25017.8	28753.2	30343.7	26528	27419.7	27920.8	26356.8	27932.4	29580.5	28607.7	30071.8	27491	26401.2	26869.3	28835.2	28218.4	27901.7	29055.6	28934.1	28499.3	27735.5	28901.6	27374.1	25942.7	28441.8	25579.5	26619.2	26172.8	26429	27748.4	27722	26202.6	30655.5
938	553.917	2.95946	0	0	0	0	0	0	0	0	0	0	0	0	0	154862	164933	166526	147030	153953	149927	152319	142898	174293	161045	153553	158778	155695	140746	145867	170993	152083	128676	153691	165208	161573	153709	157515	130201	171176	158054	237931	138523	158642	159508	120169	151063	147793	145314
940	464.217	2.35621	0	0	0	0	0	0	0	0	0	0	0	0	0	22039.7	23370.1	22027.5	22692.9	24114.6	17607.8	22872	15502.5	14066.9	21609.2	16989.9	19363.4	19354.2	19566.7	13568.5	22567.8	23348.1	22973.2	25548.6	24843.2	19092.3	19504.7	24969.7	22303.8	22030.1	12852.5	18745.1	24383.4	21428.6	21660.3	18731.2	14317.7	19699.8	23951.1
941	555.275	2.42135	0	0	0	0	0	0	0	0	0	0	0	0	0	35924.5	40435.3	35137.4	35562.8	0	36497.6	36032.8	40584.5	38854.5	35581.6	40396.2	35506	6441.65	38848.7	35718.8	40190.8	7292.57	37274	38902.7	36199.8	39042.1	31544.4	41157.2	37575.5	0	40929.7	11843	36810.1	0	4273.99	38079	25765.5	36718.9	0
942	687.336	2.85348	0	0	0	0	0	0	0	0	0	0	0	0	0	34324.1	30671	35723.6	28395.4	19419.1	2462.39	31530.1	5613.3	0	7323.79	3263.32	2277.32	10045.1	12180.8	10305.9	21847	23215.2	35878.7	31226.6	33901.5	2281.4	2153.69	20917.9	9955.62	7710.36	35745.6	32335.1	20246.6	8094.53	31852.2	13664.9	35699.6	3714.14	37115.7
943	159.092	2.0581	0	0	0	0	0	0	0	0	0	0	0	0	0	48875.1	44171.3	48032.8	48685.9	47089.4	49151.4	46540.8	50175.1	48550.7	49336.5	45721.1	46308.2	49413.1	47746.7	48998.9	47337.8	45109	51205.6	49360.1	46842.9	51620.5	45847.6	48483	48175.2	47383.6	45808.4	46299.1	46306.6	45082.5	46828.6	47833.7	48661.8	49188.2	49317.3
946	642.341	2.45047	0	0	0	0	0	0	0	0	0	0	0	0	0	18808.3	14511.7	20431.3	19380.8	20035	21248.9	17780.9	23755	13077.9	18374.2	15933	21651.7	19109.2	17225.1	17779.5	22724.1	23512.4	19203.2	18476.8	23885.5	18862.7	19632.8	15660.1	16120.1	18267	17015.7	13112.8	16983.5	17261.6	19769.7	13454.5	14386.4	0	13330.1
947	331.198	1.53536	0	0	0	0	0	0	0	0	0	0	0	0	0	49341.7	46911.1	48749.9	47553.5	49906.8	48839.5	49711.4	48331.2	47620.2	51325.3	50739	49019.3	53747.7	49771.5	49125.4	52863.7	50090.6	49159.8	51648.3	52237.6	53611.5	49488.5	53352.6	48385	50808.8	52995.3	47718.8	52640.9	49942.7	51971.4	46804.3	48762.4	49748.4	51086.6
951	410.215	2.24675	0	0	0	0	0	0	0	0	0	0	0	0	0	24767.6	23086.4	20832.7	21350.9	18526.1	21279.9	19492.5	19444.7	26570.3	21984.3	20154.3	26221	17866.2	21270.8	20023.2	0	22845.8	20298.6	21829.2	21809.8	19823.8	18773.1	18617.5	19793.1	24153.1	27896.5	23658.2	18496.3	22187.8	21703.7	20240.9	21218.8	19209.2	17324.2
952	171.113	1.16208	0	0	0	0	0	0	0	0	0	0	0	0	0	63943.1	70093.1	78848.4	0	79734.6	0	0	72163.4	78824.2	0	0	74599.5	70014.3	0	76359.7	0	78457.2	5045.33	0	72857.9	72926.8	0	0	75164.7	0	69896.4	72488	71289.3	71437.5	4621.81	76948.3	0	79964.1	0
953	823.541	5.92094	0	0	0	0	0	0	0	0	0	0	0	0	0	44568.6	46373.7	44265.8	46264.9	44768.2	43642.3	45242	44795.3	43128.1	44388.2	41460.5	43844.5	41761.4	42713.4	45665.1	43758.3	44603	44584.3	44222.8	44503.1	46487.2	45792.6	44282	42847.3	44597.8	43396	42355.7	46462	41872.1	45840.2	40906.1	45233.4	46292.9	46428.4
956	543.242	1.03667	0	0	0	0	0	0	0	0	0	0	0	0	0	33362	36880	30934.3	39022.2	53970.7	47855.5	56438.6	53921.5	42053.3	42602.1	56700.3	52983.2	48583	39621.5	56087.9	56323.6	45413.1	39229.9	48449.5	45564.9	51234.7	52854.6	48440.2	55103.1	40496.6	57653.1	53790.2	46830	32592.4	38338	34917.3	46805	51519	51802.1
957	249.127	1.23337	0	0	0	0	0	0	0	0	0	0	0	0	0	35954.8	35715.6	32739.5	35440.6	34646.3	35082.2	34985.9	37309	33132.2	32996.3	34345.5	34529.3	35700	32518.2	33286.9	34020.5	32517.4	36151.9	37570.9	36119.8	34610.2	34754	35117.7	34919.7	31673.6	33839.5	34864.2	38407.9	32225	36540.1	34486.3	38633.9	36673.9	35667.8
962	553.717	2.92305	0	0	0	0	0	0	0	0	0	0	0	0	0	156107	166828	166414	152837	149968	161215	165622	133123	179182	174743	148268	165529	165442	140879	146005	173086	158340	137994	160582	164763	164041	159406	164572	129441	168753	165668	248608	144029	165473	165072	120629	150016	148455	143283
965	407.279	4.46139	0	0	0	0	0	0	0	0	0	0	0	0	0	18971	16006.6	16810.9	17499.4	18726.1	18328.8	19310	18547.1	16486.8	19025.5	18578.7	17192.6	17726.8	15510.9	17402.3	18187	18726.1	20744.2	19420.9	16871.9	18834.3	16382.3	20084.7	18062.1	16548.8	17314.5	16605.4	18030.2	18287.7	16416.5	19584.5	17386.2	18057.8	16770
966	208.133	2.70122	0	0	0	0	0	0	0	0	0	0	0	0	0	13225.2	13016.4	13133.7	10973.5	13396.6	13067	11984.9	13164.2	12271.3	11140.7	13527.5	12295.3	8897.98	14658.6	11348.5	13522.2	12820.4	10845.6	11589	11750.9	11404.5	10760.2	13784.3	11918.5	11256.5	13339.8	11718.7	11027.7	12246.1	13544.2	12865.5	11571.9	12068.4	13219.4
968	371.229	1.64646	0	0	0	0	0	0	0	0	0	0	0	0	0	55102.2	49810.9	50855.1	52542.3	48266.2	57789.8	51456.6	53527.6	52819.4	53406.1	57241.7	51446.2	56900	52334.3	53040.1	57231.3	52627	54884.9	53501.5	54392.7	53954.2	51354.2	52381.2	53122.1	52649.6	56046.5	52037.3	52966	53047.8	53777.5	54508.2	50028.2	52880.3	53516.7
969	280.118	1.36401	0	0	0	0	0	0	0	0	0	0	0	0	0	75137.4	75726.1	77330.4	74699.2	73535.3	74887.4	81988.1	75297.7	73956.7	76798.8	88220.9	77157.2	76561.3	68445.6	74555.2	81561.6	73032.2	75540.2	77449.7	77352.4	80321.5	76428	72373.4	78496.5	74968.7	78353.9	73716.4	74077.3	76886.7	78615.4	70964.8	77853	74041.8	76278.1
971	391.199	2.42657	0	0	0	0	0	0	0	0	0	0	0	0	0	48076.6	40575.8	39247.8	39731.5	40711.3	43358.2	50229.3	39994.6	37843.4	43558.7	41467.2	33661.6	40060.7	39799.5	37404.9	40724.1	43202	40924.9	39250.1	42096.4	44900.2	40210.3	38104.2	43113.1	46469.6	48886.3	38446	42278.5	40585.7	45823.4	38366	44316.1	38554	42414.1
973	290.135	0.930943	0	0	0	0	0	0	0	0	0	0	0	0	0	11910.2	14031.8	4675.67	20473.7	0	0	0	0	14313.2	0	0	0	0	12122.4	0	0	17838.6	15950.7	0	0	0	0	0	0	15122.2	0	0	17327.4	10263.7	13264.9	8782.48	0	0	25728
974	711.834	2.53146	0	0	0	0	0	0	0	0	0	0	0	0	0	10584.1	9505.01	7678.42	0	29735.1	10243.9	17324.2	16135.1	9386.49	12582.2	10887.9	14993.8	12887.8	9972.09	13956.1	11639.7	30463.5	11860.6	28686.6	11431.2	10534.3	10149.2	11035	10359.4	30783.9	10566.7	9024.8	10053.4	9771.11	9970.73	16141.5	11043.3	12303	26777.6
975	810.367	2.2636	0	0	0	0	0	0	0	0	0	0	0	0	0	20994.3	14397.6	11509.7	17044.4	21149.5	16667.9	16078.8	16357.4	13976.4	14830.5	15797.5	20709	15937.4	15396.6	16081.8	19727	15333.2	15966.8	15788.6	16331.4	15266.6	15601.6	11981.4	15905.6	12892.3	19022.7	18734.5	14529.9	14953.3	14981.8	18220.4	17240.6	14717.7	13580.8
976	353.23	4.07941	0	0	0	0	0	0	0	0	0	0	0	0	0	22387.1	20380	19274.5	22362.6	22121.2	21296.1	22520.3	21811.4	21443.1	22621.2	19550.4	20835.2	24719.1	21114.6	22593.9	22733.4	20449.6	26415.9	22113.9	21741.5	22818.7	19632.7	21652.2	21215.2	21181.1	20850.2	24447.1	23067.8	22873.3	22315	21289.7	22557.2	22498.5	21037.3
979	554.246	3.97099	0	0	0	0	0	0	0	0	0	0	0	0	0	21379.6	22500.2	21136.6	22457.3	20529.4	19963.6	21036.6	21396.2	0	21921.3	21182.9	20356.2	23565.3	21803.6	24021.6	21386	21557.2	26649.8	23532.9	20614.9	26516	19154.6	22071.5	22465.2	21431.8	21061.7	18653.8	20159.1	19466.4	19746	20941.9	21289.1	20624.6	19830.1
980	328.193	2.29661	0	0	0	0	0	0	0	0	0	0	0	0	0	28277	30764.2	31320.1	28812.2	29523.5	30443.8	32273.8	30187.4	30736.8	32244.8	33066.1	29119.7	31600.7	29269.8	29392.6	31914.3	31978	32163.4	31201	30481.5	29049	29630.3	32912.4	31390.6	31808.9	30780.4	31022	31811.8	29228	31972.7	30146.3	28098.7	28177.7	31887.6
981	269.115	0.938687	0	0	0	0	0	0	0	0	0	0	0	0	0	20280.1	22706.7	14093.3	26308.2	0	0	0	0	21589.5	19355.7	39867.6	0	36547.8	20272	0	0	25254.8	26780.4	0	0	0	0	0	0	21628.1	0	0	25480.6	18669.9	25382.6	16236.3	0	0	33800.5
982	448.306	4.24177	0	0	0	0	0	0	0	0	0	0	0	0	0	14348.5	14347.1	15479.5	16561.7	16155.3	14781.6	17783.1	17468.2	16862.5	17037	16645.9	13734.5	15526.1	16286.7	16696	16826.2	16412.4	18971.9	17762	17098.1	17751.2	16013.7	17625.3	16125.1	15182.1	14687.7	16883.8	15075.5	15601.7	17619.5	15121.7	14123	17633.7	14965.6
983	343.196	2.15637	0	0	0	0	0	0	0	0	0	0	0	0	0	48470.9	53120.1	52453.7	51230.7	47951.5	49530.1	49832.5	50209	52520.8	50109.7	46894	49432.8	49932.2	0	43934	48831.8	51951.4	49142.5	48747.4	49003.6	49830.8	50156.2	50814	51684.7	49309.6	50106.1	50516.6	51763.9	52408.2	51622.5	52152.5	43515.7	51948.8	49606.4
985	272.162	1.27269	0	0	0	0	0	0	0	0	0	0	0	0	0	107249	109158	105586	114410	122840	124687	130269	127357	105987	107245	129965	122328	125558	106264	124153	129442	111925	123787	120719	127975	124880	125652	131707	127769	110060	131988	121311	118146	105851	113182	108089	125743	143843	119736
986	378.177	0.94995	0	0	0	0	0	0	0	0	0	0	0	0	0	38074.9	26779.7	31313.1	48770.1	68273.5	71961.9	79793.3	70379.2	37402.3	37560.8	76626.3	67916.4	63912.8	37870.3	77097.1	84069.6	43013.1	46423	66716.8	75184.8	76249.3	78972	72438.1	74096.7	4643.68	78941	70628.3	44151.8	38925.4	3691.46	37142.1	79853.2	79395.4	56205.4
987	344.254	2.58384	0	0	0	0	0	0	0	0	0	0	0	0	0	29724.2	26745.8	29472.2	31260.1	28926.1	29729.3	27802.1	30405.5	30342	25966.9	28206.2	27118.8	25922.6	27298.6	26749.1	26904.4	30041.1	30680.2	28069.5	31967.6	28633.7	29314.4	28826.3	28480.9	28200.6	31145.4	26501.4	30608.8	25843.4	29279.3	29309.6	27641.7	30755.3	30676.4
988	432.736	2.32178	0	0	0	0	0	0	0	0	0	0	0	0	0	13900.8	11255.1	12300.8	13472	13812.9	14021	15407.2	15077.8	13176.5	13292	10966.3	11612.5	13851.2	12312.4	10949.7	15260.4	13651.4	13780.5	8018.12	11344	13810.8	21490.7	13175.8	13093.5	14589.3	11100.8	13644.9	11542.5	8696.57	12517.7	13565.6	13694.5	10879.6	11644.6
989	199.108	1.00175	0	0	0	0	0	0	0	0	0	0	0	0	0	41832.3	42901.1	38868.3	43469.7	61443.9	59252.7	70128	59202.8	40944.9	42633.5	67334.2	64447	45475	40893.6	67913.7	70988.4	43487.9	46933.1	59597.6	67756.2	61508.8	66586.4	74924.1	56817	42281.3	71351.5	60312.3	43285.8	38299.9	38272.4	35523.6	65413.7	73372.1	45232.1
990	864.905	2.46251	0	0	0	0	0	0	0	0	0	0	0	0	0	18234.4	16045.1	32802	32703.7	16722.6	15599.6	33328.9	15788.4	28777.7	33483.1	18983.6	14498.1	18524	13511.7	16209.3	30201.6	16387.7	32755.6	17145	14819.6	15318.9	30510.8	34035.5	16253	31514.4	35452.7	16411.2	15107	15816.9	15553	17027.7	17991.9	17884	18212.1
992	144.081	2.07304	0	0	0	0	0	0	0	0	0	0	0	0	0	49262.3	45116	50996.8	49551	47297.5	51586.7	52219.8	49063.6	48512.4	50975.9	50135.4	47065.8	52260.8	48262.3	52301.2	52099.1	48375	52200.3	50544.9	52422.2	49684.2	49386.2	47539.8	51011.8	49938.3	50594.6	46021.6	49660.3	50092.5	49847.5	49254.5	46803.4	51416.8	48401.3
993	393.3	5.93342	0	0	0	0	0	0	0	0	0	0	0	0	0	26913	7813.68	5120.35	3364.06	28152.5	29888.2	24085	7314.1	14188.1	15496.5	21577.6	5694.57	30126.7	26727.6	18546.9	2848.42	28909.2	26237.8	5815.22	28148.4	27142.1	7811.12	16299	20547.7	2667.23	3962.29	28000	14266.2	2439.96	19080.7	27241.6	4713.42	27903.8	25753.1
996	598.315	2.33993	0	0	0	0	0	0	0	0	0	0	0	0	0	25520.7	19177.6	23108.7	20881.4	23353.6	23479.9	25434.3	28780.6	20585.8	26120.2	26677.2	29100.6	25607.3	21219.8	29885.2	19276.9	26229.7	28918.7	22900	23816.3	30340	19117.3	28068.8	23637.2	29675	26990.3	30454.1	21613.4	22695	22303.7	28116.2	29644.3	27494.5	25240.2
997	684.391	2.53816	0	0	0	0	0	0	0	0	0	0	0	0	0	10086.6	8987.08	12372.5	14768.3	14685.9	13636.3	14769	11702.9	16627	16678.7	0	8582.41	12674.8	10254.1	16297.7	15806.9	12855.4	16608.4	14916.8	15221.3	14180.3	17094	13092.3	12928.8	11381.1	14589	14876.7	8929.82	13286.8	10426.3	12741.5	11467.8	0	15288.6
1000	116.07	2.34581	0	0	0	0	0	0	0	0	0	0	0	0	0	63313.7	60920.5	55720.9	60003.3	58324.8	59855.4	57627	62014.9	61287.5	59704.7	57866.8	59373.7	58490.2	58432.3	59573.8	60788.6	60439	60535.9	58998.9	61321	55491.6	62543.4	60646.5	60871.3	61940.3	63103.3	59831.1	62299	62927.7	57927.3	60092.4	61092.3	47057.4	66871.3
1001	376.223	2.67277	0	0	0	0	0	0	0	0	0	0	0	0	0	29854	26636.7	21483	29082.2	29329.5	31916.4	27993.7	31904.6	20528.8	19498.6	22843.9	28296.4	25010	21616.5	21952.1	22534.6	22053.2	23743.8	0	25886.8	22183.4	26306	26292.2	35663.9	27786.1	22135.5	22813.2	27247.4	22343.8	26054.5	32500.9	22536.7	20493.3	28223.5
1002	229.195	5.92882	0	0	0	0	0	0	0	0	0	0	0	0	0	29813.7	29846.7	27449	31670.8	34358.2	29066.6	31475.8	29382.5	29604.7	32262.9	31356.5	32193.7	31236.9	28651.9	28642.4	31320.9	33287.8	30715.4	31589.9	30624.7	30430.5	29658.6	32053	32225.8	32441.7	31944.5	29996.6	31061.8	32124.6	33151.1	31220.1	31307.3	32763.2	31182.3
1003	626.347	2.4349	0	0	0	0	0	0	0	0	0	0	0	0	0	19531.4	24030.8	22096	18593.8	21564.1	27061.3	27309.7	21806.4	20348.2	17369	27711.5	2817.55	24522.7	21616	22955.6	32039.4	26800	24658.1	23471.5	20137.1	17475.2	24270.6	28904	22644.9	23401.7	26234	26279.2	22823.7	28989.8	22443.2	19569.6	28818.5	20457.8	24049.8
1004	152.056	1.13633	0	0	0	0	0	0	0	0	0	0	0	0	0	24683.2	19513.1	18857.5	17748.1	232653	213328	264461	22115.6	18435.1	45691.2	18590.5	223796	21439	44596	259132	256247	20565	46680.2	192353	267714	218660	267073	281734	196123	18744.8	19219.8	22798.3	55388	18574.4	20320.6	15065.8	25684.2	275507	82935.7
1005	332.181	2.29295	0	0	0	0	0	0	0	0	0	0	0	0	0	29490.3	27277.6	27753.4	33897.9	26209.5	29481.1	31402.2	35201.2	31674.3	24086.1	27099	30167.3	34321.8	26839	28774.7	29171	27898.6	28368.5	29127.4	28510.4	33069.6	35525	27146.3	25505.1	28227.2	32731.2	33395.8	28360.5	29141.4	32491.3	22528.1	31332.2	33124.7	29704.5
1006	354.594	2.85918	0	0	0	0	0	0	0	0	0	0	0	0	0	13149.1	13059.7	14437.9	13815.9	14350.8	14371.2	14881.3	13914.9	12573.8	14210.7	14220.4	14328.6	15621	14499.5	16615.8	14112.9	13180	15701.2	13914.9	13674.6	14439.3	13404.6	14221.7	14470.5	13267.9	13734.8	15766.5	14584.9	13805.5	14319.1	12062	16010	15986.2	14157
1009	674.317	2.35396	0	0	0	0	0	0	0	0	0	0	0	0	0	17487.1	0	0	20724.2	16817.2	18696.1	0	19165	20375.2	8057.82	20237.7	0	18674.4	17824.7	15981.6	11957.7	19039	17711.3	0	19625.6	20733.3	0	11731.1	0	19354.5	0	0	18839.4	21464.1	0	15096.7	19912.6	0	0
1010	286.175	1.02655	0	0	0	0	0	0	0	0	0	0	0	0	0	7944.47	64662.8	66631.4	67714.7	20269.2	20447.5	18900.8	19993.9	56698.8	55434.9	19309.2	72402.8	20579.8	50092.8	19738.8	21701.6	51238.5	12614.9	22277.8	16743	20402	24825.1	19091.4	17455.1	9113.78	18762.4	77972.5	61700.2	53650.7	6560.26	48913.3	19532.6	16226.7	15923
1013	328.14	1.17806	0	0	0	0	0	0	0	0	0	0	0	0	0	47770.4	44776.2	46896.6	49052.1	46140.9	44969.1	45399.4	53199	47957.5	37098.9	43282.2	44663.7	47912.2	42233	55072.2	39819	46702.8	52771.6	46230	53745.1	42017.3	47636.2	46254.4	48348.8	48605.3	40731.2	37023.5	47219.1	52184.7	45510.7	43682.9	36137.2	46091.9	49427.2
1014	176.074	1.54151	0	0	0	0	0	0	0	0	0	0	0	0	0	38736.6	38904.8	43557.7	39185	35681.3	41999.4	39244.4	41192	40795.8	40243.8	16588.8	40364.5	37332	42423.2	39807.2	37017.2	38278.6	47912.6	44228.6	37950.4	45711	36276.8	40569	40699	40522.7	37131.6	35574.1	40632.6	40043.8	42167.4	40969.6	35610.6	40207.9	40556
1015	1120.47	2.82926	0	0	0	0	0	0	0	0	0	0	0	0	0	18406.7	0	17690.2	19871.4	0	18700.1	21028.7	20016.2	15598.8	18848.5	18645.3	0	21619.7	18556.4	19596.7	19603.3	16816.3	19679.8	0	0	22122.1	0	22064.6	18987	16818	0	17826.4	18131.1	19474.8	17305.6	20268.9	0	0	19617.6
1016	215.139	1.76859	0	0	0	0	0	0	0	0	0	0	0	0	0	62130.8	11668.8	61321.5	43322	15736.5	15817	16541.6	17401.8	17927	60566.3	18057.6	14081.8	44104.2	63734.9	65793.2	16901.3	43714	17219.9	16492.5	15730.7	16486.3	15444.1	16448.5	16661.4	16549.4	12567.6	15170.7	46040.5	42677.1	17862.1	17009.8	14941.4	16910.8	16380.2
1017	86.0964	0.962168	0	0	0	0	0	0	0	0	0	0	0	0	0	57387.2	25970	52001.2	63183	98649.8	70920.2	124645	96953	61239.2	48548.2	89719.7	76193.7	47425.8	53751.2	105420	147298	59162.9	62632.4	94511.2	107631	77690.9	95654.4	169031	93175.5	60675	150126	81382.9	59837.5	17482.1	59396.3	54041.5	79566.3	181498	47254
1018	320.161	2.41672	0	0	0	0	0	0	0	0	0	0	0	0	0	12430.2	0	12463.1	12801.3	10212.6	20522.1	15691.2	17357.5	10414	7592.45	18559	10417	10629.9	12384.5	13064.1	16058.4	17225.7	12418.5	15091.7	7876.94	9170.08	15293.3	15337.9	11868	14072.8	7664.57	2222.66	10884	14772.2	13750.9	0	13050.4	15954.6	6928.9
1021	595.202	3.30317	0	0	0	0	0	0	0	0	0	0	0	0	0	14299.5	15256.4	14953.6	15554.9	14647.1	15037.2	15065.9	14867.1	14660.4	15786.5	16417.1	15043.2	16230.4	14818.3	16181.2	17326.2	14907.5	18642.8	13869.7	16660.5	16504.7	15583.6	15913.4	16897.4	15876.5	15794.5	14352.7	16304.3	14708.7	17336.9	15657.1	16917.2	17871.5	16617
1022	177.055	2.82084	0	0	0	0	0	0	0	0	0	0	0	0	0	12852.1	13016.6	12940.8	12201.6	13054	12827.3	13144	14215.2	10553.8	14280.2	11953.4	14018.4	14494.4	13382	12863.9	13579.8	13873	10825.1	12494.7	12912.8	14433.4	13420.9	15139.2	13515.2	14472.5	14724.7	14002.1	11220.2	11545.2	14610.8	12212.1	11276.5	13939.5	14499.7
1024	383.227	2.37216	0	0	0	0	0	0	0	0	0	0	0	0	0	37103.6	38396.7	32614.4	34677	31680.9	38101.1	18681.1	37853.2	34822.4	36128.6	30051.3	39223.6	42589.6	33367.5	36854	34816.7	31774.3	33715.3	37199.9	37993.2	33944.4	34883.2	35197.1	37374.2	35934.2	36154	33360.2	36530.7	34694.1	35623.7	31829.8	35973.2	35119.1	33627.4
1026	399.089	1.45313	0	0	0	0	0	0	0	0	0	0	0	0	0	33397.2	34331	18558.9	35631.2	35748	28016.7	30747.1	40613.9	20709.8	29848.1	15321.9	32111.1	53713.8	25160.3	22108.3	45067	35549.4	17198.3	17433.6	40177.9	18626.1	33578	29045.3	20263.7	26849	54260.6	39318.1	33337	39885.1	36500.7	20638.5	45059.1	33400	32631.9
1027	182.082	0.99405	0	0	0	0	0	0	0	0	0	0	0	0	0	23558.1	26004	20946.3	31112	30448	30853.4	35047.3	28954.8	25495.6	25494.3	33952.9	29940.7	28020.1	22289	33078.7	34506.4	25707.8	24911.3	27863	36546.3	33818.1	33496.8	42547.3	31284.5	25094.1	37029.4	30319.7	24318.4	22540.7	26923.7	20504.7	33608.5	40304.4	29953.1
1029	570.312	2.72624	0	0	0	0	0	0	0	0	0	0	0	0	0	14022.9	15570.1	13283	16045.3	0	17140.1	0	18696	0	13946.7	14743.8	0	17405.6	16580.8	13671.7	15771.4	16444.1	13504.3	16743.5	17510.6	16702.7	0	0	15718.7	15256.2	16811.3	0	14658.2	0	14600.3	0	15886.4	0	0
1030	611.772	2.53982	0	0	0	0	0	0	0	0	0	0	0	0	0	15499.5	13232.9	0	14758.5	14928.5	15881.8	0	15774.4	11247	14043.9	14514.6	12622.4	0	0	14388.5	0	0	13440	14540.8	0	12462.9	13366.4	12180.7	13125.2	11894.1	14828.4	11185.3	0	14681.1	15271.9	15001.6	0	14399.3	16351.3
1032	247.112	0.955263	0	0	0	0	0	0	0	0	0	0	0	0	0	9388.45	10614.2	0	14452.4	26157.6	24517.3	25231.1	26339.1	12186.4	6574.14	20932.3	20804.9	22881.8	8415.21	25132.8	22275.1	14381.3	12032.8	27032.1	26998	27850.5	26091.6	19728.5	23486.7	12573.6	25305.1	20037.4	16198.8	8243.02	10661.5	5843.09	29081.9	19667.9	22368
1033	218.139	2.41603	0	0	0	0	0	0	0	0	0	0	0	0	0	11722.3	11100	13127.6	10993.1	11888.1	10514.5	11281.1	10836.8	11962.9	12232.5	11238.1	12047.5	11057.6	11753.9	10698.3	10922	9075.43	10107.9	11527.4	11595.6	13361.8	11422.8	11703.9	9361.94	10991.3	12335.6	10142.5	12911.2	10484.8	11850.6	12310.3	14129.7	11471.1	11006.1
1035	217.098	2.40149	0	0	0	0	0	0	0	0	0	0	0	0	0	12609.7	12493.6	11066.9	10691.5	12564.3	13945.3	12084.8	12517.2	12461.2	11857.2	13031	13215.4	11212.9	10727.8	12690.7	14921.4	10620.5	14675	13110.9	14190.5	13759.3	11743.2	9792.4	12503.7	13662	13580.6	11014.3	13089.6	12692.5	14499.6	10776.9	14335.7	12192.9	12743.9
1038	296.113	1.32716	0	0	0	0	0	0	0	0	0	0	0	0	0	34600.9	34854.8	35381.7	35849.3	36046.2	37242.2	36724.6	37067.9	35085.2	33280.8	36010	32743.8	37149.8	33722.5	32365.6	38220.5	33938.5	31695.7	34472.3	38558.2	37160.8	35604.2	35918.3	34390.3	34814.1	36417.7	31261.3	35171.2	36962.3	35978.4	33303	35066.6	38241.4	36665.6
1040	465.139	2.86686	0	0	0	0	0	0	0	0	0	0	0	0	0	11015.5	9087.21	9194.69	8761.38	9183.33	11151	11251.9	11393.5	9155.1	8545.8	8803.08	9068.78	10256.1	10586.4	8422.56	12358	10571.7	8691.88	9307.08	8406.31	9556.6	9181.36	11544.4	9255.75	10344.2	9772.63	10940.8	8512.68	9180.54	10265.8	9642.86	6884.81	9643.93	9556.23
1042	351.182	1.69899	0	0	0	0	0	0	0	0	0	0	0	0	0	75743.6	77278.9	79690	87143.4	86422.9	82865.5	92349.8	90280.7	81381.7	79800.6	93431.1	71991.3	83469.1	84584.7	91296.4	89227	85318.7	88809.7	88943.6	88659	91228.9	90203.8	91121.2	88591.1	80409.5	87178.8	81330.6	81083.8	82611.8	85639.6	83647	87464.3	89127.6	87250.8
1043	267.135	1.05171	0	0	0	0	0	0	0	0	0	0	0	0	0	25699	23536.1	23459.4	25218.3	27612.9	27547.5	28011.7	23985.2	24277.5	26993.4	23526.7	26585.6	26878.2	23525.6	24541.6	28226.2	25001.5	24384.2	27407.4	28613.6	25174.8	27273.6	28628.7	28104.2	24242.6	24959.8	26528.1	25745.9	24401.4	23906	25015.6	27125.2	28228.4	29362
1044	603.312	2.6103	0	0	0	0	0	0	0	0	0	0	0	0	0	29265.1	33376.2	31674.8	29064.8	36262.1	26087.3	34250.2	31333.8	34093.8	31559.4	35296.2	30853.3	36577.1	32838.3	33950.2	32470.5	31322.8	33795.4	30444.7	31195.5	34913	27614.5	33570.6	36506.7	28219.2	34407.5	33617.5	29784.2	35525.2	32080.6	29238.3	33744.8	36403.4	36708
1047	415.22	2.32852	0	0	0	0	0	0	0	0	0	0	0	0	0	16119.9	11353.1	6693.7	11468.5	17362.3	7921.54	20825.3	11900.1	13804.5	17027.1	19577.3	2654.96	13356.5	24185.9	7890.41	2619.95	14283.9	18192.4	13893.1	14589.9	12396.8	14708.6	14111.9	7673.11	17502.9	12066.7	12355.5	24671.1	7171.98	17625.2	14002.4	15471.4	2813.58	3783.06
1051	316.222	2.49345	0	0	0	0	0	0	0	0	0	0	0	0	0	20102.5	20798.3	16603.7	21236.1	20849.6	19540.7	19516.7	19727.8	20163.9	19691.8	19054.8	20149.6	18907.2	21074.2	20488.4	20389.7	20130.5	19973.1	19668.3	20929.5	20577.8	19729.7	19971.8	17349.2	20657	16379	19748	5690.14	21314	21621.5	19813.9	19430.8	20471.6	21088.3
1052	550.118	0.99165	0	0	0	0	0	0	0	0	0	0	0	0	0	11351.1	13469.2	7644.81	17158.8	20225.2	21411.9	20259.1	22035.6	13212.7	11534.3	20451.6	18346.9	20777.1	10543.3	19675.6	20664.7	14985.6	14555.3	21442.9	21303.8	22468.4	22047.7	21635.3	19993.8	14540.5	23525.1	19554	17346.3	12671.9	15292.3	9607.74	23293.5	21943.5	19481.7
1053	279.121	2.53427	0	0	0	0	0	0	0	0	0	0	0	0	0	8418.33	8420.52	0	7721.74	7477.84	7757.5	7155.21	8307.79	7755.55	7584.93	9019.88	7786.07	8168.72	7074.3	8103.26	7739.06	8157.89	8010.1	0	6111.59	8987.76	7832.89	7599.38	8121.92	6393.68	8396.7	5426.66	0	8385.07	8162.62	8222.79	9892.33	7700.44	8568.91
1057	357.213	1.45122	0	0	0	0	0	0	0	0	0	0	0	0	0	61104.9	60682.8	63411.7	42720.9	64322.8	67583.9	66095.5	65943.6	61322.4	63807.4	67672	41198.8	70171.1	62070.9	63632.5	67301.7	61710.8	69242.4	69420.2	67557.1	69021.2	64586.6	68242.9	62732.5	65375.4	67816.4	41327.2	45137	64499.9	67555.7	64678.9	69220.4	65832.3	46617
1058	357.213	0.968123	0	0	0	0	0	0	0	0	0	0	0	0	0	17960.7	21445.7	13241.6	25327.8	29927.8	33894.3	34412.2	31840.3	21718.2	17751.5	33577.3	32221.8	32439.9	18569.2	33065.5	33867	25089.8	23000.9	34600.9	34338.7	35558.3	35024.3	33001.7	35935	20415.8	30861.5	33008.4	25281.9	18768.9	19976.1	15274.3	33955.1	36778.7	30187
1059	319.042	1.84625	0	0	0	0	0	0	0	0	0	0	0	0	0	36535.2	32766	33395.1	36247.2	33760	33893.4	34442.9	35134.3	35030.4	38505.7	35877.3	34030.4	34743.5	36815.6	35803.6	33933.1	30630.5	34141.1	38833.3	35239.9	37483.2	32193.4	34807.8	36096.4	36580.1	32895.2	32920.1	34830.3	35766.9	35708	34952.1	35660.9	35990.7	37745.4
1061	559.277	2.31924	0	0	0	0	0	0	0	0	0	0	0	0	0	23315	29417.9	0	0	0	0	31584.8	0	0	7905.44	0	32562.3	11896.8	0	0	0	31961.5	0	0	5460.96	4929.5	0	27606.4	0	11321.4	0	26208.2	33147.9	0	2848.16	0	21848.5	32260.4	0
1064	200.128	0.989452	0	0	0	0	0	0	0	0	0	0	0	0	0	37963.6	35702.7	33758.1	42601.5	48114.4	51818.4	53364.4	53417.3	34683.6	38956.2	52237.6	55556.9	48958.2	37307.2	54531.2	60760.1	39996.9	39411.5	50547.4	56186.5	55951.9	50289.7	57465.1	50508.2	39326.4	59269.9	53434.8	42858.9	41049.6	43162	33994.9	52989.8	61139	46542.6
1065	835.392	2.27752	0	0	0	0	0	0	0	0	0	0	0	0	0	45282.6	0	0	0	0	0	0	0	44393.3	0	27463.7	25427.3	0	40012.1	0	0	18108.7	46706.6	0	0	0	33788.6	34927.8	0	0	0	44779.4	0	0	0	47260.9	45506.7	37414.3	26600.9
1066	372.203	2.39058	0	0	0	0	0	0	0	0	0	0	0	0	0	9022.73	11350.1	0	0	0	0	14567	12033.4	0	11395.3	6534.44	0	14866.5	0	15812.6	0	0	0	10028.7	0	12548.5	0	10753.1	13822	0	0	0	0	0	0	11942.9	0	0	9480.98
1069	541.259	2.2845	0	0	0	0	0	0	0	0	0	0	0	0	0	19778.1	7177.25	8670.82	17451	2637.14	21744.5	17999.6	18531.6	19377.4	10126.6	14114.6	15381.6	18181.1	16691.5	19543.1	22264.1	21896.2	0	21561.6	8468.25	6923.14	0	20467.1	19302.9	20729.1	11908.8	2618.44	19000	9848.89	17337.2	16993.5	16141	18244.2	22678.6
1073	549.257	2.27229	0	0	0	0	0	0	0	0	0	0	0	0	0	42642.7	25440.6	21403.5	28179	31945.1	23713.2	0	32614.3	21332.7	0	32387.5	0	0	0	23056.6	25936.2	30310.1	27089.4	0	11738.6	29845.6	0	0	0	27526.7	30893.2	29407	0	0	22269	27233.1	0	34542.2	37094.3
1078	880.856	2.23063	0	0	0	0	0	0	0	0	0	0	0	0	0	8162.17	9069.24	9380.44	8823.23	0	9303.85	9713.6	8220.77	8740.73	8657.81	8737.23	0	11935.8	8775.45	11260.2	8887.42	8341.15	8623.09	10189.9	11553.9	9730.81	11103.6	10178.2	11858	0	11520.7	0	8757.31	6613.74	8924.81	9050.33	9073.73	9375.52	10412.3
1083	472.238	2.29019	0	0	0	0	0	0	0	0	0	0	0	0	0	59507.5	52094.7	47326.9	48828.2	0	50284.9	52484.8	62316.9	0	34778.4	46498.4	10217	7211.21	44211.5	44669.6	56879.7	45884.3	0	0	52495.8	0	52849.5	49497.4	62640.5	44499.3	52385.1	63538.8	59913.4	51757.5	0	47739.7	56089.3	52649.8	65729.8
1087	122.096	1.43538	0	0	0	0	0	0	0	0	0	0	0	0	0	33298	32757.1	30482.7	32118.9	31771.3	0	0	0	33493.7	0	0	0	0	0	0	0	0	32632.5	0	0	0	0	0	0	34525	35249.6	0	36069.2	35302.4	0	34505.8	0	0	34420.6
1091	332.216	2.38151	0	0	0	0	0	0	0	0	0	0	0	0	0	39903.8	41004.2	37605.7	41838.8	38829.8	44323.9	41681.3	39761.2	42415.3	39984.7	44955.6	39217.9	41673.7	41459.3	38203.1	43285.8	39265.5	19686.7	42209.7	40670.6	43605.3	19872	44212	37515.9	40975	45258.7	38939.2	42428.2	39412.4	42837.4	40895.5	37064.2	41297.7	42757.3
1093	809.4	2.71226	0	0	0	0	0	0	0	0	0	0	0	0	0	12513	13437	14488.5	12866.6	14098.1	11577.1	15567.2	14308.5	13162.1	13546.7	13336.3	14169.8	14030.1	13773.6	11966.2	11886.1	12758.5	14942.4	13596.6	14527	13998.8	14454.8	14024.4	12645.2	15352.3	15348.3	11842.1	13711.8	11971.9	14226.4	14165.9	14865.7	12917.8	14429.8
1096	187.121	4.46859	0	0	0	0	0	0	0	0	0	0	0	0	0	21659.7	17141.7	13200.7	24722.9	15963.8	13790.3	20656.1	19017.4	15623.3	17278.3	13496.2	22689.8	25106.5	14417.1	17607.2	23802.8	18322.6	9740.85	12139.5	21855.7	12441.2	15494.4	15744.9	18372.8	14997	23459.5	21394	20477.6	22121.8	20571.4	15891	21349.8	16774.3	16322.6
1098	393.179	2.24585	0	0	0	0	0	0	0	0	0	0	0	0	0	41995.5	38464.3	39478.8	41176.2	36051.5	42381.3	37004	35872.9	43067.9	40612.2	40007.6	33277.9	40443.3	39589.7	41977.6	41685.8	42784.7	45454.2	43727.6	41178.6	36180.5	36952.4	43486.3	40457.6	39490.7	39850.5	42013.4	38495	38296.8	42830.6	45581.5	40627.4	38514.5	39139.1
1100	343.197	1.44569	0	0	0	0	0	0	0	0	0	0	0	0	0	33615	40439.3	43793.5	42432.8	37663.6	39845.2	38927.3	40511.7	43446.4	42678.7	40019	41700.3	47253.8	37029	39425.6	41866.8	39309.7	42113.2	41670.2	42282.3	43440.3	38422.2	42521.6	37348.5	39281.4	37141.1	39472.1	40702.1	39308.5	39795.5	36599	40557.8	39144.2	43974.4
1101	851.398	5.53277	0	0	0	0	0	0	0	0	0	0	0	0	0	17964.5	16579.7	17771.3	19546.1	23105.7	12723.6	16316.9	16403	25584.7	23775.2	39065.6	27412.2	23671.1	19594.1	14032.5	19883.8	22204.2	16854	28303.7	21670.1	21259.2	16781.3	20781.4	11773.8	18959.9	27704.3	15703.9	16166.6	19946.8	21163.7	13554.5	17998.9	19570.6	14062.6
1102	580.277	2.35824	0	0	0	0	0	0	0	0	0	0	0	0	0	36284.5	0	0	0	0	0	0	0	0	0	0	0	0	0	0	48770	0	0	0	0	0	0	0	0	0	0	0	0	0	2438.35	0	0	0	24415.7
1103	233.126	2.69798	0	0	0	0	0	0	0	0	0	0	0	0	0	23037.6	6353.85	19945.8	20595.5	7194.83	20296	21889	19421.2	15974.6	21010.3	22756	20894.6	22336.9	4983.23	10529.2	17570.1	19756.9	7117.13	21265.7	6777.48	5378.54	17679.7	7485.47	4922.84	18190.2	20757.9	20420.9	20399.7	7184	16947.2	7899.16	21377	6596.81	20155.8
1104	316.186	2.3309	0	0	0	0	0	0	0	0	0	0	0	0	0	27707.4	27415.2	17576.9	26647.1	29529.8	25450.6	27118.1	27625.9	18020.4	30862.5	24836.8	27434.5	0	25797.1	26087.6	0	33198.9	19498.3	28995.3	25414.2	29229.7	27171.7	30186.6	27997.2	27939.2	27548.3	31856.5	31916	26223.7	28334.5	27278.1	31017.2	30890.8	28220.3
1105	581.187	2.76212	0	0	0	0	0	0	0	0	0	0	0	0	0	10701.3	10991.8	9734.48	9277.41	10551.8	9413.13	9526.89	11412.4	10352.2	11748.8	8649.82	8325.12	10827.4	9412.57	9106.27	9220.97	9949.67	9016.88	9163.98	9566.49	10095.5	10811.5	9210.95	9803.12	8895.49	11750.6	9131.07	9436.92	11403.2	8685.59	11140.7	10074.8	9040.82	11042
1106	254.103	1.99071	0	0	0	0	0	0	0	0	0	0	0	0	0	43515.1	39008.9	45730.6	43339.7	45545.8	47914.4	46198.9	49269.2	45551	47052.5	46280.6	45529.4	51462	42185.8	50192.6	50040.4	44634.4	45517.3	45535.1	45162.2	46782.1	47771.1	47610.3	45248.2	45312.2	46897.7	41455.5	35600.5	45212.8	48057.5	45095.5	44351.1	46377.5	46060.4
1111	374.227	2.47814	0	0	0	0	0	0	0	0	0	0	0	0	0	15394.8	15878.5	13205.1	7087.25	0	0	11786.6	10455.9	0	20388.4	15931.4	8048.76	0	9934.91	18574.2	0	20218.7	22293.7	10047	2707.88	17698.4	9643.39	10321.7	22975.9	0	0	0	12292.7	11793.2	7406.31	9650.27	15584.2	16430.2	11026.5
1112	399.089	1.06036	0	0	0	0	0	0	0	0	0	0	0	0	0	19412.9	20604.3	0	22743.9	22146.4	14199.8	17316.5	23714.5	0	15438.5	0	19295.5	32407.4	13195.4	12707.6	30728.6	20295.3	0	0	25559.4	0	21024.7	16962.1	0	16034.1	36242.4	23643.4	18652.4	23683.5	20414.2	0	26642.7	20797.7	16381.6
1115	192.033	1.50912	0	0	0	0	0	0	0	0	0	0	0	0	0	26234.3	27983.5	21814.4	29206.7	28923.2	23345.6	25966.4	31563.8	19935.2	27161.4	20351.2	27109.4	33659.7	22544.5	24892.8	32664.4	29174.9	21899.3	21671	26388	22445.6	28210	26016.3	22615.2	24552.3	33623.8	29562.5	26036.8	28833.6	29792.7	23812.7	29325.5	25858.7	28335.6
1116	1615.15	5.93114	0	0	0	0	0	0	0	0	0	0	0	0	0	20601.4	20254.9	19430.2	25813.5	19758.6	20022	25263	0	19500.8	18425	19795.1	16739.2	24098.6	20694.1	0	19349.6	18269	26322.9	22124.3	19799.6	25626.1	0	20446.7	17345.6	18572.5	19325.6	20433.2	19358.7	19945.4	18244.8	18531.8	22122.7	20938.7	17338
1118	998.08	3.45174	0	0	0	0	0	0	0	0	0	0	0	0	0	10611.4	13077.1	11555.5	12637.9	10792	11704.7	13671.1	0	10520.1	12932.1	0	10891.8	12984	14347.3	13626.7	12414.6	12631.3	0	12652.9	12515	12567.9	12546.3	13722.5	11353.1	11562.9	11651.2	12247	11637.7	10845.9	12975.3	11792.2	0	13543.1	11756
1120	702.337	2.29505	0	0	0	0	0	0	0	0	0	0	0	0	0	48833.5	0	0	0	22760.7	0	0	0	41310.7	49258.3	0	0	0	0	0	0	0	0	0	0	0	0	0	0	0	45270.2	0	0	0	50315	0	0	0	0
1121	317.664	2.26564	0	0	0	0	0	0	0	0	0	0	0	0	0	16519.7	15259.2	16453.2	15861.8	17709.5	14626.2	17039.1	17615	15216.6	15386.8	16841.2	15920.7	14849.9	14514.4	16065.7	17866.5	13968.7	16222.4	15089.1	16363.5	16715.2	15377.3	15656.8	17094.9	15670.7	15783.9	16897	14632.5	15998.5	17829.4	17014.8	17472.6	17762.4	14672.5
1122	491.284	2.57556	0	0	0	0	0	0	0	0	0	0	0	0	0	6260.32	9938.41	13638.8	7572.82	12068.2	7335.65	10773.9	7508.03	15505.2	9966.74	12428.8	9361.88	10815.5	17220.9	17172.7	14560	11340.5	13602.9	8050	12015.5	13313.7	11736.5	11004.9	0	10020.3	15504.7	0	5597.4	0	8243.4	0	0	0	9205.42
1123	569.291	2.35543	0	0	0	0	0	0	0	0	0	0	0	0	0	14809.3	11056.8	0	11059.1	0	10850.3	0	8759.46	8424.05	0	14396.7	0	13660.6	0	0	0	0	17644.2	11984.3	17371.7	6068.75	11113.5	0	10776.6	12361.2	0	0	0	14199.8	14351.4	0	0	12722.1	0
1124	369.207	2.28603	0	0	0	0	0	0	0	0	0	0	0	0	0	27469.7	24391.7	21546.3	18905.7	12106	26167.9	24667.4	27829.7	21849.9	22064.7	22436.8	25116.8	27381.4	18989.7	21185.8	22780.6	26335.2	25578.5	16501.3	9564.25	9789.54	21405.2	23417.5	22940.8	23485.5	25062.5	27402.6	27511.5	22107.8	24403.7	19332.1	26826.7	24564.1	24842
1125	752.923	2.77106	0	0	0	0	0	0	0	0	0	0	0	0	0	16576.5	0	18548.8	0	18427.1	12209.4	13287.4	15899.2	17469.2	17469.6	0	13799.4	13621.6	15317.5	17638.1	19431.2	15291.6	18097.7	16482.2	17461.8	17763.5	0	14955.3	13897.8	15886.8	17255.6	17493	14346.5	17104.8	17336.4	14824.9	17133.7	0	17043.7
1127	318.201	2.4037	0	0	0	0	0	0	0	0	0	0	0	0	0	17250.4	17782.9	15175.1	18133.3	15528.6	18522.4	17590.5	17391.2	18934.7	17272.1	16888.2	14763.7	0	0	16665.8	18569	17215.3	19553.8	18237.4	18785.4	16691.9	17509.3	17315.9	14982.4	17248.7	20700.8	16208.9	18797.6	0	21161.7	16095.8	17615	16577.7	19661.2
1128	311.074	1.29057	0	0	0	0	0	0	0	0	0	0	0	0	0	26342.9	26546.3	27026.1	31913	29002.4	29896.9	29340	30857.8	22832.8	26515.8	30231.7	26325.9	28893.2	27451.3	26546.3	27801.4	29003.7	33081.1	29903.8	30952.9	30072	27995.1	31743.5	31624.4	28926.3	26828.4	21397.1	29513.7	30589.3	29112.5	29520	29582.2	30336.3	32155.6
1130	680.406	4.89676	0	0	0	0	0	0	0	0	0	0	0	0	0	23053.1	21580.1	19179.1	21256	21626.1	18386.3	20092.5	20530.6	18286	20529.1	20367.8	21174.5	20135.4	19543.9	21969.9	0	23285.8	22665.6	22446.4	22041.3	21077.2	20012.6	21417.6	21316.8	19236.6	0	21740.9	20023.3	18575.8	22214.3	19099.9	21208.7	0	18009
1132	687.594	2.76202	0	0	0	0	0	0	0	0	0	0	0	0	0	14825.1	13997.6	14475.2	14660.8	14291	14520.3	16214.4	14141.1	13080	13240.9	14337.3	14568.7	12639.2	16084.8	15026.3	16276.7	13327.1	15030.7	14484.5	13683.4	12686.1	14422.9	15287.2	15183.3	15663.2	15207.7	13481.7	17097.1	14435.1	15423	14926.9	14536.6	14549.7	15240.9
1133	417.232	2.38661	0	0	0	0	0	0	0	0	0	0	0	0	0	39114.7	38269.5	46536.8	46168.6	41289.8	42780.6	40734.7	39766.9	36614.7	39468.7	40262.4	37884.9	39606.5	33420.1	45639.3	39111.2	47508.4	40169.5	40151.8	42416.6	0	40942.2	47395.1	39167.8	40728.1	38562.6	49524.6	41357	39565	40234.1	33386.8	40442.2	47545.7	42517.9
1136	493.247	4.91099	0	0	0	0	0	0	0	0	0	0	0	0	0	45197.9	40084.4	42391.9	43560.3	40577	38988	43356.8	41251.4	40545	41092.4	45116.9	42167.2	41434.4	39522.8	42364.7	42489.3	41797.9	43246.2	42262.9	43323.8	44022.6	43179.2	43406.8	39290.5	42676.9	39392.7	43133.1	42238.5	41262.5	43953.7	36300	39874.9	42803.2	40990.5
1137	849.899	2.43397	0	0	0	0	0	0	0	0	0	0	0	0	0	21299.9	18455.2	16665.8	14887	12868.5	22461.7	23189	20122.8	14792.5	20158	21943.9	18208.5	12050.2	22038	23202.6	22572.5	20824.6	17900.1	18448.6	19387.9	20388.9	16469.4	20683.3	23624.8	20124.6	23693.2	19320.3	16088.2	16710.1	20729.8	16400.8	24185.1	20736.5	25283.8
1139	430.295	4.24186	0	0	0	0	0	0	0	0	0	0	0	0	0	11036.8	11230.1	10945.5	12360.6	11119.6	11924.2	11986.8	14232.3	11100.5	12940.4	11134.8	11919.8	12574.2	11753.1	11779.3	11349.6	14542.1	15050	13346	12103.4	13692.2	13103.6	14127.5	11494	14394.3	12815	13415.6	11910.7	10836.5	12286.5	12277.5	12214.5	14726.4	13244.2
1141	941.335	3.4681	0	0	0	0	0	0	0	0	0	0	0	0	0	23107.1	22190.6	25033.8	25390.4	27910.8	27422.7	26204.6	23413.8	23517	24853.1	25348.1	24788.9	26995.2	24085.1	24015.2	25232.7	26024.5	24660	24724.1	27170	25540.1	22261.1	27117.3	25084.4	23568.7	28397.2	28021.8	27043.2	25150.5	25017.4	21826.3	28291.3	22246	23536.4
1143	754.664	2.71333	0	0	0	0	0	0	0	0	0	0	0	0	0	14852.9	14268.1	13550.4	15461.8	0	0	0	0	0	0	0	14543.9	0	0	0	0	0	0	13806.7	0	0	0	0	0	13634.6	13846.2	0	15079.4	0	0	0	0	0	0
1144	513.287	2.8977	0	0	0	0	0	0	0	0	0	0	0	0	0	8856.98	21995.8	29756.9	28674.2	23809	21857.9	30457.7	0	30227.8	32417.1	0	9671.43	26825.8	27942.2	31351.3	32591.4	26521.2	31326.2	30971.8	28471.3	28344.8	29616.9	23461.2	25087.2	29888.1	27053.3	26563.7	25878.2	27803.9	25359.9	28654	26671.8	0	25493.8
1145	277.154	2.58573	0	0	0	0	0	0	0	0	0	0	0	0	0	7406.2	6922.81	6945.92	7025.93	7302.24	4475.89	5394.67	4856.51	5862.79	7094.02	5344	6784.77	0	8125.1	0	6841.41	0	5430.92	6731.33	5154.41	6932.24	5326.29	0	5205.85	7444.47	5927.95	5437.21	5942.14	7258.64	7372.31	7085.81	5482.38	5682.71	7484.04
1149	563.944	2.7304	0	0	0	0	0	0	0	0	0	0	0	0	0	7915.38	8134.29	0	8963.28	8939.09	7967.65	0	9779.71	7609.22	10211.1	8421.3	0	8729.16	7061.57	0	8450.83	0	0	7859.28	0	7922.95	0	8961.25	8173.85	0	0	8468.11	8548.62	0	9218.65	0	0	8022.86	8681.75
1150	335.188	2.24084	0	0	0	0	0	0	0	0	0	0	0	0	0	20537.8	25426.2	28307.6	26561.7	24780.7	27871.5	25804.9	25034.5	31733	24775.1	27662	28175.9	28806.3	21923.4	22864	24389.5	24452.9	22824.8	24850.4	26447.8	29058.4	27811.8	30396.9	25573.5	22832.1	24850.1	34603.1	27166.5	24442.7	25219.7	21762.2	25209.2	28413.1	25700.3
1152	873.754	3.10083	0	0	0	0	0	0	0	0	0	0	0	0	0	16630.1	13133.1	0	15424.6	16191.4	15273.2	15409.5	17691.7	13968.3	18187.4	15056.4	16282.7	17465.5	14235.6	15559.4	17794.8	14114.5	14212.9	14108.8	16702.6	16652.4	17122.5	18035.1	16178.6	15206.6	18114.8	14931.4	17674.3	17527.6	17673.4	15412.4	16493.2	16884.6	16175.6
1153	1000.78	3.81849	0	0	0	0	0	0	0	0	0	0	0	0	0	19108	0	0	0	0	0	0	0	0	0	0	26826.7	0	0	0	0	0	0	0	0	0	0	0	0	0	0	0	0	0	0	0	0	0	0
1154	429.261	4.49055	0	0	0	0	0	0	0	0	0	0	0	0	0	14121.6	12574.5	13644.8	13975.5	12718.4	12631.2	16609.9	15998.6	13721.9	12917.1	12931.8	14184.7	15031.7	14177.9	13958.2	15377.9	13170.7	15201.3	14239.3	12051.7	15068.8	12057.4	13751.1	13865.8	13721.4	12973.4	13260.5	13372.4	14120.1	12803.2	14860.8	13639.8	13933.6	13900.8
1157	472.303	5.09197	0	0	0	0	0	0	0	0	0	0	0	0	0	16555.2	15081.9	15506.4	16344.2	13137	15298.1	15058.3	16271	18027.8	14542.5	16538.8	17136.9	16196.6	16907.4	17073.5	16098.3	16421	18759.5	15917.9	16347.8	17881.4	17140.9	17808	15728.7	15238.3	16758.6	12367.4	15234.4	15375.1	16466.2	16869.4	14537.7	15561	15722.6
1158	251.15	1.38712	0	0	0	0	0	0	0	0	0	0	0	0	0	41937	45220.4	40392.1	41543.7	40657.4	41235.7	39039.7	41724.9	40153.8	38975.3	41953.5	41281.3	40278.6	42480.8	41755	40511.4	39773.9	41485.7	40426.9	42558.6	43348	41981.5	44103.5	43525.7	42954	41559	37629.3	38281.2	39584.5	42614.1	43014.4	41168.9	39684	42388.4
1162	402.178	0.950568	0	0	0	0	0	0	0	0	0	0	0	0	0	20395.5	24079.2	20377.8	28379.8	45490.8	39053.3	41857.5	41766.8	22885.8	24442.8	41417.1	40694.3	39187.1	21281.9	39315.2	39457.6	25758.4	27943	31716.7	35913.4	47505.2	43284.1	32856.5	45372.1	25008	28950.5	39822.3	26385.6	25388.9	24982.8	23236.8	37185.6	38031.7	34779.3
1163	221.154	5.9297	0	0	0	0	0	0	0	0	0	0	0	0	0	21941.4	17897.2	17260.4	20029.2	21359.4	19578.5	21644.3	19228.3	19967.3	18773.6	18900.1	21494.2	16403	18849.1	18720	21631.4	20087.1	19013.4	19318	17150	19392.3	21018.5	20100.3	18739	21518.7	20032.5	20208.3	18879.3	19894.2	21337.3	17884.6	19391	20660.1	22353.4
1164	260.16	1.23588	0	0	0	0	0	0	0	0	0	0	0	0	0	31702.4	32481.8	31242.4	33343.7	35476.9	32920.8	32668.3	34473.1	35615.4	34986.8	33981.6	33658.2	40174.3	30695.7	30031.1	32842	31781	35757.7	35865	36518.3	33040.7	30287	32502.3	33002.1	32434.9	35341.9	33694.7	34761.8	33476.9	30322.9	32467.8	32037.2	35852.1	33512.2
1166	375.188	0.983525	0	0	0	0	0	0	0	0	0	0	0	0	0	26835.4	28493	24281.5	39180.3	41645.4	49332.6	47156.1	41520	28909.6	30550.3	55724.8	45083.2	46453.8	29874.4	45413.8	50835.3	19216.4	37759.8	48045.2	54690.7	48724.4	49735.9	54508.5	49236	33536	49569.3	44465.3	39581.9	32595.2	32605.4	28082.4	51913.2	51579.8	44705.9
1168	399.26	2.54343	0	0	0	0	0	0	0	0	0	0	0	0	0	40684	40685.8	37817.1	40359.6	42807	39673.4	41213.4	41237.5	36698.2	40730.7	39938.5	37825.3	42093	40801.2	39551.7	43124.8	40509.9	39008.4	40461.9	42863.2	41149.4	40669	41374.2	37961.9	43900.7	46065.2	37749.7	42372.8	41635.4	42886	40879.7	42767.9	40915.5	40582.7
1171	738.549	6.95348	0	0	0	0	0	0	0	0	0	0	0	0	0	33125	0	28949.4	0	0	256996	0	0	29075.7	37728.8	29888.5	31956.2	0	61758.6	0	0	37832.3	0	32708.9	0	30081.8	0	27638.6	0	68445.6	27042	39341.1	41394.5	0	42119.4	34898.5	102079	28535.7	39798.3
1172	1000.53	3.81282	0	0	0	0	0	0	0	0	0	0	0	0	0	26398.5	27622.4	25237.6	24292.5	28004.8	28319.6	30824.3	31130.5	23791.9	32129.3	26398.1	26430.1	31373.7	24830.9	26236.5	34151.2	30866.4	26724.2	24728.5	29622.7	26889.4	23350.4	30735.7	28050.9	33589.7	28370	28698.4	33063.4	24771.3	29887.5	26102.4	26957.3	32921.1	32683.3
1173	316.211	2.41949	0	0	0	0	0	0	0	0	0	0	0	0	0	5860.8	7803.7	5303.55	7884.3	7253.96	4771.36	6608.72	0	4714.45	5258.54	0	6708.6	10897.1	0	4602.39	16490.3	9504.93	5819.33	6313.03	8903.61	5417.71	12841.3	4896.14	7229.03	4653.05	17206.3	12431.1	4348.92	6507.4	0	0	6751.65	7265.74	5747.38
1174	247.144	3.02924	0	0	0	0	0	0	0	0	0	0	0	0	0	8795.06	8666.91	0	0	0	0	0	0	0	0	10659.1	0	7934.28	0	0	10063.5	0	0	0	10948.9	0	0	0	0	0	0	0	0	0	0	0	0	9271.18	0
1175	274.176	1.84727	0	0	0	0	0	0	0	0	0	0	0	0	0	35418.4	33313.2	35383.8	35963.1	32843.2	35546.2	36470.7	34091.7	30733.4	34489.7	35035.5	35301.6	34524.3	36905.5	31231.4	35909.6	34277.6	35491.3	33280.5	34442.5	33621.8	34837.7	34513.9	34160.2	35100.8	36400	32947.4	35428.7	34647.3	36646.9	33513.4	37143.6	32859.8	36843
1176	672.341	2.82426	0	0	0	0	0	0	0	0	0	0	0	0	0	9469.68	8601.6	0	10747.4	19414.2	0	22751	0	10416.9	23716.5	21830.8	20578	0	0	18391.9	23801.3	11164.1	0	20560.5	10331.5	22372.7	0	21131.1	21591.4	0	10372.4	0	0	18503.1	0	9693.36	20437.7	0	8373.2
1177	529.294	2.40901	0	0	0	0	0	0	0	0	0	0	0	0	0	23352.5	26171.1	25501.3	24528.1	22674.6	23943.9	21223.6	24863.9	26146.5	23649.5	18416.8	24664.4	21378.2	20513.7	18798.6	26740.1	24794.8	25937.9	22950.5	19939	22580.8	25958.3	22567.8	26754.2	28628.6	26492.5	22902	25131	21792.9	25758.3	21477.2	20864.3	25009.8	25695.5
1178	963.963	2.8075	0	0	0	0	0	0	0	0	0	0	0	0	0	8363.11	0	8624.4	0	9227.7	0	0	10326.6	0	8038.39	8203.95	9692.73	10126.4	0	10362.3	0	8286.86	0	0	0	0	0	0	0	7780.78	0	8699.75	0	0	7690.8	0	0	0	0
1180	288.119	0.926845	0	0	0	0	0	0	0	0	0	0	0	0	0	4028.5	7059.49	0	14530.3	128098	116974	155486	112235	6611.22	0	157988	127275	52603.2	4509.56	178729	188809	12489.1	9415.72	118312	172874	125766	167766	194924	105644	6850.91	180699	150559	11568.1	0	7380.15	0	141327	198189	37929.8
1182	704.3	2.79729	0	0	0	0	0	0	0	0	0	0	0	0	0	12475.7	11949.7	12040.7	14780.8	11056.6	12485.2	12997.8	13577.8	13748	0	0	11491.2	14524	13299.9	12756.1	13408.5	10797.4	11951.5	12500.9	11943.2	12132.2	13356.4	12522.6	12865.4	12568.5	12568.5	0	11915.9	12930	13204	12779.6	0	11367.1	13725
1186	576.35	3.01028	0	0	0	0	0	0	0	0	0	0	0	0	0	10681.8	9708.26	10356.8	10520.2	11483	11591.5	11265	11893.1	9592.56	10680.8	11429	10937.9	10076.2	10586.1	10236.6	11483.5	11212.1	11071.8	10310.5	9264.86	10737.8	10721.4	9746.77	10736.5	9615.71	9908.06	11720.4	10500.7	10111.6	9574.92	11025.8	11274.1	11434.7	11186.9
1189	290.171	1.05357	0	0	0	0	0	0	0	0	0	0	0	0	0	57523.1	57555.8	58618.9	57245.8	4413.91	5762.67	8682.18	5774.51	54888.8	56554.7	8186.3	6318.9	58815.9	58756.9	10382.4	12436.9	59874.6	60905.4	58500.9	10398.3	6538.62	10111.1	16262.3	60659.6	58057.9	11944.3	5706.8	58513.6	58803.1	59362	56128.5	7526.45	15678.5	62043.7
1193	803.882	2.31436	0	0	0	0	0	0	0	0	0	0	0	0	0	26527.7	18933.9	0	0	0	8683.8	0	0	9235.1	0	0	0	0	0	0	0	0	12158.7	26789.1	0	0	0	0	0	0	0	0	0	0	25102.6	0	18080.4	0	28798.3
1194	343.197	1.94923	0	0	0	0	0	0	0	0	0	0	0	0	0	31517.5	29532.4	27443.7	28612	26362.4	26415.4	29182.6	23803.3	26369.3	29053.3	35456.2	29271.5	32297.3	28990	29892.6	30372.6	30560	30327.9	24370.6	31666	31669.2	31535	27855.2	30172	31947.2	31448.3	25677.4	30900.1	29784.4	29618.2	28022.1	30560.8	31956.3	31719
1195	557.326	2.42884	0	0	0	0	0	0	0	0	0	0	0	0	0	6617.69	0	0	3082.96	11302.4	0	3718.43	0	0	0	0	6045.46	7073.03	3466.32	0	9410.87	7047.26	0	7314.38	9414.24	0	8707.94	0	6288.62	0	7659.62	0	0	3529.76	0	6237.07	6644.75	0	6828.6
1196	450.245	2.36895	0	0	0	0	0	0	0	0	0	0	0	0	0	20012.9	18693.5	20440.4	19085.3	23680.1	22805	20559.8	20735	23089.5	20885	18254.9	29507.6	19784.8	19750.5	24728.4	23119.4	22145.4	17521.5	33205.9	20094	17305.1	20902.9	20914.6	18499.1	21418.7	21030.6	23524.8	21133.6	22754.2	22658.6	19866.6	17785.1	31435	26477
1197	1291.82	4.88722	0	0	0	0	0	0	0	0	0	0	0	0	0	13061.3	12299.8	15020	15174.4	11156.6	12346.2	12822.3	14155.6	4110.35	13778.5	13755.2	11855.5	14436.2	12562	0	11804.5	13792.7	15530.8	12200.4	14536.9	14680.2	11785.5	12081.3	11005.6	14164.6	15674.3	13788.6	11174	11696.8	10980.3	12313.7	13677.9	12661.8	13916.9
1198	956.461	2.41516	0	0	0	0	0	0	0	0	0	0	0	0	0	10146.5	8433.45	8835.69	28098.6	10450.3	13123.1	24708.8	24196.4	23863.8	25473.7	23154.3	22063.7	14157.7	13375.6	13421.5	25151.9	24972.2	5961.03	23109.9	14208.5	11695.3	22646.9	31050.3	10023.1	12611.3	16250.8	25305	20379.1	16564.4	10953	13813.6	10796.8	24482	24521.1
1202	194.118	5.55929	0	0	0	0	0	0	0	0	0	0	0	0	0	13352.8	6628.9	6386.92	13594.1	3423.83	10172.8	13310.4	3467.05	3272.3	3052.2	3331.8	9705.46	7318.53	3484.8	6494.27	9821.85	10914.4	10323.2	3190.83	0	10017.3	6683.65	3349.28	6767.42	0	3424.22	6570.8	3219.63	12630.4	6932.17	6383.67	3233.36	6617.01	3160.13
1203	250.038	1.62339	0	0	0	0	0	0	0	0	0	0	0	0	0	26920.9	26234.5	25286.9	32595	27607.6	27762.8	29600.3	29675.3	25498.3	29752.4	30552.8	26346.6	30303.3	29697.9	29204.8	28866.9	27709.8	29672.4	30467.3	28050.3	29544.1	29906.5	29214.1	27791.9	28220.9	31443.5	26088	26325	26993.9	27368.3	27322.6	26574.3	26942.2	30410.5
1205	358.27	2.74653	0	0	0	0	0	0	0	0	0	0	0	0	0	13478.5	13023.4	11512.9	15248.8	14770.2	12415.4	13969.3	17681.3	12331.8	12291.3	12915.7	4765.17	15825.7	6502.94	12467.7	12098.8	12241.6	12007.9	0	0	11222.6	13424.7	0	0	9959.55	14504	7499.57	15903.7	0	14820.8	0	0	8706.92	11316.4
1207	132.081	2.05795	0	0	0	0	0	0	0	0	0	0	0	0	0	28177	28171.9	28260	32152.4	27809	30059.5	30150.5	27820.2	26695.9	27556	28764.3	28663.8	30264.1	29138.8	29052.2	29494.8	27302.1	27498.3	30453	29337.4	30321.4	30088.5	26889.8	30208.6	27449.9	27837.6	27307.4	27756.5	29693.2	28922	30172.2	27305.8	29362	28980.8
1211	270.192	2.22035	0	0	0	0	0	0	0	0	0	0	0	0	0	36522.8	44614.2	37201.8	34444.3	48230.4	37272.8	35935	51318.8	40391.7	40794.4	0	52911.7	55533.9	36863.2	38728.8	34312.3	36378.7	52000.8	56250.8	32466.3	56327.2	50541.3	37521.6	37673.5	38388.8	51296.6	47736.9	34755.1	40210.1	37821.5	38070.3	54718.7	55742.4	37715.7
1213	767.582	5.93031	0	0	0	0	0	0	0	0	0	0	0	0	0	16828.6	16664.2	14739.8	17240	16336.6	15038.6	15592	15052.1	16695.4	17240.6	17049.2	17592	18910.2	15499.6	15384.2	16309	16457.6	16255.9	18932.4	16402.1	16913.3	16904.6	16126.8	17539.9	15829.3	15651.7	17031.6	18060.9	17340.9	16016.5	15869.4	17856.8	12962.5	16535.7
1214	659.985	5.58808	0	0	0	0	0	0	0	0	0	0	0	0	0	3200	6666.62	14817.2	7086.1	3239.72	9143.95	3175.24	9701.29	3645.02	3631.15	3682.35	3098.47	2862.28	3558.97	3252.11	2831.67	3298.31	6942.49	4139.82	6021.66	4054.49	6476.32	3739.95	14867	3555.9	2976.1	8903.8	3555.99	3188.77	3391.91	7054.55	6417.45	3260.92	3259.51
1216	344.184	2.36596	0	0	0	0	0	0	0	0	0	0	0	0	0	25903.5	36767.6	28527.8	26237.2	27433.4	35926.1	36069.3	30823.4	32554.3	29330.8	36572.1	29080.1	30492.9	27591	24111.7	25785.1	24023.1	41783.6	36318.7	30540.7	43320.2	28232.2	39540	33308.1	21508.1	40204.4	20444.7	44541.9	23509.4	29798.7	26945.9	26924.9	26099.2	23253.7
1217	378.2	2.3283	0	0	0	0	0	0	0	0	0	0	0	0	0	7446.79	2484.1	0	0	12521.4	7114.95	3875.38	8076.43	0	6672.57	7747.71	11121.4	9134.03	0	8734.84	12053.1	4735.53	6174.8	0	6091.7	7191.47	0	6945.77	14041	6943.18	15515.6	0	22111.7	4906.49	0	0	9898.68	11038.7	0
1218	167.082	2.40167	0	0	0	0	0	0	0	0	0	0	0	0	0	7267.51	8151.07	8216.45	7822.13	9785.58	7565.24	8064.27	8928.53	8022.9	9366.58	10259.3	8794.6	8176.27	8198.42	6017.07	8841.42	9543.05	8071.61	9805.05	10681.1	8691.06	5998.03	10565.9	5657.41	8778.58	8580	7753.42	8751.36	7786.47	8995.43	7632.34	8164.49	10461	8772.29
1219	472.275	2.44155	0	0	0	0	0	0	0	0	0	0	0	0	0	10917.7	26942.7	31598.4	25427.6	0	22828.1	26120.5	30024.4	25321.3	25527.7	21209	21218.9	26132.4	22741.6	24564.3	30063.9	25591.3	24712.8	30588.8	25520.7	26705.8	28636.4	26037	25047.9	26631.5	25411.8	26819.6	23673.4	25741.4	24658.6	24048.7	27996.6	27961.9	24821.6
1221	1079.99	2.84417	0	0	0	0	0	0	0	0	0	0	0	0	0	15872.6	0	0	0	15382	0	0	0	0	0	0	0	0	0	0	0	0	17701.7	0	0	0	0	0	0	0	0	17382.5	12147.9	0	0	0	0	0	0
1222	284.14	2.79022	0	0	0	0	0	0	0	0	0	0	0	0	0	9120.75	4645.16	5092	6960.67	8554.5	8172.29	4489.64	6950.27	7681.79	9394.84	4642.7	9890.76	5215.41	4676.99	7642.36	5766.27	6599.92	6873.58	4366.34	6549.43	5735.41	7868.26	6374.31	6311.18	5115.31	6563.73	7951.88	8173.21	8932.87	4359.86	4625.42	4737.51	6491.26	5187.74
1223	455.214	2.41296	0	0	0	0	0	0	0	0	0	0	0	0	0	8388.63	6459.89	2633.44	10969.2	7007.22	13004	9994.47	22008.2	8772.48	5187.64	19187	6569.26	0	20563.1	0	24924.8	0	19756	0	0	12598.7	0	20382.8	21289.5	25067.5	0	7116.53	0	21009.1	7710.42	8136.04	6018.59	0	0
1224	861.547	4.88562	0	0	0	0	0	0	0	0	0	0	0	0	0	23366.1	22276.7	20508.6	21305	23112	21540.6	20768.8	21612.3	20246	21445.1	21084	22037.1	22003.9	20202.4	21074.7	21694.1	20781.5	21869.5	21497.4	22848.8	19590	22062.8	23328.3	20425.1	21686.1	22068.2	20733.1	19325.8	21097.6	23108.6	20033.7	20517.2	20444.7	19516.1
1226	730.954	3.33484	0	0	0	0	0	0	0	0	0	0	0	0	0	8003.91	8277.34	11732.9	9095.67	8958.56	10061.1	10923.7	10382.8	7663.94	10550	10543.8	9687.93	8848.36	9162.22	7028.53	9550.91	9721.28	8205.26	0	7764.19	8688.77	10989.5	9610.59	10459.8	10633.8	10530.4	11087.7	9514.03	9377.03	9568.05	7916.74	8059.79	10741.5	0
1229	281.113	2.24604	0	0	0	0	0	0	0	0	0	0	0	0	0	19789.4	18587	18697.6	18634.6	33395.1	17109	18711.3	18980.8	20486.8	13783.2	17196.7	14999	17523.4	20213.6	17152.3	18223	20491.9	18816.4	16611.4	18376.5	18189.8	17448.6	18526.1	17386.7	16875.8	35980	17591.6	18298.3	17942.2	18777.5	18279.4	15771.8	16814.1	18789.7
1230	190.108	1.09595	0	0	0	0	0	0	0	0	0	0	0	0	0	16686.5	16833	17558	15495.6	2672.6	18047.1	3714.54	16454.1	17111.5	17155.5	17642.3	13552.1	15952.6	18660.1	3617.25	4970.6	16974.4	15664.3	17061.9	3678.82	20806	3508.12	3541.56	16835.9	17636.2	4627.03	18074.9	18634.2	17774.5	14916.4	17810.4	16232.7	9605.09	13364
1233	569.975	2.72793	0	0	0	0	0	0	0	0	0	0	0	0	0	10484.5	9986.32	0	0	12722.8	9428.21	11750.5	12049	12847.3	11311.1	11300.7	10451.2	11645.9	0	11046.7	11580.6	11827.8	11135	11666.2	0	11864.9	12044.6	12008.8	9606.53	0	11621.5	8133.76	11510.2	12624.5	11176.1	10742.6	10503.8	13652.7	10974
1234	560.263	3.97008	0	0	0	0	0	0	0	0	0	0	0	0	0	12463.5	11000.5	11154.2	12666.3	9608.53	7554.69	9866.17	0	0	9890.74	11227.5	11974.9	12109.3	10772.9	11187.8	11385.1	10288.1	15187.3	12779.8	5493.63	11449.5	10000.7	9485.15	11936.4	9834.95	11028	11935.4	9305.08	11058.8	11311.5	10081.2	10119.2	11348.2	9604.02
1236	400.219	1.40123	0	0	0	0	0	0	0	0	0	0	0	0	0	50183.2	51321	51715.1	50885.9	52059.9	53258.5	50023.4	52706.6	52519.7	50056.9	53112	55334.4	49268.5	50166.7	52429.4	58008.3	52636.3	51468.9	54214.4	51033.2	52446.9	52832.6	53024.1	52655.2	51405	54104.4	51151.1	52164.1	50559.6	50576.5	53524.2	52147.5	48779.1	51160.9
1238	346.197	1.38087	0	0	0	0	0	0	0	0	0	0	0	0	0	28793.7	31452.6	28297.3	30005.1	29344.6	30065.9	29684.5	30001.3	29274.2	28495.1	29201.8	27937.6	29829.6	27059.9	27549.6	29042.6	29460.9	29177.8	31703.6	33671.2	32544.5	0	32726.4	29874	29696.1	28913.4	30180.3	28204.5	28891.3	27617.1	29799.6	29953.2	32232	30092.6
1240	316.129	2.69385	0	0	0	0	0	0	0	0	0	0	0	0	0	5905.66	7644.75	7637.72	8501.64	8084.32	5708.63	8359.8	9037.81	8004.7	7105.01	8299.1	7243.82	5307.88	7567.1	7995.59	7878.52	7214.86	6028.97	5143.94	8328.06	7667.51	5997.63	7809.03	6297.87	8793.58	8527.78	6007.99	7855.44	6306.11	8257.56	7720.9	9188.93	8004.18	8332.22
1244	554.117	3.01874	0	0	0	0	0	0	0	0	0	0	0	0	0	93861	111397	103601	83332.5	90924.7	53746.1	96694.2	87334.3	113407	106982	96219.2	102993	99983.9	84494	89659.2	103769	94548.6	78014.4	94622.7	105202	101304	86294.5	101872	0	110324	94746.5	158717	87632.8	100265	102517	68149.8	89472.9	96225.6	85219.8
1245	373.243	2.45031	0	0	0	0	0	0	0	0	0	0	0	0	0	16512.8	17981	17674.2	19794	14327.2	0	0	18183	0	17831.7	18370.4	0	0	17308.5	17781.2	0	17674	18266.4	18537.2	18105.2	18194.9	18139.9	17781.2	14708.6	18869.9	20425.2	14776.6	20141.2	17669.9	20496.1	18789.8	19314.7	19662	20639.2
1246	221.092	1.24507	0	0	0	0	0	0	0	0	0	0	0	0	0	33616.9	31196.7	32682.9	31953.1	34729.5	32569.7	35136.9	32837.5	29316.1	33535.2	33303.2	32577.5	36434.4	29466.5	33128.8	33121.2	29601.9	33426.4	33693.4	37520.8	31891.2	30791.5	31565	35579.8	33345	32447.3	33558.7	32323	34078.3	34281.4	31907.5	33152.3	35290.2	35299.2
1247	1187.57	2.48247	0	0	0	0	0	0	0	0	0	0	0	0	0	9848.35	7828.63	10193.8	8800.48	6992.06	7145.49	9739.37	9597.17	8830.38	9158.12	9527.33	7905.97	10956.2	9618.95	9296.23	9444.32	8703.96	8615.12	9636.16	7539.9	9472.85	7113.6	7628.71	8335.74	8776.76	8070.67	7740.46	7538.94	7738.01	8408.31	8842.02	7565.62	9483.16	9214.46
1248	716.567	6.95122	0	0	0	0	0	0	0	0	0	0	0	0	0	23323.7	0	0	0	0	178499	0	0	0	25856.1	0	23419.6	0	40511	0	0	26641.2	0	0	0	0	0	0	0	44864.2	0	25209.5	27937.8	0	30028.5	0	67475.9	0	28411.5
1250	826.119	2.05872	0	0	0	0	0	0	0	0	0	0	0	0	0	32021	29773.6	39884.6	30259.7	30421.1	35339.9	32299	31320	36797.6	34079.1	41502.1	32311.4	27170.7	34626.6	35181.6	27709.4	30296.6	41278.5	41474.3	31008.1	45545.8	28697	36357.8	39010.7	36485.6	27193.9	29107.8	34801.8	28875.9	34433.8	36287.6	28901.3	34434	35186.6
1253	360.212	1.64282	0	0	0	0	0	0	0	0	0	0	0	0	0	28534.4	26934.8	24819.4	29377.6	29619.8	30358.9	33626.1	31724.9	29420.8	26865.6	28034.3	29871.7	33477.5	28343.1	26696.6	29984.1	27267.2	29094.4	31255.7	28128	30719.8	28086.4	29880.9	28306.6	32126.4	30166.8	27281.9	32335.9	27906.4	34880	28174	28479.4	28311.6	29067
1255	228.135	1.26907	0	0	0	0	0	0	0	0	0	0	0	0	0	27117.2	24430.2	25017.7	26754	24177.2	24732.6	26568	26022.1	27374.2	28907.5	23866.2	24254.2	25764.8	24416.8	25769.3	29946.6	25667	24099.8	24488.4	28378.2	27220.5	26134.1	25400.4	27197.1	27192.6	27538.1	25752.9	24361	28393	26581.5	26113.7	27443	27035.5	25060.5
1257	610.283	1.21872	0	0	0	0	0	0	0	0	0	0	0	0	0	36873.2	37491.2	36600.6	37551.8	41577.7	42353.5	42686.2	40209.9	38866.4	36540.5	41952.3	41834.7	41515.9	37561.5	41198.7	42573.3	36992.6	39845.6	41830.8	40561.3	44813.1	40230.7	43916.8	42319	36904.8	42452.2	37981	37470.3	6363.79	38107.6	35030.2	41911.1	42932	38355.1
1265	1083.81	3.5317	0	0	0	0	0	0	0	0	0	0	0	0	0	23731.5	23712.6	27039.1	22786.4	23080.1	25848.2	23176.3	25196.9	25189.3	21876.2	26937.1	21196.7	27626.5	26921.8	25195.8	26284.4	22708.8	21162.1	23796.3	26895.3	28532.4	22557.2	23496	21927.7	23180	24997.8	24239	23382.2	24097.6	26527.1	20383	24819.5	23077.2	21513.9
1268	399.235	2.00701	0	0	0	0	0	0	0	0	0	0	0	0	0	34488.2	33303	34012.5	36428.1	33355.3	34954.8	34827.4	36414.3	33093	34044.5	36785.1	35873.8	36370.4	34681.9	34273	36587.2	36187	34246.5	33315.1	36194.6	38048.8	32627.4	34119.3	38411.1	31220.5	33708.7	34168.4	35170.1	36688.3	32672.1	33232.3	36231.2	36298.8	35897
1269	299.1	2.63088	0	0	0	0	0	0	0	0	0	0	0	0	0	5838.74	6321.94	5692.86	7213.05	5271.11	7431.16	6925.19	7266.2	5366.39	4531.73	6384.29	6469.73	7307.54	9229.65	6759.79	5639.44	6499.06	7721.54	7823.65	6648.92	6577.56	4921.18	6342.51	6786.34	7452.55	8284.12	6368.29	6677.54	4692.29	6128.29	4716.91	7061.16	6768.19	6487.13
1272	630.275	1.05945	0	0	0	0	0	0	0	0	0	0	0	0	0	19575.3	19009.8	17270.3	26229.2	23514	22128	24565	5931.63	21698.8	20520.2	26084.4	23232.3	13257.7	21303.3	27660.7	28426.8	17745.9	22262.3	25360.7	23247.9	18412.7	23858.6	23194.3	20423.1	21821.2	24814.6	20719.1	20499.5	19742.1	18871	2908.06	26273.6	19951.8	18164.5
1274	550.793	2.89497	0	0	0	0	0	0	0	0	0	0	0	0	0	11384	11197.2	13634.8	10540.2	10377.2	0	11643.4	11096.9	12405.1	12065.1	0	9894.91	11575.3	10648.2	15274.4	13868.6	12391.3	14213.1	11802.9	10248.3	10659.5	12232.8	8718.94	0	11996.9	13578.3	11116.6	0	12087.3	0	10444.7	11107.7	0	12547.8
1275	185.042	1.56046	0	0	0	0	0	0	0	0	0	0	0	0	0	20391.8	24003.8	0	22501	20327.1	0	19883.4	20577	16709.8	17986.4	16596.8	22464.6	23509.2	0	16203.1	23113.6	19973.5	0	17622.8	25664.4	19363	20952.4	18121.3	19111.7	21150.8	27334.9	18685.1	21683.9	21147.9	26994.6	17995.4	19550.5	19915.5	20794.3
1276	511.251	1.24811	0	0	0	0	0	0	0	0	0	0	0	0	0	4297.26	25707.8	24347.3	33020.7	31606.2	30802	34264.5	33539.7	27877.2	24080.4	34454.6	31268.8	31201.7	29775.5	32094	36086.3	29103	31726.9	29526	34416.8	33033.1	35322.9	30535.1	33241	29194	30270.1	31084.9	29739.2	28554.5	29758	29629.9	32983.6	27183.7	29617.8
1284	687.295	0.988819	0	0	0	0	0	0	0	0	0	0	0	0	0	12646.5	12759.2	7064.54	15365.1	22322.2	21521.4	21847.7	23784.8	14341.2	11606.6	22110.8	21610.9	23111.7	11951.6	25456.1	24466.1	15500.7	15543	19736.1	21529.3	22488	21955.1	22480.9	25199.8	12387.7	22469	21273.2	18815.7	11657.9	13939.5	10405.3	25271.3	23116	18499.2
1289	344.183	1.32081	0	0	0	0	0	0	0	0	0	0	0	0	0	33112.7	35882.2	35242.2	39103.6	38318.7	37151	40838.1	38311.5	34833.3	31020.6	37395.9	37012.1	39923.1	34846.1	0	36712	36358.7	40184.4	42293.9	37501.3	34063.9	42198.6	39153	39248	39536	40694.7	33262.6	42399.5	36242.5	40158.5	36068.3	35744.2	0	41309.6
1291	552.288	2.52583	0	0	0	0	0	0	0	0	0	0	0	0	0	8870.66	0	4692.46	0	5001.6	0	0	9534.76	7038.49	5222.2	7329.13	0	9321.03	7554.29	9044.27	6983.56	0	0	0	11609.9	8097.43	0	0	4977.44	7898.46	12789.7	0	12693.4	7321.07	7379.06	8137.49	5429.27	9367.55	7418.77
1293	318.167	1.17533	0	0	0	0	0	0	0	0	0	0	0	0	0	71631.2	73505.3	71829.8	79804.5	94105	26230.9	95668.7	23787.5	76739.3	71231.4	26909.4	23956.4	89161.1	24644	92128.8	97855.8	73310.8	78913.7	94041.9	97977.6	61773.4	27692	98476.7	88831.7	75207.7	101272	88122.3	76719.3	74995.6	77430.5	25843.9	93114.6	95659.2	81104.4
1294	251.1	2.18017	0	0	0	0	0	0	0	0	0	0	0	0	0	34583.2	24520.2	26224.1	37908.3	30100.2	35670.6	32172.4	30414.8	24853.4	34005.3	35024.5	29098.9	35007.7	26018	23019.3	32526	25577.1	37636.2	36181.9	23569.9	32232.6	30473	34516.6	26345.4	34959.3	30851.1	0	30944.1	37759.4	35397.7	28957.4	32022.7	31803.7	34769.4
1295	349.016	1.38204	0	0	0	0	0	0	0	0	0	0	0	0	0	25440.5	26298.7	22216.2	26390.3	24356.6	27049.2	25827.2	25166	24571.7	25608.9	25542	23240.7	27433.7	23703.6	25544.7	28086.4	24635	21916.6	26421.9	25978.5	26187	26133.4	23383.1	24541.1	23874.4	24226.3	24368.7	22643.9	26713.1	25505.6	24816.6	27574.1	25863.3	26289
1296	499.264	4.88366	0	0	0	0	0	0	0	0	0	0	0	0	0	32152.4	31529.7	32843.8	36528.1	29872.4	29091.3	33449.5	33628.4	28097.4	31772.8	31508.8	27662.1	32315.5	29991.6	31455.5	28961	29513.5	33361.1	31235.2	29777	30048.1	30488.2	31292.2	29998.2	32049	30648.9	31793.8	30603.9	32491.8	30640.3	30789.8	31714.9	32673.7	30041.9
1297	303.138	2.58251	0	0	0	0	0	0	0	0	0	0	0	0	0	8466.56	11809.2	12645.6	9225.11	13445.9	11423.2	5403.98	13712.7	11300.9	7248.39	7951.56	4638.86	13733.2	7307.9	13229.9	7448.65	12423.2	11586.2	14679.7	2421.53	2253.07	13877.2	8811.95	13773.6	8885.81	4418.87	0	6917.54	8166.37	9217.56	7568.13	7137.5	0	12862.4
1298	983.753	3.45861	0	0	0	0	0	0	0	0	0	0	0	0	0	13538.7	12655.3	15772.1	14145.7	12333.6	12748.1	12115.6	15440.1	14804.4	13447.6	11666.7	13504.5	14154.5	14503	14136.2	15505.9	12928.8	0	13281.8	13749.4	14606.2	13098	12404.1	0	13459.4	11643.5	16937.9	12516.9	11888.2	13248.9	10713.3	13662.8	13452.9	13429.5
1301	270.109	1.00333	0	0	0	0	0	0	0	0	0	0	0	0	0	16765	0	13012.1	0	0	0	0	0	0	13713.5	0	0	0	0	0	0	0	0	0	0	0	0	0	0	18405.1	0	0	0	0	0	15676	0	0	0
1302	292.129	2.35467	0	0	0	0	0	0	0	0	0	0	0	0	0	7191.59	8269.39	6852.69	9335.4	7043.51	8900.98	7285.55	7212.94	7255.7	5023.01	7472.1	7913.02	7351.98	8393.29	7286.18	8072.62	7239.54	7625.39	6697.83	9275.77	7259.28	6936.39	9145.47	8769.59	8809.73	8445.82	8199.56	7330.18	7006.71	7517.91	7272.06	8454.66	8468.4	6909.52
1305	722.342	2.37668	0	0	0	0	0	0	0	0	0	0	0	0	0	44985.8	23110.4	0	42091.6	0	0	27619.8	0	0	0	14424.3	19789.5	0	35433.3	45558.3	0	0	35960.2	42264.8	17692.1	36870.1	0	0	11364.9	0	0	27780.9	0	33202	35566.9	34380.3	33516.2	27696.2	0
1306	283.107	2.50361	0	0	0	0	0	0	0	0	0	0	0	0	0	10824.6	10525.2	11847.7	13139.9	11279.8	12819.7	13486.1	13912.2	10612.9	12149.6	13776.4	13734.7	13685.3	11225.2	12064.8	13344.1	11288.9	13601.5	14246.2	12506	13190.2	12507.6	14900.2	13274.6	13050.5	14167.7	7899.56	12783.8	10950.1	12564.2	11626.4	11925.3	13404.2	11967.6
1307	1083.61	3.53003	0	0	0	0	0	0	0	0	0	0	0	0	0	16961.8	18044.4	19263.5	20873.9	18487.3	19544.5	22275.9	20790.6	18229.9	20592.7	18653.3	20012.3	22936	21906.3	21673.4	21634.8	19941.4	18037.4	19939.9	20805.7	21605.4	17680.3	22684.4	17623.6	19153.4	22843.9	23384.1	17870.1	19425.7	22132.3	18744.3	18013.7	21117.9	18657.7
1308	572.27	2.41021	0	0	0	0	0	0	0	0	0	0	0	0	0	3052.94	0	0	0	0	0	0	0	0	0	0	0	0	0	0	0	0	0	0	0	0	0	0	0	0	0	0	0	0	0	0	0	0	0
1309	571.304	2.42968	0	0	0	0	0	0	0	0	0	0	0	0	0	3092.72	5210.79	18148.7	8740.09	3075.13	2466.89	8775.49	8910.23	11470.6	10222.3	6019.33	11824.4	2669.56	34109.8	8122.8	13128.4	10984.8	15753.9	2839.45	29525.1	7678.17	11979.7	30133.9	5561.76	45925.4	5808.87	14939.4	2364.83	8150.3	8059.63	8948.15	8487.26	18560.3	7638.8
1314	288.193	1.24235	0	0	0	0	0	0	0	0	0	0	0	0	0	49064	39680.3	40253.3	52741.7	36198	48996.8	41611.7	46864.9	50705	52756.7	55293.8	49208.6	42152.1	55735.4	42871	48109.9	50320.7	43614.8	48800.4	43045.4	54753.6	53262.6	48600.8	44347.9	62202.4	54974.3	44701.8	37452.4	43911.9	49080.5	43986.8	61691.5	49562.8	49117
1316	648.308	2.34487	0	0	0	0	0	0	0	0	0	0	0	0	0	2985.41	0	0	0	9136.16	14395.1	0	0	2575.16	2988.38	2517.24	0	2283.29	5010.33	0	0	10677	0	0	0	0	5809.76	0	0	0	6115.24	0	2312.46	3161.97	2787.64	0	0	0	2746.99
1318	204.123	1.12554	0	0	0	0	0	0	0	0	0	0	0	0	0	13318.6	11387.4	0	13735.2	9822.76	9825.93	12175.2	14536.1	0	14908.8	0	15633.5	14770.4	11751.8	0	12429.8	14396.9	0	0	15489.1	11708.5	13534.2	12439.8	0	9548.98	17951.6	10990.3	13904.4	11597.8	14485.8	0	13799.3	12997.2	0
1320	823.92	2.59168	0	0	0	0	0	0	0	0	0	0	0	0	0	7736.59	0	8564.77	8024.01	7015.24	7185.96	8233.42	7362.21	7423.45	7472.06	9268.16	8456.67	10462.6	7358.77	7374.7	10263.9	6307.91	10371.2	9258.09	10376.2	8549.69	7079.96	8479.4	0	0	8652.87	7184.79	8968.29	8031.18	7844.94	8192.74	9365.1	8740.68	0
1324	292.165	0.936695	0	0	0	0	0	0	0	0	0	0	0	0	0	12506.6	14746	10771.4	17729.6	44759.3	39687.6	51034.6	40014	14645.1	13394.2	51270.8	43412.9	25431.1	13771.4	55444.5	56624.5	15526.9	16959	34907.9	56594.8	42226.9	53801.5	60220.8	37954	14373.9	54983.7	51009.2	16969	13996.4	14421.9	13796	47794.5	60868.2	24072.9
1331	983.954	3.45888	0	0	0	0	0	0	0	0	0	0	0	0	0	14209.7	14856.1	12527.6	12865.2	14829	14384.2	13893.5	15392.9	16301	16076.3	13540.5	14964.7	16129.5	13577.4	16183.2	15330.9	14421.4	14517.6	15519.5	16713.2	18098.3	13598.3	14563.2	15231.3	11534.3	14894.4	19420.3	16506.1	13170.3	14886.4	11861.6	14785	15411.8	13862.2
1332	234.138	5.92673	0	0	0	0	0	0	0	0	0	0	0	0	0	26053.3	21926.8	24343.8	22182.6	25424.7	22998.1	22969.8	0	23148.1	23744.8	22680.9	22691.9	22413.1	23637.8	23543.8	22674.8	21343.9	20937.9	23511.4	22598.6	22811.7	21802.6	24383.1	20124.3	0	23234.8	21457.9	24558.4	24531.6	21890.2	21674.9	22374.2	20655.3	24222.8
1334	987.984	2.88559	0	0	0	0	0	0	0	0	0	0	0	0	0	9404.39	0	10486.9	8752.41	10347.6	0	11111.8	0	0	11327	0	9051.97	0	10875.4	11303	10574.8	0	12219.8	12296.7	11202.3	11577.9	0	0	7528.04	9271.79	10162.8	12504.2	0	0	10956.3	0	13892.6	0	10694.5
1336	512.273	2.32186	0	0	0	0	0	0	0	0	0	0	0	0	0	10475.2	6181.85	6067.51	5570.63	8462.93	0	10098.4	8525.02	0	5917.38	8179.4	11292.2	8814.74	8288.06	10507.8	11800.4	11656.9	5930.05	6302.97	9041.75	11734.2	7380.5	8709.59	12524.8	0	8509.06	8791.19	11933.4	8859.82	8939.95	6185.5	9023.15	9288.38	9145.74
1338	318.202	1.15115	0	0	0	0	0	0	0	0	0	0	0	0	0	21549.3	19662.6	21602.6	22304.8	22168.2	20459.6	21135.2	21494.1	20681.2	20057.8	19633	21237.7	22775.6	19009.3	20050.9	20377.2	21270.6	22279.8	21577.2	23052.8	22632.1	21668.9	22065.9	22031.3	22075.9	21490.8	20547.9	23610.5	21023.7	22762.3	22932.7	20586.6	20730.8	23337.1
1340	261.09	2.2742	0	0	0	0	0	0	0	0	0	0	0	0	0	13130.6	0	13040.3	11184.8	10750.5	10487.2	11831.7	9157.16	13007.6	11641.9	11045	10241.4	11876	12503.1	10621.5	12310.9	12638.7	12327.7	10795	10953.8	10915	11098.8	13640.8	11426.9	11848	11346.7	9741.37	12213.6	9319.56	12418.7	11048.4	10812.4	12371.4	12617.9
1341	416.707	2.59265	0	0	0	0	0	0	0	0	0	0	0	0	0	7393.99	9919.11	8349.72	6841.13	0	9076.42	7938.74	8688.35	7732.06	9616.72	9464.16	0	10341.1	9749.57	8196.83	9841.26	8701.56	10751.9	9651.02	7537.67	9535.27	8728.29	8151.21	8739.17	9995.56	9872.84	8726.96	9707.64	8679.19	9632.09	6996.56	8269.24	9489.74	10383
1348	289.031	1.52746	0	0	0	0	0	0	0	0	0	0	0	0	0	28815.4	28873.1	31348.7	31080.3	25835.2	32977	33175.4	26771.3	31748.8	31709.2	33771.4	29353.2	34251.9	32211.8	32787.5	31025.8	0	33271.9	32734.1	30385.5	36718.3	30363.9	30197.2	35154.6	31189.5	31586.3	31357.3	27050.8	32800.8	28949.1	34316.5	35307.4	32614.1	33852.3
1349	416.456	2.59286	0	0	0	0	0	0	0	0	0	0	0	0	0	8344.29	7468.02	8390.22	8730.55	9598.73	9547.2	7540.05	8087.44	8659.5	8923.24	10490.5	8964.2	9130.97	8195.96	9423.02	9040.56	9282.03	7669.71	8597.87	6731.8	8308.37	7598.01	7936.92	6914.95	9986.47	9868.41	8240.63	7326.29	7611.18	0	9759.26	5992.35	11207.3	9534.57
1351	384.115	1.84673	0	0	0	0	0	0	0	0	0	0	0	0	0	29215.8	26373.9	25616.7	27685	28110.5	29735.4	28474.9	28277.9	25378	30508.6	25127.2	27470.3	29026.2	27261.1	27632.7	26670.7	28208.6	26073	28048.2	28014.9	27709.3	29179.7	26975.4	26925.5	24365.6	28155	26731	26962.1	26165.5	28164.4	27106.7	26786.4	28063.8	26452.1
1352	540.307	2.65492	0	0	0	0	0	0	0	0	0	0	0	0	0	14542	0	10589.2	15965.7	14949.7	11025.1	14347.4	0	12805.5	0	0	0	11860	0	14737.1	14389.4	13169.6	14902.6	14989	14384.5	0	0	0	12449.7	16154.6	13499.2	13645.8	14190.3	14606.2	14288.6	0	14527.6	0	14308.7
1353	418.723	1.61799	0	0	0	0	0	0	0	0	0	0	0	0	0	21413.4	0	0	0	21339.7	23099.2	26432	0	22807.7	23265.8	26948.8	21426.6	25405.2	24376.2	23379.8	27583.7	0	0	25766	26294.4	24804.6	24067.4	26286.8	23519.4	20064	23587.4	20448.6	0	0	23678.1	23789.3	25409.9	24016.4	24663.3
1354	321.149	1.22425	0	0	0	0	0	0	0	0	0	0	0	0	0	24752.2	22834.7	17008.1	0	26191.6	25335.8	23947.4	25023.5	20243.6	19004.6	24418.4	21365.5	24890.8	19785.4	26524.2	26901.8	22619.5	23073.3	26958.8	23381.7	24922.2	23743.6	24389	25041.4	22588.2	26064	20577.4	23579.4	20829.5	25196.3	21788.4	27141.1	23768.7	24302.7
1359	481.259	2.54566	0	0	0	0	0	0	0	0	0	0	0	0	0	6421.85	14069.9	12910.2	8906.92	0	14819.2	6234.62	6861.01	6879.65	10201.4	6864.09	7823.28	5518.23	6628.71	11878.4	14790.6	6394.25	4887.57	6353.88	7363.16	6566.59	26452.1	15347.3	15273.1	5200.16	13523.5	0	16440.6	7329.9	8087.93	8389.52	4964.79	6617.22	3033.87
1360	963.539	3.58543	0	0	0	0	0	0	0	0	0	0	0	0	0	13377.3	14428.7	14583.4	14461.2	11929.5	16993.8	12324.7	16796.6	17163.3	15169.8	16084.6	14701.4	16199.3	13953.7	12492.3	14865.2	14166.4	13996.9	18629.3	15871.3	15015.2	15690.2	13350.7	13315.6	14134.9	15439	16080.5	13116	14086.5	15335	12583.8	16180.3	17557.3	14301
1361	273.217	3.02412	0	0	0	0	0	0	0	0	0	0	0	0	0	11745.7	12296.2	13273.6	12683.5	12898.1	13723	13316.5	12873.3	13473.5	13201.3	13855.7	10986.4	12514.6	12115	14004.6	14287	12524.6	12625.7	11978.2	14554.3	12893.6	12641.4	10563.6	13738.1	13182.7	13619.3	14514.4	13156.2	13782.1	12503	12474	11369.2	12760.1	13186.6
1362	267.111	2.74036	0	0	0	0	0	0	0	0	0	0	0	0	0	6847.43	5695.61	4768.81	5682.23	5090.43	8145.27	7559.92	6401.75	4344.67	6656.07	0	0	4188.81	5794.45	4362.89	4882.55	0	6793.8	4554.81	0	0	0	0	5072.64	4568.08	0	4161.4	6210.41	0	5992.14	0	0	6044.96	5427.85
1364	330.2	2.29088	0	0	0	0	0	0	0	0	0	0	0	0	0	42099	42008.3	43272.2	39712.8	42251.2	43869.3	17644.6	42910.9	38838.1	42194.7	43882.9	38918.1	38712.8	42276.8	41261.8	43838.8	43556.1	44917.4	39797	41561.3	43597.7	40569.3	46841.3	41667.1	42721.8	41634.5	38415.1	47007.2	18325.3	44755.1	42986	42457.6	44701.9	45548.6
1365	851.409	2.84158	0	0	0	0	0	0	0	0	0	0	0	0	0	10541.8	9019.78	0	3845.84	7621.65	0	0	0	0	7784.11	0	7860.67	8808.6	0	0	0	2469.88	5797.39	7383.26	8053.12	8614.73	0	11203	0	0	12826.5	0	0	0	0	0	6362.98	6419.85	0
1366	331.518	1.1873	0	0	0	0	0	0	0	0	0	0	0	0	0	12094.7	13262.2	14944.3	13697	0	0	0	15110.8	17009.2	15109.3	0	14336.4	15114.7	0	0	0	0	13854.6	0	0	0	15077.6	0	14857.2	12384.3	0	20492.4	13708.8	0	11363.1	13132.7	0	13531.2	12602
1367	573.253	0.988606	0	0	0	0	0	0	0	0	0	0	0	0	0	11353	12761.3	7561.39	14639.1	22825.7	24081.2	24346.2	21051.3	12560.2	10001.1	22550.3	20191.2	21553.5	11516.3	21552.2	22467.1	14648.7	13315.6	23455.1	21840.2	22455.8	21032	21349.6	21280.9	10826.8	23207	20035.6	16671	11613.8	12933.9	8474.2	25437	22314.5	20136.5
1370	348.177	1.00994	0	0	0	0	0	0	0	0	0	0	0	0	0	52674.9	50988.3	50958.5	57331.4	70426.3	71525.8	76801.1	69259.7	53808.6	52083.7	73556.2	70767.5	67388.1	51853.8	73726.2	75772.3	56423.7	56043	67722.8	76622.7	72242.6	71744.1	77040.8	69729.4	55615.7	75962.2	70065.5	59786.3	53250	53471.4	49701	72908	79076.4	62681.1
1371	857.9	2.41765	0	0	0	0	0	0	0	0	0	0	0	0	0	15002	0	9662.46	21348.5	20068.9	18250.4	20501.4	0	18285.4	16635.9	0	15531.1	15724.3	10260.7	20287.4	18095.8	17513.4	18552.1	12474.9	12606.5	9431.65	9993.33	0	19218.3	19588	20050	17440.2	19152.4	20449.8	13368.5	9812.27	20283.1	19675	10522.1
1373	261.145	0.926685	0	0	0	0	0	0	0	0	0	0	0	0	0	15301.1	18706.3	0	24639.8	134670	120710	180440	113263	17640.5	0	178137	130879	55294.3	0	208242	254645	23738	20401.9	110614	204702	133958	201597	271892	100397	0	222997	181057	24106	0	20871.1	0	147351	274202	41350.9
1375	817.44	2.72911	0	0	0	0	0	0	0	0	0	0	0	0	0	12771.9	11693.4	0	10203.4	9098.56	11777	10527.1	11223.4	10757.1	11598.1	0	12537.5	10271	12748.4	0	12469.4	8632.73	11735.1	13630.6	11747.9	0	10251.9	10666.8	12484.5	9613.91	10168.9	9945.8	12995.3	10955.1	9357.85	12389	0	9109.69	12440.7
1376	1243.37	2.85725	0	0	0	0	0	0	0	0	0	0	0	0	0	4468.14	0	4559.53	4796.34	4532.86	5808.37	4526.33	4915.73	4710.73	4479.17	5045.3	4111.78	5122.22	4939.12	0	4358.39	4478.39	5586.1	5387.98	4906.95	5062.15	0	4410.67	4942.74	4621.38	4256.19	4449.01	0	4623.61	0	4946.15	4760.37	4959.17	0
1379	443.224	1.06429	0	0	0	0	0	0	0	0	0	0	0	0	0	16998.1	0	16600.1	16198.6	18523.4	19613.1	21127.3	16869	18779.8	17523.8	21585.6	17949.7	19236.7	16746.9	20514.2	21704.2	15995.8	17337.6	18394.9	19514.6	19851.9	21877.5	20370.9	19319.8	16509.3	19714.6	20155.6	17590.1	17399.9	16923.4	17129.2	18927.5	18611	18763
1380	850.445	2.77041	0	0	0	0	0	0	0	0	0	0	0	0	0	12507.3	0	13200.1	11656.6	0	11126.6	0	0	0	0	0	0	0	0	13302.9	0	0	0	0	0	0	0	13051.1	0	13864.4	0	0	0	0	12186.6	12317.5	0	0	0
1381	512.58	2.21716	0	0	0	0	0	0	0	0	0	0	0	0	0	16251.8	0	0	0	12273.8	0	0	11140.1	0	0	0	12407.5	10078.7	0	0	0	11289.5	0	0	11724.1	15742.6	0	0	10122.5	9792.77	12298	12350.6	0	0	0	0	0	0	9229.51
1384	118.065	2.05854	0	0	0	0	0	0	0	0	0	0	0	0	0	27133	31032.7	32731.9	30012.2	31222.7	30461.3	31113.6	29559.2	30037.2	30523.5	34287.9	27686.3	30718.5	32725.4	34215.1	29890.4	30903.8	31208.7	31230	28889.1	32036.7	28807.6	29268	30730.2	27379.4	28085.6	30875.4	30450	31048.7	27756	30152.5	29717.9	32479	31734.9
1387	303.192	2.56596	0	0	0	0	0	0	0	0	0	0	0	0	0	6861.56	0	8190.3	6633.44	7800.35	6639.66	6937.75	6701.25	0	6717	7003.29	7423.64	0	0	6973.27	7334.61	0	6715.27	7032.36	6829.69	8651.58	0	7054.76	0	0	7544.39	0	8251.74	7318.74	8526.37	7113.06	8622.34	8336.9	7029.21
1390	423.257	2.35387	0	0	0	0	0	0	0	0	0	0	0	0	0	8286.03	5579.66	4607.51	11073.1	5569.49	9244.24	0	6847.63	7061.87	6880.86	2590.33	7694.12	6893.95	8418.56	8772.69	7353.55	7032.9	0	9790.27	7094.12	9684.24	7916.62	9813.8	6298.68	7180.39	9467.79	7712.89	10692	9682.38	7288.56	6770.09	7711.51	7536.57	5437.06
1391	486.477	2.81181	0	0	0	0	0	0	0	0	0	0	0	0	0	6871.69	0	6031.71	0	6591.11	6817.82	0	7061.37	6844.93	7154.12	0	7552.09	7156.89	0	6345.85	5375.77	6640.06	7031.06	6315.16	4863.6	6734.43	6705.61	6663.42	8930.19	6451.62	7460.27	0	7233.32	7182.35	6431.13	0	4815.97	0	0
1392	685.429	3.31961	0	0	0	0	0	0	0	0	0	0	0	0	0	8022.3	8931.21	7482.62	0	0	7594.18	7238.24	6989.34	7787.41	0	7018.82	8872.49	0	6367.88	8182.8	7959.3	6907.4	7451.2	7643.57	8220.85	7659.63	8363.15	8332.12	7738	7325.04	8757.88	7617.74	6726.39	8652.87	8901.05	8067.71	8992.91	9334.45	9795.1
1393	177.064	0.949693	0	0	0	0	0	0	0	0	0	0	0	0	0	4563.06	4235.73	0	7649.5	12796	10518.1	10362.8	13771.4	4913.5	0	10225.6	11577.5	11042.5	4611.54	10961.3	12324.4	7666.05	5948.42	12061	0	13668.8	10266.5	8582.38	13274.8	0	11002.3	10612.6	5960.17	4151.87	4855.96	1956.62	10389	0	10715.5
1394	553.517	3.05784	0	0	0	0	0	0	0	0	0	0	0	0	0	70761.6	82973	80015.3	0	0	67179.4	79658.8	57920.7	84636.7	74584.6	68759.3	81198.3	79635.7	0	62776.3	85013.3	69634.5	0	73183.5	75632.4	73892.6	72053.9	72552.9	0	74917.6	76698.7	129171	0	77674.4	75205.9	0	74005.4	66246.2	64709.9
1396	380.193	2.355	0	0	0	0	0	0	0	0	0	0	0	0	0	20431.1	20016.3	16108.5	16414.9	17551.8	7545.87	24233.3	21904	19929.4	22926.2	24039.1	11960.9	21566	8682.59	17217.9	14848.3	22768.6	19872.2	19487.4	24941.2	18625.2	12816	11260.3	19640.6	23010.7	26594.2	13150.8	7988.18	13673.5	19405.2	20933.3	8422.42	11153	22499.4
1398	390.211	1.79197	0	0	0	0	0	0	0	0	0	0	0	0	0	31433	29178	30230.6	32211.4	35580.4	35066.5	34346.6	34157.2	29376.7	30643	36893.2	34645.7	37816.8	34921.4	37317.8	32801.2	31658.7	36048.3	35903.1	34686.7	37783.6	35210	36729.5	38438.6	28829	33769.9	36462.1	29502.8	33278.4	30679.1	31058.1	36071.4	33721.6	34779.3
1399	665.722	3.44452	0	0	0	0	0	0	0	0	0	0	0	0	0	7086.07	6983.16	5597.33	8237.64	0	6578	6609.02	0	0	8757.85	4687.2	0	8141.81	0	6404.16	0	0	5362.19	6759.12	6366.16	7174.99	7462.16	7027.6	6349.32	0	0	0	0	0	7041.53	0	0	0	6752.61
1400	187.108	1.00037	0	0	0	0	0	0	0	0	0	0	0	0	0	16178.4	0	0	0	0	0	0	0	16904.5	15070.1	0	0	0	0	0	0	0	0	0	0	0	0	0	0	18825.3	0	0	0	0	16970.4	16959.8	0	0	0
1403	457.224	1.03739	0	0	0	0	0	0	0	0	0	0	0	0	0	10490.9	0	0	0	0	12323.4	0	0	0	0	15711.7	0	14851.4	0	14314.8	13836.5	0	12622.6	4663.58	10480.8	15837.8	0	14813.7	13028.6	0	0	0	0	0	0	0	14875.7	13144.1	14390.5
1404	320.194	1.69605	0	0	0	0	0	0	0	0	0	0	0	0	0	25060.4	0	26446.9	27092	27613.2	29958.6	29338.6	26152.1	0	29031.5	27140.6	25391.8	30654.3	27867.1	32037.8	30521.8	0	27888.4	30863.6	29110.9	29503.4	28238.9	31199.1	28190.1	25708.8	29966.5	28278.3	0	26935.8	25183.2	27971	32465.7	29891.7	25628
1405	747.318	2.83184	0	0	0	0	0	0	0	0	0	0	0	0	0	8831.69	0	0	0	0	9220.71	0	0	9614	8527.72	7962.46	10948.2	6264.17	8731.67	0	8694.5	9207.7	6693.91	8268.89	8603.55	0	9741.65	8270.5	0	8782.21	9218.35	0	0	7369.5	0	0	7356.92	10281.7	8498.13
1408	970.873	4.20851	0	0	0	0	0	0	0	0	0	0	0	0	0	4917.1	0	0	0	0	0	0	0	0	0	0	0	0	0	0	0	0	0	0	0	0	0	0	0	0	0	0	0	0	0	0	0	0	0
1409	319.142	2.3582	0	0	0	0	0	0	0	0	0	0	0	0	0	8167.66	0	8992.09	0	9398.97	9397.57	0	8853.41	0	8537.99	0	10068	8395.15	0	8320.11	0	0	10311.8	8841.53	0	0	8902.08	9101.06	8181.33	6277.95	11805.3	7927.84	9593.38	0	0	0	9773.35	0	0
1413	288.151	1.07493	0	0	0	0	0	0	0	0	0	0	0	0	0	36213.2	36312.6	34918.8	37675	38690.6	37411.1	38699	36110.6	36212.8	36928	38446.7	40705.5	38428.4	36931	39035.4	40525.1	37266.9	39205.7	40233.4	39131.8	37502.2	37867	35833.9	39636.4	34701.1	34640.4	34816.7	37838.6	37304.6	36810.9	37150.9	37427.4	35071.2	39768.4
1419	425.275	2.52981	0	0	0	0	0	0	0	0	0	0	0	0	0	13379.7	11970.8	13677.1	0	0	13026.5	12887.6	9867.55	11663.7	11506.7	14698.5	11268.7	14276.9	13638.4	13803	14873.6	12061.2	12274.4	12559.7	14461.8	12013.3	12906.8	12546.9	11207.9	13952.3	13740.5	12237.1	0	13002.8	0	13241.8	12679.4	13121.7	14181.6
1420	664.325	2.39285	0	0	0	0	0	0	0	0	0	0	0	0	0	2667.86	0	0	0	0	0	0	0	0	0	0	0	0	0	0	0	0	0	0	0	0	0	0	0	5059.74	0	46689.3	0	0	0	0	0	0	0
1423	609.329	3.02797	0	0	0	0	0	0	0	0	0	0	0	0	0	6575.69	0	0	0	0	0	0	7986.04	0	8520.25	0	4485.17	6385.42	0	0	7141.48	0	0	6194.06	6954.91	6603.78	0	8047.02	0	0	8982.95	6788.72	6679.36	0	6839.76	0	8534.64	7972.67	0
1424	762.601	6.8625	0	0	0	0	0	0	0	0	0	0	0	0	0	82180	0	0	0	0	0	0	0	0	0	0	0	0	0	0	0	0	0	0	0	0	0	0	0	0	0	0	0	0	0	0	0	0	0
1427	490.265	2.58757	0	0	0	0	0	0	0	0	0	0	0	0	0	10903.9	12888.9	14293.1	0	0	0	0	0	0	0	0	0	0	0	0	0	0	0	13651.1	0	0	0	0	0	0	0	0	0	0	0	0	0	11017.9	0
1428	963.289	3.58414	0	0	0	0	0	0	0	0	0	0	0	0	0	10370	0	11241.8	0	0	12471.3	10651.5	10915.4	0	10451.9	0	10317.5	0	11712.6	0	0	0	11733.1	12342.4	0	0	0	0	8695.49	0	0	0	9973.63	0	0	0	10210.4	0	11994.6
1430	331.166	1.12442	0	0	0	0	0	0	0	0	0	0	0	0	0	11205.8	0	11143.2	13252.5	13153	12953.8	15894.1	0	11891.3	11912.4	13534.1	11650.1	10996.3	12352.2	11981.8	13286.8	0	12538.8	14059.3	11959.8	13987.3	10752.8	12672.3	14999.9	0	14117.3	0	0	11869.7	13340.9	14297.4	12298.6	12310.3	12736.4
1432	403.219	1.63194	0	0	0	0	0	0	0	0	0	0	0	0	0	23250.3	0	26791.3	26901.8	26180.2	29012.9	25891.3	29285.6	0	28372.9	29082.9	26335.7	26329	0	29871.6	30104.2	0	28518.6	27254.2	29451.6	28289.3	27396.4	26167.2	26582.8	0	25887.1	26649.8	0	24505.2	28544.3	24714.7	26771.3	27593.1	0
1438	351.031	1.16876	0	0	0	0	0	0	0	0	0	0	0	0	0	22849.4	0	26396.1	23035.1	23415	29659.1	25523.2	0	29304.9	25703	32389.3	25234	0	0	27515.6	23015.2	0	28434.2	28952.9	0	30519.1	0	25526	30736.2	26281.3	0	24476.4	23049.6	0	0	30810.2	24235.2	22789.4	28414.8
1441	956.504	3.06338	0	0	0	0	0	0	0	0	0	0	0	0	0	7356.43	0	6144.74	0	0	6374.51	6536.48	0	0	7581.97	0	0	0	0	0	0	0	6507.98	6357.63	0	7131.59	0	0	0	0	6719.82	6968.37	0	0	4649.04	0	0	8623.1	0
1445	410.327	5.9297	0	0	0	0	0	0	0	0	0	0	0	0	0	18851.7	0	15850.9	18308.6	17484	18270.8	19900.4	0	19214.5	17730.6	18480.9	17765.7	17500.3	16992.2	18389.3	19333.4	17496.1	0	18419.7	0	17170	16987.4	0	19288	17629.4	18278.2	18856	0	0	17127.2	17862.1	17315.8	17736.1	0
1447	405.213	2.38196	0	0	0	0	0	0	0	0	0	0	0	0	0	28642	30306.9	29787.7	0	30027	31837.9	0	30224.5	0	36496.8	19322.6	9175.01	0	0	32310.5	0	32847.1	18926.4	29694.2	31142.9	28183.4	27871.4	31390.8	33137.6	31363.4	30279.8	0	32976.6	30674.9	31266.3	31599.7	27377.7	0	28809.6
1450	465.237	2.2487	0	0	0	0	0	0	0	0	0	0	0	0	0	31098	0	0	0	45749.1	22117.1	0	47160.2	0	0	33302.9	7229.08	52148.7	14059.9	12262.5	20341.6	7163.18	46224.4	0	21869.3	5228.92	0	15334.8	52494	8155.41	51700.5	39020.3	0	37554.5	42370.3	5118.66	0	48829.6	0
1458	197.092	1.39692	0	0	0	0	0	0	0	0	0	0	0	0	0	17487.3	17539.9	19336.8	0	16970.3	17982.3	19851	18416.1	17890.8	18386.6	20005.5	18086.6	18755.9	0	17964.6	17477.3	17235.9	18903.5	19590.5	18225.5	0	19604.3	17716.7	17758.3	19565.4	19795.9	17594.1	18920.7	19228.7	18605.7	0	17771.8	19650.6	18764.4
1459	259.113	2.46329	0	0	0	0	0	0	0	0	0	0	0	0	0	4638.78	6559.61	4453.31	4845.69	6662.02	6893.9	6508.72	8063.5	4604.92	4839.69	0	4722.57	8212.31	4882.66	4494.53	6676.48	0	6492.03	8397.86	0	6986.95	6633.14	7246.54	4773.99	6929.6	6127.31	0	6466.45	6238.94	6376.94	5877.13	8200.63	7145.53	6423.13
1460	1128.16	3.80892	0	0	0	0	0	0	0	0	0	0	0	0	0	9351.17	8235.3	8761.51	8999.65	9534.87	10368	12127.8	6761.91	9721.47	0	9791.38	0	11115.3	0	9566.66	8555.39	7861.07	9443.77	8234.58	10545	9512.73	6834.37	8656.56	11099.5	8570.69	9907.23	10614.9	0	10253.3	10992.2	8938.31	8805.63	8118.06	8903.3
1462	261.091	0.955046	0	0	0	0	0	0	0	0	0	0	0	0	0	4248.16	8504.18	0	10078.3	17678.2	19227.6	17823.6	20947	7064.05	0	20223.8	17038.7	16040.8	6444.01	19319.5	19356.5	11266.5	8837.33	16740.8	21204.7	19498.2	18844.4	21426.8	15897.5	6780.02	21460.6	19794.7	8743.31	0	7976.34	0	19112.9	19731.1	13970.1
1474	752.439	3.81004	0	0	0	0	0	0	0	0	0	0	0	0	0	6476.81	7036.2	7868.78	7785.64	6667.53	7975.85	7736.01	6692.89	7432.77	7660.69	7153.52	0	0	8284.78	8885.46	7805.92	6541.58	10193.5	7564.31	7156.71	10038.5	6655.32	7017.65	7441.53	0	6600.02	0	7034.87	0	6399.17	7246.25	6847.22	8390.28	6786.35
1476	315.182	1.75347	0	0	0	0	0	0	0	0	0	0	0	0	0	24646.3	0	22584.8	0	23539.3	0	23605.7	25152.2	0	0	24959.8	0	0	0	26223.6	25404.7	0	22110.4	24154.8	0	24005.6	24601	22782.9	23403.6	0	24316.1	0	0	0	0	23308.3	24023	23980.3	25257.7
1478	379.708	2.77729	0	0	0	0	0	0	0	0	0	0	0	0	0	7270.35	0	5613.43	0	4965	0	0	6700.59	7868.13	9972.23	0	0	0	7523.94	7269.99	7097.31	0	7753.94	7733.93	7078.87	0	9237.38	6792.61	0	0	6863.63	7090.89	0	7329.45	6546.72	0	7075.04	0	9597.46
1479	640.398	4.88205	0	0	0	0	0	0	0	0	0	0	0	0	0	12815.3	0	11245.6	13727.4	13208.2	12071.1	13911.7	12769.8	13433.8	12944.2	0	11765.7	16724.4	12168.7	15381.4	13579.4	11155	12336.7	12037.7	12219.7	13464.9	13067.1	13431.8	0	14316.1	13541	14001.1	11976.1	13255	0	13570.9	14446.1	13241.3	13511.5
1483	1084.01	3.53381	0	0	0	0	0	0	0	0	0	0	0	0	0	16843.4	20170.2	22901.6	22243.7	17660	22414.3	20538.1	24062	21880.7	23659.2	21892.7	20171.5	25115.3	22487	22936	22758.6	20629.8	20235.9	19918.9	24152.1	24297.2	21296.3	22825.8	19445.4	18744	23324.7	21872.3	22707.9	20580.3	24356.5	19831.5	24252.4	20726.8	18610.5
1484	614.349	2.46897	0	0	0	0	0	0	0	0	0	0	0	0	0	0	79818.4	0	0	0	81267	0	79501.8	83793.3	0	0	77856.9	84421.3	0	0	0	0	0	83057.9	87984.2	0	0	0	0	0	85105.6	78733.2	0	83102	0	0	0	0	0
1485	584.301	2.32855	0	0	0	0	0	0	0	0	0	0	0	0	0	0	108450	0	106089	104017	101788	112452	106645	103800	112446	105993	99460.3	100565	0	0	0	112643	106984	103347	104260	0	106224	113040	94353.8	109256	102394	99763.2	113061	105546	0	105984	111744	0	0
1486	644.323	2.37677	0	0	0	0	0	0	0	0	0	0	0	0	0	0	67108.6	0	67148.8	66552.3	0	0	0	65714.1	0	0	0	68696.7	0	0	0	69481.1	0	0	67229.9	63463.4	67913.4	71147.1	0	0	69560.6	0	0	0	0	0	0	65634	0
1487	456.243	2.33445	0	0	0	0	0	0	0	0	0	0	0	0	0	0	73424.2	0	70207.4	0	68255.8	68083	69659.7	2199.52	71083.9	0	70442.8	68026.2	71577.8	0	67858.6	69330.8	0	0	0	78015.2	69285.1	0	66617.5	79363	73898.5	66550.4	0	63173.2	71360.2	69828.9	0	0	0
1490	1044.99	2.30511	0	0	0	0	0	0	0	0	0	0	0	0	0	0	31720.8	34742.6	0	31242.7	33210.4	0	32939.1	30987.7	31307.7	32925	0	0	0	31543.8	0	0	38687.9	36238.1	34773.3	32087.4	28449.1	33728.7	0	31056.3	0	0	30007.1	0	0	33915.4	0	31383.9	0
1491	798.368	2.27083	0	0	0	0	0	0	0	0	0	0	0	0	0	0	49514.7	0	0	0	0	54868.5	55830.1	0	0	48919.9	50323.7	57871.8	51136.2	52507.9	55139	53189.2	51015	0	0	0	0	0	56221.4	4745.44	0	50559.2	53564.4	0	0	0	50214.2	52393.1	53039.2
1494	542.284	2.50253	0	0	0	0	0	0	0	0	0	0	0	0	0	0	35403.5	0	0	0	0	0	0	0	0	0	0	0	0	0	0	0	0	0	0	0	0	0	0	0	0	0	0	0	0	0	0	0	0
1495	321.172	0.956331	0	0	0	0	0	0	0	0	0	0	0	0	0	0	34729	26877	0	113857	117312	120986	117746	0	0	123687	114059	103271	0	123804	126198	0	38670.6	117827	122506	127276	118868	126293	120935	0	126787	119466	0	0	0	0	126225	124227	87314.5
1496	667.325	2.28477	0	0	0	0	0	0	0	0	0	0	0	0	0	0	35589.6	51954.6	54563.5	36914.9	53717	55702.2	44904.1	54524.5	53193.2	45708.7	54175.9	53377	0	44286.7	58018.4	49327.7	51249.9	54368.3	59248.8	54611.1	54956.2	54362.7	55571.6	0	57390.4	0	56573	54470.1	52540.7	49320.1	62527.3	56819.3	41588.5
1497	691.65	2.79708	0	0	0	0	0	0	0	0	0	0	0	0	0	0	31428.6	25427.2	0	29637.1	27736	31738.4	31010.6	26888	32528.4	24265.5	35655.8	0	21842.5	23317.3	36606.5	31585.4	0	0	33488.6	22834.7	33771.1	30095.1	26858.8	32116.1	34069.3	38221.2	0	34329.8	30168.7	24724.7	28018.5	31507	31921.9
1498	360.212	2.45968	0	0	0	0	0	0	0	0	0	0	0	0	0	0	42133.6	83416.7	39506.8	89268.8	9614.51	68816.6	83016.5	75606.1	73975.5	82003.2	87417.1	0	80976.4	73213	81767.2	70174.6	76069.9	77847.7	75837.4	85257.7	77717.5	67143.3	91393.8	44132.6	79485.2	0	75607.3	0	66961.9	0	74835.3	31386.8	80102.7
1502	643.329	2.49688	0	0	0	0	0	0	0	0	0	0	0	0	0	0	43023.8	19923.7	46891.6	43734.3	0	44797.1	16620.2	0	23970.7	0	22595.2	45217	22251.8	16859	17947	43116.2	14067.5	21795.4	41829.3	0	40883.7	43704	0	39147.1	43451.6	0	46159.9	22959.6	2718.09	19430.8	22028	26627.9	0
1507	697.32	2.2581	0	0	0	0	0	0	0	0	0	0	0	0	0	0	29276.2	28735.6	27016.8	0	0	29026.9	40777.5	0	0	32468.7	31891.2	38038.7	31264.4	27334	29265.2	34623	36024.3	23942.1	28515.8	40314.3	32415.1	31649.1	33729.6	0	58667.9	29015.9	0	30038.4	0	32750.4	30015.4	0	42098.5
1509	1119.97	2.82914	0	0	0	0	0	0	0	0	0	0	0	0	0	0	15493.8	0	0	15808.4	0	0	0	0	0	0	14435.5	0	0	0	0	0	0	16754.4	18227.4	0	14412.7	0	0	0	15344.8	0	0	0	0	0	17275.8	17106.9	0
1516	304.176	1.93969	0	0	0	0	0	0	0	0	0	0	0	0	0	0	4512.71	10362.1	0	0	0	0	0	4076.75	0	0	0	0	0	0	0	0	0	0	0	0	0	0	0	3653.14	0	0	0	5046.34	9757.94	0	0	0	0
1519	915.921	2.28804	0	0	0	0	0	0	0	0	0	0	0	0	0	0	19527.5	20802.6	0	20584.2	0	18653.5	0	0	0	0	0	18350.5	0	0	0	0	0	0	0	20376	0	19873.6	0	0	0	19162.3	0	0	19727.7	20930.6	0	0	0
1520	659.334	2.50024	0	0	0	0	0	0	0	0	0	0	0	0	0	0	7887.89	27203.9	6052.16	18075	7394.8	5462.11	0	34435	5900.25	11453.5	0	0	3838.46	3101.11	24589.2	0	10641.5	21212.7	3138.09	0	29311.8	0	0	0	10889.7	30601.2	5561.59	33599.5	0	0	7647.09	0	2477.53
1525	555.31	2.40789	0	0	0	0	0	0	0	0	0	0	0	0	0	0	13282.9	15305.5	0	10391	10881.8	13414	11250.5	12507.5	11682.5	11882.6	10347	14692.7	0	7868.89	0	0	13795.4	0	0	13292.5	0	15309.8	0	11203.5	0	12126.8	10173.1	0	9824.29	0	13267.5	13687.5	12591.5
1526	849.944	2.76947	0	0	0	0	0	0	0	0	0	0	0	0	0	0	12277.6	0	0	9550.37	0	14061.5	13514.1	11762.6	12524.6	12593	12893.5	12678.6	13439.5	0	15587.6	12098.6	10897.8	12061	12767.1	13118.8	12379.5	0	12739.3	0	13162.2	10331.5	13678.2	12974.1	0	0	12750.9	12633.7	12644.4
1527	343.703	2.57982	0	0	0	0	0	0	0	0	0	0	0	0	0	0	10705.6	12905.2	8962.46	8979.02	7453.91	11213.4	8098.82	15125.7	12270.1	14141.8	8851.55	10458.1	15420.1	14286.2	14449.3	0	0	14607.6	11180.5	14057.1	10605.5	12288.9	0	13820	15784.2	8162.43	0	11825.7	11642.5	0	7818.69	0	11435.5
1534	665.354	2.46509	0	0	0	0	0	0	0	0	0	0	0	0	0	0	8648.35	8548.6	8003.71	0	9278.38	8885.86	8734.89	6620.26	6728.53	6262.13	5827.51	6423.18	7956.85	6283.9	6681.83	5789.45	0	9627.59	6309.11	6398.54	0	8563.78	8838.66	8227.21	11745.5	6541.04	9030.06	6278.93	5881.69	6589.14	8182.95	6392.65	6211.8
1535	493.241	2.31763	0	0	0	0	0	0	0	0	0	0	0	0	0	0	23926.9	0	33271.5	0	33124.4	23570.9	27266.6	29207.6	30162.5	30727.5	0	0	0	23160.6	31830.5	0	30797.6	31651.6	20017	25159.2	0	0	0	0	0	0	28296.1	0	0	31060.1	0	32968.4	32275.9
1536	562.821	3.1031	0	0	0	0	0	0	0	0	0	0	0	0	0	0	8809.81	27441.5	18852.4	10647.2	12632.4	15293.7	0	26631.8	29327.2	0	0	8254.03	24423	29345.8	27346.3	10547.8	27629.8	27636.7	21451.3	25832.6	25755.8	20215.9	16730.5	11892.3	28711.8	24385	19193.2	24605.8	21431.1	14950.6	22233.3	14455.5	17963.5
1542	322.186	0.989894	0	0	0	0	0	0	0	0	0	0	0	0	0	0	18846.1	16460.1	0	0	0	0	0	0	0	0	0	0	0	0	0	0	22219.7	0	0	0	0	0	0	0	0	0	0	0	0	0	0	0	0
1544	558.328	2.73334	0	0	0	0	0	0	0	0	0	0	0	0	0	0	13907.1	0	7752.44	0	0	0	0	0	8229.55	0	0	0	0	9447.36	0	7871.27	0	0	0	0	0	0	0	9734.01	0	0	0	0	0	0	0	0	0
1545	1080.49	2.84405	0	0	0	0	0	0	0	0	0	0	0	0	0	0	18132.6	21267.2	19434.3	0	19365.7	19591.3	20106	17137.1	17579.6	20746.5	18894.5	20585.8	19650.1	18969.9	21659.6	17994.4	0	21385.1	22074.4	20105.2	18186.7	14391.2	20141.3	18611.1	19220.8	0	0	17835.3	16580.3	17161.7	19441.5	21063.9	17809.5
1547	1000.28	3.80754	0	0	0	0	0	0	0	0	0	0	0	0	0	0	29522	20612.8	27112.3	28498.5	25095.2	24676	25714.9	23165.1	23455.9	21696	0	29038.9	24799.5	23958.7	25966.6	23985.3	19266	23615.3	23491.9	23640.5	24538.5	26956.2	22479.1	21726.1	31323.1	28501.1	21271.3	24955.7	26379.1	21125.4	26057.9	31338.4	24001
1550	964.465	2.81115	0	0	0	0	0	0	0	0	0	0	0	0	0	0	9364.36	0	8838.67	0	14006.5	11134.5	0	10582.5	0	0	0	0	15021.7	0	14781.9	0	13746	12664.8	13760.9	12015	11751.5	11104.3	11098.7	0	12276.9	0	13378.3	10697.1	0	10565.3	12092.6	9773.23	9912.78
1559	506.193	1.47148	0	0	0	0	0	0	0	0	0	0	0	0	0	0	33243.9	33582.9	36088	32682.6	34067.8	36824.5	35200.7	31522.8	34650.2	35191.2	35572.2	38651.9	33262.7	34034.1	38435.2	35822.8	34465.1	34492.9	39104.8	39808	36478.3	34052.7	36391.1	32684	33768.2	34468.1	31060.3	33638.5	0	31943.4	35791.6	34943.5	36844.1
1560	458.227	2.28673	0	0	0	0	0	0	0	0	0	0	0	0	0	0	18575	0	0	0	0	0	0	0	0	0	0	0	0	0	0	0	0	0	3596.43	0	0	0	0	0	20115.7	20869.7	0	0	0	0	0	0	0
1561	549.296	2.43227	0	0	0	0	0	0	0	0	0	0	0	0	0	0	5166.6	7951.93	5619.64	7081.24	5297.6	5890.14	6510.16	5675.76	5877.27	5006.22	5385.89	0	7545.17	6006.03	5721.75	5804.82	0	5144.73	0	8147.96	0	6073.58	0	5767.13	5281.74	6114.24	5659.72	5360.22	0	5224.16	5594.11	5474.58	7751.34
1564	471.252	2.28016	0	0	0	0	0	0	0	0	0	0	0	0	0	0	16706.4	0	0	7919.24	0	11057.7	5974.23	11833.3	0	0	12091.5	8383.9	0	0	20545.5	13217.5	0	12964.7	13100.9	8804.67	15166.3	2775.88	0	7076.42	8338.89	10018.6	0	0	0	0	8005.04	13539	0
1565	495.263	5.90871	0	0	0	0	0	0	0	0	0	0	0	0	0	0	26127.1	24951.1	25740	0	27078.7	27283.9	0	26093.5	26762.5	27290.1	26936.6	0	24769.2	24771.5	0	0	0	26381.7	21329.2	25050.9	27108.7	0	24689	0	23746.7	26802.1	0	0	25810.4	25650	0	0	0
1567	406.206	0.965827	0	0	0	0	0	0	0	0	0	0	0	0	0	0	9029.62	0	13632.8	19494.2	19194.7	21391.5	18250.4	0	0	20328.5	19381	16908	0	21982.8	20381	11747.3	8157.06	23091.7	19786.8	23052.6	17565	21985.1	21645.2	8939.49	21208.9	20851.1	13956	0	0	0	20144.6	24508.6	18775.6
1577	730.359	2.61177	0	0	0	0	0	0	0	0	0	0	0	0	0	0	5347.6	0	9760.68	0	0	5504.83	8053.19	0	0	0	0	0	0	7203.2	0	0	9345.47	0	8944.7	0	0	4439.59	0	5311.97	4319.4	0	11928.9	0	8492.08	0	8240.63	0	5692.2
1579	249.085	1.43624	0	0	0	0	0	0	0	0	0	0	0	0	0	0	20501.9	23005.3	19425.6	0	24877.9	20497.5	22895.4	23670.7	21330.9	23701.3	22272.2	21960.7	20416.1	21099.2	21910.1	21834.2	24174.4	23217	22858.3	22476.8	23521.9	22443.8	21504.9	22607.2	22494.7	22440.4	22207.5	22404.4	20416.3	22557.7	21393.6	22421.9	21867.9
1580	645.31	2.37949	0	0	0	0	0	0	0	0	0	0	0	0	0	0	14795.7	0	0	0	0	0	0	0	0	0	0	0	0	0	0	0	0	0	0	0	0	0	0	0	0	0	0	0	0	0	0	0	0
1582	987.483	2.88452	0	0	0	0	0	0	0	0	0	0	0	0	0	0	12047.8	0	0	0	13197.2	0	13117	0	0	11985.6	0	13879.3	0	0	0	13098.5	0	0	0	0	10924	12047.1	0	0	0	0	10981.1	11792.4	0	11534.5	0	13144.8	0
1585	378.238	2.69205	0	0	0	0	0	0	0	0	0	0	0	0	0	0	14575.1	0	14948.8	13829	0	14302.8	14751.5	0	0	14550.2	15664.9	13071.8	15062.4	0	15434.2	15648.8	12928.3	14095.5	16637.1	15841.8	12559.9	14176	13980.2	14042.4	14183.2	0	15897.1	14517.9	13132.8	14831.5	16209.4	0	14348.1
1586	608.995	3.02693	0	0	0	0	0	0	0	0	0	0	0	0	0	0	6350.82	0	0	0	0	0	0	0	0	5979.83	0	0	0	0	0	0	0	0	0	0	0	0	0	0	0	0	0	0	0	0	0	0	0
1588	500.244	2.32488	0	0	0	0	0	0	0	0	0	0	0	0	0	0	4216.07	0	4795.44	0	0	0	0	5166.17	0	0	0	0	2812.8	0	0	0	0	5727.88	0	0	0	8835.02	0	0	5727.24	0	0	0	0	2936.34	0	0	0
1589	839.663	6.97949	0	0	0	0	0	0	0	0	0	0	0	0	0	0	54302.5	0	0	125010	0	0	0	0	0	0	0	0	0	0	0	24451.6	0	0	0	0	29226.5	0	0	0	0	0	0	0	0	0	0	0	0
1596	288.087	2.36237	0	0	0	0	0	0	0	0	0	0	0	0	0	0	6547.87	0	5274.42	0	4922.22	4816.78	6800.5	6289.46	6559.22	7230.63	7056.77	4630.11	0	6441.16	6475.5	6742.43	0	6786.31	5182.42	6485.83	6151.72	0	5063.8	6594.45	5295.75	6143.44	6559.34	5251.56	6581.86	4716.18	5275.64	5573.7	6296.23
1597	568.272	1.22482	0	0	0	0	0	0	0	0	0	0	0	0	0	0	20970.6	27608.7	33088.1	22776.6	36557.3	36073	2823.65	22163.5	31617	37954.9	23268.8	35432.2	0	36958	37920.3	9943.59	32727.7	33963.8	38182.4	35484.5	34764.3	21148.4	32894.7	0	37140.8	33741.1	8297.89	33497.5	33235.2	0	8214.8	35582.6	0
1598	491.234	2.5305	0	0	0	0	0	0	0	0	0	0	0	0	0	0	11112.9	0	0	0	0	0	0	0	0	0	0	0	0	0	0	0	0	0	0	0	0	0	0	0	0	0	0	0	0	0	0	0	0
1600	450.232	2.29522	0	0	0	0	0	0	0	0	0	0	0	0	0	0	12958.5	0	0	8611.05	0	0	0	0	11882.7	0	0	0	0	0	0	0	0	0	0	0	0	7071.25	0	0	0	0	0	0	0	0	0	0	0
1601	654.805	2.26512	0	0	0	0	0	0	0	0	0	0	0	0	0	0	19371.6	20167.5	0	0	0	0	14430.7	0	0	20400	20370.3	20242.7	22287.7	17348.1	17575.4	16542.4	16755.3	0	17330.5	16706.5	19634.5	21472.5	21806.8	14426.2	12339.3	0	17903.6	0	0	16762	19962.5	16525	0
1602	486.728	2.81264	0	0	0	0	0	0	0	0	0	0	0	0	0	0	6470.87	6823.86	6519.81	0	7953.75	7418.07	8987.48	0	7318.33	0	7796.65	6386.72	6716.36	6103.02	0	6413.94	6774.12	0	7781.79	0	6948.43	8542.05	8036.78	7657.16	6907.5	0	7210.87	0	0	5149.92	6813.12	6738.78	7091.9
1606	574.13	1.09545	0	0	0	0	0	0	0	0	0	0	0	0	0	0	13060.7	13219.8	0	14674.6	14114.1	13916.4	13736.4	12955.4	13436.2	13703.2	13056.2	14894.5	13103.5	13328.4	15470.9	0	12158.9	13704.9	13319.1	13492	15700.5	14020.5	13789	11741.5	11247.4	12770.8	15136.9	13516.3	15723.9	13743	13824.5	14176.7	14311.9
1610	877.464	2.80256	0	0	0	0	0	0	0	0	0	0	0	0	0	0	9322.75	10641.8	10313.9	9665.91	0	10291.8	0	0	11157.8	11143.1	9027.59	11461.6	0	0	0	10962.9	8692.99	10392.1	0	0	9375.62	9419.33	11335.7	0	0	11086.6	12205.3	0	0	8694.13	0	0	10969
1624	515.236	0.979249	0	0	0	0	0	0	0	0	0	0	0	0	0	0	14185.6	0	12280.4	0	0	35669.4	27555.3	23142.3	16480	34390.7	27948.1	0	0	36491	0	21227	22554.6	0	0	0	0	33513.2	0	21977.4	0	28372.1	0	22060.5	8888.38	23013.2	0	14356.6	30282.9
1625	824.414	2.69611	0	0	0	0	0	0	0	0	0	0	0	0	0	0	2286.02	0	0	0	0	0	0	0	0	0	0	0	0	0	0	0	0	0	0	0	0	0	0	0	0	0	0	0	0	0	0	0	0
1627	376.19	2.30338	0	0	0	0	0	0	0	0	0	0	0	0	0	0	18117.7	0	0	0	12898.3	11085.8	11987.7	0	0	6317.61	0	9234	0	0	12169	2804.19	10835	12186.8	0	0	9365.8	17615.1	0	12434.6	0	0	9931.46	12733.7	0	11933.9	0	0	11430
1629	431.246	2.42687	0	0	0	0	0	0	0	0	0	0	0	0	0	0	14297.4	0	0	0	12419.3	11568.3	14138.8	0	0	0	11382	0	0	12959.9	15226.9	0	0	0	0	0	0	0	0	0	0	0	10984	11389.4	0	0	0	0	0
1632	531.242	1.06434	0	0	0	0	0	0	0	0	0	0	0	0	0	0	11604.6	16418.8	0	0	20215.6	18372.5	21578.7	16493.9	0	0	0	19297.5	17977.4	0	0	14791.1	17207	0	22735.6	21281.8	0	0	0	14002.7	0	0	16770.9	0	17339.8	17178.3	0	16390.4	16405.8
1636	776.35	2.60366	0	0	0	0	0	0	0	0	0	0	0	0	0	0	7136.3	0	0	0	0	0	0	0	0	0	0	0	4277.15	8010.35	4602.88	0	0	0	0	7830.9	0	0	0	0	6285.97	0	0	10672.1	0	0	0	0	0
1637	261.11	4.12688	0	0	0	0	0	0	0	0	0	0	0	0	0	0	13533	0	0	17888	0	15779.3	22328.1	0	17553.3	15967.2	0	0	18445.6	0	14327.6	0	0	15784.5	19284.4	0	0	16915.2	0	17232.2	14729.7	0	0	0	0	0	0	19114.3	0
1644	392.255	2.95399	0	0	0	0	0	0	0	0	0	0	0	0	0	0	12135.7	0	6464.65	0	0	10528.9	0	0	0	8280.39	0	0	0	0	12746.4	11305.9	8218.03	12722.6	0	12063.9	9475.38	0	11108	12615.6	13837.5	0	0	0	11993.7	0	12011.7	0	0
1646	231.171	1.69065	0	0	0	0	0	0	0	0	0	0	0	0	0	0	0	215578	0	0	0	0	0	0	0	0	0	0	0	0	0	0	0	0	0	0	0	0	0	0	0	0	0	0	0	0	0	0	0
1648	635.651	2.81019	0	0	0	0	0	0	0	0	0	0	0	0	0	0	0	49684.7	0	53537.7	48506.9	0	55854.7	0	58756.5	0	55052.4	0	0	46071.4	58753.9	54524.9	51512.2	54813.3	57166.2	53918.6	56288.9	59856	50724.2	59811.9	57119.8	0	0	55584.5	59203.4	47602.5	59505	57671.6	55121.5
1649	568.837	2.56037	0	0	0	0	0	0	0	0	0	0	0	0	0	0	0	25774.1	0	14405	0	0	0	29988	27413.1	0	0	0	23230.5	31283.8	0	0	0	30130.5	26428.8	25331.9	0	24294.6	0	0	29822.4	28572.1	0	0	20168.2	0	28040.6	0	0
1650	996.487	2.81061	0	0	0	0	0	0	0	0	0	0	0	0	0	0	0	30347.8	34564.9	25766.7	0	0	0	28715.4	0	0	0	0	29997.4	0	0	0	0	0	0	0	0	0	0	0	0	25237.6	0	0	0	0	0	0	27709.2
1651	562.285	2.44112	0	0	0	0	0	0	0	0	0	0	0	0	0	0	0	27790.1	2649.53	0	20488.6	0	5291.18	27142.2	0	24193.3	0	0	15620.7	5786.43	29141.9	0	26776.9	5738.88	26147.3	27306.9	27484	0	17649.6	0	25660.1	22312.1	0	2844.72	0	5240	2915.75	0	5763.14
1655	529.262	2.26794	0	0	0	0	0	0	0	0	0	0	0	0	0	0	0	47517.8	49620.9	0	0	0	0	46130.5	0	0	0	52633.4	45753.6	0	47590.6	50165.7	49239.8	0	0	0	0	45478.2	47053	0	47782.4	0	0	49610.5	0	48204.2	44935.3	49461.2	48961.8
1663	504.748	2.26504	0	0	0	0	0	0	0	0	0	0	0	0	0	0	0	16951.5	16116.8	0	0	0	16805	0	0	0	0	17352	0	19134.3	19349.6	14076.3	0	0	0	0	0	19134.2	18586.1	0	19549.7	18079.6	0	15815.4	0	16571.5	0	0	0
1666	725.861	2.43716	0	0	0	0	0	0	0	0	0	0	0	0	0	0	0	18138.4	0	0	16666.6	0	0	0	15742.3	0	0	0	0	0	0	0	0	0	18085.4	0	0	0	16406.6	19256.8	0	12724.2	0	0	11625.7	0	14496.7	0	14085.2
1667	474.251	2.33319	0	0	0	0	0	0	0	0	0	0	0	0	0	0	0	23841.2	0	24989.9	22710.9	0	0	25572	0	0	0	0	0	0	0	0	0	26122.9	0	25513.1	19100.4	0	22590.8	0	0	0	0	0	0	23912	26425.4	0	27410.8
1669	266.07	0.998469	0	0	0	0	0	0	0	0	0	0	0	0	0	0	0	19202.6	16648.9	0	23002.3	28018.1	19704.1	22288.7	15921.3	37190.6	20967.5	0	20208.8	30238.3	0	0	26000.2	31385.1	23626.7	31544.8	25864.9	28439.8	32578	16502.9	0	22251	17536.3	0	14662.6	23034.9	0	26470.1	20586.2
1673	874.087	3.10372	0	0	0	0	0	0	0	0	0	0	0	0	0	0	0	13991.2	0	0	0	0	0	0	0	0	0	0	0	0	0	0	0	0	0	0	0	0	0	0	0	0	0	0	0	0	0	0	0
1674	338.513	2.28667	0	0	0	0	0	0	0	0	0	0	0	0	0	0	0	7541.97	0	6316.63	0	7348.65	0	7017.02	0	0	0	6451.33	6993.54	7392.96	6619.13	6745.01	7204.78	0	0	6033.38	0	0	0	0	0	0	0	0	0	0	7211.46	0	0
1675	488.255	2.42833	0	0	0	0	0	0	0	0	0	0	0	0	0	0	0	16473.6	21424.3	0	0	0	0	0	9854.59	13798.3	0	0	13260.7	0	0	0	7577.3	0	10883.1	0	10647.7	0	0	0	0	0	0	0	0	0	7582.16	9764.53	0
1677	890.416	2.34095	0	0	0	0	0	0	0	0	0	0	0	0	0	0	0	4683.16	26737.6	28924.8	32962.8	5265.94	6712.09	0	2854.88	31633.2	0	0	24127.9	0	34146	0	22545.9	0	0	33003.9	0	0	28788.2	0	22679.2	28119	0	0	9434.67	24199.8	36642.7	12711.9	0
1678	773.38	2.59231	0	0	0	0	0	0	0	0	0	0	0	0	0	0	0	8873.33	0	2531.78	8118.39	7076.22	11551.2	5769.66	6620.12	6160.51	0	0	0	4297.72	9250.49	2838.41	0	0	0	0	0	0	0	0	0	0	0	6232.07	7692.21	0	8203.42	66379.6	10488.8
1681	200.038	1.91288	0	0	0	0	0	0	0	0	0	0	0	0	0	0	0	33680.8	29637.1	0	32079.6	0	29491.1	27661.3	30554.3	0	29136.6	0	0	31367.5	32088.1	27914.6	29807.3	29084.9	32682.1	32808.8	0	30784.5	29342.5	0	0	0	30010.2	30687.4	29876.9	29282.2	0	0	28301.4
1689	636.327	2.52846	0	0	0	0	0	0	0	0	0	0	0	0	0	0	0	12012.2	10632.5	9859.47	8857.35	4453.2	11403.9	10209.6	0	14426.8	8906.94	0	0	0	0	5836.94	0	9636.88	0	9994.04	9880.05	22907.3	0	14621.1	18729.4	8770.23	7936	0	0	8958.77	0	12839.6	0
1693	521.258	2.32773	0	0	0	0	0	0	0	0	0	0	0	0	0	0	0	18497.5	19946.4	0	11795.8	0	23195.9	0	0	0	18593.2	0	0	0	0	0	0	0	0	0	14467.8	23038.2	0	0	0	17198.5	0	0	11849.6	0	35824	0	0
1694	229.119	1.26925	0	0	0	0	0	0	0	0	0	0	0	0	0	0	0	37765.7	0	30489.9	32437.6	29370.2	0	0	0	31198.1	31590.5	0	0	25105.3	30893.7	0	0	0	32389.3	35363.5	28988.5	0	28990.9	0	28062.8	30321.5	0	0	0	0	32670.3	33566	0
1695	385.212	2.28119	0	0	0	0	0	0	0	0	0	0	0	0	0	0	0	5706.28	0	0	5083.14	6519.88	4849.06	6443.07	0	5165.71	21151.5	0	0	0	17133.7	9723.91	0	15541.8	7672.08	2277.18	0	0	5059.11	8571.62	0	2823.92	2593.52	0	0	0	0	9575.35	8766.2
1696	672.675	2.84496	0	0	0	0	0	0	0	0	0	0	0	0	0	0	0	18807.4	0	0	20278.2	0	20465.3	0	0	0	0	9678.32	4569.18	0	0	0	18697.7	0	0	0	18541.9	0	0	17956.6	0	8882.82	22449.2	0	20865.6	0	0	21295.8	0
1699	564.276	2.73394	0	0	0	0	0	0	0	0	0	0	0	0	0	0	0	16937.7	0	0	0	19229.1	0	0	0	0	11586.9	0	0	18079.5	0	16947.9	15979.5	0	20253.1	0	17028.7	0	0	19602.7	8271.85	0	0	17413.5	0	14985.8	17797.4	0	0
1701	310.188	2.21208	0	0	0	0	0	0	0	0	0	0	0	0	0	0	0	9522.66	0	0	9322.59	8867.9	0	11225.5	0	0	8250.95	12339.7	0	0	11402.1	0	8694.02	0	0	11443	0	0	7370.72	9619.94	0	13711.2	0	10737.9	0	0	0	0	8266.79
1702	538.52	6.8641	0	0	0	0	0	0	0	0	0	0	0	0	0	0	0	45580.5	0	41694.6	79741.1	0	0	0	76260.6	69063.4	0	0	0	0	86159.9	75621.5	0	0	0	0	77866.4	0	71947.8	78098.2	61733.4	0	61873.3	61527.1	36072.1	0	0	0	49800.4
1705	278.665	1.04124	0	0	0	0	0	0	0	0	0	0	0	0	0	0	0	12490.3	0	12499.1	12545.6	11415.3	13022.5	11798.8	12109.3	12725.8	14091.7	13993.6	11764.7	13400.4	13447.3	11933.6	12874	13338.9	12215.6	14039.2	12340.1	14387.2	14762.8	13056.7	13944.9	13605.4	12843.3	11358.4	12378.5	11236	14346.8	0	12720
1706	341.685	0.986729	0	0	0	0	0	0	0	0	0	0	0	0	0	0	0	6481.28	0	0	31208.8	0	29114.8	0	0	29502.8	0	0	0	0	0	0	0	31466.3	33267.6	32999.2	31348.6	0	28893.8	19035.8	0	0	0	0	0	0	0	31892.4	27339.4
1708	1124.64	3.10146	0	0	0	0	0	0	0	0	0	0	0	0	0	0	0	9089.36	0	0	0	0	0	7134.9	6816.59	0	0	0	7712.98	7898.32	8342.15	0	9967.59	10239.4	0	0	0	0	0	0	6337.07	0	0	0	6783.76	0	0	0	0
1709	347.192	1.07104	0	0	0	0	0	0	0	0	0	0	0	0	0	0	0	24949.4	46066.3	0	35514	36131.5	33557.7	30024.8	0	0	0	0	0	0	66406.6	0	0	0	0	0	43372.8	0	34966.6	0	0	0	59012	0	0	0	72196.6	87630.8	0
1710	535.256	2.30814	0	0	0	0	0	0	0	0	0	0	0	0	0	0	0	30378.2	0	18989.1	0	0	0	20093.9	0	0	37270.7	0	0	0	0	0	0	0	0	0	0	0	0	0	0	0	0	23535.3	0	0	0	0	0
1712	201.123	2.23846	0	0	0	0	0	0	0	0	0	0	0	0	0	0	0	17104.2	15939.9	15662.5	13278.8	14110.8	14009.9	17752.8	18543	15353.3	13912.7	13920.2	0	13286.8	13588.9	0	18755.9	15567.2	15943.5	15862.7	14941.9	14829	13304.8	0	0	14462	17538.5	0	17800.1	15298.1	15915.6	14062.6	14306.9
1717	157.134	1.217	0	0	0	0	0	0	0	0	0	0	0	0	0	0	0	24804.6	23932	23101.1	24878.3	23903.2	23125.2	25716	23450.3	23544.8	25437.8	24678.2	23686.7	22719.2	12586.9	0	24112.4	24762.6	27340.8	0	0	10611	41164.8	25081.1	11671.3	0	24602.1	0	25269.2	0	25939.1	25644.7	25548.8
1725	817.775	2.72969	0	0	0	0	0	0	0	0	0	0	0	0	0	0	0	10217.1	0	0	0	0	0	0	0	11462.6	0	0	0	11651.2	0	0	0	0	0	11353.6	0	0	0	0	0	0	0	0	0	0	12635.4	0	0
1726	170.06	2.08554	0	0	0	0	0	0	0	0	0	0	0	0	0	0	0	19363.4	0	0	0	0	0	0	0	18470.5	0	0	0	0	0	0	0	0	0	0	0	20372.6	0	0	0	0	0	0	0	0	0	0	0
1727	723.848	2.28795	0	0	0	0	0	0	0	0	0	0	0	0	0	0	0	11588.2	14390.2	0	17377.1	19412.4	13666.3	0	11888.9	0	0	19739.1	14954.5	13642.2	17613.9	0	18313.8	20610.7	0	17790	17515.1	10193.6	0	15962.7	0	13649.4	19083	0	12759.8	0	0	15412.6	18851.4
1729	433.244	2.66846	0	0	0	0	0	0	0	0	0	0	0	0	0	0	0	15131.3	11770.5	0	0	11349.9	0	0	9523.53	0	16993.1	0	0	0	16066.6	0	10396.2	0	10535.2	2438.94	0	10738.6	15227	15367.3	0	6513.47	9421.72	10811.5	14004.9	0	10753.7	13348.5	15198.9
1734	125.986	3.23777	0	0	0	0	0	0	0	0	0	0	0	0	0	0	0	2784.84	0	2773.75	2845.56	0	5703.3	0	0	0	0	11943.3	0	0	2864.13	0	0	0	0	2796.9	2703.79	2840.98	2788.8	2799.18	0	5827.53	11115.9	0	0	0	0	2682.3	2711.72
1735	132.102	2.50426	0	0	0	0	0	0	0	0	0	0	0	0	0	0	0	33349.2	37653.7	0	31822.7	27555.8	23061.4	0	34354.2	31139.3	0	27655.4	37624.1	31630.5	25938	33766.2	0	24158	34235.1	24082.7	0	0	0	34813.7	27347.7	18763.9	30866.3	33377.9	31951.5	26298.5	27743.6	0	29343.9
1742	828.401	2.42069	0	0	0	0	0	0	0	0	0	0	0	0	0	0	0	13665.1	5511.67	4754.16	9160.99	12240.3	7148.99	5720.9	8282.13	8538.69	0	8818.95	5197.35	9401.98	5774.26	5196.82	7427.62	4293.65	5461.73	5801.6	0	5690.95	5585.15	14746.6	9197.58	0	5703.15	11365.8	8262.38	6866.13	7970.07	5085.78	8008.3
1744	1652.12	5.92943	0	0	0	0	0	0	0	0	0	0	0	0	0	0	0	11828.5	0	0	0	0	0	0	0	0	0	0	0	0	0	0	0	0	0	0	0	0	0	0	0	0	0	0	0	0	0	0	0
1745	393.213	2.47748	0	0	0	0	0	0	0	0	0	0	0	0	0	0	0	4046.64	9737.15	0	9483.04	0	0	31668.5	0	0	0	0	0	0	3689.16	0	0	0	2667.45	0	0	0	0	0	0	0	0	0	0	0	0	13029.3	0
1746	473.235	1.01997	0	0	0	0	0	0	0	0	0	0	0	0	0	0	0	12402.1	0	19466.5	21586.3	14787.5	16078.6	14053.9	0	19412.2	18567.8	18009.3	14471.8	24061.1	17309	12928.4	0	14891.7	20047.1	18096.1	17905.3	19341.5	21463.8	14889	18249.6	7662.46	12568.7	13039	12919.2	12330.8	18002.8	23218.3	17861.3
1749	545.402	6.9979	0	0	0	0	0	0	0	0	0	0	0	0	0	0	0	9029.92	0	0	0	0	0	0	0	0	0	0	0	0	0	0	0	0	0	0	0	0	0	11086	0	0	0	0	0	19876.3	0	0	0
1751	227.079	2.07107	0	0	0	0	0	0	0	0	0	0	0	0	0	0	0	20976.7	0	0	21818.2	22578.9	0	22102.4	21357.3	20214.3	0	0	22150.8	21064	0	0	21213.2	21872.1	0	24310.6	0	0	20738.3	0	21058.2	0	0	0	21261.4	20107.5	0	0	0
1752	496.34	6.21351	0	0	0	0	0	0	0	0	0	0	0	0	0	0	0	10218.2	0	0	47668.8	0	16263.9	0	29541	0	0	0	136207	117436	14469.7	0	0	0	0	0	0	0	0	16258.1	0	0	29250.3	0	21586.3	0	0	30812.8	0
1754	447.224	2.43989	0	0	0	0	0	0	0	0	0	0	0	0	0	0	0	2493.04	11236.5	6326.13	0	5807.01	9074.19	6613.73	0	5934.39	9402.74	5513.89	9221.18	8742.01	2328.03	12115.1	0	12060.5	14020.1	3115.59	13866.7	6296.01	8958.72	3271.62	0	6499.24	14126.9	13529.5	0	0	6751.17	6610.05	0
1755	984.154	3.45978	0	0	0	0	0	0	0	0	0	0	0	0	0	0	0	12862.9	10144.2	0	0	0	0	10078.9	12656.9	0	0	15107.1	0	8878.46	12665.9	0	0	0	11804.2	0	0	0	0	0	0	14308.8	0	12219.2	0	0	0	11536.6	0
1756	276.17	2.23581	0	0	0	0	0	0	0	0	0	0	0	0	0	0	0	23461.1	0	22766.1	23906.5	24917.3	23044.9	19781.9	0	19819.8	23098.5	19647.5	21275.2	26551.8	22974.2	0	0	25003.6	26968.1	25277.4	24045.7	0	19519.1	0	22785.7	24574.7	22240.1	0	0	0	24120.3	21997	26204.5
1757	216.033	1.54013	0	0	0	0	0	0	0	0	0	0	0	0	0	0	0	19445.4	0	0	0	0	0	0	0	33504.6	0	0	0	0	0	0	0	0	0	21651.4	0	0	0	0	0	0	0	0	0	0	0	0	0
1758	235.108	2.3164	0	0	0	0	0	0	0	0	0	0	0	0	0	0	0	6047.95	6217.03	6489.17	0	0	0	5657.25	6364.06	0	0	5841.18	0	0	7258.08	7551.24	0	0	0	6544.08	0	5739.92	5830.18	0	6134.07	0	0	4713.29	6490.24	0	0	4712.16	0
1760	432.311	5.1036	0	0	0	0	0	0	0	0	0	0	0	0	0	0	0	8478.25	9249.93	0	0	7375.45	0	0	8595.7	9401.71	0	7630.31	0	9097.4	8299.96	0	11065.3	9158.01	8023.14	9333.3	0	0	0	7062.39	8524.97	0	0	0	0	9211.41	0	0	0
1762	248.058	1.48072	0	0	0	0	0	0	0	0	0	0	0	0	0	0	0	20524.2	0	0	15111.3	0	0	0	0	22463.2	0	0	18480.3	0	0	0	19258.1	21536.1	0	19957.2	0	14034.2	17336.2	0	0	0	0	0	0	17307.2	0	0	0
1765	439.291	2.68577	0	0	0	0	0	0	0	0	0	0	0	0	0	0	0	13214.5	0	0	0	16920	15357	16235.1	0	17738.6	0	0	16457.4	0	16661.9	0	20098.2	16706.9	0	15794.6	13443.1	0	0	0	18033.6	0	14544	16823.6	15771	0	0	0	13733
1767	195.065	2.82242	0	0	0	0	0	0	0	0	0	0	0	0	0	0	0	5134.85	0	0	0	0	0	0	0	0	0	0	0	0	0	0	0	0	0	0	0	5899.53	4127.43	4623.44	0	0	4768.77	0	0	0	0	0	0
1771	228.123	2.70563	0	0	0	0	0	0	0	0	0	0	0	0	0	0	0	8975.01	0	0	0	0	0	8519.59	0	10625.6	0	0	9061.62	0	0	0	10226.5	7874.39	0	9424.91	0	0	9600.76	0	0	0	0	0	0	0	0	0	0
1772	263.141	2.35494	0	0	0	0	0	0	0	0	0	0	0	0	0	0	0	19168.3	0	0	0	0	0	18608.5	0	17602.7	0	0	0	15078.7	0	0	19422.4	18780.8	0	0	0	0	17724.6	0	0	0	0	0	0	0	0	0	0
1773	473.241	5.94124	0	0	0	0	0	0	0	0	0	0	0	0	0	0	0	8212.26	0	0	13934.6	0	0	0	0	13725.7	0	0	0	0	0	11983.8	12138.5	0	0	12758.3	0	0	0	0	0	14169.5	0	0	0	12908.6	0	0	0
1774	209.092	1.46424	0	0	0	0	0	0	0	0	0	0	0	0	0	0	0	15415.9	18040.8	0	17204.2	0	0	0	0	18163	0	0	0	0	0	0	0	0	0	0	0	16080.5	0	0	17748.1	0	0	0	0	0	0	15821.8	0
1776	698.998	2.70259	0	0	0	0	0	0	0	0	0	0	0	0	0	0	0	0	43572.4	0	0	0	0	0	0	0	0	0	0	0	0	39963.8	0	0	0	0	0	0	0	0	0	0	0	0	0	0	0	0	0
1777	526.252	2.2803	0	0	0	0	0	0	0	0	0	0	0	0	0	0	0	0	31687.7	0	0	0	0	0	34563.5	0	0	0	31756.6	0	0	35167.4	0	0	0	0	0	0	0	0	0	0	0	32771	0	0	0	39381.6	0
1779	548.269	2.29939	0	0	0	0	0	0	0	0	0	0	0	0	0	0	0	0	40599.9	0	0	0	66546.4	48504.7	0	0	0	0	0	0	0	0	0	0	65642.3	0	0	58670.8	0	0	0	0	0	0	0	46247.5	0	0	56086
1780	490.232	2.40595	0	0	0	0	0	0	0	0	0	0	0	0	0	0	0	0	27496.5	0	29852	0	0	0	0	28582.1	0	0	0	0	0	0	0	0	0	0	0	0	28594.2	18491.6	24791.4	0	0	0	0	0	0	28354.9	0
1783	790.376	2.39687	0	0	0	0	0	0	0	0	0	0	0	0	0	0	0	0	42475.2	53378.6	55769.4	0	0	45310.7	0	0	0	56273.4	0	54187.2	0	48170.3	0	54268.6	0	48436	46798.4	0	53651.1	51683.3	0	0	55580.8	0	53761.9	46029.5	0	0	0
1784	475.243	2.2934	0	0	0	0	0	0	0	0	0	0	0	0	0	0	0	0	37287.6	58598.5	0	0	0	0	0	0	0	0	0	0	0	0	0	0	0	0	0	0	0	0	0	0	0	0	0	0	0	0	0
1785	587.318	2.67316	0	0	0	0	0	0	0	0	0	0	0	0	0	0	0	0	23665.9	0	23060	34337.8	0	15774.9	23030.3	0	22457.9	27028	0	0	0	23544.6	0	24471.2	25811	0	22921.9	23736.7	22757.2	0	25192.5	21765.2	13528.8	22178.4	0	0	0	0	0
1787	358.198	1.37024	0	0	0	0	0	0	0	0	0	0	0	0	0	0	0	0	34243.7	0	0	33368.1	0	0	0	0	0	0	0	0	0	0	0	0	0	0	0	0	34568.4	0	0	0	0	0	0	0	35939	0	0
1792	712.327	2.69055	0	0	0	0	0	0	0	0	0	0	0	0	0	0	0	0	21722.3	0	0	0	0	0	0	0	0	0	0	0	0	0	0	0	0	0	0	0	0	0	0	0	0	0	22869.7	0	0	0	0
1798	753.426	2.91118	0	0	0	0	0	0	0	0	0	0	0	0	0	0	0	0	12660	0	0	0	0	0	0	12674.2	0	0	0	0	0	0	0	0	0	0	0	0	0	0	0	0	0	0	0	0	0	0	0
1799	856.438	2.46536	0	0	0	0	0	0	0	0	0	0	0	0	0	0	0	0	8529.92	7265.62	9269.08	0	0	0	0	0	0	0	0	15588.4	0	0	0	0	0	0	0	0	0	10529.6	0	0	0	11459.9	9315.97	0	15017.7	0	10293.4
1800	900.418	2.58355	0	0	0	0	0	0	0	0	0	0	0	0	0	0	0	0	39678.4	0	0	0	0	0	0	0	0	0	40420.4	0	0	0	0	0	0	0	0	0	0	0	0	0	0	0	0	39524.4	39625.3	0	0
1801	284.1	0.930486	0	0	0	0	0	0	0	0	0	0	0	0	0	0	0	0	5637.39	148464	135611	183565	139343	0	0	0	146862	47022	0	175821	167787	0	0	127833	186260	140733	183280	189944	128952	0	172042	160009	4612.35	0	0	0	152712	189211	22357.9
1802	587.294	2.42756	0	0	0	0	0	0	0	0	0	0	0	0	0	0	0	0	6434.11	0	0	0	0	0	8648.76	0	0	0	0	0	0	0	0	4905.39	15723.1	0	0	0	0	0	0	0	0	0	0	0	0	5809.45	0
1803	720.354	2.50441	0	0	0	0	0	0	0	0	0	0	0	0	0	0	0	0	5864.74	0	0	0	0	0	0	0	0	0	0	0	0	0	0	0	0	0	0	0	0	0	0	0	0	0	3053.32	5796.72	0	0	0
1804	350.207	2.66539	0	0	0	0	0	0	0	0	0	0	0	0	0	0	0	0	16453.4	17143.8	0	16284.7	0	14008.9	16021.5	16408.1	0	14263.4	16421.2	0	16559.2	14375.7	16103.7	16018.7	16781.4	15127.7	13372.2	15915.2	16530	15670.9	0	0	0	0	0	0	15807.3	0	0
1807	885.461	2.74285	0	0	0	0	0	0	0	0	0	0	0	0	0	0	0	0	10553	0	9924.02	10148.9	10034.5	0	9710.43	8270.98	0	0	0	0	10322.5	8585.47	9214.01	0	0	0	10915.5	0	8613.51	0	0	0	0	0	0	9770.25	9615.28	0	9837.89
1808	1651.12	5.92978	0	0	0	0	0	0	0	0	0	0	0	0	0	0	0	0	14422.4	0	0	0	0	0	0	0	0	14111.5	12717.4	14922.5	0	0	15771.6	0	0	15979.7	0	0	0	0	0	0	0	0	0	0	0	0	0
1809	582.79	2.28718	0	0	0	0	0	0	0	0	0	0	0	0	0	0	0	0	8816.22	0	0	7165.7	0	0	5398.66	0	0	0	0	0	0	0	5329.49	0	0	0	0	9461.76	0	0	0	0	0	8155.61	0	8383.41	5110.17	7085.6	0
1810	227.139	1.63576	0	0	0	0	0	0	0	0	0	0	0	0	0	0	0	0	22156.3	0	24438.3	21935.7	23776.1	21260.4	22827.5	22375.1	25262.8	22011.1	22972.2	24197.9	25395.1	23079.3	23997	0	24344.8	23111.4	23187.2	23400.9	22710.4	24502.2	0	23113	24187.8	23110.4	23480.7	22502.2	24635.9	22853.6	23122.9
1813	795.474	3.33907	0	0	0	0	0	0	0	0	0	0	0	0	0	0	0	0	6468.3	0	8028.77	0	0	0	6972.24	5312.36	0	0	0	6102.93	0	0	8126.32	0	0	6227.57	6086.79	0	8337.59	0	0	0	0	0	0	0	6338.53	0	6835.09
1822	560.27	2.35052	0	0	0	0	0	0	0	0	0	0	0	0	0	0	0	0	7180.72	18043.8	0	0	0	0	0	2739.88	7953.15	0	16795.1	11256.8	0	0	9735.87	0	0	0	15238.8	0	0	0	0	0	0	0	0	8962.75	0	0	0
1828	203.139	0.922198	0	0	0	0	0	0	0	0	0	0	0	0	0	0	0	0	5047.02	51572.2	42364.5	66383	42180.6	0	0	65943.5	48781.1	17538.8	0	75875.8	83538.2	5118.68	2260.91	31438	75490.5	47699	75886.8	102324	36188.1	0	83854.5	70158.3	5761.77	0	0	0	56096.9	102399	13050.7
1829	159.065	3.04731	0	0	0	0	0	0	0	0	0	0	0	0	0	0	0	0	7422.84	0	0	0	6519.58	0	0	0	0	0	5907.74	0	0	0	0	0	0	0	0	0	0	0	0	0	0	0	0	0	0	0	0
1830	824.902	2.50519	0	0	0	0	0	0	0	0	0	0	0	0	0	0	0	0	7697.35	0	0	0	0	0	0	0	0	0	0	0	0	0	0	0	0	0	0	0	0	0	0	0	0	0	0	0	0	0	0
1832	957.006	3.03581	0	0	0	0	0	0	0	0	0	0	0	0	0	0	0	0	4803.92	6958.29	0	0	7286.11	7799.76	0	6331.42	0	6864.47	4527.09	8253.22	0	6144.46	0	0	0	0	0	4357.28	7621.38	6021.94	0	0	7959.59	0	0	0	6050.31	0	0
1834	552.76	2.42912	0	0	0	0	0	0	0	0	0	0	0	0	0	0	0	0	10532.4	0	0	0	0	0	0	0	0	0	0	0	0	0	0	0	0	0	0	0	0	0	0	0	0	0	19105.7	0	0	0	0
1837	334.162	0.952372	0	0	0	0	0	0	0	0	0	0	0	0	0	0	0	0	15844.4	0	25411.5	0	0	0	0	28348.9	26909.5	23500.1	0	29974.4	28211.4	0	0	26040.3	29081.3	28309.5	0	31784.7	0	10851.3	0	0	15284	0	12962.4	0	0	30692.9	20894.2
1839	392.186	2.41432	0	0	0	0	0	0	0	0	0	0	0	0	0	0	0	0	5928.72	0	2785.31	0	0	0	0	0	0	0	0	0	0	0	0	0	0	0	0	4784.17	0	2494.84	0	0	5268.58	0	8483.37	0	0	0	0
1841	452.204	0.9951	0	0	0	0	0	0	0	0	0	0	0	0	0	0	0	0	8556.14	10819.6	11415.4	12312.1	10714.4	0	0	12397.6	8489.15	10718.2	6611.53	10980.4	9336.26	0	9536.67	12408.2	9825.48	10082.8	10385.1	9855.62	12149.1	8239.51	11161.6	9320.27	10024.6	0	0	0	10642.9	10838.5	11315.3
1843	247.131	0.972228	0	0	0	0	0	0	0	0	0	0	0	0	0	0	0	0	4904.64	0	0	0	0	0	0	0	0	0	0	0	0	0	0	0	0	0	0	0	0	0	0	0	0	0	0	0	0	0	2753.67
1844	416.197	1.19068	0	0	0	0	0	0	0	0	0	0	0	0	0	0	0	0	29555.4	26883.4	31826.7	26177.8	24138.7	0	0	29180.5	19354.4	23282.1	0	30149.2	28593.6	0	0	28533.3	22579.3	22391.9	30118.2	30113.2	25609.7	24901.5	29538.7	28033.3	0	18934.7	0	0	23890.7	22589.6	23520.8
1845	444.728	2.27361	0	0	0	0	0	0	0	0	0	0	0	0	0	0	0	0	6022.54	0	0	0	0	0	0	7636.47	0	0	0	0	0	0	0	0	0	0	0	9816.47	0	0	0	0	0	0	9635.75	0	0	10794.5	0
1846	233.19	4.12849	0	0	0	0	0	0	0	0	0	0	0	0	0	0	0	0	5622.47	0	0	0	0	0	0	0	0	6972.91	0	0	8701.53	0	0	0	0	0	0	0	0	0	0	0	0	0	0	0	0	0	0
1848	464.235	2.27906	0	0	0	0	0	0	0	0	0	0	0	0	0	0	0	0	7037.07	0	0	14076.3	0	9734.79	13177.5	0	0	0	0	0	0	0	0	11262.8	0	0	12417.6	0	0	0	0	0	0	0	0	0	11363.9	0	0
1851	530.28	2.41286	0	0	0	0	0	0	0	0	0	0	0	0	0	0	0	0	12394.9	0	0	0	0	0	0	0	0	0	0	0	0	0	0	0	0	0	0	0	0	0	0	0	0	0	0	0	0	0	0
1860	295.13	1.3019	0	0	0	0	0	0	0	0	0	0	0	0	0	0	0	0	15992.8	0	0	15361.7	0	14336.5	0	0	0	0	0	0	13703.4	0	0	16064.4	0	0	0	14826.1	15807.3	0	0	0	0	0	0	0	0	0	0
1862	268.105	0.922853	0	0	0	0	0	0	0	0	0	0	0	0	0	0	0	0	0	89438.7	74901.2	191695	63933.8	0	0	0	87323.8	0	0	308090	428067	0	0	62857.6	269713	74561.2	259884	485488	44510.2	0	328659	201929	0	0	0	0	112747	500222	0
1864	137.046	0.935652	0	0	0	0	0	0	0	0	0	0	0	0	0	0	0	0	0	62050.8	52140.6	68638.9	54428.1	0	0	0	57585.2	17764.4	0	71310.4	65373.7	0	0	40990.6	71221	51263.9	69127	73278.1	45418.8	0	71789.8	64568.9	0	0	0	0	56608.8	74962	8519.57
1865	132.102	0.920931	0	0	0	0	0	0	0	0	0	0	0	0	0	0	0	0	0	203274	205332	233613	0	0	0	229567	214684	0	0	248727	270590	0	0	0	250201	221492	250994	205325	0	0	259444	226567	0	0	0	0	217663	180730	0
1866	912.989	3.02665	0	0	0	0	0	0	0	0	0	0	0	0	0	0	0	0	0	48259.3	0	0	0	0	0	0	48559.4	52679.8	0	0	0	0	0	0	0	0	0	45480.8	0	0	0	0	0	0	0	0	0	0	0
1867	1036.47	2.79446	0	0	0	0	0	0	0	0	0	0	0	0	0	0	0	0	0	46246.8	0	0	0	0	0	0	0	0	0	53311.1	0	0	0	0	0	0	0	0	0	0	51324.1	0	0	0	0	0	0	0	0
1868	262.131	0.9302	0	0	0	0	0	0	0	0	0	0	0	0	0	0	0	0	0	38157.3	35402.2	51356	36305.2	0	0	48114.5	41058.2	17194.1	0	54790.8	58341.8	0	0	29603.3	56033	43371.5	51884.2	65682.5	32607.8	0	57274.9	48637.4	0	0	0	0	46592.4	67690.1	13460.4
1869	212.103	0.923454	0	0	0	0	0	0	0	0	0	0	0	0	0	0	0	0	0	28838.6	25648.5	39409.7	25616.1	0	0	36894.8	29429.6	0	0	42666.1	46242.2	0	0	18456	41599.8	28885.6	41134.6	49656.9	21199.7	0	45330.2	38992.4	0	0	0	0	33955.5	52765.6	0
1872	903.984	2.97741	0	0	0	0	0	0	0	0	0	0	0	0	0	0	0	0	0	23530.3	27814.4	0	28937.8	21847.3	0	0	0	0	0	0	29056.9	27442.6	27673	0	0	0	0	26474.9	0	0	0	28681.9	0	0	0	0	0	24965.9	0
1875	185.092	0.921416	0	0	0	0	0	0	0	0	0	0	0	0	0	0	0	0	0	14111	10455.2	23609.5	10896.8	0	0	23688.3	14652.8	0	0	30653.8	34690.6	0	0	7787.52	30719.7	11791.3	30611.2	48310.5	7627.27	0	33906.8	26350.7	0	0	0	0	17988.6	50968	0
1879	276.153	0.939461	0	0	0	0	0	0	0	0	0	0	0	0	0	0	0	0	0	29143.3	26438.3	35045.2	27515.7	0	0	32589.8	29691.1	0	0	38715.1	36802.4	0	0	23544.6	40197.9	30363.7	35201.1	47597.6	25470.7	0	38597	33910.1	0	0	0	0	30323.4	44525.4	0
1880	136.062	0.965713	0	0	0	0	0	0	0	0	0	0	0	0	0	0	0	0	0	11250.3	10935.8	25332.6	6847.74	0	0	0	9111.68	0	0	33046.8	46866.7	0	0	4994.62	28902.8	8970.36	31737.5	53708.1	5751.62	0	36405.2	19956.1	0	0	0	0	11983.7	55367.7	0
1882	270.135	0.933277	0	0	0	0	0	0	0	0	0	0	0	0	0	0	0	0	0	17766.2	11707.2	21185.5	18007.9	0	0	23873.8	15790.1	6706.66	0	23311.3	18479	0	0	11831.9	19929.1	17568	20141.7	24085.2	12470.4	0	20187.2	12045	0	0	0	0	18554.2	20437.6	5485.05
1884	294.153	0.960112	0	0	0	0	0	0	0	0	0	0	0	0	0	0	0	0	0	3797.28	26765.8	15008	8021	0	0	11152.2	3627.46	15742.7	0	22601.9	12102.1	0	0	7352.72	18416.1	4312	17772	11237.7	3733.61	0	14262.5	8848.66	15623.2	0	0	12612.2	4061.61	29068.3	0
1886	361.173	0.938059	0	0	0	0	0	0	0	0	0	0	0	0	0	0	0	0	0	40027.8	30858	41533.9	38724.8	0	0	32990.9	36716	0	0	42024	48359.8	0	0	34422.1	47759.9	39264	46979.3	53534	36353.4	0	42497.9	46093.3	0	0	0	0	39779.9	44009.8	0
1888	332.18	1.02527	0	0	0	0	0	0	0	0	0	0	0	0	0	0	0	0	0	45767	18880.2	23974.5	20405.4	0	0	20909.8	47671.3	15017.5	0	20342	57666.6	0	0	18155.7	50421.6	21749.6	19022.7	23823.4	47648.1	0	20205.3	0	0	0	0	0	49937.2	50360.3	9564.34
1889	558.282	2.26403	0	0	0	0	0	0	0	0	0	0	0	0	0	0	0	0	0	3255.16	0	0	2360.28	0	0	0	0	0	0	0	0	0	0	0	0	0	0	0	0	0	0	0	0	0	0	0	4041.12	0	0
1891	881.358	2.23325	0	0	0	0	0	0	0	0	0	0	0	0	0	0	0	0	0	6923.9	0	0	0	0	0	0	8212.12	0	0	0	0	0	0	0	0	0	0	0	0	7996.88	0	8723.48	0	0	0	0	0	0	0
1893	475.224	2.54769	0	0	0	0	0	0	0	0	0	0	0	0	0	0	0	0	0	12144	0	0	0	13527	0	0	0	0	16010.3	0	0	0	22925.9	15552.5	15582.5	14263.5	14386.6	0	12564.1	11034.7	13246.1	0	10781.8	0	0	9466.22	0	0	13776.7
1894	668.359	2.55373	0	0	0	0	0	0	0	0	0	0	0	0	0	0	0	0	0	11741.9	0	0	11416.2	0	9558.83	7784.87	0	0	0	0	0	0	0	0	0	0	0	0	7429.76	0	13237.2	0	0	11674.7	11277.6	0	0	0	0
1899	754.998	2.71765	0	0	0	0	0	0	0	0	0	0	0	0	0	0	0	0	0	15531.6	17654.3	18872.5	19239.3	18600.4	18350.4	16390.9	0	15306.6	14266.6	16430.9	18561.4	16661.8	15267.8	0	16784.4	16279	18331.1	18035.6	16566.9	0	0	16696.2	0	16123.8	19409.1	15017.3	16854.9	17043.7	18856
1900	414.2	0.925064	0	0	0	0	0	0	0	0	0	0	0	0	0	0	0	0	0	17941.1	15730.2	22235.5	16785.5	0	0	23555.6	18072.5	0	0	24472.7	25807	0	0	14711.4	22383	17050	24394	29391	14461.6	0	25090.1	19355.7	0	0	0	0	21846	29002.9	0
1905	800.351	2.28415	0	0	0	0	0	0	0	0	0	0	0	0	0	0	0	0	0	8245.65	4955.04	5651.42	0	0	0	0	7267.68	0	0	0	7561.55	0	0	5792.83	0	5842.94	7687.35	5070.09	0	0	0	0	4788.16	5370.08	0	0	5362.95	5709.31	0
1908	226.155	0.917823	0	0	0	0	0	0	0	0	0	0	0	0	0	0	0	0	0	5371.27	4799.56	16503.7	0	0	0	16033.2	7206.8	0	0	28578.3	49804.7	0	0	0	21060.6	6574.41	19234.6	0	0	0	31635.5	15978.7	0	0	0	0	8276.4	63988.9	0
1910	335.171	0.978886	0	0	0	0	0	0	0	0	0	0	0	0	0	0	0	0	0	17351.1	0	18773.4	17065.3	0	0	0	0	0	0	0	0	0	10533.7	0	0	0	19354.7	0	16560.3	0	17021.6	16617.4	0	0	0	0	19217.5	0	0
1923	629.289	1.17028	0	0	0	0	0	0	0	0	0	0	0	0	0	0	0	0	0	11643.5	0	0	0	0	16772.2	23594.5	21152.2	18863	0	21004	23793.1	0	0	0	19005.9	7975.18	20492.6	21133.2	21018.6	0	16731.4	18360.2	0	0	0	0	24711.3	22105.7	12039.7
1924	446.167	0.926887	0	0	0	0	0	0	0	0	0	0	0	0	0	0	0	0	0	12104.4	13257.6	16155.8	12820.6	0	0	16401.5	12631.8	0	0	18085.4	19362.2	0	0	11081.6	18413.9	12755.9	17375.2	19518.5	11526.5	0	17893.3	15362.5	0	0	0	0	15243	21085.1	0
1927	262.038	1.01124	0	0	0	0	0	0	0	0	0	0	0	0	0	0	0	0	0	13352.3	12510.8	14820.9	12077.8	0	0	15544.4	12467.4	0	0	16370.6	0	0	0	11686.6	14816.1	13156.7	13559.5	16965.4	12180.9	0	15115.5	13360.1	0	0	0	0	13776.2	17051.4	6426.77
1928	665.387	3.4441	0	0	0	0	0	0	0	0	0	0	0	0	0	0	0	0	0	5526.46	0	0	0	0	0	0	0	0	0	0	0	5895.54	0	0	0	0	0	0	0	0	0	6194.78	6005.64	5404.04	0	0	0	0	0
1929	240.087	1.04661	0	0	0	0	0	0	0	0	0	0	0	0	0	0	0	0	0	13218.2	11520.7	11341.3	12746.8	12423.4	0	11651.5	12610.6	12254.2	12382	13386.1	12334.6	0	13418.4	12570.3	9295.28	12879.3	10451.4	11845.6	10227.5	12907.9	0	0	12210.9	12693.6	11979.3	11557.5	10425	13820	12356.6
1933	444.207	2.17604	0	0	0	0	0	0	0	0	0	0	0	0	0	0	0	0	0	23935.2	25347.5	28145.9	24585.9	0	0	25940.2	0	0	0	22406.7	31003.9	0	0	26700.7	26998.5	32341.2	22752.2	28363.4	28873.3	0	25852.8	23776.5	0	0	0	0	0	28137.7	0
1934	261.144	2.23009	0	0	0	0	0	0	0	0	0	0	0	0	0	0	0	0	0	12384.8	11820.3	17268.4	12742.7	0	0	0	0	0	0	0	15788.8	0	0	12478.2	0	19506.3	0	0	0	0	0	17066.6	0	0	0	0	17259	0	0
1941	390.19	1.20595	0	0	0	0	0	0	0	0	0	0	0	0	0	0	0	0	0	21586.1	0	23642.9	0	0	0	23312.2	0	22274.7	0	0	23589.5	0	0	19363.9	22153.3	20007.2	22938.8	0	21864.1	0	25469.7	0	23808.1	0	0	0	18100.9	24202.7	0
1942	393.185	0.956382	0	0	0	0	0	0	0	0	0	0	0	0	0	0	0	0	0	8685.63	0	11561.8	12283	0	0	9622.21	7465.28	0	0	9561.14	10613.5	0	0	11555.3	15746.5	0	9115.41	5430.48	7026.01	0	10016.7	0	5324.86	0	0	0	12701.2	15940.4	0
1948	475.74	2.29451	0	0	0	0	0	0	0	0	0	0	0	0	0	0	0	0	0	23777.5	23720.6	0	0	0	22663.9	0	0	0	0	0	0	0	0	22153	0	0	21338.3	0	23386.3	22472.4	0	0	20851.3	24629	24576.1	22339.3	24486.1	12069.4	19938.1
1952	362.192	1.29137	0	0	0	0	0	0	0	0	0	0	0	0	0	0	0	0	0	40713.3	0	41020.2	0	41263.2	0	0	0	0	0	0	43775.1	0	23702	0	42707.7	0	21726.7	40234.7	0	0	43659.9	0	0	0	0	0	0	0	0
1954	394.199	2.49317	0	0	0	0	0	0	0	0	0	0	0	0	0	0	0	0	0	20933	0	0	0	5965.93	0	0	0	0	0	15547.5	0	0	20770.1	6161.25	0	0	0	0	0	10477.1	0	0	0	0	0	0	0	0	0
1956	423.223	2.37091	0	0	0	0	0	0	0	0	0	0	0	0	0	0	0	0	0	28041.9	0	0	0	0	0	0	0	0	0	0	0	0	0	0	0	0	0	0	30753.2	0	0	15491.5	0	0	30071.1	0	42143.4	0	0
1958	177.102	1.87982	0	0	0	0	0	0	0	0	0	0	0	0	0	0	0	0	0	18741.5	19016.7	0	19534.2	0	0	0	0	17625.6	0	0	19845.3	0	20026.5	18063.3	0	19370	0	17186.8	0	17807.4	0	0	18885.8	0	0	0	19633.2	19637.5	18107.3
1965	886.416	2.39889	0	0	0	0	0	0	0	0	0	0	0	0	0	0	0	0	0	0	37781.5	0	0	40624.4	0	42700	0	0	0	42688.3	0	0	0	47184.4	0	0	0	0	0	36974.6	0	0	0	0	43135.2	0	0	0	0
1968	686.368	2.42896	0	0	0	0	0	0	0	0	0	0	0	0	0	0	0	0	0	0	11303.1	11844	11106	0	10644.1	7949.68	0	12306	7622.87	11705.7	12329.5	8805.04	7250.36	8101.68	8088.81	11795.4	0	0	0	11018.1	8346.57	8181.8	0	0	8497.74	7948.99	10872.9	8541.63	0
1977	806.537	6.95741	0	0	0	0	0	0	0	0	0	0	0	0	0	0	0	0	0	0	32715.4	0	0	0	0	0	0	0	0	0	0	0	0	0	0	0	0	0	0	0	0	0	0	0	0	0	0	0	0
1980	520.34	6.02202	0	0	0	0	0	0	0	0	0	0	0	0	0	0	0	0	0	0	16452.9	0	27923.9	13469.9	16111.6	0	0	0	85369.7	59541	11254	0	0	0	0	0	0	0	0	15328	0	0	16556.1	0	0	0	0	12824.9	0
1981	455.364	6.63413	0	0	0	0	0	0	0	0	0	0	0	0	0	0	0	0	0	0	8912.44	0	0	0	4493.78	0	0	0	10876.6	9406.79	0	0	0	0	0	0	0	0	0	0	0	0	0	0	0	0	0	0	0
1988	443.724	2.27194	0	0	0	0	0	0	0	0	0	0	0	0	0	0	0	0	0	0	14010.3	0	0	0	0	0	0	0	0	0	0	0	7827.66	0	0	7991.35	0	0	0	0	0	0	0	0	0	0	0	0	0
1995	279.098	1.36737	0	0	0	0	0	0	0	0	0	0	0	0	0	0	0	0	0	0	12729	0	0	0	0	0	0	0	0	0	0	0	0	0	0	0	0	0	0	0	0	0	0	0	0	0	14680.2	15093.7	0
2001	669.848	2.63691	0	0	0	0	0	0	0	0	0	0	0	0	0	0	0	0	0	0	4368.67	0	5931.1	0	0	0	0	0	0	0	0	0	0	0	0	0	0	0	0	0	0	0	0	0	0	0	0	0	0
2002	336.192	2.57489	0	0	0	0	0	0	0	0	0	0	0	0	0	0	0	0	0	0	16343.1	15574.4	0	15683.5	0	15924.7	0	0	0	0	0	0	18801.4	0	0	0	0	0	0	15424.1	0	0	0	0	0	0	0	0	16809.3
2003	400.245	2.68502	0	0	0	0	0	0	0	0	0	0	0	0	0	0	0	0	0	0	5630.83	0	0	0	0	0	0	0	0	0	0	0	4315.96	0	0	0	0	0	0	0	0	0	0	0	5751.34	0	0	0	0
2004	877.966	2.79782	0	0	0	0	0	0	0	0	0	0	0	0	0	0	0	0	0	0	8582.08	0	9042	0	0	0	0	0	0	0	10072.1	0	0	0	9402.72	9533.45	0	0	0	0	10285.7	0	0	0	10445.8	0	9461.8	0	0
2006	455.233	2.33023	0	0	0	0	0	0	0	0	0	0	0	0	0	0	0	0	0	0	8604.41	8599.73	0	0	0	20781.8	0	0	0	0	0	0	0	19373.3	0	0	0	0	0	0	0	0	0	20952.3	0	0	0	0	0
2008	211.108	2.03514	0	0	0	0	0	0	0	0	0	0	0	0	0	0	0	0	0	0	23005.8	0	0	0	0	0	0	0	0	0	0	0	0	0	0	0	0	30442	0	0	0	0	0	0	0	0	0	0	24969.3
2010	480.238	2.28114	0	0	0	0	0	0	0	0	0	0	0	0	0	0	0	0	0	0	16406.8	0	0	0	0	0	0	0	14282.8	0	0	0	0	0	0	0	0	0	0	0	0	0	0	0	0	0	0	0	8501.85
2014	345.215	1.03541	0	0	0	0	0	0	0	0	0	0	0	0	0	0	0	0	0	0	18975.6	21064.9	0	0	0	20199.3	17913	0	0	0	21234.4	0	0	0	20183.7	18739.9	0	0	0	0	0	0	0	0	0	0	0	0	0
2023	334.196	1.26966	0	0	0	0	0	0	0	0	0	0	0	0	0	0	0	0	0	0	15035.4	0	0	0	0	0	0	0	0	0	0	0	0	12820.4	0	0	0	16073.9	0	0	0	0	0	0	15692.4	0	0	0	0
2024	613.294	1.49507	0	0	0	0	0	0	0	0	0	0	0	0	0	0	0	0	0	0	23805.2	23073.1	0	0	22430.3	24682.8	0	0	0	0	26651.6	0	0	0	0	0	0	24635.7	25133.2	0	0	0	0	0	0	0	27898.1	25475	0
2035	453.246	2.51645	0	0	0	0	0	0	0	0	0	0	0	0	0	0	0	0	0	0	0	9302.75	0	0	0	0	0	0	0	0	0	0	0	0	0	0	0	0	0	0	0	0	0	0	0	0	0	0	0
2038	489.253	2.47578	0	0	0	0	0	0	0	0	0	0	0	0	0	0	0	0	0	0	0	10145.1	0	0	0	0	0	0	0	0	0	0	0	12960.3	0	0	0	0	0	5334.32	5458.61	0	0	0	0	0	0	0	0
2043	456.209	0.924714	0	0	0	0	0	0	0	0	0	0	0	0	0	0	0	0	0	0	0	11952.6	0	0	0	12457.7	0	0	0	12501.1	12497.1	0	0	6687.38	0	7751.39	13619.2	0	0	0	13570.3	9573.85	0	0	0	0	8655.54	16529.4	0
2045	365.191	0.950927	0	0	0	0	0	0	0	0	0	0	0	0	0	0	0	0	0	0	0	16085.2	0	0	0	0	0	0	0	0	20430.8	0	0	0	0	0	0	17064.6	0	0	0	0	0	0	0	0	16251.7	18268.8	0
2047	470.736	2.31456	0	0	0	0	0	0	0	0	0	0	0	0	0	0	0	0	0	0	0	12327.1	0	6398.24	13061.5	9042.44	0	0	0	0	0	0	0	0	0	0	0	0	0	0	9420.16	0	0	0	0	0	0	11038.6	12083.5
2048	213.124	1.90766	0	0	0	0	0	0	0	0	0	0	0	0	0	0	0	0	0	0	0	17512.7	0	0	0	16606.7	0	0	0	0	0	0	0	0	0	0	0	0	0	0	0	0	0	0	0	0	18620.2	0	16789.8
2049	353.247	4.43794	0	0	0	0	0	0	0	0	0	0	0	0	0	0	0	0	0	0	0	9265.78	9043	0	0	0	0	0	0	0	0	0	9625.5	0	0	0	0	0	0	0	0	0	0	0	0	0	0	0	0
2054	243.098	0.925792	0	0	0	0	0	0	0	0	0	0	0	0	0	0	0	0	0	0	0	6659.08	0	0	0	5855.3	0	0	0	9386.13	10765	0	0	0	8677.68	0	7789.52	13660.8	0	0	10297.3	4764.76	0	0	0	0	0	12126	0
2055	411.217	1.67473	0	0	0	0	0	0	0	0	0	0	0	0	0	0	0	0	0	0	0	23865.9	0	0	0	24731.9	0	0	0	26894.5	0	0	0	0	22554.3	27186.1	27826.6	25273.9	22103.6	0	25801.1	0	0	0	0	0	26252.9	22710.2	0
2058	1025.57	2.89759	0	0	0	0	0	0	0	0	0	0	0	0	0	0	0	0	0	0	0	7337.75	0	6565.02	0	0	0	0	8001.65	9663.99	8172.83	0	10971.4	8917.57	5743.2	6765.88	0	0	7759.26	6742.11	0	0	0	0	7303.01	0	0	0	0
2059	338.09	2.44714	0	0	0	0	0	0	0	0	0	0	0	0	0	0	0	0	0	0	0	4354.25	0	0	0	0	0	4954.9	0	0	4300.11	4066.11	0	0	0	0	0	4786.05	0	0	0	0	4701.37	0	0	0	0	0	0
2060	1650.12	5.93469	0	0	0	0	0	0	0	0	0	0	0	0	0	0	0	0	0	0	0	12547.7	0	0	0	0	0	0	0	0	0	0	0	0	0	0	0	0	0	0	0	0	0	0	0	0	0	0	0
2061	204.033	1.79306	0	0	0	0	0	0	0	0	0	0	0	0	0	0	0	0	0	0	0	19710.5	21997.2	0	0	0	0	0	0	0	0	0	0	0	0	0	0	0	0	0	19968.7	0	0	0	0	0	0	21355.6	0
2065	412.285	4.24904	0	0	0	0	0	0	0	0	0	0	0	0	0	0	0	0	0	0	0	6436.66	0	0	6265.78	0	0	0	0	0	0	0	0	0	0	3489.84	0	0	0	0	0	0	0	0	0	0	0	0	0
2067	302.171	1.10482	0	0	0	0	0	0	0	0	0	0	0	0	0	0	0	0	0	0	0	26742.5	0	0	0	0	0	0	0	0	0	0	0	0	0	0	0	0	24468.8	0	0	0	0	0	0	0	0	0	0
2068	499.215	2.00314	0	0	0	0	0	0	0	0	0	0	0	0	0	0	0	0	0	0	0	27553.6	0	0	0	0	0	0	0	24906	0	0	0	0	0	0	29407.7	28741.1	29329.5	0	0	0	0	0	0	0	0	28815	0
2071	216.102	1.90051	0	0	0	0	0	0	0	0	0	0	0	0	0	0	0	0	0	0	0	22918.3	0	0	0	0	25695.1	22793.1	20615.2	23315.5	0	0	0	20735.7	23227.6	26517	0	23574.3	24340.1	0	23753.3	0	0	0	0	0	0	23932	0
2072	398.717	2.28013	0	0	0	0	0	0	0	0	0	0	0	0	0	0	0	0	0	0	0	7945.67	0	0	0	0	0	0	0	0	0	0	0	7466.91	6069.27	0	0	0	0	0	0	0	0	0	0	0	0	0	0
2073	310.133	1.15249	0	0	0	0	0	0	0	0	0	0	0	0	0	0	0	0	0	0	0	19056.8	0	0	0	0	0	0	0	0	0	0	0	0	0	0	17726.3	18172.3	0	0	0	0	0	20794.1	0	0	0	0	18654.7
2074	442.265	2.31157	0	0	0	0	0	0	0	0	0	0	0	0	0	0	0	0	0	0	0	0	50945.5	0	0	0	0	0	0	0	0	0	0	0	0	0	0	0	0	0	0	0	0	0	0	0	0	0	0
2075	541.121	6.68702	0	0	0	0	0	0	0	0	0	0	0	0	0	0	0	0	0	0	0	0	232771	0	0	0	0	0	0	0	0	0	0	0	0	229544	0	0	0	0	0	0	0	0	0	0	0	0	0
2076	457.265	2.44636	0	0	0	0	0	0	0	0	0	0	0	0	0	0	0	0	0	0	0	0	49628	46368.7	0	0	0	0	0	0	0	0	0	0	0	0	0	0	0	0	0	0	0	0	50802.7	0	0	0	0
2077	619.287	2.41777	0	0	0	0	0	0	0	0	0	0	0	0	0	0	0	0	0	0	0	0	5450.75	0	0	0	0	0	0	0	0	0	0	0	0	0	0	0	0	0	0	0	0	0	0	9577.19	0	0	0
2079	512.253	2.28579	0	0	0	0	0	0	0	0	0	0	0	0	0	0	0	0	0	0	0	0	15396.6	15198.1	15085.2	0	0	0	13977.9	13199.9	12210.9	13938.6	13886.9	0	0	0	14161.2	13368.6	0	10341.8	0	0	10866.8	16608.5	14497.8	0	0	0	12536.1
2080	997.577	3.44435	0	0	0	0	0	0	0	0	0	0	0	0	0	0	0	0	0	0	0	0	10227.4	0	0	11424.7	0	0	0	0	0	0	9970.4	0	0	0	0	0	0	0	0	0	0	0	0	0	9549.38	0	0
2081	1614.14	5.92965	0	0	0	0	0	0	0	0	0	0	0	0	0	0	0	0	0	0	0	0	19810	0	0	0	0	0	0	23527.9	0	0	0	0	0	0	16812.4	0	0	0	0	0	0	0	0	0	0	0	0
2084	219.133	1.47848	0	0	0	0	0	0	0	0	0	0	0	0	0	0	0	0	0	0	0	0	41773.8	0	0	0	0	0	0	0	0	0	0	0	0	0	0	0	0	0	0	0	0	0	39865.6	0	0	0	0
2086	703.34	2.396	0	0	0	0	0	0	0	0	0	0	0	0	0	0	0	0	0	0	0	0	24277.8	0	0	0	0	0	0	13065.9	0	0	0	0	0	0	0	0	0	0	0	0	0	0	0	0	0	0	0
2087	536.166	6.67051	0	0	0	0	0	0	0	0	0	0	0	0	0	0	0	0	0	0	0	0	64907.7	0	0	0	0	0	0	0	0	0	0	0	0	63985.7	0	0	0	0	0	0	0	0	0	0	0	0	0
2094	939.858	4.05977	0	0	0	0	0	0	0	0	0	0	0	0	0	0	0	0	0	0	0	0	8646.62	0	5931.55	5914.46	0	0	0	0	0	0	0	0	8260.41	0	0	0	0	0	0	7070.84	0	7940.32	0	0	9210.23	8376.89	0
2096	914.838	3.79225	0	0	0	0	0	0	0	0	0	0	0	0	0	0	0	0	0	0	0	0	12384.8	0	0	0	0	0	0	0	0	0	0	0	0	0	0	0	0	0	0	0	0	8678.51	0	0	0	0	0
2097	417.217	2.50947	0	0	0	0	0	0	0	0	0	0	0	0	0	0	0	0	0	0	0	0	8831.59	9364.82	0	0	0	7297.29	0	0	7061.01	0	0	4688	0	0	0	0	0	0	0	0	0	0	0	0	0	0	0
2098	522.286	4.77691	0	0	0	0	0	0	0	0	0	0	0	0	0	0	0	0	0	0	0	0	10221.8	0	0	0	0	0	9410.31	0	0	0	11170.8	0	0	0	0	0	0	0	9781.65	0	0	0	0	0	0	0	0
2100	1084.21	3.53109	0	0	0	0	0	0	0	0	0	0	0	0	0	0	0	0	0	0	0	0	14325.8	0	0	0	0	16386.8	0	0	16381.7	0	0	0	17726.1	0	0	0	0	14940.6	17008.8	17956.4	0	0	0	0	0	0	0
2107	332.182	1.48893	0	0	0	0	0	0	0	0	0	0	0	0	0	0	0	0	0	0	0	0	23435.6	0	0	27082.2	21424	0	0	0	0	0	0	22585.9	0	21241.8	24429	0	0	0	0	0	31015.6	0	0	0	0	0	0
2110	525.266	2.31302	0	0	0	0	0	0	0	0	0	0	0	0	0	0	0	0	0	0	0	0	0	10902.5	0	0	0	0	0	0	0	7654.52	0	0	0	0	0	0	0	0	0	0	0	25611.4	0	0	0	15517.9	0
2111	400.218	2.22271	0	0	0	0	0	0	0	0	0	0	0	0	0	0	0	0	0	0	0	0	0	41625.2	0	0	41114.8	43165.2	0	0	40465	43748.8	0	0	0	0	41607.5	0	0	0	0	0	0	0	0	39809.1	0	44197.6	0
2116	687.836	2.85837	0	0	0	0	0	0	0	0	0	0	0	0	0	0	0	0	0	0	0	0	0	24190.4	0	0	0	0	0	0	0	0	0	0	0	0	0	0	0	0	0	0	0	0	0	0	0	0	0
2124	665.317	2.36126	0	0	0	0	0	0	0	0	0	0	0	0	0	0	0	0	0	0	0	0	0	29887.5	0	0	0	0	0	0	0	0	0	0	0	0	0	0	0	0	0	0	0	0	0	0	0	0	0
2135	407.208	1.13659	0	0	0	0	0	0	0	0	0	0	0	0	0	0	0	0	0	0	0	0	0	12216.5	0	0	0	0	0	0	0	0	0	0	0	0	0	0	0	0	0	0	0	0	0	0	0	0	0
2137	252.636	4.26975	0	0	0	0	0	0	0	0	0	0	0	0	0	0	0	0	0	0	0	0	0	6145.01	0	0	0	7548.05	0	0	0	0	0	0	0	5965.04	0	0	0	6196.66	0	0	0	0	0	0	0	0	0
2139	786.429	2.55963	0	0	0	0	0	0	0	0	0	0	0	0	0	0	0	0	0	0	0	0	0	6030.92	0	0	0	0	0	0	0	0	0	0	0	0	0	0	0	0	0	0	0	0	0	0	0	0	0
2147	703.966	2.79631	0	0	0	0	0	0	0	0	0	0	0	0	0	0	0	0	0	0	0	0	0	0	9952.72	11287.5	0	0	0	0	0	0	0	0	0	0	0	0	0	0	0	10405.2	0	0	0	0	12027.6	0	0
2150	758.569	6.77383	0	0	0	0	0	0	0	0	0	0	0	0	0	0	0	0	0	0	0	0	0	0	123930	0	0	0	0	0	0	0	0	0	0	0	0	101828	0	115311	144062	0	0	0	0	0	0	0	78969.7
2153	537.263	2.3728	0	0	0	0	0	0	0	0	0	0	0	0	0	0	0	0	0	0	0	0	0	0	18147.7	0	0	0	0	7788.73	0	0	0	7820.69	0	0	0	0	0	11863.2	0	0	0	14000.6	7370.72	0	0	0	16935.2
2156	525.291	2.44527	0	0	0	0	0	0	0	0	0	0	0	0	0	0	0	0	0	0	0	0	0	0	5992.68	0	0	0	0	0	2574.88	5032.8	0	0	5259.94	0	28105.1	0	5115.53	0	0	0	0	0	2688.81	0	2880.65	7849.08	3108.95
2159	559.517	7.01359	0	0	0	0	0	0	0	0	0	0	0	0	0	0	0	0	0	0	0	0	0	0	6830.97	0	0	0	0	0	0	0	0	0	0	0	5788.78	0	0	0	0	0	0	0	9919.92	0	0	0	0
2162	1008	2.86432	0	0	0	0	0	0	0	0	0	0	0	0	0	0	0	0	0	0	0	0	0	0	10545.7	0	0	12524.7	0	11341.3	0	0	0	0	0	13309.1	0	12198.3	0	0	0	11980.3	0	0	0	11336.9	0	0	0
2164	620.276	2.602	0	0	0	0	0	0	0	0	0	0	0	0	0	0	0	0	0	0	0	0	0	0	6820.18	0	0	0	0	0	0	0	0	0	0	0	0	0	0	0	0	0	0	0	0	0	0	0	0
2165	694.324	2.31498	0	0	0	0	0	0	0	0	0	0	0	0	0	0	0	0	0	0	0	0	0	0	11352.5	0	0	12776.3	17945.7	0	29836.8	0	0	0	0	0	0	26340.2	0	0	27402.2	0	0	21958.9	0	0	0	16094.8	0
2166	1023.24	3.76875	0	0	0	0	0	0	0	0	0	0	0	0	0	0	0	0	0	0	0	0	0	0	7165.4	0	0	0	0	0	0	0	0	0	0	0	0	0	0	0	0	0	0	0	0	0	0	7450.1	0
2167	589.14	1.03929	0	0	0	0	0	0	0	0	0	0	0	0	0	0	0	0	0	0	0	0	0	0	6543.98	8339.95	0	0	0	0	0	0	0	6317.41	0	0	7135.62	7722.85	0	0	0	0	0	0	0	0	8329.94	0	0
2168	250.117	1.28457	0	0	0	0	0	0	0	0	0	0	0	0	0	0	0	0	0	0	0	0	0	0	12568.5	15513.1	0	0	0	0	16543.1	0	17151.4	15649.8	0	0	15341.6	0	16807.6	0	0	0	14345.6	0	0	0	14877.3	0	0
2169	273.161	2.85576	0	0	0	0	0	0	0	0	0	0	0	0	0	0	0	0	0	0	0	0	0	0	10765.4	11037.7	0	13629.9	0	0	0	12631.8	0	0	12210.9	14476.2	0	0	0	0	0	0	13657.8	0	13172.5	0	0	12432.2	0
2170	610.185	7.01004	0	0	0	0	0	0	0	0	0	0	0	0	0	0	0	0	0	0	0	0	0	0	0	205643	0	0	0	0	0	0	0	0	0	0	0	0	0	0	0	0	0	0	0	0	0	0	0
2171	648.633	2.81055	0	0	0	0	0	0	0	0	0	0	0	0	0	0	0	0	0	0	0	0	0	0	0	40240.8	39460.2	0	38849.3	0	0	0	0	38219.8	0	0	0	37703.3	0	0	40824.8	36798.7	0	0	0	0	0	0	38381.2
2174	279.134	1.75016	0	0	0	0	0	0	0	0	0	0	0	0	0	0	0	0	0	0	0	0	0	0	0	49002.3	0	0	0	0	0	0	0	0	0	0	0	0	0	0	0	0	0	0	0	0	0	0	0
2175	941.536	3.36556	0	0	0	0	0	0	0	0	0	0	0	0	0	0	0	0	0	0	0	0	0	0	0	13352.7	0	0	0	0	0	0	0	0	0	0	0	0	0	0	0	0	0	0	0	0	0	14967.9	0
2179	631.113	7.00344	0	0	0	0	0	0	0	0	0	0	0	0	0	0	0	0	0	0	0	0	0	0	0	22415.1	0	0	0	0	0	0	0	0	0	0	0	0	0	0	0	0	0	0	0	0	0	0	0
2182	659.985	5.18576	0	0	0	0	0	0	0	0	0	0	0	0	0	0	0	0	0	0	0	0	0	0	0	3856.28	0	12025.1	0	3533.51	0	0	4075.6	7180.56	0	3910.98	6413.05	3290.5	3711.58	0	0	3101.11	3239.55	0	0	0	3020.39	3195.49	0
2189	867.372	5.53761	0	0	0	0	0	0	0	0	0	0	0	0	0	0	0	0	0	0	0	0	0	0	0	8957.68	7998.81	0	0	0	0	0	0	0	0	0	0	0	0	0	7985.24	0	0	0	0	0	0	0	0
2190	316.168	2.37943	0	0	0	0	0	0	0	0	0	0	0	0	0	0	0	0	0	0	0	0	0	0	0	5538.5	0	0	5035.31	7009.17	0	0	0	0	0	0	0	0	3763.97	0	0	0	0	0	0	0	0	0	5054.76
2191	963.789	3.58419	0	0	0	0	0	0	0	0	0	0	0	0	0	0	0	0	0	0	0	0	0	0	0	11854.8	0	10181.7	0	0	10654.9	0	0	0	0	14563.2	0	11645.3	0	12888.5	12389.7	10247.6	0	0	12942.8	0	0	12548	0
2192	658.31	2.34382	0	0	0	0	0	0	0	0	0	0	0	0	0	0	0	0	0	0	0	0	0	0	0	18380.6	0	0	0	0	0	0	0	0	0	0	0	0	0	0	0	0	0	0	0	29075.7	17160.5	25350.3	18652.4
2197	346.197	1.03376	0	0	0	0	0	0	0	0	0	0	0	0	0	0	0	0	0	0	0	0	0	0	0	14304	13233.6	0	0	0	0	0	12754.3	15036.7	0	0	0	15512.9	0	0	0	13614	0	0	0	11652.9	0	0	0
2198	481.234	2.41738	0	0	0	0	0	0	0	0	0	0	0	0	0	0	0	0	0	0	0	0	0	0	0	9678.59	10431.8	0	0	0	0	0	0	0	0	0	27543.6	0	0	0	0	0	0	0	0	0	0	0	7180.85
2199	430.23	1.90032	0	0	0	0	0	0	0	0	0	0	0	0	0	0	0	0	0	0	0	0	0	0	0	33919.7	0	0	0	0	35960.7	0	0	32529.4	0	0	24985.3	35395	0	0	36600.5	0	0	0	0	0	0	0	0
2200	512.247	1.82894	0	0	0	0	0	0	0	0	0	0	0	0	0	0	0	0	0	0	0	0	0	0	0	10073.3	0	37098.6	0	40433.8	0	0	0	0	0	40550	0	38675.6	0	0	0	34003.9	0	0	0	0	43195.4	40788.7	0
2202	224.092	1.25107	0	0	0	0	0	0	0	0	0	0	0	0	0	0	0	0	0	0	0	0	0	0	0	11525.9	0	0	0	0	0	0	0	10215	0	0	0	0	0	0	0	0	0	0	0	0	0	0	0
2204	485.236	1.16948	0	0	0	0	0	0	0	0	0	0	0	0	0	0	0	0	0	0	0	0	0	0	0	35533.8	0	0	0	35312.9	0	0	0	0	11498.4	33875	0	0	0	0	0	34085.1	0	0	0	0	33883.7	0	0
2205	720.393	2.47275	0	0	0	0	0	0	0	0	0	0	0	0	0	0	0	0	0	0	0	0	0	0	0	4038.47	0	0	0	4403.98	0	0	0	0	0	0	0	0	0	0	0	0	0	0	0	0	0	0	0
2206	157.095	1.88274	0	0	0	0	0	0	0	0	0	0	0	0	0	0	0	0	0	0	0	0	0	0	0	16984.4	0	0	0	0	0	0	0	0	0	0	0	0	0	0	0	0	0	0	0	0	0	0	0
2215	588.296	2.33121	0	0	0	0	0	0	0	0	0	0	0	0	0	0	0	0	0	0	0	0	0	0	0	0	3086.56	12083.2	0	0	0	0	0	0	0	0	0	0	0	0	0	0	0	0	0	0	0	0	0
2222	825.646	6.85734	0	0	0	0	0	0	0	0	0	0	0	0	0	0	0	0	0	0	0	0	0	0	0	0	53259.7	0	0	0	0	0	0	0	0	0	0	0	0	0	0	0	0	0	0	0	0	0	0
2225	86.0964	1.32134	0	0	0	0	0	0	0	0	0	0	0	0	0	0	0	0	0	0	0	0	0	0	0	0	29669.4	0	0	0	0	0	0	0	32825	31489.2	0	22192.3	0	0	0	0	0	0	0	0	0	0	32567.9
2233	856.723	7.02085	0	0	0	0	0	0	0	0	0	0	0	0	0	0	0	0	0	0	0	0	0	0	0	0	0	141480	0	0	0	0	0	0	0	0	0	0	0	0	0	0	0	0	0	0	0	0	0
2236	718.539	6.92581	0	0	0	0	0	0	0	0	0	0	0	0	0	0	0	0	0	0	0	0	0	0	0	0	0	72843.3	0	0	0	0	0	0	0	0	0	0	0	0	0	0	0	0	0	0	0	0	0
2237	826.392	2.33775	0	0	0	0	0	0	0	0	0	0	0	0	0	0	0	0	0	0	0	0	0	0	0	0	0	48372.2	0	37129.5	46889	0	37938.2	48300.2	31349.1	0	0	0	0	44698.4	0	0	0	0	0	0	0	0	0
2239	598.283	2.24544	0	0	0	0	0	0	0	0	0	0	0	0	0	0	0	0	0	0	0	0	0	0	0	0	0	19420.2	0	0	0	0	0	0	0	0	0	0	0	0	0	0	0	0	0	0	0	0	0
2244	733.586	6.7592	0	0	0	0	0	0	0	0	0	0	0	0	0	0	0	0	0	0	0	0	0	0	0	0	0	94864	0	0	0	0	0	0	0	0	0	0	0	0	0	0	0	0	0	0	0	0	0
2245	648.629	6.9426	0	0	0	0	0	0	0	0	0	0	0	0	0	0	0	0	0	0	0	0	0	0	0	0	0	20358.4	0	0	0	0	0	0	0	0	0	0	0	0	0	0	0	0	0	0	0	0	0
2252	581.283	2.3278	0	0	0	0	0	0	0	0	0	0	0	0	0	0	0	0	0	0	0	0	0	0	0	0	0	7618.99	0	14031	0	0	0	0	0	0	0	0	0	0	0	0	0	0	0	0	0	2841.86	0
2257	446.258	2.37127	0	0	0	0	0	0	0	0	0	0	0	0	0	0	0	0	0	0	0	0	0	0	0	0	0	12179.8	0	0	0	0	0	0	0	0	0	0	0	0	0	0	0	0	0	0	0	0	0
2258	648.082	2.23368	0	0	0	0	0	0	0	0	0	0	0	0	0	0	0	0	0	0	0	0	0	0	0	0	0	6110.08	0	0	0	0	0	0	0	0	0	0	0	0	0	9185.95	0	0	0	0	0	0	0
2264	1310.12	3.09813	0	0	0	0	0	0	0	0	0	0	0	0	0	0	0	0	0	0	0	0	0	0	0	0	0	9444.99	8419.66	0	0	0	9343.15	0	0	0	0	0	0	0	0	0	0	0	0	0	0	0	0
2265	1007.52	2.68842	0	0	0	0	0	0	0	0	0	0	0	0	0	0	0	0	0	0	0	0	0	0	0	0	0	4166.68	6085.95	0	0	0	0	5876.89	0	0	0	6475.65	0	0	4293.08	0	0	0	6233.26	0	0	0	0
2266	246.043	2.85738	0	0	0	0	0	0	0	0	0	0	0	0	0	0	0	0	0	0	0	0	0	0	0	0	0	5815.92	0	0	0	0	0	0	0	0	0	0	0	0	0	0	0	0	0	0	0	0	0
2269	885.963	2.74235	0	0	0	0	0	0	0	0	0	0	0	0	0	0	0	0	0	0	0	0	0	0	0	0	0	8936.71	0	0	0	0	0	0	0	0	0	0	0	0	0	7198.74	0	0	0	0	0	0	0
2271	518.322	6.16879	0	0	0	0	0	0	0	0	0	0	0	0	0	0	0	0	0	0	0	0	0	0	0	0	0	0	27863.3	24433.5	0	0	0	0	0	0	0	0	0	0	0	0	0	0	0	0	0	0	0
2273	842.448	2.8308	0	0	0	0	0	0	0	0	0	0	0	0	0	0	0	0	0	0	0	0	0	0	0	0	0	0	23124.2	0	0	0	0	23046.2	0	0	0	0	0	0	0	0	0	0	0	0	0	0	0
2274	582.29	2.27948	0	0	0	0	0	0	0	0	0	0	0	0	0	0	0	0	0	0	0	0	0	0	0	0	0	0	15946.3	0	0	0	0	12672.1	0	0	0	0	0	0	0	0	0	0	15678.6	0	0	0	0
2275	522.356	6.33921	0	0	0	0	0	0	0	0	0	0	0	0	0	0	0	0	0	0	0	0	0	0	0	0	0	0	15904	13579.4	0	0	0	0	0	0	0	0	0	0	0	0	0	0	0	0	0	0	0
2276	218.139	0.923998	0	0	0	0	0	0	0	0	0	0	0	0	0	0	0	0	0	0	0	0	0	0	0	0	0	0	3776.45	0	0	0	0	0	0	0	0	0	0	0	0	0	0	0	0	0	0	0	0
2280	407.342	6.49784	0	0	0	0	0	0	0	0	0	0	0	0	0	0	0	0	0	0	0	0	0	0	0	0	0	0	7075.22	6011.28	0	0	0	0	0	0	0	0	0	0	0	0	0	0	0	0	0	0	0
2282	489.268	2.53801	0	0	0	0	0	0	0	0	0	0	0	0	0	0	0	0	0	0	0	0	0	0	0	0	0	0	10789.1	0	0	0	0	0	0	0	0	0	0	0	0	0	0	0	0	0	0	0	0
2286	331.846	1.3759	0	0	0	0	0	0	0	0	0	0	0	0	0	0	0	0	0	0	0	0	0	0	0	0	0	0	14388.2	14873.9	16574.4	0	0	0	0	0	0	0	0	0	15767.3	0	0	12069.2	0	0	0	0	0
2307	281.124	4.93192	0	0	0	0	0	0	0	0	0	0	0	0	0	0	0	0	0	0	0	0	0	0	0	0	0	0	0	2115.72	0	0	12913.1	0	0	0	0	0	0	0	0	0	0	0	0	0	0	0	0
2308	260.158	0.932964	0	0	0	0	0	0	0	0	0	0	0	0	0	0	0	0	0	0	0	0	0	0	0	0	0	0	0	2375.19	3154.86	0	0	0	0	0	0	6265.02	0	0	2458.49	0	0	0	0	0	0	6442.59	0
2309	534.218	0.965862	0	0	0	0	0	0	0	0	0	0	0	0	0	0	0	0	0	0	0	0	0	0	0	0	0	0	0	21779.5	0	0	0	0	0	0	0	0	22871.2	0	0	0	0	0	0	0	0	22086.6	0
2310	440.223	1.07502	0	0	0	0	0	0	0	0	0	0	0	0	0	0	0	0	0	0	0	0	0	0	0	0	0	0	0	13561.1	18460.7	0	0	0	0	5616.94	0	0	11646.3	0	5876.71	0	0	0	0	0	0	0	0
2311	91.0541	1.12715	0	0	0	0	0	0	0	0	0	0	0	0	0	0	0	0	0	0	0	0	0	0	0	0	0	0	0	10039.5	9823.86	0	0	0	0	0	0	0	0	0	0	0	0	0	0	0	0	0	0
2316	897.523	4.90241	0	0	0	0	0	0	0	0	0	0	0	0	0	0	0	0	0	0	0	0	0	0	0	0	0	0	0	17675.3	0	17913.8	0	0	0	19279.7	0	0	18915.6	0	0	0	0	0	0	0	0	0	0
2317	690.676	2.5554	0	0	0	0	0	0	0	0	0	0	0	0	0	0	0	0	0	0	0	0	0	0	0	0	0	0	0	19728.5	0	0	0	0	0	0	0	0	0	0	0	0	0	0	0	0	0	0	0
2324	346.055	0.926907	0	0	0	0	0	0	0	0	0	0	0	0	0	0	0	0	0	0	0	0	0	0	0	0	0	0	0	0	9888.6	0	0	0	0	0	0	15883.1	0	0	9004.83	0	0	0	0	0	0	16508.7	0
2325	793.376	2.32027	0	0	0	0	0	0	0	0	0	0	0	0	0	0	0	0	0	0	0	0	0	0	0	0	0	0	0	0	47621.2	0	0	0	0	0	0	0	0	0	0	41983.7	0	0	0	0	0	0	0
2327	311.125	0.987261	0	0	0	0	0	0	0	0	0	0	0	0	0	0	0	0	0	0	0	0	0	0	0	0	0	0	0	0	5238.67	0	0	0	0	0	0	6112.88	0	0	4647.19	0	0	0	0	0	0	6604.62	0
2333	680.908	4.89862	0	0	0	0	0	0	0	0	0	0	0	0	0	0	0	0	0	0	0	0	0	0	0	0	0	0	0	0	18776.9	0	0	0	0	0	0	0	0	0	14581	0	0	0	0	0	0	19132.9	0
2335	427.71	0.98157	0	0	0	0	0	0	0	0	0	0	0	0	0	0	0	0	0	0	0	0	0	0	0	0	0	0	0	0	2198.98	17434.1	0	0	0	0	0	0	0	0	0	0	0	0	0	0	0	5703.41	0
2336	181.097	2.54432	0	0	0	0	0	0	0	0	0	0	0	0	0	0	0	0	0	0	0	0	0	0	0	0	0	0	0	0	5875.64	0	0	0	0	0	0	0	0	0	0	0	0	0	0	0	0	0	0
2339	778.362	2.34719	0	0	0	0	0	0	0	0	0	0	0	0	0	0	0	0	0	0	0	0	0	0	0	0	0	0	0	0	4211.98	2289.23	0	0	0	0	0	0	0	0	0	0	0	0	0	0	0	0	0
2342	795.976	3.33615	0	0	0	0	0	0	0	0	0	0	0	0	0	0	0	0	0	0	0	0	0	0	0	0	0	0	0	0	6426.29	0	0	0	0	0	0	0	0	0	6255.41	0	0	7064.48	0	0	0	0	0
2345	413.266	5.5814	0	0	0	0	0	0	0	0	0	0	0	0	0	0	0	0	0	0	0	0	0	0	0	0	0	0	0	0	6499.05	4958.59	0	0	0	0	0	0	2242.25	0	0	0	0	0	0	0	0	0	0
2347	221.092	0.944645	0	0	0	0	0	0	0	0	0	0	0	0	0	0	0	0	0	0	0	0	0	0	0	0	0	0	0	0	13815.2	0	0	0	21576.8	4403.56	0	26214.4	0	0	9707.8	0	0	0	0	0	0	26427.4	0
2350	652.323	2.2925	0	0	0	0	0	0	0	0	0	0	0	0	0	0	0	0	0	0	0	0	0	0	0	0	0	0	0	0	4887.05	0	0	0	0	0	0	0	0	0	0	0	0	0	0	0	0	0	0
2352	480.225	1.18855	0	0	0	0	0	0	0	0	0	0	0	0	0	0	0	0	0	0	0	0	0	0	0	0	0	0	0	0	23648	0	0	0	0	0	0	0	0	0	0	0	0	0	0	0	0	0	0
2355	388.851	6.9755	0	0	0	0	0	0	0	0	0	0	0	0	0	0	0	0	0	0	0	0	0	0	0	0	0	0	0	0	35068.3	0	0	0	0	0	0	0	0	0	0	0	0	0	0	0	0	0	0
2358	664.995	2.81451	0	0	0	0	0	0	0	0	0	0	0	0	0	0	0	0	0	0	0	0	0	0	0	0	0	0	0	0	0	7667.09	0	0	0	0	0	0	0	0	0	0	0	0	0	0	0	0	0
2363	522.761	2.27238	0	0	0	0	0	0	0	0	0	0	0	0	0	0	0	0	0	0	0	0	0	0	0	0	0	0	0	0	0	10034.7	0	0	0	0	0	0	0	0	0	0	0	0	0	0	0	0	0
2365	501.263	2.70956	0	0	0	0	0	0	0	0	0	0	0	0	0	0	0	0	0	0	0	0	0	0	0	0	0	0	0	0	0	5952.79	7596.03	0	0	0	0	0	5492.59	0	0	0	0	5800.4	9933.99	6433.72	0	0	0
2366	953.469	2.81073	0	0	0	0	0	0	0	0	0	0	0	0	0	0	0	0	0	0	0	0	0	0	0	0	0	0	0	0	0	0	292978	0	0	0	0	274107	0	0	0	267785	0	0	0	0	0	0	0
2370	504.79	2.67888	0	0	0	0	0	0	0	0	0	0	0	0	0	0	0	0	0	0	0	0	0	0	0	0	0	0	0	0	0	0	10375.4	0	0	0	0	0	0	0	0	0	0	0	0	0	0	0	0
2373	1008.57	2.6847	0	0	0	0	0	0	0	0	0	0	0	0	0	0	0	0	0	0	0	0	0	0	0	0	0	0	0	0	0	0	9357.66	0	0	0	0	0	0	0	0	0	0	0	0	0	0	0	0
2374	391.285	5.47656	0	0	0	0	0	0	0	0	0	0	0	0	0	0	0	0	0	0	0	0	0	0	0	0	0	0	0	0	0	0	13237	0	0	0	0	0	0	0	0	0	0	0	0	0	0	0	0
2377	504.264	4.24872	0	0	0	0	0	0	0	0	0	0	0	0	0	0	0	0	0	0	0	0	0	0	0	0	0	0	0	0	0	0	6416.68	0	0	6609.76	0	0	0	0	0	0	0	0	0	0	0	6688.39	0
2388	731.455	3.33315	0	0	0	0	0	0	0	0	0	0	0	0	0	0	0	0	0	0	0	0	0	0	0	0	0	0	0	0	0	0	0	8289.87	0	0	0	0	0	0	0	0	0	0	0	0	0	0	7774.58
2392	850.991	3.75209	0	0	0	0	0	0	0	0	0	0	0	0	0	0	0	0	0	0	0	0	0	0	0	0	0	0	0	0	0	0	0	4498.38	0	5232.13	0	0	0	0	0	0	0	0	0	0	0	0	0
2406	561.275	2.37596	0	0	0	0	0	0	0	0	0	0	0	0	0	0	0	0	0	0	0	0	0	0	0	0	0	0	0	0	0	0	0	0	2893.62	0	0	0	0	0	0	3325.14	0	0	0	0	0	0	0
2410	609.804	2.30376	0	0	0	0	0	0	0	0	0	0	0	0	0	0	0	0	0	0	0	0	0	0	0	0	0	0	0	0	0	0	0	0	6917.6	0	0	0	0	0	0	0	0	0	0	0	0	0	0
2411	420.73	2.29793	0	0	0	0	0	0	0	0	0	0	0	0	0	0	0	0	0	0	0	0	0	0	0	0	0	0	0	0	0	0	0	0	10543.4	0	11251.8	0	0	0	0	0	0	12586	0	0	13253.9	0	0
2414	415.253	2.45909	0	0	0	0	0	0	0	0	0	0	0	0	0	0	0	0	0	0	0	0	0	0	0	0	0	0	0	0	0	0	0	0	4329.73	0	16456.1	0	0	0	0	0	0	0	0	0	0	0	0
2415	600.263	1.05391	0	0	0	0	0	0	0	0	0	0	0	0	0	0	0	0	0	0	0	0	0	0	0	0	0	0	0	0	0	0	0	0	16359.1	0	0	0	0	0	0	0	0	0	0	0	0	0	0
2419	118.086	5.80355	0	0	0	0	0	0	0	0	0	0	0	0	0	0	0	0	0	0	0	0	0	0	0	0	0	0	0	0	0	0	0	0	0	4273.42	0	4236.76	0	0	0	0	0	0	0	0	0	0	0
2423	1023.98	3.47307	0	0	0	0	0	0	0	0	0	0	0	0	0	0	0	0	0	0	0	0	0	0	0	0	0	0	0	0	0	0	0	0	0	11430.6	0	0	0	0	0	12499.7	0	0	0	0	0	0	0
2428	308.043	2.08224	0	0	0	0	0	0	0	0	0	0	0	0	0	0	0	0	0	0	0	0	0	0	0	0	0	0	0	0	0	0	0	0	0	22090.4	0	0	0	0	0	0	0	0	0	0	0	21940.6	0
2429	247.129	1.93453	0	0	0	0	0	0	0	0	0	0	0	0	0	0	0	0	0	0	0	0	0	0	0	0	0	0	0	0	0	0	0	0	0	19870.8	0	17772.1	0	0	19276.6	0	0	0	0	0	0	0	0
2437	437.235	2.48995	0	0	0	0	0	0	0	0	0	0	0	0	0	0	0	0	0	0	0	0	0	0	0	0	0	0	0	0	0	0	0	0	0	0	21973.9	0	18163.8	0	0	0	0	0	0	0	0	0	27539.6
2438	569.316	2.60364	0	0	0	0	0	0	0	0	0	0	0	0	0	0	0	0	0	0	0	0	0	0	0	0	0	0	0	0	0	0	0	0	0	0	15101.2	0	0	0	0	0	0	0	0	0	0	0	15353.3
2439	516.26	2.3642	0	0	0	0	0	0	0	0	0	0	0	0	0	0	0	0	0	0	0	0	0	0	0	0	0	0	0	0	0	0	0	0	0	0	9244.21	0	0	0	0	0	0	0	0	0	0	0	0
2441	554.372	6.99007	0	0	0	0	0	0	0	0	0	0	0	0	0	0	0	0	0	0	0	0	0	0	0	0	0	0	0	0	0	0	0	0	0	0	9124.56	0	29430.4	0	0	0	0	0	0	0	0	0	10996.4
2443	657.362	2.67943	0	0	0	0	0	0	0	0	0	0	0	0	0	0	0	0	0	0	0	0	0	0	0	0	0	0	0	0	0	0	0	0	0	0	8735.35	0	4431.64	0	0	0	0	0	0	0	0	0	8322.95
2445	365.136	6.46126	0	0	0	0	0	0	0	0	0	0	0	0	0	0	0	0	0	0	0	0	0	0	0	0	0	0	0	0	0	0	0	0	0	0	8795.12	0	10347.2	0	0	0	0	0	0	0	0	0	11591.8
2448	503.246	2.26594	0	0	0	0	0	0	0	0	0	0	0	0	0	0	0	0	0	0	0	0	0	0	0	0	0	0	0	0	0	0	0	0	0	0	18742.7	0	0	0	0	0	0	0	0	0	0	0	0
2457	254.63	1.67377	0	0	0	0	0	0	0	0	0	0	0	0	0	0	0	0	0	0	0	0	0	0	0	0	0	0	0	0	0	0	0	0	0	0	13203.3	0	0	0	0	0	0	0	0	0	0	0	0
2464	356.688	1.02036	0	0	0	0	0	0	0	0	0	0	0	0	0	0	0	0	0	0	0	0	0	0	0	0	0	0	0	0	0	0	0	0	0	0	0	7442.78	0	0	0	0	0	0	0	0	0	7473.36	0
2476	632.253	1.00261	0	0	0	0	0	0	0	0	0	0	0	0	0	0	0	0	0	0	0	0	0	0	0	0	0	0	0	0	0	0	0	0	0	0	0	9109.43	0	0	0	0	0	0	0	0	0	0	0
2480	575.282	2.33967	0	0	0	0	0	0	0	0	0	0	0	0	0	0	0	0	0	0	0	0	0	0	0	0	0	0	0	0	0	0	0	0	0	0	0	0	130182	0	0	0	0	0	0	0	0	0	0
2483	525.351	6.88612	0	0	0	0	0	0	0	0	0	0	0	0	0	0	0	0	0	0	0	0	0	0	0	0	0	0	0	0	0	0	0	0	0	0	0	0	20840.1	0	0	0	0	0	0	0	0	0	7004.7
2486	387.273	3.40128	0	0	0	0	0	0	0	0	0	0	0	0	0	0	0	0	0	0	0	0	0	0	0	0	0	0	0	0	0	0	0	0	0	0	0	0	10638.5	0	0	0	0	0	0	0	0	0	0
2487	192.103	2.61999	0	0	0	0	0	0	0	0	0	0	0	0	0	0	0	0	0	0	0	0	0	0	0	0	0	0	0	0	0	0	0	0	0	0	0	0	11226.2	0	0	0	0	0	0	0	0	0	0
2488	794.371	2.30531	0	0	0	0	0	0	0	0	0	0	0	0	0	0	0	0	0	0	0	0	0	0	0	0	0	0	0	0	0	0	0	0	0	0	0	0	33445.2	0	0	0	0	0	0	0	0	0	0
2490	301.178	6.01706	0	0	0	0	0	0	0	0	0	0	0	0	0	0	0	0	0	0	0	0	0	0	0	0	0	0	0	0	0	0	0	0	0	0	0	0	11256	0	0	0	0	0	0	0	0	0	0
2491	337.105	5.85821	0	0	0	0	0	0	0	0	0	0	0	0	0	0	0	0	0	0	0	0	0	0	0	0	0	0	0	0	0	0	0	0	0	0	0	0	15992.7	0	0	0	0	0	0	0	0	0	13555.1
2492	178.12	3.40418	0	0	0	0	0	0	0	0	0	0	0	0	0	0	0	0	0	0	0	0	0	0	0	0	0	0	0	0	0	0	0	0	0	0	0	0	10969.6	0	0	0	0	0	0	0	0	0	0
2495	551.293	2.67712	0	0	0	0	0	0	0	0	0	0	0	0	0	0	0	0	0	0	0	0	0	0	0	0	0	0	0	0	0	0	0	0	0	0	0	0	7814.57	0	0	0	0	0	0	0	0	0	0
2496	496.331	6.77233	0	0	0	0	0	0	0	0	0	0	0	0	0	0	0	0	0	0	0	0	0	0	0	0	0	0	0	0	0	0	0	0	0	0	0	0	9050.15	0	0	0	0	0	0	0	0	0	0
2497	724.327	2.39456	0	0	0	0	0	0	0	0	0	0	0	0	0	0	0	0	0	0	0	0	0	0	0	0	0	0	0	0	0	0	0	0	0	0	0	0	2424.47	0	0	0	0	2448.01	0	0	0	0	0
2502	352.162	2.68048	0	0	0	0	0	0	0	0	0	0	0	0	0	0	0	0	0	0	0	0	0	0	0	0	0	0	0	0	0	0	0	0	0	0	0	0	6332.59	0	0	0	0	0	0	0	0	0	0
2504	242.15	2.30043	0	0	0	0	0	0	0	0	0	0	0	0	0	0	0	0	0	0	0	0	0	0	0	0	0	0	0	0	0	0	0	0	0	0	0	0	0	27580.1	27613.8	0	0	0	0	0	0	0	0
2510	589.429	7.00351	0	0	0	0	0	0	0	0	0	0	0	0	0	0	0	0	0	0	0	0	0	0	0	0	0	0	0	0	0	0	0	0	0	0	0	0	0	10024.4	0	0	0	0	0	20053.5	0	0	0
2512	628.027	3.35787	0	0	0	0	0	0	0	0	0	0	0	0	0	0	0	0	0	0	0	0	0	0	0	0	0	0	0	0	0	0	0	0	0	0	0	0	0	4386.4	0	0	0	0	0	0	0	0	0
2519	845.906	2.77752	0	0	0	0	0	0	0	0	0	0	0	0	0	0	0	0	0	0	0	0	0	0	0	0	0	0	0	0	0	0	0	0	0	0	0	0	0	0	132723	0	0	0	0	0	0	0	0
2523	753.588	6.89405	0	0	0	0	0	0	0	0	0	0	0	0	0	0	0	0	0	0	0	0	0	0	0	0	0	0	0	0	0	0	0	0	0	0	0	0	0	0	58092.8	0	0	0	0	0	0	0	0
2531	211.108	1.67136	0	0	0	0	0	0	0	0	0	0	0	0	0	0	0	0	0	0	0	0	0	0	0	0	0	0	0	0	0	0	0	0	0	0	0	0	0	0	17039.4	0	0	0	0	0	0	0	0
2538	118.086	6.20735	0	0	0	0	0	0	0	0	0	0	0	0	0	0	0	0	0	0	0	0	0	0	0	0	0	0	0	0	0	0	0	0	0	0	0	0	0	0	0	4124.12	0	0	0	0	0	4396.48	0
2540	739.327	2.27578	0	0	0	0	0	0	0	0	0	0	0	0	0	0	0	0	0	0	0	0	0	0	0	0	0	0	0	0	0	0	0	0	0	0	0	0	0	0	0	3640.63	0	0	0	0	0	0	0
2554	617.184	3.3048	0	0	0	0	0	0	0	0	0	0	0	0	0	0	0	0	0	0	0	0	0	0	0	0	0	0	0	0	0	0	0	0	0	0	0	0	0	0	0	4126.93	0	0	0	0	0	0	0
2556	811.39	2.28377	0	0	0	0	0	0	0	0	0	0	0	0	0	0	0	0	0	0	0	0	0	0	0	0	0	0	0	0	0	0	0	0	0	0	0	0	0	0	0	0	28030.1	0	0	0	0	0	0
2561	759.638	6.79846	0	0	0	0	0	0	0	0	0	0	0	0	0	0	0	0	0	0	0	0	0	0	0	0	0	0	0	0	0	0	0	0	0	0	0	0	0	0	0	0	104589	0	10504.4	0	0	9979.36	0
2566	327.159	3.0955	0	0	0	0	0	0	0	0	0	0	0	0	0	0	0	0	0	0	0	0	0	0	0	0	0	0	0	0	0	0	0	0	0	0	0	0	0	0	0	0	4453.85	0	0	0	0	0	0
2569	801.684	6.84553	0	0	0	0	0	0	0	0	0	0	0	0	0	0	0	0	0	0	0	0	0	0	0	0	0	0	0	0	0	0	0	0	0	0	0	0	0	0	0	0	0	77865.7	0	0	0	0	0
2579	612.298	2.27073	0	0	0	0	0	0	0	0	0	0	0	0	0	0	0	0	0	0	0	0	0	0	0	0	0	0	0	0	0	0	0	0	0	0	0	0	0	0	0	0	0	0	28176	0	0	0	0
2585	673.319	2.33286	0	0	0	0	0	0	0	0	0	0	0	0	0	0	0	0	0	0	0	0	0	0	0	0	0	0	0	0	0	0	0	0	0	0	0	0	0	0	0	0	0	0	19631	0	2781.45	0	0
2592	457.329	6.92708	0	0	0	0	0	0	0	0	0	0	0	0	0	0	0	0	0	0	0	0	0	0	0	0	0	0	0	0	0	0	0	0	0	0	0	0	0	0	0	0	0	0	5834.89	0	0	0	0
2594	514.284	2.47714	0	0	0	0	0	0	0	0	0	0	0	0	0	0	0	0	0	0	0	0	0	0	0	0	0	0	0	0	0	0	0	0	0	0	0	0	0	0	0	0	0	0	11675.5	0	0	0	0
2595	419.213	2.0503	0	0	0	0	0	0	0	0	0	0	0	0	0	0	0	0	0	0	0	0	0	0	0	0	0	0	0	0	0	0	0	0	0	0	0	0	0	0	0	0	0	0	6605.3	0	0	0	0
2597	633.455	6.99611	0	0	0	0	0	0	0	0	0	0	0	0	0	0	0	0	0	0	0	0	0	0	0	0	0	0	0	0	0	0	0	0	0	0	0	0	0	0	0	0	0	0	0	16099.6	0	0	0
2598	619.312	2.60053	0	0	0	0	0	0	0	0	0	0	0	0	0	0	0	0	0	0	0	0	0	0	0	0	0	0	0	0	0	0	0	0	0	0	0	0	0	0	0	0	0	0	0	3622.15	0	0	0
2599	677.481	6.99099	0	0	0	0	0	0	0	0	0	0	0	0	0	0	0	0	0	0	0	0	0	0	0	0	0	0	0	0	0	0	0	0	0	0	0	0	0	0	0	0	0	0	0	12281.1	0	0	0
2600	663.463	6.82147	0	0	0	0	0	0	0	0	0	0	0	0	0	0	0	0	0	0	0	0	0	0	0	0	0	0	0	0	0	0	0	0	0	0	0	0	0	0	0	0	0	0	0	11801.3	0	0	0
2601	517.371	6.721	0	0	0	0	0	0	0	0	0	0	0	0	0	0	0	0	0	0	0	0	0	0	0	0	0	0	0	0	0	0	0	0	0	0	0	0	0	0	0	0	0	0	0	9648.38	0	0	0
2602	561.397	6.70979	0	0	0	0	0	0	0	0	0	0	0	0	0	0	0	0	0	0	0	0	0	0	0	0	0	0	0	0	0	0	0	0	0	0	0	0	0	0	0	0	0	0	0	10039.5	0	0	0
2603	721.507	6.98524	0	0	0	0	0	0	0	0	0	0	0	0	0	0	0	0	0	0	0	0	0	0	0	0	0	0	0	0	0	0	0	0	0	0	0	0	0	0	0	0	0	0	0	9178.78	0	0	0
2605	568.275	2.57182	0	0	0	0	0	0	0	0	0	0	0	0	0	0	0	0	0	0	0	0	0	0	0	0	0	0	0	0	0	0	0	0	0	0	0	0	0	0	0	0	0	0	0	4771.91	8577.21	0	11031.8
2615	293.062	2.28666	0	0	0	0	0	0	0	0	0	0	0	0	0	0	0	0	0	0	0	0	0	0	0	0	0	0	0	0	0	0	0	0	0	0	0	0	0	0	0	0	0	0	0	0	9905.75	0	0
2617	550.286	2.50214	0	0	0	0	0	0	0	0	0	0	0	0	0	0	0	0	0	0	0	0	0	0	0	0	0	0	0	0	0	0	0	0	0	0	0	0	0	0	0	0	0	0	0	0	6839.66	0	0
2619	360.194	2.45649	0	0	0	0	0	0	0	0	0	0	0	0	0	0	0	0	0	0	0	0	0	0	0	0	0	0	0	0	0	0	0	0	0	0	0	0	0	0	0	0	0	0	0	0	0	95821.2	0
2620	326.207	2.32219	0	0	0	0	0	0	0	0	0	0	0	0	0	0	0	0	0	0	0	0	0	0	0	0	0	0	0	0	0	0	0	0	0	0	0	0	0	0	0	0	0	0	0	0	0	36668.7	0
2624	779.363	2.38179	0	0	0	0	0	0	0	0	0	0	0	0	0	0	0	0	0	0	0	0	0	0	0	0	0	0	0	0	0	0	0	0	0	0	0	0	0	0	0	0	0	0	0	0	0	47308.6	0
2627	419.183	6.45836	0	0	0	0	0	0	0	0	0	0	0	0	0	0	0	0	0	0	0	0	0	0	0	0	0	0	0	0	0	0	0	0	0	0	0	0	0	0	0	0	0	0	0	0	0	4506.81	0
2630	389.203	1.07828	0	0	0	0	0	0	0	0	0	0	0	0	0	0	0	0	0	0	0	0	0	0	0	0	0	0	0	0	0	0	0	0	0	0	0	0	0	0	0	0	0	0	0	0	0	25739	0
2631	286.31	6.17318	0	0	0	0	0	0	0	0	0	0	0	0	0	0	0	0	0	0	0	0	0	0	0	0	0	0	0	0	0	0	0	0	0	0	0	0	0	0	0	0	0	0	0	0	0	0	15639.6
2633	718.355	2.52131	0	0	0	0	0	0	0	0	0	0	0	0	0	0	0	0	0	0	0	0	0	0	0	0	0	0	0	0	0	0	0	0	0	0	0	0	0	0	0	0	0	0	0	0	0	0	6103.92
2638	554.515	7.01145	0	0	0	0	0	0	0	0	0	0	0	0	0	0	0	0	0	0	0	0	0	0	0	0	0	0	0	0	0	0	0	0	0	0	0	0	0	0	0	0	0	0	0	0	0	0	0
2640	576.497	7.00926	0	0	0	0	0	0	0	0	0	0	0	0	0	0	0	0	0	0	0	0	0	0	0	0	0	0	0	0	0	0	0	0	0	0	0	0	0	0	0	0	0	0	0	0	0	0	0
2641	536.504	7.01206	0	0	0	0	0	0	0	0	0	0	0	0	0	0	0	0	0	0	0	0	0	0	0	0	0	0	0	0	0	0	0	0	0	0	0	0	0	0	0	0	0	0	0	0	0	0	0
2642	419.214	1.39686	0	0	0	0	0	0	0	0	0	0	0	0	0	0	0	0	0	0	0	0	0	0	0	0	0	0	0	0	0	0	0	0	0	0	0	0	0	0	0	0	0	0	0	0	0	0	0
2646	720.648	2.46505	0	0	0	0	0	0	0	0	0	0	0	0	0	0	0	0	0	0	0	0	0	0	0	0	0	0	0	0	0	0	0	0	0	0	0	0	0	0	0	0	0	0	0	0	0	0	0
2649	432.238	2.30032	0	0	0	0	0	0	0	0	0	0	0	0	0	0	0	0	0	0	0	0	0	0	0	0	0	0	0	0	0	0	0	0	0	0	0	0	0	0	0	0	0	0	0	0	0	0	0
2658	864.406	2.47622	0	0	0	0	0	0	0	0	0	0	0	0	0	0	0	0	0	0	0	0	0	0	0	0	0	0	0	0	0	0	0	0	0	0	0	0	0	0	0	0	0	0	0	0	0	0	0
2659	809.897	2.75111	0	0	0	0	0	0	0	0	0	0	0	0	0	0	0	0	0	0	0	0	0	0	0	0	0	0	0	0	0	0	0	0	0	0	0	0	0	0	0	0	0	0	0	0	0	0	0
2667	188.128	0.967787	0	0	0	0	0	0	0	0	0	0	0	0	0	0	0	0	0	0	0	0	0	0	0	0	0	0	0	0	0	0	0	0	0	0	0	0	0	0	0	0	0	0	0	0	0	0	0
2673	454.293	6.13506	0	0	0	0	0	0	0	0	0	0	0	0	0	0	0	0	0	0	0	0	0	0	0	0	0	0	0	0	0	0	0	0	0	0	0	0	0	0	0	0	0	0	0	0	0	0	0
2679	1007.5	2.86088	0	0	0	0	0	0	0	0	0	0	0	0	0	0	0	0	0	0	0	0	0	0	0	0	0	0	0	0	0	0	0	0	0	0	0	0	0	0	0	0	0	0	0	0	0	0	0
2680	429.214	0.973934	0	0	0	0	0	0	0	0	0	0	0	0	0	0	0	0	0	0	0	0	0	0	0	0	0	0	0	0	0	0	0	0	0	0	0	0	0	0	0	0	0	0	0	0	0	0	0
2686	477.252	5.88285	0	0	0	0	0	0	0	0	0	0	0	0	0	0	0	0	0	0	0	0	0	0	0	0	0	0	0	0	0	0	0	0	0	0	0	0	0	0	0	0	0	0	0	0	0	0	0
2696	821.392	2.42593	0	0	0	0	0	0	0	0	0	0	0	0	0	0	0	0	0	0	0	0	0	0	0	0	0	0	0	0	0	0	0	0	0	0	0	0	0	0	0	0	0	0	0	0	0	0	0
2697	352.188	2.37783	0	0	0	0	0	0	0	0	0	0	0	0	0	0	0	0	0	0	0	0	0	0	0	0	0	0	0	0	0	0	0	0	0	0	0	0	0	0	0	0	0	0	0	0	0	0	0
2698	941.035	3.35618	0	0	0	0	0	0	0	0	0	0	0	0	0	0	0	0	0	0	0	0	0	0	0	0	0	0	0	0	0	0	0	0	0	0	0	0	0	0	0	0	0	0	0	0	0	0	0
2700	245.15	1.00533	0	0	0	0	0	0	0	0	0	0	0	0	0	0	0	0	0	0	0	0	0	0	0	0	0	0	0	0	0	0	0	0	0	0	0	0	0	0	0	0	0	0	0	0	0	0	0
2703	491.252	2.58433	0	0	0	0	0	0	0	0	0	0	0	0	0	0	0	0	0	0	0	0	0	0	0	0	0	0	0	0	0	0	0	0	0	0	0	0	0	0	0	0	0	0	0	0	0	0	0
2706	476.748	2.26705	0	0	0	0	0	0	0	0	0	0	0	0	0	0	0	0	0	0	0	0	0	0	0	0	0	0	0	0	0	0	0	0	0	0	0	0	0	0	0	0	0	0	0	0	0	0	0
2713	125.986	4.27819	0	0	0	0	0	0	0	0	0	0	0	0	0	0	0	0	0	0	0	0	0	0	0	0	0	0	0	0	0	0	0	0	0	0	0	0	0	0	0	0	0	0	0	0	0	0	0
2714	615.293	2.32415	0	0	0	0	0	0	0	0	0	0	0	0	0	0	0	0	0	0	0	0	0	0	0	0	0	0	0	0	0	0	0	0	0	0	0	0	0	0	0	0	0	0	0	0	0	0	0
2726	302.171	1.76585	0	0	0	0	0	0	0	0	0	0	0	0	0	0	0	0	0	0	0	0	0	0	0	0	0	0	0	0	0	0	0	0	0	0	0	0	0	0	0	0	0	0	0	0	0	0	0
2729	125.986	4.69454	0	0	0	0	0	0	0	0	0	0	0	0	0	0	0	0	0	0	0	0	0	0	0	0	0	0	0	0	0	0	0	0	0	0	0	0	0	0	0	0	0	0	0	0	0	0	0
2735	340.182	2.2462	0	0	0	0	0	0	0	0	0	0	0	0	0	0	0	0	0	0	0	0	0	0	0	0	0	0	0	0	0	0	0	0	0	0	0	0	0	0	0	0	0	0	0	0	0	0	0
2736	248.059	2.19428	0	0	0	0	0	0	0	0	0	0	0	0	0	0	0	0	0	0	0	0	0	0	0	0	0	0	0	0	0	0	0	0	0	0	0	0	0	0	0	0	0	0	0	0	0	0	0
2745	940.192	4.06191	0	0	0	0	0	0	0	0	0	0	0	0	0	0	0	0	0	0	0	0	0	0	0	0	0	0	0	0	0	0	0	0	0	0	0	0	0	0	0	0	0	0	0	0	0	0	0
2747	512.913	2.21839	0	0	0	0	0	0	0	0	0	0	0	0	0	0	0	0	0	0	0	0	0	0	0	0	0	0	0	0	0	0	0	0	0	0	0	0	0	0	0	0	0	0	0	0	0	0	0
2749	553.331	2.51507	0	0	0	0	0	0	0	0	0	0	0	0	0	0	0	0	0	0	0	0	0	0	0	0	0	0	0	0	0	0	0	0	0	0	0	0	0	0	0	0	0	0	0	0	0	0	0
2755	430.243	2.76336	0	0	0	0	0	0	0	0	0	0	0	0	0	0	0	0	0	0	0	0	0	0	0	0	0	0	0	0	0	0	0	0	0	0	0	0	0	0	0	0	0	0	0	0	0	0	0
2757	400.217	1.02531	0	0	0	0	0	0	0	0	0	0	0	0	0	0	0	0	0	0	0	0	0	0	0	0	0	0	0	0	0	0	0	0	0	0	0	0	0	0	0	0	0	0	0	0	0	0	0
2758	408.201	2.23607	0	0	0	0	0	0	0	0	0	0	0	0	0	0	0	0	0	0	0	0	0	0	0	0	0	0	0	0	0	0	0	0	0	0	0	0	0	0	0	0	0	0	0	0	0	0	0
2769	717.591	6.8947	0	0	0	0	0	0	0	0	0	0	0	0	0	0	0	0	0	0	0	0	0	0	0	0	0	0	0	0	0	0	0	0	0	0	0	0	0	0	0	0	0	0	0	0	0	0	0
2770	747.6	6.82897	0	0	0	0	0	0	0	0	0	0	0	0	0	0	0	0	0	0	0	0	0	0	0	0	0	0	0	0	0	0	0	0	0	0	0	0	0	0	0	0	0	0	0	0	0	0	0
2772	744.554	6.95428	0	0	0	0	0	0	0	0	0	0	0	0	0	0	0	0	0	0	0	0	0	0	0	0	0	0	0	0	0	0	0	0	0	0	0	0	0	0	0	0	0	0	0	0	0	0	0
2773	687.553	6.97486	0	0	0	0	0	0	0	0	0	0	0	0	0	0	0	0	0	0	0	0	0	0	0	0	0	0	0	0	0	0	0	0	0	0	0	0	0	0	0	0	0	0	0	0	0	0	0
2784	929.226	6.96848	0	0	0	0	0	0	0	0	0	0	0	0	0	0	0	0	0	0	0	0	0	0	0	0	0	0	0	0	0	0	0	0	0	0	0	0	0	0	0	0	0	0	0	0	0	0	0
2785	460.239	1.24028	0	0	0	0	0	0	0	0	0	0	0	0	0	0	0	0	0	0	0	0	0	0	0	0	0	0	0	0	0	0	0	0	0	0	0	0	0	0	0	0	0	0	0	0	0	0	0
2791	468.442	6.4553	0	0	0	0	0	0	0	0	0	0	0	0	0	0	0	0	0	0	0	0	0	0	0	0	0	0	0	0	0	0	0	0	0	0	0	0	0	0	0	0	0	0	0	0	0	0	0
2792	720.557	6.81508	0	0	0	0	0	0	0	0	0	0	0	0	0	0	0	0	0	0	0	0	0	0	0	0	0	0	0	0	0	0	0	0	0	0	0	0	0	0	0	0	0	0	0	0	0	0	0
2796	318.301	5.12585	0	0	0	0	0	0	0	0	0	0	0	0	0	0	0	0	0	0	0	0	0	0	0	0	0	0	0	0	0	0	0	0	0	0	0	0	0	0	0	0	0	0	0	0	0	0	0
2797	317.199	2.3216	0	0	0	0	0	0	0	0	0	0	0	0	0	0	0	0	0	0	0	0	0	0	0	0	0	0	0	0	0	0	0	0	0	0	0	0	0	0	0	0	0	0	0	0	0	0	0
2798	440.41	6.28694	0	0	0	0	0	0	0	0	0	0	0	0	0	0	0	0	0	0	0	0	0	0	0	0	0	0	0	0	0	0	0	0	0	0	0	0	0	0	0	0	0	0	0	0	0	0	0
2801	519.525	6.83513	0	0	0	0	0	0	0	0	0	0	0	0	0	0	0	0	0	0	0	0	0	0	0	0	0	0	0	0	0	0	0	0	0	0	0	0	0	0	0	0	0	0	0	0	0	0	0
2802	497.41	6.61613	0	0	0	0	0	0	0	0	0	0	0	0	0	0	0	0	0	0	0	0	0	0	0	0	0	0	0	0	0	0	0	0	0	0	0	0	0	0	0	0	0	0	0	0	0	0	0
2803	983.553	3.45399	0	0	0	0	0	0	0	0	0	0	0	0	0	0	0	0	0	0	0	0	0	0	0	0	0	0	0	0	0	0	0	0	0	0	0	0	0	0	0	0	0	0	0	0	0	0	0
2815	833.882	2.30699	0	0	0	0	0	0	0	0	0	0	0	0	0	0	0	0	0	0	0	0	0	0	0	0	0	0	0	0	0	0	0	0	0	0	0	0	0	0	0	0	0	0	0	0	0	0	0
2817	1023.78	3.47174	0	0	0	0	0	0	0	0	0	0	0	0	0	0	0	0	0	0	0	0	0	0	0	0	0	0	0	0	0	0	0	0	0	0	0	0	0	0	0	0	0	0	0	0	0	0	0
2820	317.446	2.19653	0	0	0	0	0	0	0	0	0	0	0	0	0	0	0	0	0	0	0	0	0	0	0	0	0	0	0	0	0	0	0	0	0	0	0	0	0	0	0	0	0	0	0	0	0	0	0
2825	710.406	2.63136	0	0	0	0	0	0	0	0	0	0	0	0	0	0	0	0	0	0	0	0	0	0	0	0	0	0	0	0	0	0	0	0	0	0	0	0	0	0	0	0	0	0	0	0	0	0	0
2827	788.373	2.2909	0	0	0	0	0	0	0	0	0	0	0	0	0	0	0	0	0	0	0	0	0	0	0	0	0	0	0	0	0	0	0	0	0	0	0	0	0	0	0	0	0	0	0	0	0	0	0
2828	862.625	6.78878	0	0	0	0	0	0	0	0	0	0	0	0	0	0	0	0	0	0	0	0	0	0	0	0	0	0	0	0	0	0	0	0	0	0	0	0	0	0	0	0	0	0	0	0	0	0	0
2829	698.557	6.95368	0	0	0	0	0	0	0	0	0	0	0	0	0	0	0	0	0	0	0	0	0	0	0	0	0	0	0	0	0	0	0	0	0	0	0	0	0	0	0	0	0	0	0	0	0	0	0
2830	878.62	6.50879	0	0	0	0	0	0	0	0	0	0	0	0	0	0	0	0	0	0	0	0	0	0	0	0	0	0	0	0	0	0	0	0	0	0	0	0	0	0	0	0	0	0	0	0	0	0	0
2831	884.607	6.79168	0	0	0	0	0	0	0	0	0	0	0	0	0	0	0	0	0	0	0	0	0	0	0	0	0	0	0	0	0	0	0	0	0	0	0	0	0	0	0	0	0	0	0	0	0	0	0
2832	874.524	6.95006	0	0	0	0	0	0	0	0	0	0	0	0	0	0	0	0	0	0	0	0	0	0	0	0	0	0	0	0	0	0	0	0	0	0	0	0	0	0	0	0	0	0	0	0	0	0	0
2833	568.568	7.00555	0	0	0	0	0	0	0	0	0	0	0	0	0	0	0	0	0	0	0	0	0	0	0	0	0	0	0	0	0	0	0	0	0	0	0	0	0	0	0	0	0	0	0	0	0	0	0
2835	1024.68	6.75207	0	0	0	0	0	0	0	0	0	0	0	0	0	0	0	0	0	0	0	0	0	0	0	0	0	0	0	0	0	0	0	0	0	0	0	0	0	0	0	0	0	0	0	0	0	0	0
2838	605.424	6.70753	0	0	0	0	0	0	0	0	0	0	0	0	0	0	0	0	0	0	0	0	0	0	0	0	0	0	0	0	0	0	0	0	0	0	0	0	0	0	0	0	0	0	0	0	0	0	0
2840	158.962	1.50209	0	0	0	0	0	0	0	0	0	0	0	0	0	0	0	0	0	0	0	0	0	0	0	0	0	0	0	0	0	0	0	0	0	0	0	0	0	0	0	0	0	0	0	0	0	0	0
2841	724.38	2.44184	0	0	0	0	0	0	0	0	0	0	0	0	0	0	0	0	0	0	0	0	0	0	0	0	0	0	0	0	0	0	0	0	0	0	0	0	0	0	0	0	0	0	0	0	0	0	0
2845	756.607	7.01665	0	0	0	0	0	0	0	0	0	0	0	0	0	0	0	0	0	0	0	0	0	0	0	0	0	0	0	0	0	0	0	0	0	0	0	0	0	0	0	0	0	0	0	0	0	0	0
2851	307.163	3.52561	0	0	0	0	0	0	0	0	0	0	0	0	0	0	0	0	0	0	0	0	0	0	0	0	0	0	0	0	0	0	0	0	0	0	0	0	0	0	0	0	0	0	0	0	0	0	0
2853	813.551	4.44165	0	0	0	0	0	0	0	0	0	0	0	0	0	0	0	0	0	0	0	0	0	0	0	0	0	0	0	0	0	0	0	0	0	0	0	0	0	0	0	0	0	0	0	0	0	0	0
2854	1219.82	4.44038	0	0	0	0	0	0	0	0	0	0	0	0	0	0	0	0	0	0	0	0	0	0	0	0	0	0	0	0	0	0	0	0	0	0	0	0	0	0	0	0	0	0	0	0	0	0	0
2855	527.392	6.99005	0	0	0	0	0	0	0	0	0	0	0	0	0	0	0	0	0	0	0	0	0	0	0	0	0	0	0	0	0	0	0	0	0	0	0	0	0	0	0	0	0	0	0	0	0	0	0
2856	455.335	6.70595	0	0	0	0	0	0	0	0	0	0	0	0	0	0	0	0	0	0	0	0	0	0	0	0	0	0	0	0	0	0	0	0	0	0	0	0	0	0	0	0	0	0	0	0	0	0	0
2857	371.258	4.5637	0	0	0	0	0	0	0	0	0	0	0	0	0	0	0	0	0	0	0	0	0	0	0	0	0	0	0	0	0	0	0	0	0	0	0	0	0	0	0	0	0	0	0	0	0	0	0
2858	835.533	4.4421	0	0	0	0	0	0	0	0	0	0	0	0	0	0	0	0	0	0	0	0	0	0	0	0	0	0	0	0	0	0	0	0	0	0	0	0	0	0	0	0	0	0	0	0	0	0	0
2859	1241.8	4.44057	0	0	0	0	0	0	0	0	0	0	0	0	0	0	0	0	0	0	0	0	0	0	0	0	0	0	0	0	0	0	0	0	0	0	0	0	0	0	0	0	0	0	0	0	0	0	0
2860	696.885	2.70848	0	0	0	0	0	0	0	0	0	0	0	0	0	0	0	0	0	0	0	0	0	0	0	0	0	0	0	0	0	0	0	0	0	0	0	0	0	0	0	0	0	0	0	0	0	0	0
2861	383.277	6.29154	0	0	0	0	0	0	0	0	0	0	0	0	0	0	0	0	0	0	0	0	0	0	0	0	0	0	0	0	0	0	0	0	0	0	0	0	0	0	0	0	0	0	0	0	0	0	0
2862	413.732	2.46736	0	0	0	0	0	0	0	0	0	0	0	0	0	0	0	0	0	0	0	0	0	0	0	0	0	0	0	0	0	0	0	0	0	0	0	0	0	0	0	0	0	0	0	0	0	0	0
2863	243.134	1.43179	0	0	0	0	0	0	0	0	0	0	0	0	0	0	0	0	0	0	0	0	0	0	0	0	0	0	0	0	0	0	0	0	0	0	0	0	0	0	0	0	0	0	0	0	0	0	0
2864	261.145	1.40771	0	0	0	0	0	0	0	0	0	0	0	0	0	0	0	0	0	0	0	0	0	0	0	0	0	0	0	0	0	0	0	0	0	0	0	0	0	0	0	0	0	0	0	0	0	0	0
2865	688.369	2.96783	0	0	0	0	0	0	0	0	0	0	0	0	0	0	0	0	0	0	0	0	0	0	0	0	0	0	0	0	0	0	0	0	0	0	0	0	0	0	0	0	0	0	0	0	0	0	0
2866	522.437	6.99103	0	0	0	0	0	0	0	0	0	0	0	0	0	0	0	0	0	0	0	0	0	0	0	0	0	0	0	0	0	0	0	0	0	0	0	0	0	0	0	0	0	0	0	0	0	0	0
2867	335.237	4.44207	0	0	0	0	0	0	0	0	0	0	0	0	0	0	0	0	0	0	0	0	0	0	0	0	0	0	0	0	0	0	0	0	0	0	0	0	0	0	0	0	0	0	0	0	0	0	0
2868	450.379	6.70646	0	0	0	0	0	0	0	0	0	0	0	0	0	0	0	0	0	0	0	0	0	0	0	0	0	0	0	0	0	0	0	0	0	0	0	0	0	0	0	0	0	0	0	0	0	0	0
2869	573.812	3.03639	0	0	0	0	0	0	0	0	0	0	0	0	0	0	0	0	0	0	0	0	0	0	0	0	0	0	0	0	0	0	0	0	0	0	0	0	0	0	0	0	0	0	0	0	0	0	0
2870	316.321	5.77926	0	0	0	0	0	0	0	0	0	0	0	0	0	0	0	0	0	0	0	0	0	0	0	0	0	0	0	0	0	0	0	0	0	0	0	0	0	0	0	0	0	0	0	0	0	0	0
2872	288.29	5.12861	0	0	0	0	0	0	0	0	0	0	0	0	0	0	0	0	0	0	0	0	0	0	0	0	0	0	0	0	0	0	0	0	0	0	0	0	0	0	0	0	0	0	0	0	0	0	0
2873	313.155	2.62742	0	0	0	0	0	0	0	0	0	0	0	0	0	0	0	0	0	0	0	0	0	0	0	0	0	0	0	0	0	0	0	0	0	0	0	0	0	0	0	0	0	0	0	0	0	0	0
2874	433.352	6.80673	0	0	0	0	0	0	0	0	0	0	0	0	0	0	0	0	0	0	0	0	0	0	0	0	0	0	0	0	0	0	0	0	0	0	0	0	0	0	0	0	0	0	0	0	0	0	0
2875	426.253	4.44335	0	0	0	0	0	0	0	0	0	0	0	0	0	0	0	0	0	0	0	0	0	0	0	0	0	0	0	0	0	0	0	0	0	0	0	0	0	0	0	0	0	0	0	0	0	0	0
2876	302.306	5.51061	0	0	0	0	0	0	0	0	0	0	0	0	0	0	0	0	0	0	0	0	0	0	0	0	0	0	0	0	0	0	0	0	0	0	0	0	0	0	0	0	0	0	0	0	0	0	0
2877	778.416	2.76717	0	0	0	0	0	0	0	0	0	0	0	0	0	0	0	0	0	0	0	0	0	0	0	0	0	0	0	0	0	0	0	0	0	0	0	0	0	0	0	0	0	0	0	0	0	0	0
2878	368.161	2.50563	0	0	0	0	0	0	0	0	0	0	0	0	0	0	0	0	0	0	0	0	0	0	0	0	0	0	0	0	0	0	0	0	0	0	0	0	0	0	0	0	0	0	0	0	0	0	0
2879	587.463	6.99069	0	0	0	0	0	0	0	0	0	0	0	0	0	0	0	0	0	0	0	0	0	0	0	0	0	0	0	0	0	0	0	0	0	0	0	0	0	0	0	0	0	0	0	0	0	0	0
2880	311.22	5.25807	0	0	0	0	0	0	0	0	0	0	0	0	0	0	0	0	0	0	0	0	0	0	0	0	0	0	0	0	0	0	0	0	0	0	0	0	0	0	0	0	0	0	0	0	0	0	0
2881	629.389	4.44143	0	0	0	0	0	0	0	0	0	0	0	0	0	0	0	0	0	0	0	0	0	0	0	0	0	0	0	0	0	0	0	0	0	0	0	0	0	0	0	0	0	0	0	0	0	0	0
2882	297.128	2.45967	0	0	0	0	0	0	0	0	0	0	0	0	0	0	0	0	0	0	0	0	0	0	0	0	0	0	0	0	0	0	0	0	0	0	0	0	0	0	0	0	0	0	0	0	0	0	0
2884	378.322	6.29203	0	0	0	0	0	0	0	0	0	0	0	0	0	0	0	0	0	0	0	0	0	0	0	0	0	0	0	0	0	0	0	0	0	0	0	0	0	0	0	0	0	0	0	0	0	0	0
2886	505.41	6.99151	0	0	0	0	0	0	0	0	0	0	0	0	0	0	0	0	0	0	0	0	0	0	0	0	0	0	0	0	0	0	0	0	0	0	0	0	0	0	0	0	0	0	0	0	0	0	0
2887	555.349	2.50127	0	0	0	0	0	0	0	0	0	0	0	0	0	0	0	0	0	0	0	0	0	0	0	0	0	0	0	0	0	0	0	0	0	0	0	0	0	0	0	0	0	0	0	0	0	0	0
2888	329.149	2.44238	0	0	0	0	0	0	0	0	0	0	0	0	0	0	0	0	0	0	0	0	0	0	0	0	0	0	0	0	0	0	0	0	0	0	0	0	0	0	0	0	0	0	0	0	0	0	0
2889	630.354	3.27636	0	0	0	0	0	0	0	0	0	0	0	0	0	0	0	0	0	0	0	0	0	0	0	0	0	0	0	0	0	0	0	0	0	0	0	0	0	0	0	0	0	0	0	0	0	0	0
2890	177.1	2.62053	0	0	0	0	0	0	0	0	0	0	0	0	0	0	0	0	0	0	0	0	0	0	0	0	0	0	0	0	0	0	0	0	0	0	0	0	0	0	0	0	0	0	0	0	0	0	0
2891	753.35	2.33238	0	0	0	0	0	0	0	0	0	0	0	0	0	0	0	0	0	0	0	0	0	0	0	0	0	0	0	0	0	0	0	0	0	0	0	0	0	0	0	0	0	0	0	0	0	0	0
2894	752.854	2.34883	0	0	0	0	0	0	0	0	0	0	0	0	0	0	0	0	0	0	0	0	0	0	0	0	0	0	0	0	0	0	0	0	0	0	0	0	0	0	0	0	0	0	0	0	0	0	0
2895	427.253	2.31858	0	0	0	0	0	0	0	0	0	0	0	0	0	0	0	0	0	0	0	0	0	0	0	0	0	0	0	0	0	0	0	0	0	0	0	0	0	0	0	0	0	0	0	0	0	0	0
2896	743.564	6.94445	0	0	0	0	0	0	0	0	0	0	0	0	0	0	0	0	0	0	0	0	0	0	0	0	0	0	0	0	0	0	0	0	0	0	0	0	0	0	0	0	0	0	0	0	0	0	0
2897	510.328	2.42292	0	0	0	0	0	0	0	0	0	0	0	0	0	0	0	0	0	0	0	0	0	0	0	0	0	0	0	0	0	0	0	0	0	0	0	0	0	0	0	0	0	0	0	0	0	0	0
2898	447.272	4.44119	0	0	0	0	0	0	0	0	0	0	0	0	0	0	0	0	0	0	0	0	0	0	0	0	0	0	0	0	0	0	0	0	0	0	0	0	0	0	0	0	0	0	0	0	0	0	0
2899	120.081	2.45194	0	0	0	0	0	0	0	0	0	0	0	0	0	0	0	0	0	0	0	0	0	0	0	0	0	0	0	0	0	0	0	0	0	0	0	0	0	0	0	0	0	0	0	0	0	0	0
2900	282.12	1.14691	0	0	0	0	0	0	0	0	0	0	0	0	0	0	0	0	0	0	0	0	0	0	0	0	0	0	0	0	0	0	0	0	0	0	0	0	0	0	0	0	0	0	0	0	0	0	0
2901	145.122	6.92904	0	0	0	0	0	0	0	0	0	0	0	0	0	0	0	0	0	0	0	0	0	0	0	0	0	0	0	0	0	0	0	0	0	0	0	0	0	0	0	0	0	0	0	0	0	0	0
2902	245.079	4.90807	0	0	0	0	0	0	0	0	0	0	0	0	0	0	0	0	0	0	0	0	0	0	0	0	0	0	0	0	0	0	0	0	0	0	0	0	0	0	0	0	0	0	0	0	0	0	0
2903	632.856	2.72557	0	0	0	0	0	0	0	0	0	0	0	0	0	0	0	0	0	0	0	0	0	0	0	0	0	0	0	0	0	0	0	0	0	0	0	0	0	0	0	0	0	0	0	0	0	0	0
2905	515.406	6.7067	0	0	0	0	0	0	0	0	0	0	0	0	0	0	0	0	0	0	0	0	0	0	0	0	0	0	0	0	0	0	0	0	0	0	0	0	0	0	0	0	0	0	0	0	0	0	0
2906	145.122	6.29288	0	0	0	0	0	0	0	0	0	0	0	0	0	0	0	0	0	0	0	0	0	0	0	0	0	0	0	0	0	0	0	0	0	0	0	0	0	0	0	0	0	0	0	0	0	0	0
2908	377.316	4.08699	0	0	0	0	0	0	0	0	0	0	0	0	0	0	0	0	0	0	0	0	0	0	0	0	0	0	0	0	0	0	0	0	0	0	0	0	0	0	0	0	0	0	0	0	0	0	0
2909	303.087	3.98731	0	0	0	0	0	0	0	0	0	0	0	0	0	0	0	0	0	0	0	0	0	0	0	0	0	0	0	0	0	0	0	0	0	0	0	0	0	0	0	0	0	0	0	0	0	0	0
2910	600.781	2.5395	0	0	0	0	0	0	0	0	0	0	0	0	0	0	0	0	0	0	0	0	0	0	0	0	0	0	0	0	0	0	0	0	0	0	0	0	0	0	0	0	0	0	0	0	0	0	0
2912	699.363	3.06083	0	0	0	0	0	0	0	0	0	0	0	0	0	0	0	0	0	0	0	0	0	0	0	0	0	0	0	0	0	0	0	0	0	0	0	0	0	0	0	0	0	0	0	0	0	0	0
2913	390.752	2.35906	0	0	0	0	0	0	0	0	0	0	0	0	0	0	0	0	0	0	0	0	0	0	0	0	0	0	0	0	0	0	0	0	0	0	0	0	0	0	0	0	0	0	0	0	0	0	0
2914	341.217	2.29396	0	0	0	0	0	0	0	0	0	0	0	0	0	0	0	0	0	0	0	0	0	0	0	0	0	0	0	0	0	0	0	0	0	0	0	0	0	0	0	0	0	0	0	0	0	0	0
2915	247.114	1.5851	0	0	0	0	0	0	0	0	0	0	0	0	0	0	0	0	0	0	0	0	0	0	0	0	0	0	0	0	0	0	0	0	0	0	0	0	0	0	0	0	0	0	0	0	0	0	0
2916	621.324	2.69871	0	0	0	0	0	0	0	0	0	0	0	0	0	0	0	0	0	0	0	0	0	0	0	0	0	0	0	0	0	0	0	0	0	0	0	0	0	0	0	0	0	0	0	0	0	0	0
2917	359.23	1.06388	0	0	0	0	0	0	0	0	0	0	0	0	0	0	0	0	0	0	0	0	0	0	0	0	0	0	0	0	0	0	0	0	0	0	0	0	0	0	0	0	0	0	0	0	0	0	0
2919	351.047	3.77606	0	0	0	0	0	0	0	0	0	0	0	0	0	0	0	0	0	0	0	0	0	0	0	0	0	0	0	0	0	0	0	0	0	0	0	0	0	0	0	0	0	0	0	0	0	0	0
2920	773.25	2.80271	0	0	0	0	0	0	0	0	0	0	0	0	0	0	0	0	0	0	0	0	0	0	0	0	0	0	0	0	0	0	0	0	0	0	0	0	0	0	0	0	0	0	0	0	0	0	0
2921	155.118	2.62127	0	0	0	0	0	0	0	0	0	0	0	0	0	0	0	0	0	0	0	0	0	0	0	0	0	0	0	0	0	0	0	0	0	0	0	0	0	0	0	0	0	0	0	0	0	0	0
2922	241.128	4.44285	0	0	0	0	0	0	0	0	0	0	0	0	0	0	0	0	0	0	0	0	0	0	0	0	0	0	0	0	0	0	0	0	0	0	0	0	0	0	0	0	0	0	0	0	0	0	0
2923	836.487	2.51832	0	0	0	0	0	0	0	0	0	0	0	0	0	0	0	0	0	0	0	0	0	0	0	0	0	0	0	0	0	0	0	0	0	0	0	0	0	0	0	0	0	0	0	0	0	0	0
2925	637.494	6.8218	0	0	0	0	0	0	0	0	0	0	0	0	0	0	0	0	0	0	0	0	0	0	0	0	0	0	0	0	0	0	0	0	0	0	0	0	0	0	0	0	0	0	0	0	0	0	0
2926	366.7	2.34244	0	0	0	0	0	0	0	0	0	0	0	0	0	0	0	0	0	0	0	0	0	0	0	0	0	0	0	0	0	0	0	0	0	0	0	0	0	0	0	0	0	0	0	0	0	0	0
2927	361.295	6.29254	0	0	0	0	0	0	0	0	0	0	0	0	0	0	0	0	0	0	0	0	0	0	0	0	0	0	0	0	0	0	0	0	0	0	0	0	0	0	0	0	0	0	0	0	0	0	0
2928	659.476	6.82052	0	0	0	0	0	0	0	0	0	0	0	0	0	0	0	0	0	0	0	0	0	0	0	0	0	0	0	0	0	0	0	0	0	0	0	0	0	0	0	0	0	0	0	0	0	0	0
2929	354.682	2.30886	0	0	0	0	0	0	0	0	0	0	0	0	0	0	0	0	0	0	0	0	0	0	0	0	0	0	0	0	0	0	0	0	0	0	0	0	0	0	0	0	0	0	0	0	0	0	0
2931	281.153	2.29747	0	0	0	0	0	0	0	0	0	0	0	0	0	0	0	0	0	0	0	0	0	0	0	0	0	0	0	0	0	0	0	0	0	0	0	0	0	0	0	0	0	0	0	0	0	0	0
2932	294.145	1.97694	0	0	0	0	0	0	0	0	0	0	0	0	0	0	0	0	0	0	0	0	0	0	0	0	0	0	0	0	0	0	0	0	0	0	0	0	0	0	0	0	0	0	0	0	0	0	0
2933	269.114	2.39535	0	0	0	0	0	0	0	0	0	0	0	0	0	0	0	0	0	0	0	0	0	0	0	0	0	0	0	0	0	0	0	0	0	0	0	0	0	0	0	0	0	0	0	0	0	0	0
2935	182.027	2.57861	0	0	0	0	0	0	0	0	0	0	0	0	0	0	0	0	0	0	0	0	0	0	0	0	0	0	0	0	0	0	0	0	0	0	0	0	0	0	0	0	0	0	0	0	0	0	0
2937	559.819	2.81432	0	0	0	0	0	0	0	0	0	0	0	0	0	0	0	0	0	0	0	0	0	0	0	0	0	0	0	0	0	0	0	0	0	0	0	0	0	0	0	0	0	0	0	0	0	0	0
2938	127.048	1.27984	0	0	0	0	0	0	0	0	0	0	0	0	0	0	0	0	0	0	0	0	0	0	0	0	0	0	0	0	0	0	0	0	0	0	0	0	0	0	0	0	0	0	0	0	0	0	0
2939	289.238	6.94501	0	0	0	0	0	0	0	0	0	0	0	0	0	0	0	0	0	0	0	0	0	0	0	0	0	0	0	0	0	0	0	0	0	0	0	0	0	0	0	0	0	0	0	0	0	0	0
2940	665.522	6.74684	0	0	0	0	0	0	0	0	0	0	0	0	0	0	0	0	0	0	0	0	0	0	0	0	0	0	0	0	0	0	0	0	0	0	0	0	0	0	0	0	0	0	0	0	0	0	0
2941	174.149	2.60429	0	0	0	0	0	0	0	0	0	0	0	0	0	0	0	0	0	0	0	0	0	0	0	0	0	0	0	0	0	0	0	0	0	0	0	0	0	0	0	0	0	0	0	0	0	0	0
2942	736.396	2.44466	0	0	0	0	0	0	0	0	0	0	0	0	0	0	0	0	0	0	0	0	0	0	0	0	0	0	0	0	0	0	0	0	0	0	0	0	0	0	0	0	0	0	0	0	0	0	0
2944	336.138	2.51636	0	0	0	0	0	0	0	0	0	0	0	0	0	0	0	0	0	0	0	0	0	0	0	0	0	0	0	0	0	0	0	0	0	0	0	0	0	0	0	0	0	0	0	0	0	0	0
2945	1231.8	5.94735	0	0	0	0	0	0	0	0	0	0	0	0	0	0	0	0	0	0	0	0	0	0	0	0	0	0	0	0	0	0	0	0	0	0	0	0	0	0	0	0	0	0	0	0	0	0	0
2946	519.808	2.63123	0	0	0	0	0	0	0	0	0	0	0	0	0	0	0	0	0	0	0	0	0	0	0	0	0	0	0	0	0	0	0	0	0	0	0	0	0	0	0	0	0	0	0	0	0	0	0
2947	128.107	2.62229	0	0	0	0	0	0	0	0	0	0	0	0	0	0	0	0	0	0	0	0	0	0	0	0	0	0	0	0	0	0	0	0	0	0	0	0	0	0	0	0	0	0	0	0	0	0	0
2948	453.741	2.6674	0	0	0	0	0	0	0	0	0	0	0	0	0	0	0	0	0	0	0	0	0	0	0	0	0	0	0	0	0	0	0	0	0	0	0	0	0	0	0	0	0	0	0	0	0	0	0
2949	486.281	2.48984	0	0	0	0	0	0	0	0	0	0	0	0	0	0	0	0	0	0	0	0	0	0	0	0	0	0	0	0	0	0	0	0	0	0	0	0	0	0	0	0	0	0	0	0	0	0	0
2951	431.312	6.29406	0	0	0	0	0	0	0	0	0	0	0	0	0	0	0	0	0	0	0	0	0	0	0	0	0	0	0	0	0	0	0	0	0	0	0	0	0	0	0	0	0	0	0	0	0	0	0
2953	698.406	2.46703	0	0	0	0	0	0	0	0	0	0	0	0	0	0	0	0	0	0	0	0	0	0	0	0	0	0	0	0	0	0	0	0	0	0	0	0	0	0	0	0	0	0	0	0	0	0	0
2955	237.124	1.43457	0	0	0	0	0	0	0	0	0	0	0	0	0	0	0	0	0	0	0	0	0	0	0	0	0	0	0	0	0	0	0	0	0	0	0	0	0	0	0	0	0	0	0	0	0	0	0
2956	805.426	2.45371	0	0	0	0	0	0	0	0	0	0	0	0	0	0	0	0	0	0	0	0	0	0	0	0	0	0	0	0	0	0	0	0	0	0	0	0	0	0	0	0	0	0	0	0	0	0	0
2958	348.161	2.24797	0	0	0	0	0	0	0	0	0	0	0	0	0	0	0	0	0	0	0	0	0	0	0	0	0	0	0	0	0	0	0	0	0	0	0	0	0	0	0	0	0	0	0	0	0	0	0
2961	116.071	1.12301	0	0	0	0	0	0	0	0	0	0	0	0	0	0	0	0	0	0	0	0	0	0	0	0	0	0	0	0	0	0	0	0	0	0	0	0	0	0	0	0	0	0	0	0	0	0	0
2962	329.182	1.44065	0	0	0	0	0	0	0	0	0	0	0	0	0	0	0	0	0	0	0	0	0	0	0	0	0	0	0	0	0	0	0	0	0	0	0	0	0	0	0	0	0	0	0	0	0	0	0
2964	217.18	6.90418	0	0	0	0	0	0	0	0	0	0	0	0	0	0	0	0	0	0	0	0	0	0	0	0	0	0	0	0	0	0	0	0	0	0	0	0	0	0	0	0	0	0	0	0	0	0	0
2966	573.448	6.99151	0	0	0	0	0	0	0	0	0	0	0	0	0	0	0	0	0	0	0	0	0	0	0	0	0	0	0	0	0	0	0	0	0	0	0	0	0	0	0	0	0	0	0	0	0	0	0
2967	562.746	2.29626	0	0	0	0	0	0	0	0	0	0	0	0	0	0	0	0	0	0	0	0	0	0	0	0	0	0	0	0	0	0	0	0	0	0	0	0	0	0	0	0	0	0	0	0	0	0	0
2969	553.297	2.35556	0	0	0	0	0	0	0	0	0	0	0	0	0	0	0	0	0	0	0	0	0	0	0	0	0	0	0	0	0	0	0	0	0	0	0	0	0	0	0	0	0	0	0	0	0	0	0
2970	306.264	5.26681	0	0	0	0	0	0	0	0	0	0	0	0	0	0	0	0	0	0	0	0	0	0	0	0	0	0	0	0	0	0	0	0	0	0	0	0	0	0	0	0	0	0	0	0	0	0	0
2973	1299.77	4.44788	0	0	0	0	0	0	0	0	0	0	0	0	0	0	0	0	0	0	0	0	0	0	0	0	0	0	0	0	0	0	0	0	0	0	0	0	0	0	0	0	0	0	0	0	0	0	0
2974	226.119	1.48714	0	0	0	0	0	0	0	0	0	0	0	0	0	0	0	0	0	0	0	0	0	0	0	0	0	0	0	0	0	0	0	0	0	0	0	0	0	0	0	0	0	0	0	0	0	0	0
2978	702.365	2.47275	0	0	0	0	0	0	0	0	0	0	0	0	0	0	0	0	0	0	0	0	0	0	0	0	0	0	0	0	0	0	0	0	0	0	0	0	0	0	0	0	0	0	0	0	0	0	0
2979	188.071	2.60652	0	0	0	0	0	0	0	0	0	0	0	0	0	0	0	0	0	0	0	0	0	0	0	0	0	0	0	0	0	0	0	0	0	0	0	0	0	0	0	0	0	0	0	0	0	0	0
2983	471.9	3.05953	0	0	0	0	0	0	0	0	0	0	0	0	0	0	0	0	0	0	0	0	0	0	0	0	0	0	0	0	0	0	0	0	0	0	0	0	0	0	0	0	0	0	0	0	0	0	0
2984	345.145	2.26122	0	0	0	0	0	0	0	0	0	0	0	0	0	0	0	0	0	0	0	0	0	0	0	0	0	0	0	0	0	0	0	0	0	0	0	0	0	0	0	0	0	0	0	0	0	0	0
2987	427.332	6.43182	0	0	0	0	0	0	0	0	0	0	0	0	0	0	0	0	0	0	0	0	0	0	0	0	0	0	0	0	0	0	0	0	0	0	0	0	0	0	0	0	0	0	0	0	0	0	0
2988	362.139	2.27034	0	0	0	0	0	0	0	0	0	0	0	0	0	0	0	0	0	0	0	0	0	0	0	0	0	0	0	0	0	0	0	0	0	0	0	0	0	0	0	0	0	0	0	0	0	0	0
2989	658.374	2.47661	0	0	0	0	0	0	0	0	0	0	0	0	0	0	0	0	0	0	0	0	0	0	0	0	0	0	0	0	0	0	0	0	0	0	0	0	0	0	0	0	0	0	0	0	0	0	0
2992	402.243	2.77172	0	0	0	0	0	0	0	0	0	0	0	0	0	0	0	0	0	0	0	0	0	0	0	0	0	0	0	0	0	0	0	0	0	0	0	0	0	0	0	0	0	0	0	0	0	0	0
2994	194.048	1.09816	0	0	0	0	0	0	0	0	0	0	0	0	0	0	0	0	0	0	0	0	0	0	0	0	0	0	0	0	0	0	0	0	0	0	0	0	0	0	0	0	0	0	0	0	0	0	0
2995	466.764	2.74718	0	0	0	0	0	0	0	0	0	0	0	0	0	0	0	0	0	0	0	0	0	0	0	0	0	0	0	0	0	0	0	0	0	0	0	0	0	0	0	0	0	0	0	0	0	0	0
2997	200.038	2.54005	0	0	0	0	0	0	0	0	0	0	0	0	0	0	0	0	0	0	0	0	0	0	0	0	0	0	0	0	0	0	0	0	0	0	0	0	0	0	0	0	0	0	0	0	0	0	0
2998	464.927	2.70602	0	0	0	0	0	0	0	0	0	0	0	0	0	0	0	0	0	0	0	0	0	0	0	0	0	0	0	0	0	0	0	0	0	0	0	0	0	0	0	0	0	0	0	0	0	0	0
2999	826.454	2.46772	0	0	0	0	0	0	0	0	0	0	0	0	0	0	0	0	0	0	0	0	0	0	0	0	0	0	0	0	0	0	0	0	0	0	0	0	0	0	0	0	0	0	0	0	0	0	0
3000	286.275	5.31507	0	0	0	0	0	0	0	0	0	0	0	0	0	0	0	0	0	0	0	0	0	0	0	0	0	0	0	0	0	0	0	0	0	0	0	0	0	0	0	0	0	0	0	0	0	0	0
3001	654.347	2.39559	0	0	0	0	0	0	0	0	0	0	0	0	0	0	0	0	0	0	0	0	0	0	0	0	0	0	0	0	0	0	0	0	0	0	0	0	0	0	0	0	0	0	0	0	0	0	0
3002	501.39	6.70743	0	0	0	0	0	0	0	0	0	0	0	0	0	0	0	0	0	0	0	0	0	0	0	0	0	0	0	0	0	0	0	0	0	0	0	0	0	0	0	0	0	0	0	0	0	0	0
3003	279.232	6.39439	0	0	0	0	0	0	0	0	0	0	0	0	0	0	0	0	0	0	0	0	0	0	0	0	0	0	0	0	0	0	0	0	0	0	0	0	0	0	0	0	0	0	0	0	0	0	0
3004	707.35	2.99452	0	0	0	0	0	0	0	0	0	0	0	0	0	0	0	0	0	0	0	0	0	0	0	0	0	0	0	0	0	0	0	0	0	0	0	0	0	0	0	0	0	0	0	0	0	0	0
3005	86.0966	1.66153	0	0	0	0	0	0	0	0	0	0	0	0	0	0	0	0	0	0	0	0	0	0	0	0	0	0	0	0	0	0	0	0	0	0	0	0	0	0	0	0	0	0	0	0	0	0	0
3006	395.214	2.29659	0	0	0	0	0	0	0	0	0	0	0	0	0	0	0	0	0	0	0	0	0	0	0	0	0	0	0	0	0	0	0	0	0	0	0	0	0	0	0	0	0	0	0	0	0	0	0
3007	401.287	4.01478	0	0	0	0	0	0	0	0	0	0	0	0	0	0	0	0	0	0	0	0	0	0	0	0	0	0	0	0	0	0	0	0	0	0	0	0	0	0	0	0	0	0	0	0	0	0	0
3009	547.265	2.33897	0	0	0	0	0	0	0	0	0	0	0	0	0	0	0	0	0	0	0	0	0	0	0	0	0	0	0	0	0	0	0	0	0	0	0	0	0	0	0	0	0	0	0	0	0	0	0
3010	144.982	7.01645	0	0	0	0	0	0	0	0	0	0	0	0	0	0	0	0	0	0	0	0	0	0	0	0	0	0	0	0	0	0	0	0	0	0	0	0	0	0	0	0	0	0	0	0	0	0	0
3011	385.074	2.21029	0	0	0	0	0	0	0	0	0	0	0	0	0	0	0	0	0	0	0	0	0	0	0	0	0	0	0	0	0	0	0	0	0	0	0	0	0	0	0	0	0	0	0	0	0	0	0
3012	553.83	2.37938	0	0	0	0	0	0	0	0	0	0	0	0	0	0	0	0	0	0	0	0	0	0	0	0	0	0	0	0	0	0	0	0	0	0	0	0	0	0	0	0	0	0	0	0	0	0	0
3014	250.133	4.44976	0	0	0	0	0	0	0	0	0	0	0	0	0	0	0	0	0	0	0	0	0	0	0	0	0	0	0	0	0	0	0	0	0	0	0	0	0	0	0	0	0	0	0	0	0	0	0
3015	310.129	1.18239	0	0	0	0	0	0	0	0	0	0	0	0	0	0	0	0	0	0	0	0	0	0	0	0	0	0	0	0	0	0	0	0	0	0	0	0	0	0	0	0	0	0	0	0	0	0	0
3016	182.027	3.78499	0	0	0	0	0	0	0	0	0	0	0	0	0	0	0	0	0	0	0	0	0	0	0	0	0	0	0	0	0	0	0	0	0	0	0	0	0	0	0	0	0	0	0	0	0	0	0
3018	589.267	2.63809	0	0	0	0	0	0	0	0	0	0	0	0	0	0	0	0	0	0	0	0	0	0	0	0	0	0	0	0	0	0	0	0	0	0	0	0	0	0	0	0	0	0	0	0	0	0	0
3019	177.055	4.90998	0	0	0	0	0	0	0	0	0	0	0	0	0	0	0	0	0	0	0	0	0	0	0	0	0	0	0	0	0	0	0	0	0	0	0	0	0	0	0	0	0	0	0	0	0	0	0
3020	991.515	2.45156	0	0	0	0	0	0	0	0	0	0	0	0	0	0	0	0	0	0	0	0	0	0	0	0	0	0	0	0	0	0	0	0	0	0	0	0	0	0	0	0	0	0	0	0	0	0	0
3024	171.1	2.47215	0	0	0	0	0	0	0	0	0	0	0	0	0	0	0	0	0	0	0	0	0	0	0	0	0	0	0	0	0	0	0	0	0	0	0	0	0	0	0	0	0	0	0	0	0	0	0
3025	390.189	2.28812	0	0	0	0	0	0	0	0	0	0	0	0	0	0	0	0	0	0	0	0	0	0	0	0	0	0	0	0	0	0	0	0	0	0	0	0	0	0	0	0	0	0	0	0	0	0	0
3026	834.959	2.9151	0	0	0	0	0	0	0	0	0	0	0	0	0	0	0	0	0	0	0	0	0	0	0	0	0	0	0	0	0	0	0	0	0	0	0	0	0	0	0	0	0	0	0	0	0	0	0
3028	283.264	6.62108	0	0	0	0	0	0	0	0	0	0	0	0	0	0	0	0	0	0	0	0	0	0	0	0	0	0	0	0	0	0	0	0	0	0	0	0	0	0	0	0	0	0	0	0	0	0	0
3029	265.08	1.28429	0	0	0	0	0	0	0	0	0	0	0	0	0	0	0	0	0	0	0	0	0	0	0	0	0	0	0	0	0	0	0	0	0	0	0	0	0	0	0	0	0	0	0	0	0	0	0
3030	439.199	2.56258	0	0	0	0	0	0	0	0	0	0	0	0	0	0	0	0	0	0	0	0	0	0	0	0	0	0	0	0	0	0	0	0	0	0	0	0	0	0	0	0	0	0	0	0	0	0	0
3031	839.511	5.94825	0	0	0	0	0	0	0	0	0	0	0	0	0	0	0	0	0	0	0	0	0	0	0	0	0	0	0	0	0	0	0	0	0	0	0	0	0	0	0	0	0	0	0	0	0	0	0
3033	533.286	2.3514	0	0	0	0	0	0	0	0	0	0	0	0	0	0	0	0	0	0	0	0	0	0	0	0	0	0	0	0	0	0	0	0	0	0	0	0	0	0	0	0	0	0	0	0	0	0	0
3035	239.126	5.13087	0	0	0	0	0	0	0	0	0	0	0	0	0	0	0	0	0	0	0	0	0	0	0	0	0	0	0	0	0	0	0	0	0	0	0	0	0	0	0	0	0	0	0	0	0	0	0
3036	149.023	4.91076	0	0	0	0	0	0	0	0	0	0	0	0	0	0	0	0	0	0	0	0	0	0	0	0	0	0	0	0	0	0	0	0	0	0	0	0	0	0	0	0	0	0	0	0	0	0	0
3040	320.127	2.39861	0	0	0	0	0	0	0	0	0	0	0	0	0	0	0	0	0	0	0	0	0	0	0	0	0	0	0	0	0	0	0	0	0	0	0	0	0	0	0	0	0	0	0	0	0	0	0
3041	300.29	5.68635	0	0	0	0	0	0	0	0	0	0	0	0	0	0	0	0	0	0	0	0	0	0	0	0	0	0	0	0	0	0	0	0	0	0	0	0	0	0	0	0	0	0	0	0	0	0	0
3042	550.468	6.992	0	0	0	0	0	0	0	0	0	0	0	0	0	0	0	0	0	0	0	0	0	0	0	0	0	0	0	0	0	0	0	0	0	0	0	0	0	0	0	0	0	0	0	0	0	0	0
3043	314.306	5.91558	0	0	0	0	0	0	0	0	0	0	0	0	0	0	0	0	0	0	0	0	0	0	0	0	0	0	0	0	0	0	0	0	0	0	0	0	0	0	0	0	0	0	0	0	0	0	0
3044	295.13	2.35937	0	0	0	0	0	0	0	0	0	0	0	0	0	0	0	0	0	0	0	0	0	0	0	0	0	0	0	0	0	0	0	0	0	0	0	0	0	0	0	0	0	0	0	0	0	0	0
3046	376.156	2.27964	0	0	0	0	0	0	0	0	0	0	0	0	0	0	0	0	0	0	0	0	0	0	0	0	0	0	0	0	0	0	0	0	0	0	0	0	0	0	0	0	0	0	0	0	0	0	0
3047	453.294	6.29241	0	0	0	0	0	0	0	0	0	0	0	0	0	0	0	0	0	0	0	0	0	0	0	0	0	0	0	0	0	0	0	0	0	0	0	0	0	0	0	0	0	0	0	0	0	0	0
3048	393.54	2.28561	0	0	0	0	0	0	0	0	0	0	0	0	0	0	0	0	0	0	0	0	0	0	0	0	0	0	0	0	0	0	0	0	0	0	0	0	0	0	0	0	0	0	0	0	0	0	0
3049	477.576	2.70783	0	0	0	0	0	0	0	0	0	0	0	0	0	0	0	0	0	0	0	0	0	0	0	0	0	0	0	0	0	0	0	0	0	0	0	0	0	0	0	0	0	0	0	0	0	0	0
3050	317.209	6.49787	0	0	0	0	0	0	0	0	0	0	0	0	0	0	0	0	0	0	0	0	0	0	0	0	0	0	0	0	0	0	0	0	0	0	0	0	0	0	0	0	0	0	0	0	0	0	0
3051	519.281	2.76909	0	0	0	0	0	0	0	0	0	0	0	0	0	0	0	0	0	0	0	0	0	0	0	0	0	0	0	0	0	0	0	0	0	0	0	0	0	0	0	0	0	0	0	0	0	0	0
3052	431.265	2.93532	0	0	0	0	0	0	0	0	0	0	0	0	0	0	0	0	0	0	0	0	0	0	0	0	0	0	0	0	0	0	0	0	0	0	0	0	0	0	0	0	0	0	0	0	0	0	0
3053	433.212	2.39583	0	0	0	0	0	0	0	0	0	0	0	0	0	0	0	0	0	0	0	0	0	0	0	0	0	0	0	0	0	0	0	0	0	0	0	0	0	0	0	0	0	0	0	0	0	0	0
3058	639.309	2.24514	0	0	0	0	0	0	0	0	0	0	0	0	0	0	0	0	0	0	0	0	0	0	0	0	0	0	0	0	0	0	0	0	0	0	0	0	0	0	0	0	0	0	0	0	0	0	0
3059	523.306	3.07102	0	0	0	0	0	0	0	0	0	0	0	0	0	0	0	0	0	0	0	0	0	0	0	0	0	0	0	0	0	0	0	0	0	0	0	0	0	0	0	0	0	0	0	0	0	0	0
3060	297.109	1.07611	0	0	0	0	0	0	0	0	0	0	0	0	0	0	0	0	0	0	0	0	0	0	0	0	0	0	0	0	0	0	0	0	0	0	0	0	0	0	0	0	0	0	0	0	0	0	0
3064	473.345	4.66675	0	0	0	0	0	0	0	0	0	0	0	0	0	0	0	0	0	0	0	0	0	0	0	0	0	0	0	0	0	0	0	0	0	0	0	0	0	0	0	0	0	0	0	0	0	0	0
3068	417.337	6.92603	0	0	0	0	0	0	0	0	0	0	0	0	0	0	0	0	0	0	0	0	0	0	0	0	0	0	0	0	0	0	0	0	0	0	0	0	0	0	0	0	0	0	0	0	0	0	0
3069	342.119	1.17188	0	0	0	0	0	0	0	0	0	0	0	0	0	0	0	0	0	0	0	0	0	0	0	0	0	0	0	0	0	0	0	0	0	0	0	0	0	0	0	0	0	0	0	0	0	0	0
3070	355.263	5.68551	0	0	0	0	0	0	0	0	0	0	0	0	0	0	0	0	0	0	0	0	0	0	0	0	0	0	0	0	0	0	0	0	0	0	0	0	0	0	0	0	0	0	0	0	0	0	0
3071	1302.6	2.51354	0	0	0	0	0	0	0	0	0	0	0	0	0	0	0	0	0	0	0	0	0	0	0	0	0	0	0	0	0	0	0	0	0	0	0	0	0	0	0	0	0	0	0	0	0	0	0
3072	738.608	6.94961	0	0	0	0	0	0	0	0	0	0	0	0	0	0	0	0	0	0	0	0	0	0	0	0	0	0	0	0	0	0	0	0	0	0	0	0	0	0	0	0	0	0	0	0	0	0	0
3074	732.384	2.52297	0	0	0	0	0	0	0	0	0	0	0	0	0	0	0	0	0	0	0	0	0	0	0	0	0	0	0	0	0	0	0	0	0	0	0	0	0	0	0	0	0	0	0	0	0	0	0
3075	200.973	6.94182	0	0	0	0	0	0	0	0	0	0	0	0	0	0	0	0	0	0	0	0	0	0	0	0	0	0	0	0	0	0	0	0	0	0	0	0	0	0	0	0	0	0	0	0	0	0	0
3077	355.042	3.00393	0	0	0	0	0	0	0	0	0	0	0	0	0	0	0	0	0	0	0	0	0	0	0	0	0	0	0	0	0	0	0	0	0	0	0	0	0	0	0	0	0	0	0	0	0	0	0
3078	564.302	2.81567	0	0	0	0	0	0	0	0	0	0	0	0	0	0	0	0	0	0	0	0	0	0	0	0	0	0	0	0	0	0	0	0	0	0	0	0	0	0	0	0	0	0	0	0	0	0	0
3079	337.167	6.93679	0	0	0	0	0	0	0	0	0	0	0	0	0	0	0	0	0	0	0	0	0	0	0	0	0	0	0	0	0	0	0	0	0	0	0	0	0	0	0	0	0	0	0	0	0	0	0
3080	286.176	1.56204	0	0	0	0	0	0	0	0	0	0	0	0	0	0	0	0	0	0	0	0	0	0	0	0	0	0	0	0	0	0	0	0	0	0	0	0	0	0	0	0	0	0	0	0	0	0	0
3082	138.595	0.998659	0	0	0	0	0	0	0	0	0	0	0	0	0	0	0	0	0	0	0	0	0	0	0	0	0	0	0	0	0	0	0	0	0	0	0	0	0	0	0	0	0	0	0	0	0	0	0
3083	607.307	2.55062	0	0	0	0	0	0	0	0	0	0	0	0	0	0	0	0	0	0	0	0	0	0	0	0	0	0	0	0	0	0	0	0	0	0	0	0	0	0	0	0	0	0	0	0	0	0	0
3086	631.328	2.59822	0	0	0	0	0	0	0	0	0	0	0	0	0	0	0	0	0	0	0	0	0	0	0	0	0	0	0	0	0	0	0	0	0	0	0	0	0	0	0	0	0	0	0	0	0	0	0
3087	334.177	2.42744	0	0	0	0	0	0	0	0	0	0	0	0	0	0	0	0	0	0	0	0	0	0	0	0	0	0	0	0	0	0	0	0	0	0	0	0	0	0	0	0	0	0	0	0	0	0	0
3088	321.24	6.62087	0	0	0	0	0	0	0	0	0	0	0	0	0	0	0	0	0	0	0	0	0	0	0	0	0	0	0	0	0	0	0	0	0	0	0	0	0	0	0	0	0	0	0	0	0	0	0
3089	378.169	2.43777	0	0	0	0	0	0	0	0	0	0	0	0	0	0	0	0	0	0	0	0	0	0	0	0	0	0	0	0	0	0	0	0	0	0	0	0	0	0	0	0	0	0	0	0	0	0	0
3090	351.176	0.977801	0	0	0	0	0	0	0	0	0	0	0	0	0	0	0	0	0	0	0	0	0	0	0	0	0	0	0	0	0	0	0	0	0	0	0	0	0	0	0	0	0	0	0	0	0	0	0
3091	439.278	6.0652	0	0	0	0	0	0	0	0	0	0	0	0	0	0	0	0	0	0	0	0	0	0	0	0	0	0	0	0	0	0	0	0	0	0	0	0	0	0	0	0	0	0	0	0	0	0	0
3093	377.048	2.00636	0	0	0	0	0	0	0	0	0	0	0	0	0	0	0	0	0	0	0	0	0	0	0	0	0	0	0	0	0	0	0	0	0	0	0	0	0	0	0	0	0	0	0	0	0	0	0
3094	399.324	6.92623	0	0	0	0	0	0	0	0	0	0	0	0	0	0	0	0	0	0	0	0	0	0	0	0	0	0	0	0	0	0	0	0	0	0	0	0	0	0	0	0	0	0	0	0	0	0	0
3095	431.213	1.70424	0	0	0	0	0	0	0	0	0	0	0	0	0	0	0	0	0	0	0	0	0	0	0	0	0	0	0	0	0	0	0	0	0	0	0	0	0	0	0	0	0	0	0	0	0	0	0
3096	331.223	6.79412	0	0	0	0	0	0	0	0	0	0	0	0	0	0	0	0	0	0	0	0	0	0	0	0	0	0	0	0	0	0	0	0	0	0	0	0	0	0	0	0	0	0	0	0	0	0	0
3098	295.227	6.4738	0	0	0	0	0	0	0	0	0	0	0	0	0	0	0	0	0	0	0	0	0	0	0	0	0	0	0	0	0	0	0	0	0	0	0	0	0	0	0	0	0	0	0	0	0	0	0
3099	1218.06	2.70214	0	0	0	0	0	0	0	0	0	0	0	0	0	0	0	0	0	0	0	0	0	0	0	0	0	0	0	0	0	0	0	0	0	0	0	0	0	0	0	0	0	0	0	0	0	0	0
3101	116.071	1.66092	0	0	0	0	0	0	0	0	0	0	0	0	0	0	0	0	0	0	0	0	0	0	0	0	0	0	0	0	0	0	0	0	0	0	0	0	0	0	0	0	0	0	0	0	0	0	0
3102	1375.74	3.05847	0	0	0	0	0	0	0	0	0	0	0	0	0	0	0	0	0	0	0	0	0	0	0	0	0	0	0	0	0	0	0	0	0	0	0	0	0	0	0	0	0	0	0	0	0	0	0
3103	479.13	2.54997	0	0	0	0	0	0	0	0	0	0	0	0	0	0	0	0	0	0	0	0	0	0	0	0	0	0	0	0	0	0	0	0	0	0	0	0	0	0	0	0	0	0	0	0	0	0	0
3104	332.316	5.20875	0	0	0	0	0	0	0	0	0	0	0	0	0	0	0	0	0	0	0	0	0	0	0	0	0	0	0	0	0	0	0	0	0	0	0	0	0	0	0	0	0	0	0	0	0	0	0
3105	735.398	2.8385	0	0	0	0	0	0	0	0	0	0	0	0	0	0	0	0	0	0	0	0	0	0	0	0	0	0	0	0	0	0	0	0	0	0	0	0	0	0	0	0	0	0	0	0	0	0	0
3108	450.319	6.81329	0	0	0	0	0	0	0	0	0	0	0	0	0	0	0	0	0	0	0	0	0	0	0	0	0	0	0	0	0	0	0	0	0	0	0	0	0	0	0	0	0	0	0	0	0	0	0
3109	524.331	2.45456	0	0	0	0	0	0	0	0	0	0	0	0	0	0	0	0	0	0	0	0	0	0	0	0	0	0	0	0	0	0	0	0	0	0	0	0	0	0	0	0	0	0	0	0	0	0	0
3110	329.23	3.37576	0	0	0	0	0	0	0	0	0	0	0	0	0	0	0	0	0	0	0	0	0	0	0	0	0	0	0	0	0	0	0	0	0	0	0	0	0	0	0	0	0	0	0	0	0	0	0
3111	261.036	2.61502	0	0	0	0	0	0	0	0	0	0	0	0	0	0	0	0	0	0	0	0	0	0	0	0	0	0	0	0	0	0	0	0	0	0	0	0	0	0	0	0	0	0	0	0	0	0	0
3112	627.34	2.72011	0	0	0	0	0	0	0	0	0	0	0	0	0	0	0	0	0	0	0	0	0	0	0	0	0	0	0	0	0	0	0	0	0	0	0	0	0	0	0	0	0	0	0	0	0	0	0
3113	687.41	2.47152	0	0	0	0	0	0	0	0	0	0	0	0	0	0	0	0	0	0	0	0	0	0	0	0	0	0	0	0	0	0	0	0	0	0	0	0	0	0	0	0	0	0	0	0	0	0	0
3114	217.18	6.29328	0	0	0	0	0	0	0	0	0	0	0	0	0	0	0	0	0	0	0	0	0	0	0	0	0	0	0	0	0	0	0	0	0	0	0	0	0	0	0	0	0	0	0	0	0	0	0
3115	377.048	1.18806	0	0	0	0	0	0	0	0	0	0	0	0	0	0	0	0	0	0	0	0	0	0	0	0	0	0	0	0	0	0	0	0	0	0	0	0	0	0	0	0	0	0	0	0	0	0	0
3121	115.964	6.63685	0	0	0	0	0	0	0	0	0	0	0	0	0	0	0	0	0	0	0	0	0	0	0	0	0	0	0	0	0	0	0	0	0	0	0	0	0	0	0	0	0	0	0	0	0	0	0
3123	243.043	0.953211	0	0	0	0	0	0	0	0	0	0	0	0	0	0	0	0	0	0	0	0	0	0	0	0	0	0	0	0	0	0	0	0	0	0	0	0	0	0	0	0	0	0	0	0	0	0	0
3124	570.795	2.5767	0	0	0	0	0	0	0	0	0	0	0	0	0	0	0	0	0	0	0	0	0	0	0	0	0	0	0	0	0	0	0	0	0	0	0	0	0	0	0	0	0	0	0	0	0	0	0
3125	409.187	2.09306	0	0	0	0	0	0	0	0	0	0	0	0	0	0	0	0	0	0	0	0	0	0	0	0	0	0	0	0	0	0	0	0	0	0	0	0	0	0	0	0	0	0	0	0	0	0	0
3126	454.8	2.29209	0	0	0	0	0	0	0	0	0	0	0	0	0	0	0	0	0	0	0	0	0	0	0	0	0	0	0	0	0	0	0	0	0	0	0	0	0	0	0	0	0	0	0	0	0	0	0
3127	113.964	5.57899	0	0	0	0	0	0	0	0	0	0	0	0	0	0	0	0	0	0	0	0	0	0	0	0	0	0	0	0	0	0	0	0	0	0	0	0	0	0	0	0	0	0	0	0	0	0	0
3128	319.225	6.53114	0	0	0	0	0	0	0	0	0	0	0	0	0	0	0	0	0	0	0	0	0	0	0	0	0	0	0	0	0	0	0	0	0	0	0	0	0	0	0	0	0	0	0	0	0	0	0
3130	145.122	5.26944	0	0	0	0	0	0	0	0	0	0	0	0	0	0	0	0	0	0	0	0	0	0	0	0	0	0	0	0	0	0	0	0	0	0	0	0	0	0	0	0	0	0	0	0	0	0	0
3132	795.232	2.80334	0	0	0	0	0	0	0	0	0	0	0	0	0	0	0	0	0	0	0	0	0	0	0	0	0	0	0	0	0	0	0	0	0	0	0	0	0	0	0	0	0	0	0	0	0	0	0
3133	395.186	2.45437	0	0	0	0	0	0	0	0	0	0	0	0	0	0	0	0	0	0	0	0	0	0	0	0	0	0	0	0	0	0	0	0	0	0	0	0	0	0	0	0	0	0	0	0	0	0	0
3136	113.964	5.22938	0	0	0	0	0	0	0	0	0	0	0	0	0	0	0	0	0	0	0	0	0	0	0	0	0	0	0	0	0	0	0	0	0	0	0	0	0	0	0	0	0	0	0	0	0	0	0
3137	280.264	6.78113	0	0	0	0	0	0	0	0	0	0	0	0	0	0	0	0	0	0	0	0	0	0	0	0	0	0	0	0	0	0	0	0	0	0	0	0	0	0	0	0	0	0	0	0	0	0	0
3138	270.28	5.14274	0	0	0	0	0	0	0	0	0	0	0	0	0	0	0	0	0	0	0	0	0	0	0	0	0	0	0	0	0	0	0	0	0	0	0	0	0	0	0	0	0	0	0	0	0	0	0
3140	289.238	5.2688	0	0	0	0	0	0	0	0	0	0	0	0	0	0	0	0	0	0	0	0	0	0	0	0	0	0	0	0	0	0	0	0	0	0	0	0	0	0	0	0	0	0	0	0	0	0	0
3142	270.28	7.0113	0	0	0	0	0	0	0	0	0	0	0	0	0	0	0	0	0	0	0	0	0	0	0	0	0	0	0	0	0	0	0	0	0	0	0	0	0	0	0	0	0	0	0	0	0	0	0
3144	423.203	0.999375	0	0	0	0	0	0	0	0	0	0	0	0	0	0	0	0	0	0	0	0	0	0	0	0	0	0	0	0	0	0	0	0	0	0	0	0	0	0	0	0	0	0	0	0	0	0	0
3147	707.876	2.70681	0	0	0	0	0	0	0	0	0	0	0	0	0	0	0	0	0	0	0	0	0	0	0	0	0	0	0	0	0	0	0	0	0	0	0	0	0	0	0	0	0	0	0	0	0	0	0
3148	524.344	2.6483	0	0	0	0	0	0	0	0	0	0	0	0	0	0	0	0	0	0	0	0	0	0	0	0	0	0	0	0	0	0	0	0	0	0	0	0	0	0	0	0	0	0	0	0	0	0	0
3151	654.35	2.79801	0	0	0	0	0	0	0	0	0	0	0	0	0	0	0	0	0	0	0	0	0	0	0	0	0	0	0	0	0	0	0	0	0	0	0	0	0	0	0	0	0	0	0	0	0	0	0
3153	574.824	2.44776	0	0	0	0	0	0	0	0	0	0	0	0	0	0	0	0	0	0	0	0	0	0	0	0	0	0	0	0	0	0	0	0	0	0	0	0	0	0	0	0	0	0	0	0	0	0	0
3154	373.209	1.92247	0	0	0	0	0	0	0	0	0	0	0	0	0	0	0	0	0	0	0	0	0	0	0	0	0	0	0	0	0	0	0	0	0	0	0	0	0	0	0	0	0	0	0	0	0	0	0
3155	507.767	2.31595	0	0	0	0	0	0	0	0	0	0	0	0	0	0	0	0	0	0	0	0	0	0	0	0	0	0	0	0	0	0	0	0	0	0	0	0	0	0	0	0	0	0	0	0	0	0	0
3158	375.188	1.88128	0	0	0	0	0	0	0	0	0	0	0	0	0	0	0	0	0	0	0	0	0	0	0	0	0	0	0	0	0	0	0	0	0	0	0	0	0	0	0	0	0	0	0	0	0	0	0
3161	99.5122	6.68444	0	0	0	0	0	0	0	0	0	0	0	0	0	0	0	0	0	0	0	0	0	0	0	0	0	0	0	0	0	0	0	0	0	0	0	0	0	0	0	0	0	0	0	0	0	0	0
3162	293.114	1.05015	0	0	0	0	0	0	0	0	0	0	0	0	0	0	0	0	0	0	0	0	0	0	0	0	0	0	0	0	0	0	0	0	0	0	0	0	0	0	0	0	0	0	0	0	0	0	0
3168	332.332	6.19869	0	0	0	0	0	0	0	0	0	0	0	0	0	0	0	0	0	0	0	0	0	0	0	0	0	0	0	0	0	0	0	0	0	0	0	0	0	0	0	0	0	0	0	0	0	0	0
3170	225.11	4.53004	0	0	0	0	0	0	0	0	0	0	0	0	0	0	0	0	0	0	0	0	0	0	0	0	0	0	0	0	0	0	0	0	0	0	0	0	0	0	0	0	0	0	0	0	0	0	0
3171	197.128	1.38538	0	0	0	0	0	0	0	0	0	0	0	0	0	0	0	0	0	0	0	0	0	0	0	0	0	0	0	0	0	0	0	0	0	0	0	0	0	0	0	0	0	0	0	0	0	0	0
3172	113.964	6.09559	0	0	0	0	0	0	0	0	0	0	0	0	0	0	0	0	0	0	0	0	0	0	0	0	0	0	0	0	0	0	0	0	0	0	0	0	0	0	0	0	0	0	0	0	0	0	0
3173	182.962	6.93985	0	0	0	0	0	0	0	0	0	0	0	0	0	0	0	0	0	0	0	0	0	0	0	0	0	0	0	0	0	0	0	0	0	0	0	0	0	0	0	0	0	0	0	0	0	0	0
3175	336.157	2.28806	0	0	0	0	0	0	0	0	0	0	0	0	0	0	0	0	0	0	0	0	0	0	0	0	0	0	0	0	0	0	0	0	0	0	0	0	0	0	0	0	0	0	0	0	0	0	0
3176	356.353	6.94305	0	0	0	0	0	0	0	0	0	0	0	0	0	0	0	0	0	0	0	0	0	0	0	0	0	0	0	0	0	0	0	0	0	0	0	0	0	0	0	0	0	0	0	0	0	0	0
3179	298.311	5.77037	0	0	0	0	0	0	0	0	0	0	0	0	0	0	0	0	0	0	0	0	0	0	0	0	0	0	0	0	0	0	0	0	0	0	0	0	0	0	0	0	0	0	0	0	0	0	0
3181	750.925	3.39207	0	0	0	0	0	0	0	0	0	0	0	0	0	0	0	0	0	0	0	0	0	0	0	0	0	0	0	0	0	0	0	0	0	0	0	0	0	0	0	0	0	0	0	0	0	0	0
3185	677.383	4.45188	0	0	0	0	0	0	0	0	0	0	0	0	0	0	0	0	0	0	0	0	0	0	0	0	0	0	0	0	0	0	0	0	0	0	0	0	0	0	0	0	0	0	0	0	0	0	0
3187	396.718	2.77254	0	0	0	0	0	0	0	0	0	0	0	0	0	0	0	0	0	0	0	0	0	0	0	0	0	0	0	0	0	0	0	0	0	0	0	0	0	0	0	0	0	0	0	0	0	0	0
3188	858.803	2.5381	0	0	0	0	0	0	0	0	0	0	0	0	0	0	0	0	0	0	0	0	0	0	0	0	0	0	0	0	0	0	0	0	0	0	0	0	0	0	0	0	0	0	0	0	0	0	0
3189	497.787	2.40615	0	0	0	0	0	0	0	0	0	0	0	0	0	0	0	0	0	0	0	0	0	0	0	0	0	0	0	0	0	0	0	0	0	0	0	0	0	0	0	0	0	0	0	0	0	0	0
3190	744.914	3.38847	0	0	0	0	0	0	0	0	0	0	0	0	0	0	0	0	0	0	0	0	0	0	0	0	0	0	0	0	0	0	0	0	0	0	0	0	0	0	0	0	0	0	0	0	0	0	0
3191	723.886	2.70482	0	0	0	0	0	0	0	0	0	0	0	0	0	0	0	0	0	0	0	0	0	0	0	0	0	0	0	0	0	0	0	0	0	0	0	0	0	0	0	0	0	0	0	0	0	0	0
3193	264.164	1.39762	0	0	0	0	0	0	0	0	0	0	0	0	0	0	0	0	0	0	0	0	0	0	0	0	0	0	0	0	0	0	0	0	0	0	0	0	0	0	0	0	0	0	0	0	0	0	0
3196	418.747	2.51709	0	0	0	0	0	0	0	0	0	0	0	0	0	0	0	0	0	0	0	0	0	0	0	0	0	0	0	0	0	0	0	0	0	0	0	0	0	0	0	0	0	0	0	0	0	0	0
3197	698.639	2.4538	0	0	0	0	0	0	0	0	0	0	0	0	0	0	0	0	0	0	0	0	0	0	0	0	0	0	0	0	0	0	0	0	0	0	0	0	0	0	0	0	0	0	0	0	0	0	0
3203	270.316	6.48105	0	0	0	0	0	0	0	0	0	0	0	0	0	0	0	0	0	0	0	0	0	0	0	0	0	0	0	0	0	0	0	0	0	0	0	0	0	0	0	0	0	0	0	0	0	0	0
3204	195.175	6.19406	0	0	0	0	0	0	0	0	0	0	0	0	0	0	0	0	0	0	0	0	0	0	0	0	0	0	0	0	0	0	0	0	0	0	0	0	0	0	0	0	0	0	0	0	0	0	0
3205	198.128	6.9903	0	0	0	0	0	0	0	0	0	0	0	0	0	0	0	0	0	0	0	0	0	0	0	0	0	0	0	0	0	0	0	0	0	0	0	0	0	0	0	0	0	0	0	0	0	0	0
3207	452.733	2.26945	0	0	0	0	0	0	0	0	0	0	0	0	0	0	0	0	0	0	0	0	0	0	0	0	0	0	0	0	0	0	0	0	0	0	0	0	0	0	0	0	0	0	0	0	0	0	0
3208	488.299	6.90011	0	0	0	0	0	0	0	0	0	0	0	0	0	0	0	0	0	0	0	0	0	0	0	0	0	0	0	0	0	0	0	0	0	0	0	0	0	0	0	0	0	0	0	0	0	0	0
3211	464.301	3.84816	0	0	0	0	0	0	0	0	0	0	0	0	0	0	0	0	0	0	0	0	0	0	0	0	0	0	0	0	0	0	0	0	0	0	0	0	0	0	0	0	0	0	0	0	0	0	0
3212	977.54	2.56809	0	0	0	0	0	0	0	0	0	0	0	0	0	0	0	0	0	0	0	0	0	0	0	0	0	0	0	0	0	0	0	0	0	0	0	0	0	0	0	0	0	0	0	0	0	0	0
3213	361.295	6.85468	0	0	0	0	0	0	0	0	0	0	0	0	0	0	0	0	0	0	0	0	0	0	0	0	0	0	0	0	0	0	0	0	0	0	0	0	0	0	0	0	0	0	0	0	0	0	0
3215	407.196	2.32514	0	0	0	0	0	0	0	0	0	0	0	0	0	0	0	0	0	0	0	0	0	0	0	0	0	0	0	0	0	0	0	0	0	0	0	0	0	0	0	0	0	0	0	0	0	0	0
3217	325.212	6.93529	0	0	0	0	0	0	0	0	0	0	0	0	0	0	0	0	0	0	0	0	0	0	0	0	0	0	0	0	0	0	0	0	0	0	0	0	0	0	0	0	0	0	0	0	0	0	0
3219	552.376	3.10784	0	0	0	0	0	0	0	0	0	0	0	0	0	0	0	0	0	0	0	0	0	0	0	0	0	0	0	0	0	0	0	0	0	0	0	0	0	0	0	0	0	0	0	0	0	0	0
3221	289.238	6.2931	0	0	0	0	0	0	0	0	0	0	0	0	0	0	0	0	0	0	0	0	0	0	0	0	0	0	0	0	0	0	0	0	0	0	0	0	0	0	0	0	0	0	0	0	0	0	0
3222	295.227	4.08506	0	0	0	0	0	0	0	0	0	0	0	0	0	0	0	0	0	0	0	0	0	0	0	0	0	0	0	0	0	0	0	0	0	0	0	0	0	0	0	0	0	0	0	0	0	0	0
3223	366.213	1.5164	0	0	0	0	0	0	0	0	0	0	0	0	0	0	0	0	0	0	0	0	0	0	0	0	0	0	0	0	0	0	0	0	0	0	0	0	0	0	0	0	0	0	0	0	0	0	0
3226	647.496	6.91143	0	0	0	0	0	0	0	0	0	0	0	0	0	0	0	0	0	0	0	0	0	0	0	0	0	0	0	0	0	0	0	0	0	0	0	0	0	0	0	0	0	0	0	0	0	0	0
3227	285.181	3.5283	0	0	0	0	0	0	0	0	0	0	0	0	0	0	0	0	0	0	0	0	0	0	0	0	0	0	0	0	0	0	0	0	0	0	0	0	0	0	0	0	0	0	0	0	0	0	0
3228	290.269	4.47738	0	0	0	0	0	0	0	0	0	0	0	0	0	0	0	0	0	0	0	0	0	0	0	0	0	0	0	0	0	0	0	0	0	0	0	0	0	0	0	0	0	0	0	0	0	0	0
3229	300.29	5.34471	0	0	0	0	0	0	0	0	0	0	0	0	0	0	0	0	0	0	0	0	0	0	0	0	0	0	0	0	0	0	0	0	0	0	0	0	0	0	0	0	0	0	0	0	0	0	0
3230	478.293	5.90849	0	0	0	0	0	0	0	0	0	0	0	0	0	0	0	0	0	0	0	0	0	0	0	0	0	0	0	0	0	0	0	0	0	0	0	0	0	0	0	0	0	0	0	0	0	0	0
3231	392.589	2.36509	0	0	0	0	0	0	0	0	0	0	0	0	0	0	0	0	0	0	0	0	0	0	0	0	0	0	0	0	0	0	0	0	0	0	0	0	0	0	0	0	0	0	0	0	0	0	0
3235	648.61	2.43769	0	0	0	0	0	0	0	0	0	0	0	0	0	0	0	0	0	0	0	0	0	0	0	0	0	0	0	0	0	0	0	0	0	0	0	0	0	0	0	0	0	0	0	0	0	0	0
3237	349.031	3.83624	0	0	0	0	0	0	0	0	0	0	0	0	0	0	0	0	0	0	0	0	0	0	0	0	0	0	0	0	0	0	0	0	0	0	0	0	0	0	0	0	0	0	0	0	0	0	0
3238	274.274	4.815	0	0	0	0	0	0	0	0	0	0	0	0	0	0	0	0	0	0	0	0	0	0	0	0	0	0	0	0	0	0	0	0	0	0	0	0	0	0	0	0	0	0	0	0	0	0	0
3240	100.076	1.20228	0	0	0	0	0	0	0	0	0	0	0	0	0	0	0	0	0	0	0	0	0	0	0	0	0	0	0	0	0	0	0	0	0	0	0	0	0	0	0	0	0	0	0	0	0	0	0
3242	657.397	2.90141	0	0	0	0	0	0	0	0	0	0	0	0	0	0	0	0	0	0	0	0	0	0	0	0	0	0	0	0	0	0	0	0	0	0	0	0	0	0	0	0	0	0	0	0	0	0	0
3244	243.098	1.27258	0	0	0	0	0	0	0	0	0	0	0	0	0	0	0	0	0	0	0	0	0	0	0	0	0	0	0	0	0	0	0	0	0	0	0	0	0	0	0	0	0	0	0	0	0	0	0
3245	379.297	3.9867	0	0	0	0	0	0	0	0	0	0	0	0	0	0	0	0	0	0	0	0	0	0	0	0	0	0	0	0	0	0	0	0	0	0	0	0	0	0	0	0	0	0	0	0	0	0	0
3249	542.322	6.00873	0	0	0	0	0	0	0	0	0	0	0	0	0	0	0	0	0	0	0	0	0	0	0	0	0	0	0	0	0	0	0	0	0	0	0	0	0	0	0	0	0	0	0	0	0	0	0
3250	195.138	4.08671	0	0	0	0	0	0	0	0	0	0	0	0	0	0	0	0	0	0	0	0	0	0	0	0	0	0	0	0	0	0	0	0	0	0	0	0	0	0	0	0	0	0	0	0	0	0	0
3251	214.119	1.45237	0	0	0	0	0	0	0	0	0	0	0	0	0	0	0	0	0	0	0	0	0	0	0	0	0	0	0	0	0	0	0	0	0	0	0	0	0	0	0	0	0	0	0	0	0	0	0
3252	997.502	2.40141	0	0	0	0	0	0	0	0	0	0	0	0	0	0	0	0	0	0	0	0	0	0	0	0	0	0	0	0	0	0	0	0	0	0	0	0	0	0	0	0	0	0	0	0	0	0	0
3255	200.238	7.00282	0	0	0	0	0	0	0	0	0	0	0	0	0	0	0	0	0	0	0	0	0	0	0	0	0	0	0	0	0	0	0	0	0	0	0	0	0	0	0	0	0	0	0	0	0	0	0
3256	277.119	1.97925	0	0	0	0	0	0	0	0	0	0	0	0	0	0	0	0	0	0	0	0	0	0	0	0	0	0	0	0	0	0	0	0	0	0	0	0	0	0	0	0	0	0	0	0	0	0	0
3257	406.103	2.80371	0	0	0	0	0	0	0	0	0	0	0	0	0	0	0	0	0	0	0	0	0	0	0	0	0	0	0	0	0	0	0	0	0	0	0	0	0	0	0	0	0	0	0	0	0	0	0
3258	706.142	2.85827	0	0	0	0	0	0	0	0	0	0	0	0	0	0	0	0	0	0	0	0	0	0	0	0	0	0	0	0	0	0	0	0	0	0	0	0	0	0	0	0	0	0	0	0	0	0	0
3262	273.486	1.79567	0	0	0	0	0	0	0	0	0	0	0	0	0	0	0	0	0	0	0	0	0	0	0	0	0	0	0	0	0	0	0	0	0	0	0	0	0	0	0	0	0	0	0	0	0	0	0
3265	546.291	2.54031	0	0	0	0	0	0	0	0	0	0	0	0	0	0	0	0	0	0	0	0	0	0	0	0	0	0	0	0	0	0	0	0	0	0	0	0	0	0	0	0	0	0	0	0	0	0	0
3267	679.538	7.01516	0	0	0	0	0	0	0	0	0	0	0	0	0	0	0	0	0	0	0	0	0	0	0	0	0	0	0	0	0	0	0	0	0	0	0	0	0	0	0	0	0	0	0	0	0	0	0
3268	244.028	1.08761	0	0	0	0	0	0	0	0	0	0	0	0	0	0	0	0	0	0	0	0	0	0	0	0	0	0	0	0	0	0	0	0	0	0	0	0	0	0	0	0	0	0	0	0	0	0	0
3269	286.311	5.81988	0	0	0	0	0	0	0	0	0	0	0	0	0	0	0	0	0	0	0	0	0	0	0	0	0	0	0	0	0	0	0	0	0	0	0	0	0	0	0	0	0	0	0	0	0	0	0
3272	566.311	2.63377	0	0	0	0	0	0	0	0	0	0	0	0	0	0	0	0	0	0	0	0	0	0	0	0	0	0	0	0	0	0	0	0	0	0	0	0	0	0	0	0	0	0	0	0	0	0	0
3274	498.721	2.2306	0	0	0	0	0	0	0	0	0	0	0	0	0	0	0	0	0	0	0	0	0	0	0	0	0	0	0	0	0	0	0	0	0	0	0	0	0	0	0	0	0	0	0	0	0	0	0
3275	524.371	6.59836	0	0	0	0	0	0	0	0	0	0	0	0	0	0	0	0	0	0	0	0	0	0	0	0	0	0	0	0	0	0	0	0	0	0	0	0	0	0	0	0	0	0	0	0	0	0	0
3276	595.379	6.99087	0	0	0	0	0	0	0	0	0	0	0	0	0	0	0	0	0	0	0	0	0	0	0	0	0	0	0	0	0	0	0	0	0	0	0	0	0	0	0	0	0	0	0	0	0	0	0
3277	701.379	2.46205	0	0	0	0	0	0	0	0	0	0	0	0	0	0	0	0	0	0	0	0	0	0	0	0	0	0	0	0	0	0	0	0	0	0	0	0	0	0	0	0	0	0	0	0	0	0	0
3278	711.338	2.36953	0	0	0	0	0	0	0	0	0	0	0	0	0	0	0	0	0	0	0	0	0	0	0	0	0	0	0	0	0	0	0	0	0	0	0	0	0	0	0	0	0	0	0	0	0	0	0
3282	332.194	2.86475	0	0	0	0	0	0	0	0	0	0	0	0	0	0	0	0	0	0	0	0	0	0	0	0	0	0	0	0	0	0	0	0	0	0	0	0	0	0	0	0	0	0	0	0	0	0	0
3283	417.249	2.79055	0	0	0	0	0	0	0	0	0	0	0	0	0	0	0	0	0	0	0	0	0	0	0	0	0	0	0	0	0	0	0	0	0	0	0	0	0	0	0	0	0	0	0	0	0	0	0
3286	299.016	1.58391	0	0	0	0	0	0	0	0	0	0	0	0	0	0	0	0	0	0	0	0	0	0	0	0	0	0	0	0	0	0	0	0	0	0	0	0	0	0	0	0	0	0	0	0	0	0	0
3289	149.024	6.54144	0	0	0	0	0	0	0	0	0	0	0	0	0	0	0	0	0	0	0	0	0	0	0	0	0	0	0	0	0	0	0	0	0	0	0	0	0	0	0	0	0	0	0	0	0	0	0
3290	213.16	1.30879	0	0	0	0	0	0	0	0	0	0	0	0	0	0	0	0	0	0	0	0	0	0	0	0	0	0	0	0	0	0	0	0	0	0	0	0	0	0	0	0	0	0	0	0	0	0	0
3291	470.949	2.35164	0	0	0	0	0	0	0	0	0	0	0	0	0	0	0	0	0	0	0	0	0	0	0	0	0	0	0	0	0	0	0	0	0	0	0	0	0	0	0	0	0	0	0	0	0	0	0
3293	277.216	6.49326	0	0	0	0	0	0	0	0	0	0	0	0	0	0	0	0	0	0	0	0	0	0	0	0	0	0	0	0	0	0	0	0	0	0	0	0	0	0	0	0	0	0	0	0	0	0	0
3294	998.049	3.20888	0	0	0	0	0	0	0	0	0	0	0	0	0	0	0	0	0	0	0	0	0	0	0	0	0	0	0	0	0	0	0	0	0	0	0	0	0	0	0	0	0	0	0	0	0	0	0
3296	1032.98	2.56981	0	0	0	0	0	0	0	0	0	0	0	0	0	0	0	0	0	0	0	0	0	0	0	0	0	0	0	0	0	0	0	0	0	0	0	0	0	0	0	0	0	0	0	0	0	0	0
3299	405.264	4.13809	0	0	0	0	0	0	0	0	0	0	0	0	0	0	0	0	0	0	0	0	0	0	0	0	0	0	0	0	0	0	0	0	0	0	0	0	0	0	0	0	0	0	0	0	0	0	0
3302	428.217	2.28512	0	0	0	0	0	0	0	0	0	0	0	0	0	0	0	0	0	0	0	0	0	0	0	0	0	0	0	0	0	0	0	0	0	0	0	0	0	0	0	0	0	0	0	0	0	0	0
3308	478.411	6.70756	0	0	0	0	0	0	0	0	0	0	0	0	0	0	0	0	0	0	0	0	0	0	0	0	0	0	0	0	0	0	0	0	0	0	0	0	0	0	0	0	0	0	0	0	0	0	0
3309	399.251	6.34914	0	0	0	0	0	0	0	0	0	0	0	0	0	0	0	0	0	0	0	0	0	0	0	0	0	0	0	0	0	0	0	0	0	0	0	0	0	0	0	0	0	0	0	0	0	0	0
3310	226.119	0.948413	0	0	0	0	0	0	0	0	0	0	0	0	0	0	0	0	0	0	0	0	0	0	0	0	0	0	0	0	0	0	0	0	0	0	0	0	0	0	0	0	0	0	0	0	0	0	0
3312	680.877	3.0533	0	0	0	0	0	0	0	0	0	0	0	0	0	0	0	0	0	0	0	0	0	0	0	0	0	0	0	0	0	0	0	0	0	0	0	0	0	0	0	0	0	0	0	0	0	0	0
3314	555.353	4.89365	0	0	0	0	0	0	0	0	0	0	0	0	0	0	0	0	0	0	0	0	0	0	0	0	0	0	0	0	0	0	0	0	0	0	0	0	0	0	0	0	0	0	0	0	0	0	0
3316	334.141	2.26336	0	0	0	0	0	0	0	0	0	0	0	0	0	0	0	0	0	0	0	0	0	0	0	0	0	0	0	0	0	0	0	0	0	0	0	0	0	0	0	0	0	0	0	0	0	0	0
3318	281.989	1.28538	0	0	0	0	0	0	0	0	0	0	0	0	0	0	0	0	0	0	0	0	0	0	0	0	0	0	0	0	0	0	0	0	0	0	0	0	0	0	0	0	0	0	0	0	0	0	0
3327	284.295	5.51024	0	0	0	0	0	0	0	0	0	0	0	0	0	0	0	0	0	0	0	0	0	0	0	0	0	0	0	0	0	0	0	0	0	0	0	0	0	0	0	0	0	0	0	0	0	0	0
3328	408.214	2.62451	0	0	0	0	0	0	0	0	0	0	0	0	0	0	0	0	0	0	0	0	0	0	0	0	0	0	0	0	0	0	0	0	0	0	0	0	0	0	0	0	0	0	0	0	0	0	0
3330	426.116	1.12585	0	0	0	0	0	0	0	0	0	0	0	0	0	0	0	0	0	0	0	0	0	0	0	0	0	0	0	0	0	0	0	0	0	0	0	0	0	0	0	0	0	0	0	0	0	0	0
3332	428.338	6.81408	0	0	0	0	0	0	0	0	0	0	0	0	0	0	0	0	0	0	0	0	0	0	0	0	0	0	0	0	0	0	0	0	0	0	0	0	0	0	0	0	0	0	0	0	0	0	0
3333	324.149	2.22521	0	0	0	0	0	0	0	0	0	0	0	0	0	0	0	0	0	0	0	0	0	0	0	0	0	0	0	0	0	0	0	0	0	0	0	0	0	0	0	0	0	0	0	0	0	0	0
3334	281.248	6.92758	0	0	0	0	0	0	0	0	0	0	0	0	0	0	0	0	0	0	0	0	0	0	0	0	0	0	0	0	0	0	0	0	0	0	0	0	0	0	0	0	0	0	0	0	0	0	0
3335	306.174	3.91323	0	0	0	0	0	0	0	0	0	0	0	0	0	0	0	0	0	0	0	0	0	0	0	0	0	0	0	0	0	0	0	0	0	0	0	0	0	0	0	0	0	0	0	0	0	0	0
3336	108.518	6.93096	0	0	0	0	0	0	0	0	0	0	0	0	0	0	0	0	0	0	0	0	0	0	0	0	0	0	0	0	0	0	0	0	0	0	0	0	0	0	0	0	0	0	0	0	0	0	0
3338	819.459	2.75108	0	0	0	0	0	0	0	0	0	0	0	0	0	0	0	0	0	0	0	0	0	0	0	0	0	0	0	0	0	0	0	0	0	0	0	0	0	0	0	0	0	0	0	0	0	0	0
3341	98.9841	1.76236	0	0	0	0	0	0	0	0	0	0	0	0	0	0	0	0	0	0	0	0	0	0	0	0	0	0	0	0	0	0	0	0	0	0	0	0	0	0	0	0	0	0	0	0	0	0	0
3342	289.426	2.21814	0	0	0	0	0	0	0	0	0	0	0	0	0	0	0	0	0	0	0	0	0	0	0	0	0	0	0	0	0	0	0	0	0	0	0	0	0	0	0	0	0	0	0	0	0	0	0
3347	321.316	6.45266	0	0	0	0	0	0	0	0	0	0	0	0	0	0	0	0	0	0	0	0	0	0	0	0	0	0	0	0	0	0	0	0	0	0	0	0	0	0	0	0	0	0	0	0	0	0	0
3349	863.432	2.8514	0	0	0	0	0	0	0	0	0	0	0	0	0	0	0	0	0	0	0	0	0	0	0	0	0	0	0	0	0	0	0	0	0	0	0	0	0	0	0	0	0	0	0	0	0	0	0
3351	458.785	3.09901	0	0	0	0	0	0	0	0	0	0	0	0	0	0	0	0	0	0	0	0	0	0	0	0	0	0	0	0	0	0	0	0	0	0	0	0	0	0	0	0	0	0	0	0	0	0	0
3355	377.146	2.48606	0	0	0	0	0	0	0	0	0	0	0	0	0	0	0	0	0	0	0	0	0	0	0	0	0	0	0	0	0	0	0	0	0	0	0	0	0	0	0	0	0	0	0	0	0	0	0
3358	532.263	2.82905	0	0	0	0	0	0	0	0	0	0	0	0	0	0	0	0	0	0	0	0	0	0	0	0	0	0	0	0	0	0	0	0	0	0	0	0	0	0	0	0	0	0	0	0	0	0	0
3360	300.326	6.06921	0	0	0	0	0	0	0	0	0	0	0	0	0	0	0	0	0	0	0	0	0	0	0	0	0	0	0	0	0	0	0	0	0	0	0	0	0	0	0	0	0	0	0	0	0	0	0
3361	471.308	6.70804	0	0	0	0	0	0	0	0	0	0	0	0	0	0	0	0	0	0	0	0	0	0	0	0	0	0	0	0	0	0	0	0	0	0	0	0	0	0	0	0	0	0	0	0	0	0	0
3364	893.494	4.45831	0	0	0	0	0	0	0	0	0	0	0	0	0	0	0	0	0	0	0	0	0	0	0	0	0	0	0	0	0	0	0	0	0	0	0	0	0	0	0	0	0	0	0	0	0	0	0
3365	301.071	4.0166	0	0	0	0	0	0	0	0	0	0	0	0	0	0	0	0	0	0	0	0	0	0	0	0	0	0	0	0	0	0	0	0	0	0	0	0	0	0	0	0	0	0	0	0	0	0	0
3367	493.265	2.75877	0	0	0	0	0	0	0	0	0	0	0	0	0	0	0	0	0	0	0	0	0	0	0	0	0	0	0	0	0	0	0	0	0	0	0	0	0	0	0	0	0	0	0	0	0	0	0
3368	360.863	2.42054	0	0	0	0	0	0	0	0	0	0	0	0	0	0	0	0	0	0	0	0	0	0	0	0	0	0	0	0	0	0	0	0	0	0	0	0	0	0	0	0	0	0	0	0	0	0	0
3370	594.312	2.64054	0	0	0	0	0	0	0	0	0	0	0	0	0	0	0	0	0	0	0	0	0	0	0	0	0	0	0	0	0	0	0	0	0	0	0	0	0	0	0	0	0	0	0	0	0	0	0
3372	389.207	2.3136	0	0	0	0	0	0	0	0	0	0	0	0	0	0	0	0	0	0	0	0	0	0	0	0	0	0	0	0	0	0	0	0	0	0	0	0	0	0	0	0	0	0	0	0	0	0	0
3373	718.311	2.55523	0	0	0	0	0	0	0	0	0	0	0	0	0	0	0	0	0	0	0	0	0	0	0	0	0	0	0	0	0	0	0	0	0	0	0	0	0	0	0	0	0	0	0	0	0	0	0
3376	543.37	6.9918	0	0	0	0	0	0	0	0	0	0	0	0	0	0	0	0	0	0	0	0	0	0	0	0	0	0	0	0	0	0	0	0	0	0	0	0	0	0	0	0	0	0	0	0	0	0	0
3378	312.192	1.19991	0	0	0	0	0	0	0	0	0	0	0	0	0	0	0	0	0	0	0	0	0	0	0	0	0	0	0	0	0	0	0	0	0	0	0	0	0	0	0	0	0	0	0	0	0	0	0
3383	434.189	1.00829	0	0	0	0	0	0	0	0	0	0	0	0	0	0	0	0	0	0	0	0	0	0	0	0	0	0	0	0	0	0	0	0	0	0	0	0	0	0	0	0	0	0	0	0	0	0	0
3386	311.186	5.15295	0	0	0	0	0	0	0	0	0	0	0	0	0	0	0	0	0	0	0	0	0	0	0	0	0	0	0	0	0	0	0	0	0	0	0	0	0	0	0	0	0	0	0	0	0	0	0
3388	260.092	1.92116	0	0	0	0	0	0	0	0	0	0	0	0	0	0	0	0	0	0	0	0	0	0	0	0	0	0	0	0	0	0	0	0	0	0	0	0	0	0	0	0	0	0	0	0	0	0	0
3391	292.13	1.09809	0	0	0	0	0	0	0	0	0	0	0	0	0	0	0	0	0	0	0	0	0	0	0	0	0	0	0	0	0	0	0	0	0	0	0	0	0	0	0	0	0	0	0	0	0	0	0
3392	374.2	2.29279	0	0	0	0	0	0	0	0	0	0	0	0	0	0	0	0	0	0	0	0	0	0	0	0	0	0	0	0	0	0	0	0	0	0	0	0	0	0	0	0	0	0	0	0	0	0	0
3393	494.328	6.95729	0	0	0	0	0	0	0	0	0	0	0	0	0	0	0	0	0	0	0	0	0	0	0	0	0	0	0	0	0	0	0	0	0	0	0	0	0	0	0	0	0	0	0	0	0	0	0
3394	265.253	6.62076	0	0	0	0	0	0	0	0	0	0	0	0	0	0	0	0	0	0	0	0	0	0	0	0	0	0	0	0	0	0	0	0	0	0	0	0	0	0	0	0	0	0	0	0	0	0	0
3395	439.173	2.4746	0	0	0	0	0	0	0	0	0	0	0	0	0	0	0	0	0	0	0	0	0	0	0	0	0	0	0	0	0	0	0	0	0	0	0	0	0	0	0	0	0	0	0	0	0	0	0
3396	299.258	6.68235	0	0	0	0	0	0	0	0	0	0	0	0	0	0	0	0	0	0	0	0	0	0	0	0	0	0	0	0	0	0	0	0	0	0	0	0	0	0	0	0	0	0	0	0	0	0	0
3398	578.316	2.54936	0	0	0	0	0	0	0	0	0	0	0	0	0	0	0	0	0	0	0	0	0	0	0	0	0	0	0	0	0	0	0	0	0	0	0	0	0	0	0	0	0	0	0	0	0	0	0
3399	679.408	2.93131	0	0	0	0	0	0	0	0	0	0	0	0	0	0	0	0	0	0	0	0	0	0	0	0	0	0	0	0	0	0	0	0	0	0	0	0	0	0	0	0	0	0	0	0	0	0	0
3400	330.168	1.74541	0	0	0	0	0	0	0	0	0	0	0	0	0	0	0	0	0	0	0	0	0	0	0	0	0	0	0	0	0	0	0	0	0	0	0	0	0	0	0	0	0	0	0	0	0	0	0
3403	406.716	2.25444	0	0	0	0	0	0	0	0	0	0	0	0	0	0	0	0	0	0	0	0	0	0	0	0	0	0	0	0	0	0	0	0	0	0	0	0	0	0	0	0	0	0	0	0	0	0	0
3404	468.312	6.90299	0	0	0	0	0	0	0	0	0	0	0	0	0	0	0	0	0	0	0	0	0	0	0	0	0	0	0	0	0	0	0	0	0	0	0	0	0	0	0	0	0	0	0	0	0	0	0
3405	98.9841	1.77604	0	0	0	0	0	0	0	0	0	0	0	0	0	0	0	0	0	0	0	0	0	0	0	0	0	0	0	0	0	0	0	0	0	0	0	0	0	0	0	0	0	0	0	0	0	0	0
3410	988.048	3.37513	0	0	0	0	0	0	0	0	0	0	0	0	0	0	0	0	0	0	0	0	0	0	0	0	0	0	0	0	0	0	0	0	0	0	0	0	0	0	0	0	0	0	0	0	0	0	0
3412	253.119	2.19516	0	0	0	0	0	0	0	0	0	0	0	0	0	0	0	0	0	0	0	0	0	0	0	0	0	0	0	0	0	0	0	0	0	0	0	0	0	0	0	0	0	0	0	0	0	0	0
3415	656.356	2.48946	0	0	0	0	0	0	0	0	0	0	0	0	0	0	0	0	0	0	0	0	0	0	0	0	0	0	0	0	0	0	0	0	0	0	0	0	0	0	0	0	0	0	0	0	0	0	0
3416	239.162	3.97388	0	0	0	0	0	0	0	0	0	0	0	0	0	0	0	0	0	0	0	0	0	0	0	0	0	0	0	0	0	0	0	0	0	0	0	0	0	0	0	0	0	0	0	0	0	0	0
3418	221.126	2.96792	0	0	0	0	0	0	0	0	0	0	0	0	0	0	0	0	0	0	0	0	0	0	0	0	0	0	0	0	0	0	0	0	0	0	0	0	0	0	0	0	0	0	0	0	0	0	0
3419	799.571	6.86517	0	0	0	0	0	0	0	0	0	0	0	0	0	0	0	0	0	0	0	0	0	0	0	0	0	0	0	0	0	0	0	0	0	0	0	0	0	0	0	0	0	0	0	0	0	0	0
3420	389.219	2.72531	0	0	0	0	0	0	0	0	0	0	0	0	0	0	0	0	0	0	0	0	0	0	0	0	0	0	0	0	0	0	0	0	0	0	0	0	0	0	0	0	0	0	0	0	0	0	0
3422	659.985	4.67729	0	0	0	0	0	0	0	0	0	0	0	0	0	0	0	0	0	0	0	0	0	0	0	0	0	0	0	0	0	0	0	0	0	0	0	0	0	0	0	0	0	0	0	0	0	0	0
3425	550.803	2.51197	0	0	0	0	0	0	0	0	0	0	0	0	0	0	0	0	0	0	0	0	0	0	0	0	0	0	0	0	0	0	0	0	0	0	0	0	0	0	0	0	0	0	0	0	0	0	0
3426	721.582	6.94929	0	0	0	0	0	0	0	0	0	0	0	0	0	0	0	0	0	0	0	0	0	0	0	0	0	0	0	0	0	0	0	0	0	0	0	0	0	0	0	0	0	0	0	0	0	0	0
3427	276.135	1.96501	0	0	0	0	0	0	0	0	0	0	0	0	0	0	0	0	0	0	0	0	0	0	0	0	0	0	0	0	0	0	0	0	0	0	0	0	0	0	0	0	0	0	0	0	0	0	0
3428	281.248	6.48579	0	0	0	0	0	0	0	0	0	0	0	0	0	0	0	0	0	0	0	0	0	0	0	0	0	0	0	0	0	0	0	0	0	0	0	0	0	0	0	0	0	0	0	0	0	0	0
3429	813.685	6.77339	0	0	0	0	0	0	0	0	0	0	0	0	0	0	0	0	0	0	0	0	0	0	0	0	0	0	0	0	0	0	0	0	0	0	0	0	0	0	0	0	0	0	0	0	0	0	0
3430	387.206	4.08649	0	0	0	0	0	0	0	0	0	0	0	0	0	0	0	0	0	0	0	0	0	0	0	0	0	0	0	0	0	0	0	0	0	0	0	0	0	0	0	0	0	0	0	0	0	0	0
3431	419.726	2.28985	0	0	0	0	0	0	0	0	0	0	0	0	0	0	0	0	0	0	0	0	0	0	0	0	0	0	0	0	0	0	0	0	0	0	0	0	0	0	0	0	0	0	0	0	0	0	0
3436	333.167	5.15369	0	0	0	0	0	0	0	0	0	0	0	0	0	0	0	0	0	0	0	0	0	0	0	0	0	0	0	0	0	0	0	0	0	0	0	0	0	0	0	0	0	0	0	0	0	0	0
3437	376.319	6.97289	0	0	0	0	0	0	0	0	0	0	0	0	0	0	0	0	0	0	0	0	0	0	0	0	0	0	0	0	0	0	0	0	0	0	0	0	0	0	0	0	0	0	0	0	0	0	0
3439	395.526	2.93364	0	0	0	0	0	0	0	0	0	0	0	0	0	0	0	0	0	0	0	0	0	0	0	0	0	0	0	0	0	0	0	0	0	0	0	0	0	0	0	0	0	0	0	0	0	0	0
3443	128.951	1.85945	0	0	0	0	0	0	0	0	0	0	0	0	0	0	0	0	0	0	0	0	0	0	0	0	0	0	0	0	0	0	0	0	0	0	0	0	0	0	0	0	0	0	0	0	0	0	0
3446	505.249	5.95843	0	0	0	0	0	0	0	0	0	0	0	0	0	0	0	0	0	0	0	0	0	0	0	0	0	0	0	0	0	0	0	0	0	0	0	0	0	0	0	0	0	0	0	0	0	0	0
3448	345.036	4.82328	0	0	0	0	0	0	0	0	0	0	0	0	0	0	0	0	0	0	0	0	0	0	0	0	0	0	0	0	0	0	0	0	0	0	0	0	0	0	0	0	0	0	0	0	0	0	0
3451	480.309	6.30503	0	0	0	0	0	0	0	0	0	0	0	0	0	0	0	0	0	0	0	0	0	0	0	0	0	0	0	0	0	0	0	0	0	0	0	0	0	0	0	0	0	0	0	0	0	0	0
3452	283.127	1.46937	0	0	0	0	0	0	0	0	0	0	0	0	0	0	0	0	0	0	0	0	0	0	0	0	0	0	0	0	0	0	0	0	0	0	0	0	0	0	0	0	0	0	0	0	0	0	0
3453	238.108	2.79813	0	0	0	0	0	0	0	0	0	0	0	0	0	0	0	0	0	0	0	0	0	0	0	0	0	0	0	0	0	0	0	0	0	0	0	0	0	0	0	0	0	0	0	0	0	0	0
3454	249.185	6.37777	0	0	0	0	0	0	0	0	0	0	0	0	0	0	0	0	0	0	0	0	0	0	0	0	0	0	0	0	0	0	0	0	0	0	0	0	0	0	0	0	0	0	0	0	0	0	0
3456	1143.53	2.52585	0	0	0	0	0	0	0	0	0	0	0	0	0	0	0	0	0	0	0	0	0	0	0	0	0	0	0	0	0	0	0	0	0	0	0	0	0	0	0	0	0	0	0	0	0	0	0
3459	279.158	6.52437	0	0	0	0	0	0	0	0	0	0	0	0	0	0	0	0	0	0	0	0	0	0	0	0	0	0	0	0	0	0	0	0	0	0	0	0	0	0	0	0	0	0	0	0	0	0	0
3461	493.231	2.6025	0	0	0	0	0	0	0	0	0	0	0	0	0	0	0	0	0	0	0	0	0	0	0	0	0	0	0	0	0	0	0	0	0	0	0	0	0	0	0	0	0	0	0	0	0	0	0
3465	203.112	4.09068	0	0	0	0	0	0	0	0	0	0	0	0	0	0	0	0	0	0	0	0	0	0	0	0	0	0	0	0	0	0	0	0	0	0	0	0	0	0	0	0	0	0	0	0	0	0	0
3471	97.0095	6.72889	0	0	0	0	0	0	0	0	0	0	0	0	0	0	0	0	0	0	0	0	0	0	0	0	0	0	0	0	0	0	0	0	0	0	0	0	0	0	0	0	0	0	0	0	0	0	0
3472	434.294	6.53424	0	0	0	0	0	0	0	0	0	0	0	0	0	0	0	0	0	0	0	0	0	0	0	0	0	0	0	0	0	0	0	0	0	0	0	0	0	0	0	0	0	0	0	0	0	0	0
3474	312.326	6.37854	0	0	0	0	0	0	0	0	0	0	0	0	0	0	0	0	0	0	0	0	0	0	0	0	0	0	0	0	0	0	0	0	0	0	0	0	0	0	0	0	0	0	0	0	0	0	0
3476	431.215	2.34848	0	0	0	0	0	0	0	0	0	0	0	0	0	0	0	0	0	0	0	0	0	0	0	0	0	0	0	0	0	0	0	0	0	0	0	0	0	0	0	0	0	0	0	0	0	0	0
3484	235.622	5.96164	0	0	0	0	0	0	0	0	0	0	0	0	0	0	0	0	0	0	0	0	0	0	0	0	0	0	0	0	0	0	0	0	0	0	0	0	0	0	0	0	0	0	0	0	0	0	0
3488	277.18	6.0778	0	0	0	0	0	0	0	0	0	0	0	0	0	0	0	0	0	0	0	0	0	0	0	0	0	0	0	0	0	0	0	0	0	0	0	0	0	0	0	0	0	0	0	0	0	0	0
3496	176.128	2.23809	0	0	0	0	0	0	0	0	0	0	0	0	0	0	0	0	0	0	0	0	0	0	0	0	0	0	0	0	0	0	0	0	0	0	0	0	0	0	0	0	0	0	0	0	0	0	0
3503	544.338	6.34022	0	0	0	0	0	0	0	0	0	0	0	0	0	0	0	0	0	0	0	0	0	0	0	0	0	0	0	0	0	0	0	0	0	0	0	0	0	0	0	0	0	0	0	0	0	0	0
3506	183.112	2.35	0	0	0	0	0	0	0	0	0	0	0	0	0	0	0	0	0	0	0	0	0	0	0	0	0	0	0	0	0	0	0	0	0	0	0	0	0	0	0	0	0	0	0	0	0	0	0
3507	998.298	3.18445	0	0	0	0	0	0	0	0	0	0	0	0	0	0	0	0	0	0	0	0	0	0	0	0	0	0	0	0	0	0	0	0	0	0	0	0	0	0	0	0	0	0	0	0	0	0	0
3515	743.118	1.43555	0	0	0	0	0	0	0	0	0	0	0	0	0	0	0	0	0	0	0	0	0	0	0	0	0	0	0	0	0	0	0	0	0	0	0	0	0	0	0	0	0	0	0	0	0	0	0
3517	132.066	1.77347	0	0	0	0	0	0	0	0	0	0	0	0	0	0	0	0	0	0	0	0	0	0	0	0	0	0	0	0	0	0	0	0	0	0	0	0	0	0	0	0	0	0	0	0	0	0	0
3523	93.0697	1.12664	0	0	0	0	0	0	0	0	0	0	0	0	0	0	0	0	0	0	0	0	0	0	0	0	0	0	0	0	0	0	0	0	0	0	0	0	0	0	0	0	0	0	0	0	0	0	0
3525	532.067	3.52365	0	0	0	0	0	0	0	0	0	0	0	0	0	0	0	0	0	0	0	0	0	0	0	0	0	0	0	0	0	0	0	0	0	0	0	0	0	0	0	0	0	0	0	0	0	0	0
3526	220.119	1.46548	0	0	0	0	0	0	0	0	0	0	0	0	0	0	0	0	0	0	0	0	0	0	0	0	0	0	0	0	0	0	0	0	0	0	0	0	0	0	0	0	0	0	0	0	0	0	0
3531	311.14	2.79633	0	0	0	0	0	0	0	0	0	0	0	0	0	0	0	0	0	0	0	0	0	0	0	0	0	0	0	0	0	0	0	0	0	0	0	0	0	0	0	0	0	0	0	0	0	0	0
3533	482.361	6.34302	0	0	0	0	0	0	0	0	0	0	0	0	0	0	0	0	0	0	0	0	0	0	0	0	0	0	0	0	0	0	0	0	0	0	0	0	0	0	0	0	0	0	0	0	0	0	0
3534	204.123	2.67532	0	0	0	0	0	0	0	0	0	0	0	0	0	0	0	0	0	0	0	0	0	0	0	0	0	0	0	0	0	0	0	0	0	0	0	0	0	0	0	0	0	0	0	0	0	0	0
3536	439.222	2.30054	0	0	0	0	0	0	0	0	0	0	0	0	0	0	0	0	0	0	0	0	0	0	0	0	0	0	0	0	0	0	0	0	0	0	0	0	0	0	0	0	0	0	0	0	0	0	0
3538	659.985	4.31522	0	0	0	0	0	0	0	0	0	0	0	0	0	0	0	0	0	0	0	0	0	0	0	0	0	0	0	0	0	0	0	0	0	0	0	0	0	0	0	0	0	0	0	0	0	0	0
3542	587.549	7.02275	0	0	0	0	0	0	0	0	0	0	0	0	0	0	0	0	0	0	0	0	0	0	0	0	0	0	0	0	0	0	0	0	0	0	0	0	0	0	0	0	0	0	0	0	0	0	0
3545	332.218	1.92601	0	0	0	0	0	0	0	0	0	0	0	0	0	0	0	0	0	0	0	0	0	0	0	0	0	0	0	0	0	0	0	0	0	0	0	0	0	0	0	0	0	0	0	0	0	0	0
3546	748.621	6.87891	0	0	0	0	0	0	0	0	0	0	0	0	0	0	0	0	0	0	0	0	0	0	0	0	0	0	0	0	0	0	0	0	0	0	0	0	0	0	0	0	0	0	0	0	0	0	0
3553	808.411	2.39445	0	0	0	0	0	0	0	0	0	0	0	0	0	0	0	0	0	0	0	0	0	0	0	0	0	0	0	0	0	0	0	0	0	0	0	0	0	0	0	0	0	0	0	0	0	0	0
3554	87.0046	5.61152	0	0	0	0	0	0	0	0	0	0	0	0	0	0	0	0	0	0	0	0	0	0	0	0	0	0	0	0	0	0	0	0	0	0	0	0	0	0	0	0	0	0	0	0	0	0	0
3557	229.155	2.28986	0	0	0	0	0	0	0	0	0	0	0	0	0	0	0	0	0	0	0	0	0	0	0	0	0	0	0	0	0	0	0	0	0	0	0	0	0	0	0	0	0	0	0	0	0	0	0
3558	470.274	2.64075	0	0	0	0	0	0	0	0	0	0	0	0	0	0	0	0	0	0	0	0	0	0	0	0	0	0	0	0	0	0	0	0	0	0	0	0	0	0	0	0	0	0	0	0	0	0	0
3560	917.434	2.48025	0	0	0	0	0	0	0	0	0	0	0	0	0	0	0	0	0	0	0	0	0	0	0	0	0	0	0	0	0	0	0	0	0	0	0	0	0	0	0	0	0	0	0	0	0	0	0
3561	646.022	2.46736	0	0	0	0	0	0	0	0	0	0	0	0	0	0	0	0	0	0	0	0	0	0	0	0	0	0	0	0	0	0	0	0	0	0	0	0	0	0	0	0	0	0	0	0	0	0	0
3563	252.11	0.924744	0	0	0	0	0	0	0	0	0	0	0	0	0	0	0	0	0	0	0	0	0	0	0	0	0	0	0	0	0	0	0	0	0	0	0	0	0	0	0	0	0	0	0	0	0	0	0
3566	366.177	3.23492	0	0	0	0	0	0	0	0	0	0	0	0	0	0	0	0	0	0	0	0	0	0	0	0	0	0	0	0	0	0	0	0	0	0	0	0	0	0	0	0	0	0	0	0	0	0	0
3567	526.817	2.89469	0	0	0	0	0	0	0	0	0	0	0	0	0	0	0	0	0	0	0	0	0	0	0	0	0	0	0	0	0	0	0	0	0	0	0	0	0	0	0	0	0	0	0	0	0	0	0
3569	338.141	2.39842	0	0	0	0	0	0	0	0	0	0	0	0	0	0	0	0	0	0	0	0	0	0	0	0	0	0	0	0	0	0	0	0	0	0	0	0	0	0	0	0	0	0	0	0	0	0	0
3570	308.137	2.46266	0	0	0	0	0	0	0	0	0	0	0	0	0	0	0	0	0	0	0	0	0	0	0	0	0	0	0	0	0	0	0	0	0	0	0	0	0	0	0	0	0	0	0	0	0	0	0
3571	806.408	2.84043	0	0	0	0	0	0	0	0	0	0	0	0	0	0	0	0	0	0	0	0	0	0	0	0	0	0	0	0	0	0	0	0	0	0	0	0	0	0	0	0	0	0	0	0	0	0	0
3572	829.681	6.829	0	0	0	0	0	0	0	0	0	0	0	0	0	0	0	0	0	0	0	0	0	0	0	0	0	0	0	0	0	0	0	0	0	0	0	0	0	0	0	0	0	0	0	0	0	0	0
3575	294.28	7.00253	0	0	0	0	0	0	0	0	0	0	0	0	0	0	0	0	0	0	0	0	0	0	0	0	0	0	0	0	0	0	0	0	0	0	0	0	0	0	0	0	0	0	0	0	0	0	0
3577	336.166	2.78898	0	0	0	0	0	0	0	0	0	0	0	0	0	0	0	0	0	0	0	0	0	0	0	0	0	0	0	0	0	0	0	0	0	0	0	0	0	0	0	0	0	0	0	0	0	0	0
3578	368.157	2.79749	0	0	0	0	0	0	0	0	0	0	0	0	0	0	0	0	0	0	0	0	0	0	0	0	0	0	0	0	0	0	0	0	0	0	0	0	0	0	0	0	0	0	0	0	0	0	0
3581	773.652	6.85727	0	0	0	0	0	0	0	0	0	0	0	0	0	0	0	0	0	0	0	0	0	0	0	0	0	0	0	0	0	0	0	0	0	0	0	0	0	0	0	0	0	0	0	0	0	0	0
3583	706.598	5.94152	0	0	0	0	0	0	0	0	0	0	0	0	0	0	0	0	0	0	0	0	0	0	0	0	0	0	0	0	0	0	0	0	0	0	0	0	0	0	0	0	0	0	0	0	0	0	0
3585	372.257	7.0063	0	0	0	0	0	0	0	0	0	0	0	0	0	0	0	0	0	0	0	0	0	0	0	0	0	0	0	0	0	0	0	0	0	0	0	0	0	0	0	0	0	0	0	0	0	0	0
3586	959.448	2.48042	0	0	0	0	0	0	0	0	0	0	0	0	0	0	0	0	0	0	0	0	0	0	0	0	0	0	0	0	0	0	0	0	0	0	0	0	0	0	0	0	0	0	0	0	0	0	0
3591	720.589	6.78772	0	0	0	0	0	0	0	0	0	0	0	0	0	0	0	0	0	0	0	0	0	0	0	0	0	0	0	0	0	0	0	0	0	0	0	0	0	0	0	0	0	0	0	0	0	0	0
3598	344.28	6.56052	0	0	0	0	0	0	0	0	0	0	0	0	0	0	0	0	0	0	0	0	0	0	0	0	0	0	0	0	0	0	0	0	0	0	0	0	0	0	0	0	0	0	0	0	0	0	0
3599	526.366	6.28154	0	0	0	0	0	0	0	0	0	0	0	0	0	0	0	0	0	0	0	0	0	0	0	0	0	0	0	0	0	0	0	0	0	0	0	0	0	0	0	0	0	0	0	0	0	0	0
3600	330.301	5.3235	0	0	0	0	0	0	0	0	0	0	0	0	0	0	0	0	0	0	0	0	0	0	0	0	0	0	0	0	0	0	0	0	0	0	0	0	0	0	0	0	0	0	0	0	0	0	0
3602	594.836	2.42929	0	0	0	0	0	0	0	0	0	0	0	0	0	0	0	0	0	0	0	0	0	0	0	0	0	0	0	0	0	0	0	0	0	0	0	0	0	0	0	0	0	0	0	0	0	0	0
3603	698.337	2.33057	0	0	0	0	0	0	0	0	0	0	0	0	0	0	0	0	0	0	0	0	0	0	0	0	0	0	0	0	0	0	0	0	0	0	0	0	0	0	0	0	0	0	0	0	0	0	0
3608	324.131	2.34975	0	0	0	0	0	0	0	0	0	0	0	0	0	0	0	0	0	0	0	0	0	0	0	0	0	0	0	0	0	0	0	0	0	0	0	0	0	0	0	0	0	0	0	0	0	0	0
3609	272.259	5.02578	0	0	0	0	0	0	0	0	0	0	0	0	0	0	0	0	0	0	0	0	0	0	0	0	0	0	0	0	0	0	0	0	0	0	0	0	0	0	0	0	0	0	0	0	0	0	0
3610	514.283	3.57677	0	0	0	0	0	0	0	0	0	0	0	0	0	0	0	0	0	0	0	0	0	0	0	0	0	0	0	0	0	0	0	0	0	0	0	0	0	0	0	0	0	0	0	0	0	0	0
3611	632.893	3.20786	0	0	0	0	0	0	0	0	0	0	0	0	0	0	0	0	0	0	0	0	0	0	0	0	0	0	0	0	0	0	0	0	0	0	0	0	0	0	0	0	0	0	0	0	0	0	0
3612	723.364	2.53426	0	0	0	0	0	0	0	0	0	0	0	0	0	0	0	0	0	0	0	0	0	0	0	0	0	0	0	0	0	0	0	0	0	0	0	0	0	0	0	0	0	0	0	0	0	0	0
3613	298.116	1.14126	0	0	0	0	0	0	0	0	0	0	0	0	0	0	0	0	0	0	0	0	0	0	0	0	0	0	0	0	0	0	0	0	0	0	0	0	0	0	0	0	0	0	0	0	0	0	0
3620	385.177	3.42614	0	0	0	0	0	0	0	0	0	0	0	0	0	0	0	0	0	0	0	0	0	0	0	0	0	0	0	0	0	0	0	0	0	0	0	0	0	0	0	0	0	0	0	0	0	0	0
3621	152.057	2.71374	0	0	0	0	0	0	0	0	0	0	0	0	0	0	0	0	0	0	0	0	0	0	0	0	0	0	0	0	0	0	0	0	0	0	0	0	0	0	0	0	0	0	0	0	0	0	0
3622	443.162	3.03108	0	0	0	0	0	0	0	0	0	0	0	0	0	0	0	0	0	0	0	0	0	0	0	0	0	0	0	0	0	0	0	0	0	0	0	0	0	0	0	0	0	0	0	0	0	0	0
3625	403.708	2.8381	0	0	0	0	0	0	0	0	0	0	0	0	0	0	0	0	0	0	0	0	0	0	0	0	0	0	0	0	0	0	0	0	0	0	0	0	0	0	0	0	0	0	0	0	0	0	0
3628	485.29	4.25177	0	0	0	0	0	0	0	0	0	0	0	0	0	0	0	0	0	0	0	0	0	0	0	0	0	0	0	0	0	0	0	0	0	0	0	0	0	0	0	0	0	0	0	0	0	0	0
3630	136.062	2.75632	0	0	0	0	0	0	0	0	0	0	0	0	0	0	0	0	0	0	0	0	0	0	0	0	0	0	0	0	0	0	0	0	0	0	0	0	0	0	0	0	0	0	0	0	0	0	0
3632	451.22	2.45928	0	0	0	0	0	0	0	0	0	0	0	0	0	0	0	0	0	0	0	0	0	0	0	0	0	0	0	0	0	0	0	0	0	0	0	0	0	0	0	0	0	0	0	0	0	0	0
3633	480.278	3.98194	0	0	0	0	0	0	0	0	0	0	0	0	0	0	0	0	0	0	0	0	0	0	0	0	0	0	0	0	0	0	0	0	0	0	0	0	0	0	0	0	0	0	0	0	0	0	0
3634	469.241	2.50537	0	0	0	0	0	0	0	0	0	0	0	0	0	0	0	0	0	0	0	0	0	0	0	0	0	0	0	0	0	0	0	0	0	0	0	0	0	0	0	0	0	0	0	0	0	0	0
3639	113.964	4.68214	0	0	0	0	0	0	0	0	0	0	0	0	0	0	0	0	0	0	0	0	0	0	0	0	0	0	0	0	0	0	0	0	0	0	0	0	0	0	0	0	0	0	0	0	0	0	0
3640	451.363	4.66657	0	0	0	0	0	0	0	0	0	0	0	0	0	0	0	0	0	0	0	0	0	0	0	0	0	0	0	0	0	0	0	0	0	0	0	0	0	0	0	0	0	0	0	0	0	0	0
3641	298.311	6.15152	0	0	0	0	0	0	0	0	0	0	0	0	0	0	0	0	0	0	0	0	0	0	0	0	0	0	0	0	0	0	0	0	0	0	0	0	0	0	0	0	0	0	0	0	0	0	0
3642	713.393	2.53543	0	0	0	0	0	0	0	0	0	0	0	0	0	0	0	0	0	0	0	0	0	0	0	0	0	0	0	0	0	0	0	0	0	0	0	0	0	0	0	0	0	0	0	0	0	0	0
3647	309.241	6.78676	0	0	0	0	0	0	0	0	0	0	0	0	0	0	0	0	0	0	0	0	0	0	0	0	0	0	0	0	0	0	0	0	0	0	0	0	0	0	0	0	0	0	0	0	0	0	0
3652	1131.62	2.63311	0	0	0	0	0	0	0	0	0	0	0	0	0	0	0	0	0	0	0	0	0	0	0	0	0	0	0	0	0	0	0	0	0	0	0	0	0	0	0	0	0	0	0	0	0	0	0
3653	317.026	2.67775	0	0	0	0	0	0	0	0	0	0	0	0	0	0	0	0	0	0	0	0	0	0	0	0	0	0	0	0	0	0	0	0	0	0	0	0	0	0	0	0	0	0	0	0	0	0	0
3654	968.538	2.56341	0	0	0	0	0	0	0	0	0	0	0	0	0	0	0	0	0	0	0	0	0	0	0	0	0	0	0	0	0	0	0	0	0	0	0	0	0	0	0	0	0	0	0	0	0	0	0
3655	359.172	0.964821	0	0	0	0	0	0	0	0	0	0	0	0	0	0	0	0	0	0	0	0	0	0	0	0	0	0	0	0	0	0	0	0	0	0	0	0	0	0	0	0	0	0	0	0	0	0	0
3659	488.245	5.95281	0	0	0	0	0	0	0	0	0	0	0	0	0	0	0	0	0	0	0	0	0	0	0	0	0	0	0	0	0	0	0	0	0	0	0	0	0	0	0	0	0	0	0	0	0	0	0
3661	538.781	2.2829	0	0	0	0	0	0	0	0	0	0	0	0	0	0	0	0	0	0	0	0	0	0	0	0	0	0	0	0	0	0	0	0	0	0	0	0	0	0	0	0	0	0	0	0	0	0	0
3664	482.325	6.55501	0	0	0	0	0	0	0	0	0	0	0	0	0	0	0	0	0	0	0	0	0	0	0	0	0	0	0	0	0	0	0	0	0	0	0	0	0	0	0	0	0	0	0	0	0	0	0
3666	389.16	6.35744	0	0	0	0	0	0	0	0	0	0	0	0	0	0	0	0	0	0	0	0	0	0	0	0	0	0	0	0	0	0	0	0	0	0	0	0	0	0	0	0	0	0	0	0	0	0	0
3668	931.625	4.2493	0	0	0	0	0	0	0	0	0	0	0	0	0	0	0	0	0	0	0	0	0	0	0	0	0	0	0	0	0	0	0	0	0	0	0	0	0	0	0	0	0	0	0	0	0	0	0
3669	333.277	6.87715	0	0	0	0	0	0	0	0	0	0	0	0	0	0	0	0	0	0	0	0	0	0	0	0	0	0	0	0	0	0	0	0	0	0	0	0	0	0	0	0	0	0	0	0	0	0	0
3677	545.402	5.30145	0	0	0	0	0	0	0	0	0	0	0	0	0	0	0	0	0	0	0	0	0	0	0	0	0	0	0	0	0	0	0	0	0	0	0	0	0	0	0	0	0	0	0	0	0	0	0
3679	269.248	6.78713	0	0	0	0	0	0	0	0	0	0	0	0	0	0	0	0	0	0	0	0	0	0	0	0	0	0	0	0	0	0	0	0	0	0	0	0	0	0	0	0	0	0	0	0	0	0	0
3680	658.324	2.95971	0	0	0	0	0	0	0	0	0	0	0	0	0	0	0	0	0	0	0	0	0	0	0	0	0	0	0	0	0	0	0	0	0	0	0	0	0	0	0	0	0	0	0	0	0	0	0
3683	269.144	0.94782	0	0	0	0	0	0	0	0	0	0	0	0	0	0	0	0	0	0	0	0	0	0	0	0	0	0	0	0	0	0	0	0	0	0	0	0	0	0	0	0	0	0	0	0	0	0	0
3686	367.336	6.24964	0	0	0	0	0	0	0	0	0	0	0	0	0	0	0	0	0	0	0	0	0	0	0	0	0	0	0	0	0	0	0	0	0	0	0	0	0	0	0	0	0	0	0	0	0	0	0
3688	570.281	2.35585	0	0	0	0	0	0	0	0	0	0	0	0	0	0	0	0	0	0	0	0	0	0	0	0	0	0	0	0	0	0	0	0	0	0	0	0	0	0	0	0	0	0	0	0	0	0	0
3689	217.107	2.8013	0	0	0	0	0	0	0	0	0	0	0	0	0	0	0	0	0	0	0	0	0	0	0	0	0	0	0	0	0	0	0	0	0	0	0	0	0	0	0	0	0	0	0	0	0	0	0
3690	308.257	5.33975	0	0	0	0	0	0	0	0	0	0	0	0	0	0	0	0	0	0	0	0	0	0	0	0	0	0	0	0	0	0	0	0	0	0	0	0	0	0	0	0	0	0	0	0	0	0	0
3692	413.302	6.29174	0	0	0	0	0	0	0	0	0	0	0	0	0	0	0	0	0	0	0	0	0	0	0	0	0	0	0	0	0	0	0	0	0	0	0	0	0	0	0	0	0	0	0	0	0	0	0
3694	524.351	6.40615	0	0	0	0	0	0	0	0	0	0	0	0	0	0	0	0	0	0	0	0	0	0	0	0	0	0	0	0	0	0	0	0	0	0	0	0	0	0	0	0	0	0	0	0	0	0	0
3697	291.671	1.91092	0	0	0	0	0	0	0	0	0	0	0	0	0	0	0	0	0	0	0	0	0	0	0	0	0	0	0	0	0	0	0	0	0	0	0	0	0	0	0	0	0	0	0	0	0	0	0
3700	541.371	6.80356	0	0	0	0	0	0	0	0	0	0	0	0	0	0	0	0	0	0	0	0	0	0	0	0	0	0	0	0	0	0	0	0	0	0	0	0	0	0	0	0	0	0	0	0	0	0	0
3701	91.0542	3.04997	0	0	0	0	0	0	0	0	0	0	0	0	0	0	0	0	0	0	0	0	0	0	0	0	0	0	0	0	0	0	0	0	0	0	0	0	0	0	0	0	0	0	0	0	0	0	0
3703	290.142	3.05894	0	0	0	0	0	0	0	0	0	0	0	0	0	0	0	0	0	0	0	0	0	0	0	0	0	0	0	0	0	0	0	0	0	0	0	0	0	0	0	0	0	0	0	0	0	0	0
3707	388.252	6.91234	0	0	0	0	0	0	0	0	0	0	0	0	0	0	0	0	0	0	0	0	0	0	0	0	0	0	0	0	0	0	0	0	0	0	0	0	0	0	0	0	0	0	0	0	0	0	0
3708	462.268	3.98559	0	0	0	0	0	0	0	0	0	0	0	0	0	0	0	0	0	0	0	0	0	0	0	0	0	0	0	0	0	0	0	0	0	0	0	0	0	0	0	0	0	0	0	0	0	0	0
3711	384.537	2.26957	0	0	0	0	0	0	0	0	0	0	0	0	0	0	0	0	0	0	0	0	0	0	0	0	0	0	0	0	0	0	0	0	0	0	0	0	0	0	0	0	0	0	0	0	0	0	0
3712	262.108	2.7817	0	0	0	0	0	0	0	0	0	0	0	0	0	0	0	0	0	0	0	0	0	0	0	0	0	0	0	0	0	0	0	0	0	0	0	0	0	0	0	0	0	0	0	0	0	0	0
3713	308.259	6.88144	0	0	0	0	0	0	0	0	0	0	0	0	0	0	0	0	0	0	0	0	0	0	0	0	0	0	0	0	0	0	0	0	0	0	0	0	0	0	0	0	0	0	0	0	0	0	0
3714	353.951	2.21964	0	0	0	0	0	0	0	0	0	0	0	0	0	0	0	0	0	0	0	0	0	0	0	0	0	0	0	0	0	0	0	0	0	0	0	0	0	0	0	0	0	0	0	0	0	0	0
3717	683.719	2.53806	0	0	0	0	0	0	0	0	0	0	0	0	0	0	0	0	0	0	0	0	0	0	0	0	0	0	0	0	0	0	0	0	0	0	0	0	0	0	0	0	0	0	0	0	0	0	0
3718	197.129	1.95697	0	0	0	0	0	0	0	0	0	0	0	0	0	0	0	0	0	0	0	0	0	0	0	0	0	0	0	0	0	0	0	0	0	0	0	0	0	0	0	0	0	0	0	0	0	0	0
3721	853.586	6.56003	0	0	0	0	0	0	0	0	0	0	0	0	0	0	0	0	0	0	0	0	0	0	0	0	0	0	0	0	0	0	0	0	0	0	0	0	0	0	0	0	0	0	0	0	0	0	0
3723	257.173	2.8177	0	0	0	0	0	0	0	0	0	0	0	0	0	0	0	0	0	0	0	0	0	0	0	0	0	0	0	0	0	0	0	0	0	0	0	0	0	0	0	0	0	0	0	0	0	0	0
3725	813.428	2.51537	0	0	0	0	0	0	0	0	0	0	0	0	0	0	0	0	0	0	0	0	0	0	0	0	0	0	0	0	0	0	0	0	0	0	0	0	0	0	0	0	0	0	0	0	0	0	0
3727	305.117	2.83045	0	0	0	0	0	0	0	0	0	0	0	0	0	0	0	0	0	0	0	0	0	0	0	0	0	0	0	0	0	0	0	0	0	0	0	0	0	0	0	0	0	0	0	0	0	0	0
3733	375.199	5.66046	0	0	0	0	0	0	0	0	0	0	0	0	0	0	0	0	0	0	0	0	0	0	0	0	0	0	0	0	0	0	0	0	0	0	0	0	0	0	0	0	0	0	0	0	0	0	0
3737	570.218	3.99533	0	0	0	0	0	0	0	0	0	0	0	0	0	0	0	0	0	0	0	0	0	0	0	0	0	0	0	0	0	0	0	0	0	0	0	0	0	0	0	0	0	0	0	0	0	0	0
3739	935.484	3.46972	0	0	0	0	0	0	0	0	0	0	0	0	0	0	0	0	0	0	0	0	0	0	0	0	0	0	0	0	0	0	0	0	0	0	0	0	0	0	0	0	0	0	0	0	0	0	0
3743	220.064	0.938919	0	0	0	0	0	0	0	0	0	0	0	0	0	0	0	0	0	0	0	0	0	0	0	0	0	0	0	0	0	0	0	0	0	0	0	0	0	0	0	0	0	0	0	0	0	0	0
3750	399.212	6.80455	0	0	0	0	0	0	0	0	0	0	0	0	0	0	0	0	0	0	0	0	0	0	0	0	0	0	0	0	0	0	0	0	0	0	0	0	0	0	0	0	0	0	0	0	0	0	0
3751	702.213	6.7361	0	0	0	0	0	0	0	0	0	0	0	0	0	0	0	0	0	0	0	0	0	0	0	0	0	0	0	0	0	0	0	0	0	0	0	0	0	0	0	0	0	0	0	0	0	0	0
3752	293.063	0.958185	0	0	0	0	0	0	0	0	0	0	0	0	0	0	0	0	0	0	0	0	0	0	0	0	0	0	0	0	0	0	0	0	0	0	0	0	0	0	0	0	0	0	0	0	0	0	0
3754	321.254	4.08912	0	0	0	0	0	0	0	0	0	0	0	0	0	0	0	0	0	0	0	0	0	0	0	0	0	0	0	0	0	0	0	0	0	0	0	0	0	0	0	0	0	0	0	0	0	0	0
3755	561.252	1.22194	0	0	0	0	0	0	0	0	0	0	0	0	0	0	0	0	0	0	0	0	0	0	0	0	0	0	0	0	0	0	0	0	0	0	0	0	0	0	0	0	0	0	0	0	0	0	0
3756	577.302	2.6491	0	0	0	0	0	0	0	0	0	0	0	0	0	0	0	0	0	0	0	0	0	0	0	0	0	0	0	0	0	0	0	0	0	0	0	0	0	0	0	0	0	0	0	0	0	0	0
3757	343.223	6.50126	0	0	0	0	0	0	0	0	0	0	0	0	0	0	0	0	0	0	0	0	0	0	0	0	0	0	0	0	0	0	0	0	0	0	0	0	0	0	0	0	0	0	0	0	0	0	0
3762	310.275	6.65663	0	0	0	0	0	0	0	0	0	0	0	0	0	0	0	0	0	0	0	0	0	0	0	0	0	0	0	0	0	0	0	0	0	0	0	0	0	0	0	0	0	0	0	0	0	0	0
3763	601.334	2.63706	0	0	0	0	0	0	0	0	0	0	0	0	0	0	0	0	0	0	0	0	0	0	0	0	0	0	0	0	0	0	0	0	0	0	0	0	0	0	0	0	0	0	0	0	0	0	0
3764	544.376	6.2162	0	0	0	0	0	0	0	0	0	0	0	0	0	0	0	0	0	0	0	0	0	0	0	0	0	0	0	0	0	0	0	0	0	0	0	0	0	0	0	0	0	0	0	0	0	0	0
3765	490.193	1.23466	0	0	0	0	0	0	0	0	0	0	0	0	0	0	0	0	0	0	0	0	0	0	0	0	0	0	0	0	0	0	0	0	0	0	0	0	0	0	0	0	0	0	0	0	0	0	0
3768	748.386	2.57133	0	0	0	0	0	0	0	0	0	0	0	0	0	0	0	0	0	0	0	0	0	0	0	0	0	0	0	0	0	0	0	0	0	0	0	0	0	0	0	0	0	0	0	0	0	0	0
3774	616.597	2.4343	0	0	0	0	0	0	0	0	0	0	0	0	0	0	0	0	0	0	0	0	0	0	0	0	0	0	0	0	0	0	0	0	0	0	0	0	0	0	0	0	0	0	0	0	0	0	0
3777	260.074	5.61821	0	0	0	0	0	0	0	0	0	0	0	0	0	0	0	0	0	0	0	0	0	0	0	0	0	0	0	0	0	0	0	0	0	0	0	0	0	0	0	0	0	0	0	0	0	0	0
3781	319.042	3.08898	0	0	0	0	0	0	0	0	0	0	0	0	0	0	0	0	0	0	0	0	0	0	0	0	0	0	0	0	0	0	0	0	0	0	0	0	0	0	0	0	0	0	0	0	0	0	0
3783	639.408	6.61031	0	0	0	0	0	0	0	0	0	0	0	0	0	0	0	0	0	0	0	0	0	0	0	0	0	0	0	0	0	0	0	0	0	0	0	0	0	0	0	0	0	0	0	0	0	0	0
3784	845.711	6.81141	0	0	0	0	0	0	0	0	0	0	0	0	0	0	0	0	0	0	0	0	0	0	0	0	0	0	0	0	0	0	0	0	0	0	0	0	0	0	0	0	0	0	0	0	0	0	0
3787	318.166	1.81881	0	0	0	0	0	0	0	0	0	0	0	0	0	0	0	0	0	0	0	0	0	0	0	0	0	0	0	0	0	0	0	0	0	0	0	0	0	0	0	0	0	0	0	0	0	0	0
3788	935.234	3.47464	0	0	0	0	0	0	0	0	0	0	0	0	0	0	0	0	0	0	0	0	0	0	0	0	0	0	0	0	0	0	0	0	0	0	0	0	0	0	0	0	0	0	0	0	0	0	0
3791	821.445	3.03291	0	0	0	0	0	0	0	0	0	0	0	0	0	0	0	0	0	0	0	0	0	0	0	0	0	0	0	0	0	0	0	0	0	0	0	0	0	0	0	0	0	0	0	0	0	0	0
3792	130.065	2.09721	0	0	0	0	0	0	0	0	0	0	0	0	0	0	0	0	0	0	0	0	0	0	0	0	0	0	0	0	0	0	0	0	0	0	0	0	0	0	0	0	0	0	0	0	0	0	0
3796	342.203	2.73904	0	0	0	0	0	0	0	0	0	0	0	0	0	0	0	0	0	0	0	0	0	0	0	0	0	0	0	0	0	0	0	0	0	0	0	0	0	0	0	0	0	0	0	0	0	0	0
3798	360.011	4.34357	0	0	0	0	0	0	0	0	0	0	0	0	0	0	0	0	0	0	0	0	0	0	0	0	0	0	0	0	0	0	0	0	0	0	0	0	0	0	0	0	0	0	0	0	0	0	0
3800	669.372	5.70479	0	0	0	0	0	0	0	0	0	0	0	0	0	0	0	0	0	0	0	0	0	0	0	0	0	0	0	0	0	0	0	0	0	0	0	0	0	0	0	0	0	0	0	0	0	0	0
3804	891.498	3.0656	0	0	0	0	0	0	0	0	0	0	0	0	0	0	0	0	0	0	0	0	0	0	0	0	0	0	0	0	0	0	0	0	0	0	0	0	0	0	0	0	0	0	0	0	0	0	0
3805	510.28	4.24904	0	0	0	0	0	0	0	0	0	0	0	0	0	0	0	0	0	0	0	0	0	0	0	0	0	0	0	0	0	0	0	0	0	0	0	0	0	0	0	0	0	0	0	0	0	0	0
3807	539.315	2.45891	0	0	0	0	0	0	0	0	0	0	0	0	0	0	0	0	0	0	0	0	0	0	0	0	0	0	0	0	0	0	0	0	0	0	0	0	0	0	0	0	0	0	0	0	0	0	0
3811	378.698	1.26417	0	0	0	0	0	0	0	0	0	0	0	0	0	0	0	0	0	0	0	0	0	0	0	0	0	0	0	0	0	0	0	0	0	0	0	0	0	0	0	0	0	0	0	0	0	0	0
3813	520.235	4.29845	0	0	0	0	0	0	0	0	0	0	0	0	0	0	0	0	0	0	0	0	0	0	0	0	0	0	0	0	0	0	0	0	0	0	0	0	0	0	0	0	0	0	0	0	0	0	0
3814	860.004	3.30055	0	0	0	0	0	0	0	0	0	0	0	0	0	0	0	0	0	0	0	0	0	0	0	0	0	0	0	0	0	0	0	0	0	0	0	0	0	0	0	0	0	0	0	0	0	0	0
3817	362.691	0.999919	0	0	0	0	0	0	0	0	0	0	0	0	0	0	0	0	0	0	0	0	0	0	0	0	0	0	0	0	0	0	0	0	0	0	0	0	0	0	0	0	0	0	0	0	0	0	0
3821	360.011	4.79113	0	0	0	0	0	0	0	0	0	0	0	0	0	0	0	0	0	0	0	0	0	0	0	0	0	0	0	0	0	0	0	0	0	0	0	0	0	0	0	0	0	0	0	0	0	0	0
3822	544.294	2.45664	0	0	0	0	0	0	0	0	0	0	0	0	0	0	0	0	0	0	0	0	0	0	0	0	0	0	0	0	0	0	0	0	0	0	0	0	0	0	0	0	0	0	0	0	0	0	0
3827	353.701	2.22443	0	0	0	0	0	0	0	0	0	0	0	0	0	0	0	0	0	0	0	0	0	0	0	0	0	0	0	0	0	0	0	0	0	0	0	0	0	0	0	0	0	0	0	0	0	0	0
3832	484.773	2.56241	0	0	0	0	0	0	0	0	0	0	0	0	0	0	0	0	0	0	0	0	0	0	0	0	0	0	0	0	0	0	0	0	0	0	0	0	0	0	0	0	0	0	0	0	0	0	0
3836	659.824	2.2925	0	0	0	0	0	0	0	0	0	0	0	0	0	0	0	0	0	0	0	0	0	0	0	0	0	0	0	0	0	0	0	0	0	0	0	0	0	0	0	0	0	0	0	0	0	0	0
3839	304.135	1.25229	0	0	0	0	0	0	0	0	0	0	0	0	0	0	0	0	0	0	0	0	0	0	0	0	0	0	0	0	0	0	0	0	0	0	0	0	0	0	0	0	0	0	0	0	0	0	0
3842	354.141	2.58498	0	0	0	0	0	0	0	0	0	0	0	0	0	0	0	0	0	0	0	0	0	0	0	0	0	0	0	0	0	0	0	0	0	0	0	0	0	0	0	0	0	0	0	0	0	0	0
3843	88.0044	6.74754	0	0	0	0	0	0	0	0	0	0	0	0	0	0	0	0	0	0	0	0	0	0	0	0	0	0	0	0	0	0	0	0	0	0	0	0	0	0	0	0	0	0	0	0	0	0	0
3845	279.648	6.04101	0	0	0	0	0	0	0	0	0	0	0	0	0	0	0	0	0	0	0	0	0	0	0	0	0	0	0	0	0	0	0	0	0	0	0	0	0	0	0	0	0	0	0	0	0	0	0
3852	98.5127	2.95658	0	0	0	0	0	0	0	0	0	0	0	0	0	0	0	0	0	0	0	0	0	0	0	0	0	0	0	0	0	0	0	0	0	0	0	0	0	0	0	0	0	0	0	0	0	0	0
3853	298.275	5.26348	0	0	0	0	0	0	0	0	0	0	0	0	0	0	0	0	0	0	0	0	0	0	0	0	0	0	0	0	0	0	0	0	0	0	0	0	0	0	0	0	0	0	0	0	0	0	0
3864	473.23	2.33961	0	0	0	0	0	0	0	0	0	0	0	0	0	0	0	0	0	0	0	0	0	0	0	0	0	0	0	0	0	0	0	0	0	0	0	0	0	0	0	0	0	0	0	0	0	0	0
3871	394.538	2.29881	0	0	0	0	0	0	0	0	0	0	0	0	0	0	0	0	0	0	0	0	0	0	0	0	0	0	0	0	0	0	0	0	0	0	0	0	0	0	0	0	0	0	0	0	0	0	0
3873	630.85	3.26582	0	0	0	0	0	0	0	0	0	0	0	0	0	0	0	0	0	0	0	0	0	0	0	0	0	0	0	0	0	0	0	0	0	0	0	0	0	0	0	0	0	0	0	0	0	0	0
3874	741.339	2.2793	0	0	0	0	0	0	0	0	0	0	0	0	0	0	0	0	0	0	0	0	0	0	0	0	0	0	0	0	0	0	0	0	0	0	0	0	0	0	0	0	0	0	0	0	0	0	0
3880	897.877	3.27337	0	0	0	0	0	0	0	0	0	0	0	0	0	0	0	0	0	0	0	0	0	0	0	0	0	0	0	0	0	0	0	0	0	0	0	0	0	0	0	0	0	0	0	0	0	0	0
3884	498.291	2.39216	0	0	0	0	0	0	0	0	0	0	0	0	0	0	0	0	0	0	0	0	0	0	0	0	0	0	0	0	0	0	0	0	0	0	0	0	0	0	0	0	0	0	0	0	0	0	0
3886	426.202	2.48685	0	0	0	0	0	0	0	0	0	0	0	0	0	0	0	0	0	0	0	0	0	0	0	0	0	0	0	0	0	0	0	0	0	0	0	0	0	0	0	0	0	0	0	0	0	0	0
3887	276.653	6.20521	0	0	0	0	0	0	0	0	0	0	0	0	0	0	0	0	0	0	0	0	0	0	0	0	0	0	0	0	0	0	0	0	0	0	0	0	0	0	0	0	0	0	0	0	0	0	0
3892	260.259	4.43709	0	0	0	0	0	0	0	0	0	0	0	0	0	0	0	0	0	0	0	0	0	0	0	0	0	0	0	0	0	0	0	0	0	0	0	0	0	0	0	0	0	0	0	0	0	0	0
3894	310.272	5.12754	0	0	0	0	0	0	0	0	0	0	0	0	0	0	0	0	0	0	0	0	0	0	0	0	0	0	0	0	0	0	0	0	0	0	0	0	0	0	0	0	0	0	0	0	0	0	0
3896	115.964	6.99134	0	0	0	0	0	0	0	0	0	0	0	0	0	0	0	0	0	0	0	0	0	0	0	0	0	0	0	0	0	0	0	0	0	0	0	0	0	0	0	0	0	0	0	0	0	0	0
3897	474.797	2.40904	0	0	0	0	0	0	0	0	0	0	0	0	0	0	0	0	0	0	0	0	0	0	0	0	0	0	0	0	0	0	0	0	0	0	0	0	0	0	0	0	0	0	0	0	0	0	0
3900	693.554	6.73584	0	0	0	0	0	0	0	0	0	0	0	0	0	0	0	0	0	0	0	0	0	0	0	0	0	0	0	0	0	0	0	0	0	0	0	0	0	0	0	0	0	0	0	0	0	0	0
3901	584.562	6.66025	0	0	0	0	0	0	0	0	0	0	0	0	0	0	0	0	0	0	0	0	0	0	0	0	0	0	0	0	0	0	0	0	0	0	0	0	0	0	0	0	0	0	0	0	0	0	0
3903	701.522	7.00395	0	0	0	0	0	0	0	0	0	0	0	0	0	0	0	0	0	0	0	0	0	0	0	0	0	0	0	0	0	0	0	0	0	0	0	0	0	0	0	0	0	0	0	0	0	0	0
3907	272.005	2.56481	0	0	0	0	0	0	0	0	0	0	0	0	0	0	0	0	0	0	0	0	0	0	0	0	0	0	0	0	0	0	0	0	0	0	0	0	0	0	0	0	0	0	0	0	0	0	0
3908	288.652	6.04074	0	0	0	0	0	0	0	0	0	0	0	0	0	0	0	0	0	0	0	0	0	0	0	0	0	0	0	0	0	0	0	0	0	0	0	0	0	0	0	0	0	0	0	0	0	0	0
3912	966.544	3.46155	0	0	0	0	0	0	0	0	0	0	0	0	0	0	0	0	0	0	0	0	0	0	0	0	0	0	0	0	0	0	0	0	0	0	0	0	0	0	0	0	0	0	0	0	0	0	0
3914	518.324	5.62374	0	0	0	0	0	0	0	0	0	0	0	0	0	0	0	0	0	0	0	0	0	0	0	0	0	0	0	0	0	0	0	0	0	0	0	0	0	0	0	0	0	0	0	0	0	0	0
3917	345.221	2.74639	0	0	0	0	0	0	0	0	0	0	0	0	0	0	0	0	0	0	0	0	0	0	0	0	0	0	0	0	0	0	0	0	0	0	0	0	0	0	0	0	0	0	0	0	0	0	0
3920	1177.4	3.41839	0	0	0	0	0	0	0	0	0	0	0	0	0	0	0	0	0	0	0	0	0	0	0	0	0	0	0	0	0	0	0	0	0	0	0	0	0	0	0	0	0	0	0	0	0	0	0
3922	902.938	2.78973	0	0	0	0	0	0	0	0	0	0	0	0	0	0	0	0	0	0	0	0	0	0	0	0	0	0	0	0	0	0	0	0	0	0	0	0	0	0	0	0	0	0	0	0	0	0	0
3927	1203.67	3.61422	0	0	0	0	0	0	0	0	0	0	0	0	0	0	0	0	0	0	0	0	0	0	0	0	0	0	0	0	0	0	0	0	0	0	0	0	0	0	0	0	0	0	0	0	0	0	0
3929	475.794	6.03342	0	0	0	0	0	0	0	0	0	0	0	0	0	0	0	0	0	0	0	0	0	0	0	0	0	0	0	0	0	0	0	0	0	0	0	0	0	0	0	0	0	0	0	0	0	0	0
3934	213.16	1.74083	0	0	0	0	0	0	0	0	0	0	0	0	0	0	0	0	0	0	0	0	0	0	0	0	0	0	0	0	0	0	0	0	0	0	0	0	0	0	0	0	0	0	0	0	0	0	0
3936	1203.42	3.61555	0	0	0	0	0	0	0	0	0	0	0	0	0	0	0	0	0	0	0	0	0	0	0	0	0	0	0	0	0	0	0	0	0	0	0	0	0	0	0	0	0	0	0	0	0	0	0
3938	531.93	2.76775	0	0	0	0	0	0	0	0	0	0	0	0	0	0	0	0	0	0	0	0	0	0	0	0	0	0	0	0	0	0	0	0	0	0	0	0	0	0	0	0	0	0	0	0	0	0	0
3939	407.005	3.83097	0	0	0	0	0	0	0	0	0	0	0	0	0	0	0	0	0	0	0	0	0	0	0	0	0	0	0	0	0	0	0	0	0	0	0	0	0	0	0	0	0	0	0	0	0	0	0
3940	1167.14	3.51246	0	0	0	0	0	0	0	0	0	0	0	0	0	0	0	0	0	0	0	0	0	0	0	0	0	0	0	0	0	0	0	0	0	0	0	0	0	0	0	0	0	0	0	0	0	0	0
3941	205.086	6.54521	0	0	0	0	0	0	0	0	0	0	0	0	0	0	0	0	0	0	0	0	0	0	0	0	0	0	0	0	0	0	0	0	0	0	0	0	0	0	0	0	0	0	0	0	0	0	0
3944	1157.64	3.30686	0	0	0	0	0	0	0	0	0	0	0	0	0	0	0	0	0	0	0	0	0	0	0	0	0	0	0	0	0	0	0	0	0	0	0	0	0	0	0	0	0	0	0	0	0	0	0
3946	988.298	3.37965	0	0	0	0	0	0	0	0	0	0	0	0	0	0	0	0	0	0	0	0	0	0	0	0	0	0	0	0	0	0	0	0	0	0	0	0	0	0	0	0	0	0	0	0	0	0	0
3947	912.094	3.17179	0	0	0	0	0	0	0	0	0	0	0	0	0	0	0	0	0	0	0	0	0	0	0	0	0	0	0	0	0	0	0	0	0	0	0	0	0	0	0	0	0	0	0	0	0	0	0
3953	1031.48	2.39601	0	0	0	0	0	0	0	0	0	0	0	0	0	0	0	0	0	0	0	0	0	0	0	0	0	0	0	0	0	0	0	0	0	0	0	0	0	0	0	0	0	0	0	0	0	0	0
3958	289.676	2.21881	0	0	0	0	0	0	0	0	0	0	0	0	0	0	0	0	0	0	0	0	0	0	0	0	0	0	0	0	0	0	0	0	0	0	0	0	0	0	0	0	0	0	0	0	0	0	0
3959	1058.59	3.22447	0	0	0	0	0	0	0	0	0	0	0	0	0	0	0	0	0	0	0	0	0	0	0	0	0	0	0	0	0	0	0	0	0	0	0	0	0	0	0	0	0	0	0	0	0	0	0
3963	1177.15	3.40381	0	0	0	0	0	0	0	0	0	0	0	0	0	0	0	0	0	0	0	0	0	0	0	0	0	0	0	0	0	0	0	0	0	0	0	0	0	0	0	0	0	0	0	0	0	0	0
3974	272.295	5.4874	0	0	0	0	0	0	0	0	0	0	0	0	0	0	0	0	0	0	0	0	0	0	0	0	0	0	0	0	0	0	0	0	0	0	0	0	0	0	0	0	0	0	0	0	0	0	0
3978	374.303	6.87233	0	0	0	0	0	0	0	0	0	0	0	0	0	0	0	0	0	0	0	0	0	0	0	0	0	0	0	0	0	0	0	0	0	0	0	0	0	0	0	0	0	0	0	0	0	0	0
3989	399.286	6.06433	0	0	0	0	0	0	0	0	0	0	0	0	0	0	0	0	0	0	0	0	0	0	0	0	0	0	0	0	0	0	0	0	0	0	0	0	0	0	0	0	0	0	0	0	0	0	0
3996	516.298	2.60386	0	0	0	0	0	0	0	0	0	0	0	0	0	0	0	0	0	0	0	0	0	0	0	0	0	0	0	0	0	0	0	0	0	0	0	0	0	0	0	0	0	0	0	0	0	0	0
4000	475.276	6.29246	0	0	0	0	0	0	0	0	0	0	0	0	0	0	0	0	0	0	0	0	0	0	0	0	0	0	0	0	0	0	0	0	0	0	0	0	0	0	0	0	0	0	0	0	0	0	0
4003	340.187	2.62324	0	0	0	0	0	0	0	0	0	0	0	0	0	0	0	0	0	0	0	0	0	0	0	0	0	0	0	0	0	0	0	0	0	0	0	0	0	0	0	0	0	0	0	0	0	0	0
4007	775.633	6.8695	0	0	0	0	0	0	0	0	0	0	0	0	0	0	0	0	0	0	0	0	0	0	0	0	0	0	0	0	0	0	0	0	0	0	0	0	0	0	0	0	0	0	0	0	0	0	0
4012	794.44	3.32935	0	0	0	0	0	0	0	0	0	0	0	0	0	0	0	0	0	0	0	0	0	0	0	0	0	0	0	0	0	0	0	0	0	0	0	0	0	0	0	0	0	0	0	0	0	0	0
4014	146.06	3.00857	0	0	0	0	0	0	0	0	0	0	0	0	0	0	0	0	0	0	0	0	0	0	0	0	0	0	0	0	0	0	0	0	0	0	0	0	0	0	0	0	0	0	0	0	0	0	0
4016	806.862	2.55842	0	0	0	0	0	0	0	0	0	0	0	0	0	0	0	0	0	0	0	0	0	0	0	0	0	0	0	0	0	0	0	0	0	0	0	0	0	0	0	0	0	0	0	0	0	0	0
4020	810.145	1.30439	0	0	0	0	0	0	0	0	0	0	0	0	0	0	0	0	0	0	0	0	0	0	0	0	0	0	0	0	0	0	0	0	0	0	0	0	0	0	0	0	0	0	0	0	0	0	0
4025	153.139	6.26269	0	0	0	0	0	0	0	0	0	0	0	0	0	0	0	0	0	0	0	0	0	0	0	0	0	0	0	0	0	0	0	0	0	0	0	0	0	0	0	0	0	0	0	0	0	0	0
4030	613.819	2.66403	0	0	0	0	0	0	0	0	0	0	0	0	0	0	0	0	0	0	0	0	0	0	0	0	0	0	0	0	0	0	0	0	0	0	0	0	0	0	0	0	0	0	0	0	0	0	0
4033	477.224	3.0591	0	0	0	0	0	0	0	0	0	0	0	0	0	0	0	0	0	0	0	0	0	0	0	0	0	0	0	0	0	0	0	0	0	0	0	0	0	0	0	0	0	0	0	0	0	0	0
4034	408.247	2.61558	0	0	0	0	0	0	0	0	0	0	0	0	0	0	0	0	0	0	0	0	0	0	0	0	0	0	0	0	0	0	0	0	0	0	0	0	0	0	0	0	0	0	0	0	0	0	0
4035	595.382	6.61978	0	0	0	0	0	0	0	0	0	0	0	0	0	0	0	0	0	0	0	0	0	0	0	0	0	0	0	0	0	0	0	0	0	0	0	0	0	0	0	0	0	0	0	0	0	0	0
4036	712.898	2.55591	0	0	0	0	0	0	0	0	0	0	0	0	0	0	0	0	0	0	0	0	0	0	0	0	0	0	0	0	0	0	0	0	0	0	0	0	0	0	0	0	0	0	0	0	0	0	0
4037	835.46	2.91228	0	0	0	0	0	0	0	0	0	0	0	0	0	0	0	0	0	0	0	0	0	0	0	0	0	0	0	0	0	0	0	0	0	0	0	0	0	0	0	0	0	0	0	0	0	0	0
4038	883.597	6.29469	0	0	0	0	0	0	0	0	0	0	0	0	0	0	0	0	0	0	0	0	0	0	0	0	0	0	0	0	0	0	0	0	0	0	0	0	0	0	0	0	0	0	0	0	0	0	0
4039	326.269	6.30945	0	0	0	0	0	0	0	0	0	0	0	0	0	0	0	0	0	0	0	0	0	0	0	0	0	0	0	0	0	0	0	0	0	0	0	0	0	0	0	0	0	0	0	0	0	0	0
4044	456.276	6.53515	0	0	0	0	0	0	0	0	0	0	0	0	0	0	0	0	0	0	0	0	0	0	0	0	0	0	0	0	0	0	0	0	0	0	0	0	0	0	0	0	0	0	0	0	0	0	0
4050	152.057	2.4356	0	0	0	0	0	0	0	0	0	0	0	0	0	0	0	0	0	0	0	0	0	0	0	0	0	0	0	0	0	0	0	0	0	0	0	0	0	0	0	0	0	0	0	0	0	0	0
4051	414.235	1.82988	0	0	0	0	0	0	0	0	0	0	0	0	0	0	0	0	0	0	0	0	0	0	0	0	0	0	0	0	0	0	0	0	0	0	0	0	0	0	0	0	0	0	0	0	0	0	0
4052	228.233	6.59217	0	0	0	0	0	0	0	0	0	0	0	0	0	0	0	0	0	0	0	0	0	0	0	0	0	0	0	0	0	0	0	0	0	0	0	0	0	0	0	0	0	0	0	0	0	0	0
4053	580.315	2.7214	0	0	0	0	0	0	0	0	0	0	0	0	0	0	0	0	0	0	0	0	0	0	0	0	0	0	0	0	0	0	0	0	0	0	0	0	0	0	0	0	0	0	0	0	0	0	0
4054	528.272	2.30165	0	0	0	0	0	0	0	0	0	0	0	0	0	0	0	0	0	0	0	0	0	0	0	0	0	0	0	0	0	0	0	0	0	0	0	0	0	0	0	0	0	0	0	0	0	0	0
4061	414.301	5.10314	0	0	0	0	0	0	0	0	0	0	0	0	0	0	0	0	0	0	0	0	0	0	0	0	0	0	0	0	0	0	0	0	0	0	0	0	0	0	0	0	0	0	0	0	0	0	0
4067	557.313	2.84161	0	0	0	0	0	0	0	0	0	0	0	0	0	0	0	0	0	0	0	0	0	0	0	0	0	0	0	0	0	0	0	0	0	0	0	0	0	0	0	0	0	0	0	0	0	0	0
4069	674.343	2.42025	0	0	0	0	0	0	0	0	0	0	0	0	0	0	0	0	0	0	0	0	0	0	0	0	0	0	0	0	0	0	0	0	0	0	0	0	0	0	0	0	0	0	0	0	0	0	0
4070	1221.39	2.85849	0	0	0	0	0	0	0	0	0	0	0	0	0	0	0	0	0	0	0	0	0	0	0	0	0	0	0	0	0	0	0	0	0	0	0	0	0	0	0	0	0	0	0	0	0	0	0
4075	397.748	2.38092	0	0	0	0	0	0	0	0	0	0	0	0	0	0	0	0	0	0	0	0	0	0	0	0	0	0	0	0	0	0	0	0	0	0	0	0	0	0	0	0	0	0	0	0	0	0	0
4077	538.251	4.78352	0	0	0	0	0	0	0	0	0	0	0	0	0	0	0	0	0	0	0	0	0	0	0	0	0	0	0	0	0	0	0	0	0	0	0	0	0	0	0	0	0	0	0	0	0	0	0
4079	142.027	6.39737	0	0	0	0	0	0	0	0	0	0	0	0	0	0	0	0	0	0	0	0	0	0	0	0	0	0	0	0	0	0	0	0	0	0	0	0	0	0	0	0	0	0	0	0	0	0	0
4080	244.139	6.29443	0	0	0	0	0	0	0	0	0	0	0	0	0	0	0	0	0	0	0	0	0	0	0	0	0	0	0	0	0	0	0	0	0	0	0	0	0	0	0	0	0	0	0	0	0	0	0
4082	471.256	1.73236	0	0	0	0	0	0	0	0	0	0	0	0	0	0	0	0	0	0	0	0	0	0	0	0	0	0	0	0	0	0	0	0	0	0	0	0	0	0	0	0	0	0	0	0	0	0	0
4090	350.174	2.36239	0	0	0	0	0	0	0	0	0	0	0	0	0	0	0	0	0	0	0	0	0	0	0	0	0	0	0	0	0	0	0	0	0	0	0	0	0	0	0	0	0	0	0	0	0	0	0
4091	366.262	6.55404	0	0	0	0	0	0	0	0	0	0	0	0	0	0	0	0	0	0	0	0	0	0	0	0	0	0	0	0	0	0	0	0	0	0	0	0	0	0	0	0	0	0	0	0	0	0	0
4093	258.126	2.54224	0	0	0	0	0	0	0	0	0	0	0	0	0	0	0	0	0	0	0	0	0	0	0	0	0	0	0	0	0	0	0	0	0	0	0	0	0	0	0	0	0	0	0	0	0	0	0
4096	276.127	2.71227	0	0	0	0	0	0	0	0	0	0	0	0	0	0	0	0	0	0	0	0	0	0	0	0	0	0	0	0	0	0	0	0	0	0	0	0	0	0	0	0	0	0	0	0	0	0	0
4098	383.331	6.41092	0	0	0	0	0	0	0	0	0	0	0	0	0	0	0	0	0	0	0	0	0	0	0	0	0	0	0	0	0	0	0	0	0	0	0	0	0	0	0	0	0	0	0	0	0	0	0
4100	1012.52	2.60852	0	0	0	0	0	0	0	0	0	0	0	0	0	0	0	0	0	0	0	0	0	0	0	0	0	0	0	0	0	0	0	0	0	0	0	0	0	0	0	0	0	0	0	0	0	0	0
4101	282.28	5.35166	0	0	0	0	0	0	0	0	0	0	0	0	0	0	0	0	0	0	0	0	0	0	0	0	0	0	0	0	0	0	0	0	0	0	0	0	0	0	0	0	0	0	0	0	0	0	0
4103	471.598	2.22057	0	0	0	0	0	0	0	0	0	0	0	0	0	0	0	0	0	0	0	0	0	0	0	0	0	0	0	0	0	0	0	0	0	0	0	0	0	0	0	0	0	0	0	0	0	0	0
4107	1006.37	3.47512	0	0	0	0	0	0	0	0	0	0	0	0	0	0	0	0	0	0	0	0	0	0	0	0	0	0	0	0	0	0	0	0	0	0	0	0	0	0	0	0	0	0	0	0	0	0	0
4109	211.094	3.93451	0	0	0	0	0	0	0	0	0	0	0	0	0	0	0	0	0	0	0	0	0	0	0	0	0	0	0	0	0	0	0	0	0	0	0	0	0	0	0	0	0	0	0	0	0	0	0
4110	855.206	6.90428	0	0	0	0	0	0	0	0	0	0	0	0	0	0	0	0	0	0	0	0	0	0	0	0	0	0	0	0	0	0	0	0	0	0	0	0	0	0	0	0	0	0	0	0	0	0	0
4111	1006.57	3.47255	0	0	0	0	0	0	0	0	0	0	0	0	0	0	0	0	0	0	0	0	0	0	0	0	0	0	0	0	0	0	0	0	0	0	0	0	0	0	0	0	0	0	0	0	0	0	0
4113	539.19	2.59411	0	0	0	0	0	0	0	0	0	0	0	0	0	0	0	0	0	0	0	0	0	0	0	0	0	0	0	0	0	0	0	0	0	0	0	0	0	0	0	0	0	0	0	0	0	0	0
4114	139.087	1.80329	0	0	0	0	0	0	0	0	0	0	0	0	0	0	0	0	0	0	0	0	0	0	0	0	0	0	0	0	0	0	0	0	0	0	0	0	0	0	0	0	0	0	0	0	0	0	0
4115	258.243	4.62312	0	0	0	0	0	0	0	0	0	0	0	0	0	0	0	0	0	0	0	0	0	0	0	0	0	0	0	0	0	0	0	0	0	0	0	0	0	0	0	0	0	0	0	0	0	0	0
4116	401.3	6.38676	0	0	0	0	0	0	0	0	0	0	0	0	0	0	0	0	0	0	0	0	0	0	0	0	0	0	0	0	0	0	0	0	0	0	0	0	0	0	0	0	0	0	0	0	0	0	0
4119	235.17	6.36423	0	0	0	0	0	0	0	0	0	0	0	0	0	0	0	0	0	0	0	0	0	0	0	0	0	0	0	0	0	0	0	0	0	0	0	0	0	0	0	0	0	0	0	0	0	0	0
4120	723.419	6.82738	0	0	0	0	0	0	0	0	0	0	0	0	0	0	0	0	0	0	0	0	0	0	0	0	0	0	0	0	0	0	0	0	0	0	0	0	0	0	0	0	0	0	0	0	0	0	0
4122	575.81	2.67409	0	0	0	0	0	0	0	0	0	0	0	0	0	0	0	0	0	0	0	0	0	0	0	0	0	0	0	0	0	0	0	0	0	0	0	0	0	0	0	0	0	0	0	0	0	0	0
4125	525.813	2.59064	0	0	0	0	0	0	0	0	0	0	0	0	0	0	0	0	0	0	0	0	0	0	0	0	0	0	0	0	0	0	0	0	0	0	0	0	0	0	0	0	0	0	0	0	0	0	0
4131	475.602	2.55948	0	0	0	0	0	0	0	0	0	0	0	0	0	0	0	0	0	0	0	0	0	0	0	0	0	0	0	0	0	0	0	0	0	0	0	0	0	0	0	0	0	0	0	0	0	0	0
4133	329.07	3.04925	0	0	0	0	0	0	0	0	0	0	0	0	0	0	0	0	0	0	0	0	0	0	0	0	0	0	0	0	0	0	0	0	0	0	0	0	0	0	0	0	0	0	0	0	0	0	0
4136	401.689	1.18504	0	0	0	0	0	0	0	0	0	0	0	0	0	0	0	0	0	0	0	0	0	0	0	0	0	0	0	0	0	0	0	0	0	0	0	0	0	0	0	0	0	0	0	0	0	0	0
4138	355.703	2.43792	0	0	0	0	0	0	0	0	0	0	0	0	0	0	0	0	0	0	0	0	0	0	0	0	0	0	0	0	0	0	0	0	0	0	0	0	0	0	0	0	0	0	0	0	0	0	0
4139	1006.77	3.47588	0	0	0	0	0	0	0	0	0	0	0	0	0	0	0	0	0	0	0	0	0	0	0	0	0	0	0	0	0	0	0	0	0	0	0	0	0	0	0	0	0	0	0	0	0	0	0
4140	367.063	1.45603	0	0	0	0	0	0	0	0	0	0	0	0	0	0	0	0	0	0	0	0	0	0	0	0	0	0	0	0	0	0	0	0	0	0	0	0	0	0	0	0	0	0	0	0	0	0	0
4145	221.013	3.04748	0	0	0	0	0	0	0	0	0	0	0	0	0	0	0	0	0	0	0	0	0	0	0	0	0	0	0	0	0	0	0	0	0	0	0	0	0	0	0	0	0	0	0	0	0	0	0
4146	270.041	2.55612	0	0	0	0	0	0	0	0	0	0	0	0	0	0	0	0	0	0	0	0	0	0	0	0	0	0	0	0	0	0	0	0	0	0	0	0	0	0	0	0	0	0	0	0	0	0	0
4149	371.295	6.65181	0	0	0	0	0	0	0	0	0	0	0	0	0	0	0	0	0	0	0	0	0	0	0	0	0	0	0	0	0	0	0	0	0	0	0	0	0	0	0	0	0	0	0	0	0	0	0
4150	279.101	1.05694	0	0	0	0	0	0	0	0	0	0	0	0	0	0	0	0	0	0	0	0	0	0	0	0	0	0	0	0	0	0	0	0	0	0	0	0	0	0	0	0	0	0	0	0	0	0	0
4151	206.081	2.82571	0	0	0	0	0	0	0	0	0	0	0	0	0	0	0	0	0	0	0	0	0	0	0	0	0	0	0	0	0	0	0	0	0	0	0	0	0	0	0	0	0	0	0	0	0	0	0
4154	389.305	6.65509	0	0	0	0	0	0	0	0	0	0	0	0	0	0	0	0	0	0	0	0	0	0	0	0	0	0	0	0	0	0	0	0	0	0	0	0	0	0	0	0	0	0	0	0	0	0	0
4156	631.308	3.66665	0	0	0	0	0	0	0	0	0	0	0	0	0	0	0	0	0	0	0	0	0	0	0	0	0	0	0	0	0	0	0	0	0	0	0	0	0	0	0	0	0	0	0	0	0	0	0
4157	387.29	5.92771	0	0	0	0	0	0	0	0	0	0	0	0	0	0	0	0	0	0	0	0	0	0	0	0	0	0	0	0	0	0	0	0	0	0	0	0	0	0	0	0	0	0	0	0	0	0	0
4158	538.338	4.13705	0	0	0	0	0	0	0	0	0	0	0	0	0	0	0	0	0	0	0	0	0	0	0	0	0	0	0	0	0	0	0	0	0	0	0	0	0	0	0	0	0	0	0	0	0	0	0
4159	744.355	4.11806	0	0	0	0	0	0	0	0	0	0	0	0	0	0	0	0	0	0	0	0	0	0	0	0	0	0	0	0	0	0	0	0	0	0	0	0	0	0	0	0	0	0	0	0	0	0	0
4160	287.233	3.25952	0	0	0	0	0	0	0	0	0	0	0	0	0	0	0	0	0	0	0	0	0	0	0	0	0	0	0	0	0	0	0	0	0	0	0	0	0	0	0	0	0	0	0	0	0	0	0
4161	503.259	2.68428	0	0	0	0	0	0	0	0	0	0	0	0	0	0	0	0	0	0	0	0	0	0	0	0	0	0	0	0	0	0	0	0	0	0	0	0	0	0	0	0	0	0	0	0	0	0	0
4162	760.35	3.56144	0	0	0	0	0	0	0	0	0	0	0	0	0	0	0	0	0	0	0	0	0	0	0	0	0	0	0	0	0	0	0	0	0	0	0	0	0	0	0	0	0	0	0	0	0	0	0
4163	759.766	3.80947	0	0	0	0	0	0	0	0	0	0	0	0	0	0	0	0	0	0	0	0	0	0	0	0	0	0	0	0	0	0	0	0	0	0	0	0	0	0	0	0	0	0	0	0	0	0	0
4164	361.285	4.03499	0	0	0	0	0	0	0	0	0	0	0	0	0	0	0	0	0	0	0	0	0	0	0	0	0	0	0	0	0	0	0	0	0	0	0	0	0	0	0	0	0	0	0	0	0	0	0
4167	530.359	3.93188	0	0	0	0	0	0	0	0	0	0	0	0	0	0	0	0	0	0	0	0	0	0	0	0	0	0	0	0	0	0	0	0	0	0	0	0	0	0	0	0	0	0	0	0	0	0	0
4169	682.427	3.25011	0	0	0	0	0	0	0	0	0	0	0	0	0	0	0	0	0	0	0	0	0	0	0	0	0	0	0	0	0	0	0	0	0	0	0	0	0	0	0	0	0	0	0	0	0	0	0
4170	1054.62	3.60106	0	0	0	0	0	0	0	0	0	0	0	0	0	0	0	0	0	0	0	0	0	0	0	0	0	0	0	0	0	0	0	0	0	0	0	0	0	0	0	0	0	0	0	0	0	0	0
4172	521.359	4.65053	0	0	0	0	0	0	0	0	0	0	0	0	0	0	0	0	0	0	0	0	0	0	0	0	0	0	0	0	0	0	0	0	0	0	0	0	0	0	0	0	0	0	0	0	0	0	0
4173	546.354	3.4182	0	0	0	0	0	0	0	0	0	0	0	0	0	0	0	0	0	0	0	0	0	0	0	0	0	0	0	0	0	0	0	0	0	0	0	0	0	0	0	0	0	0	0	0	0	0	0
[truncated: 4,377 more rows]
[truncated: 638 more columns]

## Sheet: Metadata Fig. 4b and c
MassiveID	filename	SampleType	SampleTypeSub1	NCBITaxonomy	YearOfAnalysis	SampleCollectionMethod	SampleExtractionMethod	InternalStandardsUsed	MassSpectrometer	IonizationSourceAndPolarity	ChromatographyAndPhase	SubjectIdentifierAsRecorded	AgeInYears	BiologicalSex	UBERONBodyPartName	TermsofPosition	HealthStatus	DOIDCommonName	ComorbidityListDOIDIndex	SampleCollectionDateandTime	Country	HumanPopulationDensity	LatitudeandLongitude	DepthorAltitudeMeters	qiita_sample_name	UniqueSubjectID	LifeStage	UBERONOntologyIndex	DOIDOntologyIndex	ATTRIBUTE_HMP_ID	ATTRIBUTE_HMP_Strain	ATTRIBUTE_NCBI ID	ATTRIBUTE_Domain	ATTRIBUTE_SuperPhyla	ATTRIBUTE_Phylum	ATTRIBUTE_Class	ATTRIBUTE_Order	ATTRIBUTE_Family	ATTRIBUTE_Genus	ATTRIBUTE_Species	ATTRIBUTE_Subspecies	ATTRIBUTE_Source	ATTRIBUTE_Source_health_status	ATTRIBUTE_Media_type	ATTRIBUTE_Sample _type	ATTRIBUTE_sampletype
[truncated: 1,547 more rows]

[truncated: 2 more sheets: Fig. 4e, Metadata Fig. 4e]
