# Supplementary material for: Reverse metabolomics for the discovery of chemical structures from humans
Source: Nature. Author manuscript; Available in PMC 2024 Mar 8. (PMC10849969; doi:10.1038/s41586-023-06906-8)
Supplement: SourceData_FigE4 [file NIHMS1962612-supplement-SourceData_FigE4.xlsx]

## Sheet: Extended Data Fig 4b
Ala-CA	Arg-CA	Gly-CA	Gly-CDCA	Gly-DCA	Gly-LCA	Gly-UDCA	His-CA	His-CDCA	His-DCA	His-UDCA	Ile-CA	Leu-CA	Ile/Leu-CDCA	Ile/Leu-DCA	Leu-UDCA	Lys-CA	Lys-CDCA	Lys-DCA	Met-CDCA	Met-DCA	Phe-CA	Phe-CDCA	Phe-DCA	Phe-UDCA	Ser-CA	Tau-CA	Tau-CDCA	Tau-DCA	Tau-UDCA	Thr-CA	Trp-CA	Trp-CDCA	Trp-DCA	Trp-UDCA	Tyr-CA	Tyr-CDCA	Tyr-DCA	Tyr-UDCA
0	0.062826	0.270398	0.498197	0.738718	0.029605	0.041893	0.232708	0.063426	0.605498	0	0.028915	0.069983	0.0176701	0.139533	0	0.066631	1.97529	0.274403	0	0.040808	0.162037	0.43223	1.46447	0.02276	0	0.072074	0.107149	0.027438	0	0.03036	0.031292	0.026034	0.487432	0	0.214462	0.05178	1.45922	0
0.040928	0	3.02655	3.75531	1.46275	0.718577	0.94039	0.019903	0.008494	0.023885	0	0	0.01813	0	0	0	0	0.135844	0	0	0.003033	0.063085	0.153796	0.041054	0.001876	0	4.01532	4.57356	1.20688	0.601901	0	0.002067	0.008715	0.03799	0	0.053863	0.018668	0.0427	0
0	0	0.069925	0.058984	0.040967	0.010274	0.093293	0	0.002257	0.002752	0	0	0.002091	0	0	0	0	0	0	0	0	0	0	0	0	0	0.031176	0.0064292	0	0	0	0	0.00242	0	0	0	0	0	0
0.008109	0	0.498283	1.07101	1.03656	0.163155	0.027657	0.167206	0.050484	0.346781	0	0.006193	0.020081	0.019829	0.0920501	0	0	0.636666	0	0	0.035043	0.079564	0.354718	0.487324	0	0	0.427774	0.844733	0.489188	0	0.035044	0.032734	0.043513	0.390365	0	0.077124	0.02279	0.385823	0
0	0	0.190224	0.486178	1.38963	0.50043	0.045693	0	0.003946	0.166781	0	0	0	0	0.0869608	0	0	1.0959	0.18499	0	0.040028	0	0	0.222481	0	0	0.100625	0.0796697	0.015812	0	0	0.002901	0.01694	0.138814	0	0	0	0.353327	0
0	0	0.464713	0.686729	0.216381	0.053864	0.004391	0.012914	0.003388	0.095585	0	0.003872	0	0	0.00888978	0	0	0.213959	0.028254	0	0.002251	0.015847	0	0.101202	0	0	0.14625	0.0966223	0	0	0	0.001162	0	0.134748	0	0	0.005427	0.26094	0
0	0	0.179371	0.391036	0.161456	0.326368	0.035425	0.138603	0.148621	0.557158	0.021183	0	0	0	0.053638	0	0	0	0.090577	0.00377	0.036505	0.016841	0.086073	0.323439	0	0	0	0.103706	0.182855	0	0	0.004506	0.016223	0.073225	0	0	0.012631	0.244402	0
0.788247	0	1.89776	1.3173	0.812793	0.106971	1.01529	1.52818	0.416163	0.374959	0.100572	0.615333	2.37156	0.356242	0.472262	1.20594	0.255508	0.942865	0.112821	0.407846	0.151546	4.07288	9.80036	1.58828	0.984838	0.338411	19.073	3.48079	4.24405	6.95662	0.355826	0.067569	0.108309	0.148951	0.212362	1.52605	1.00627	0.426412	0.154056
0	0.015264	3.14898	12.1022	6.74852	0.287129	0.88397	0.099511	0.044073	0.208921	0.008822	0	0.018532	0	0.0372951	0	0.064778	0.516877	0.18391	0	0.025076	0.22659	0.61581	1.08283	0.030843	0	0.971075	2.05717	1.19071	0.0733602	0	0.036054	0.033744	0.210283	0.031286	0.10574	0.054931	1.03296	0.010514
0	0.0273	1.38948	4.79587	3.68127	0.036642	2.2881	0.380524	0.095572	1.3486	0.051658	0.078356	0.135919	0	0.577763	0.0123167	0	2.58234	0.178631	0	0.052957	0.051063	0.080066	0.424228	0.006573	0	0.564229	0.980277	5.33494	0.304002	0	0.005267	0.014096	0.341076	0	0	0.009023	0.857201	0
0.150795	0	4.31869	16.7006	2.75548	0	1.44069	1.15015	0.239858	0.070292	0.030202	0.122286	0.469007	0.167157	0.0369094	0.0397486	0.212329	0.226132	0	0.057706	0.001654	0.423146	1.36489	0.043937	0.026893	0.107716	18.7037	6.6281	1.52723	0.881029	0.242619	0.064696	0.073922	0.035742	0.042038	0.515774	0.683859	0.151904	0.01131
0.048284	0.105446	3.65382	7.03997	1.48749	0.019592	2.85907	0.489548	0.102823	0.074822	0.018574	0.04004	0.132079	0.0270507	0.0253705	0	0.516844	0.524317	0.141084	0.002958	0.003132	0.410439	1.13902	0.09988	0.024567	0.108745	4.90192	4.17347	0.90196	1.50868	0.125604	0.034383	0.077876	0.021344	0.050379	1.25974	0.371666	0.211035	0.029172
0	0.050365	0.921169	2.12229	1.49802	0.083974	1.03984	0.417572	0.11924	0.156842	0.066468	0.04205	0.192339	0.0522713	0.0701983	0.0798223	0.085468	0.461065	0.070814	0.003518	0.025407	0.992461	2.35232	0.415886	0.285381	0.033074	18.8347	4.17174	7.42591	17.5915	0.064049	0.022859	0.036714	0.092864	0.106038	1.0861	0.650098	0.903293	0.213174
0	0	0.074749	0.302105	0.117293	0.082519	0	0.022962	0.016128	0.145188	0	0	0.022684	0	0.0404245	0	0	0.281306	0.283558	0	0.018919	0.091261	0.177809	0.115711	0	0	0.095897	0.0462002	0.019014	0	0	0.022478	0.009485	0.174022	0	0.036332	0.010966	0.20241	0
0	0	0.782131	2.2444	1.60768	0.152485	0.983597	0.902219	0.172298	0.712319	0.03145	0.101974	0.455543	0	0.490892	0	0	1.13279	0	0	0.019046	0.286829	0.142074	0.753191	0.011821	0	0.427906	1.03716	0.495605	0.115195	0	0.061936	0.033722	0.893046	0.071271	0.060246	0.014468	0.865998	0
