# Supplementary material for: Reverse metabolomics for the discovery of chemical structures from humans
Source: Nature. Author manuscript; Available in PMC 2024 Mar 8. (PMC10849969; doi:10.1038/s41586-023-06906-8)
Supplement: SourceData_FigE5 [file NIHMS1962612-supplement-SourceData_FigE5.xlsx]

## Sheet: Sheet1
Feature	Sample	Abundance	Diagnosis	Compound	Method	Cluster	Abundance_0_adj	ID
C18-neg_Cluster_1309	PRISM|7122	52.154	CD	Ala-DCA	C18-neg	Cluster_1309	53.154	C18-neg_Cluster_1309 Ala-DCA
C18-neg_Cluster_1534	PRISM|7122	22.0523	CD	Thr-DCA	C18-neg	Cluster_1534	23.0523	C18-neg_Cluster_1534 Thr-DCA
C18-neg_Cluster_1613	PRISM|7122	29.6444	CD	Asn-DCA	C18-neg	Cluster_1613	30.6444	C18-neg_Cluster_1613 Asn-DCA
C18-neg_Cluster_1617	PRISM|7122	87.5069	CD	Asp-DCA	C18-neg	Cluster_1617	88.5069	C18-neg_Cluster_1617 Asp-DCA
C18-neg_Cluster_1634	PRISM|7122	0	CD	Thr-CA	C18-neg	Cluster_1634	1	C18-neg_Cluster_1634 Thr-CA
C18-neg_Cluster_1686	PRISM|7122	291.072	CD	Lys-DCA	C18-neg	Cluster_1686	292.072	C18-neg_Cluster_1686 Lys-DCA
C18-neg_Cluster_1690	PRISM|7122	0	CD	Glu-CDCA	C18-neg	Cluster_1690	1	C18-neg_Cluster_1690 Glu-CDCA
C18-neg_Cluster_1691	PRISM|7122	71.0773	CD	Glu-DCA	C18-neg	Cluster_1691	72.0773	C18-neg_Cluster_1691 Glu-DCA
C18-neg_Cluster_1692	PRISM|7122	0	CD	Ile/Leu-CA	C18-neg	Cluster_1692	1	C18-neg_Cluster_1692 Ile-CA / Leu-CA
C18-neg_Cluster_1698	PRISM|7122	0	CD	Asn-CA	C18-neg	Cluster_1698	1	C18-neg_Cluster_1698 Asn-CA
C18-neg_Cluster_1701	PRISM|7122	0	CD	Asp-CA	C18-neg	Cluster_1701	1	C18-neg_Cluster_1701 Asp-CA
C18-neg_Cluster_1776	PRISM|7122	0	CD	Gln-CA	C18-neg	Cluster_1776	1	C18-neg_Cluster_1776 Gln-CA
C18-neg_Cluster_1782	PRISM|7122	0	CD	Glu-CA	C18-neg	Cluster_1782	1	C18-neg_Cluster_1782 Glu-CA
C18-neg_Cluster_1796	PRISM|7122	11.3012	CD	Phe-CDCA	C18-neg	Cluster_1796	12.3012	C18-neg_Cluster_1796 Phe-CDCA
C18-neg_Cluster_1797	PRISM|7122	73.3391	CD	Phe-DCA	C18-neg	Cluster_1797	74.3391	C18-neg_Cluster_1797 Phe-DCA
C18-neg_Cluster_1866	PRISM|7122	0	CD	Phe-CA	C18-neg	Cluster_1866	1	C18-neg_Cluster_1866 Phe-CA
C18-neg_Cluster_1932	PRISM|7122	0	CD	Tyr-CA	C18-neg	Cluster_1932	1	C18-neg_Cluster_1932 Tyr-CA
C18-neg_Cluster_1946	PRISM|7122	51.0744	CD	Trp-DCA	C18-neg	Cluster_1946	52.0744	C18-neg_Cluster_1946 Trp-DCA
C18-neg_Cluster_2019	PRISM|7122	0	CD	Trp-CA	C18-neg	Cluster_2019	1	C18-neg_Cluster_2019 Trp-CA
HILIC-pos_Cluster_1892	PRISM|7122	3.85242	CD	Glu-CDCA / Glu-DCA / Glu-HDCA / Glu-UDCA	HILIC-pos	Cluster_1892	4.85242	HILIC-pos_Cluster_1892 Glu-CDCA / Glu-DCA / Glu-HDCA / Glu-UDCA
HILIC-pos_Cluster_1934	PRISM|7122	0	CD	Glu-CA	HILIC-pos	Cluster_1934	1	HILIC-pos_Cluster_1934 Glu-CA
HILIC-pos_Cluster_1951	PRISM|7122	0	CD	His-CA	HILIC-pos	Cluster_1951	1	HILIC-pos_Cluster_1951 His-CA
HILIC-pos_Cluster_1975	PRISM|7122	0	CD	Phe-CA	HILIC-pos	Cluster_1975	1	HILIC-pos_Cluster_1975 Phe-CA
C18-neg_Cluster_1309	PRISM|7147	0	CD	Ala-DCA	C18-neg	Cluster_1309	1	C18-neg_Cluster_1309 Ala-DCA
C18-neg_Cluster_1534	PRISM|7147	14.9074	CD	Thr-DCA	C18-neg	Cluster_1534	15.9074	C18-neg_Cluster_1534 Thr-DCA
C18-neg_Cluster_1613	PRISM|7147	0	CD	Asn-DCA	C18-neg	Cluster_1613	1	C18-neg_Cluster_1613 Asn-DCA
C18-neg_Cluster_1617	PRISM|7147	0	CD	Asp-DCA	C18-neg	Cluster_1617	1	C18-neg_Cluster_1617 Asp-DCA
C18-neg_Cluster_1634	PRISM|7147	0	CD	Thr-CA	C18-neg	Cluster_1634	1	C18-neg_Cluster_1634 Thr-CA
C18-neg_Cluster_1686	PRISM|7147	37.9478	CD	Lys-DCA	C18-neg	Cluster_1686	38.9478	C18-neg_Cluster_1686 Lys-DCA
C18-neg_Cluster_1690	PRISM|7147	0	CD	Glu-CDCA	C18-neg	Cluster_1690	1	C18-neg_Cluster_1690 Glu-CDCA
C18-neg_Cluster_1691	PRISM|7147	79.0135	CD	Glu-DCA	C18-neg	Cluster_1691	80.0135	C18-neg_Cluster_1691 Glu-DCA
C18-neg_Cluster_1692	PRISM|7147	0	CD	Ile/Leu-CA	C18-neg	Cluster_1692	1	C18-neg_Cluster_1692 Ile-CA / Leu-CA
C18-neg_Cluster_1698	PRISM|7147	0	CD	Asn-CA	C18-neg	Cluster_1698	1	C18-neg_Cluster_1698 Asn-CA
C18-neg_Cluster_1701	PRISM|7147	0	CD	Asp-CA	C18-neg	Cluster_1701	1	C18-neg_Cluster_1701 Asp-CA
C18-neg_Cluster_1776	PRISM|7147	0	CD	Gln-CA	C18-neg	Cluster_1776	1	C18-neg_Cluster_1776 Gln-CA
C18-neg_Cluster_1782	PRISM|7147	0	CD	Glu-CA	C18-neg	Cluster_1782	1	C18-neg_Cluster_1782 Glu-CA
C18-neg_Cluster_1796	PRISM|7147	8.4019	CD	Phe-CDCA	C18-neg	Cluster_1796	9.4019	C18-neg_Cluster_1796 Phe-CDCA
C18-neg_Cluster_1797	PRISM|7147	43.3972	CD	Phe-DCA	C18-neg	Cluster_1797	44.3972	C18-neg_Cluster_1797 Phe-DCA
C18-neg_Cluster_1866	PRISM|7147	24.0799	CD	Phe-CA	C18-neg	Cluster_1866	25.0799	C18-neg_Cluster_1866 Phe-CA
C18-neg_Cluster_1932	PRISM|7147	0	CD	Tyr-CA	C18-neg	Cluster_1932	1	C18-neg_Cluster_1932 Tyr-CA
C18-neg_Cluster_1946	PRISM|7147	31.0682	CD	Trp-DCA	C18-neg	Cluster_1946	32.0682	C18-neg_Cluster_1946 Trp-DCA
C18-neg_Cluster_2019	PRISM|7147	0	CD	Trp-CA	C18-neg	Cluster_2019	1	C18-neg_Cluster_2019 Trp-CA
HILIC-pos_Cluster_1892	PRISM|7147	0	CD	Glu-CDCA / Glu-DCA / Glu-HDCA / Glu-UDCA	HILIC-pos	Cluster_1892	1	HILIC-pos_Cluster_1892 Glu-CDCA / Glu-DCA / Glu-HDCA / Glu-UDCA
HILIC-pos_Cluster_1934	PRISM|7147	0	CD	Glu-CA	HILIC-pos	Cluster_1934	1	HILIC-pos_Cluster_1934 Glu-CA
HILIC-pos_Cluster_1951	PRISM|7147	19.0005	CD	His-CA	HILIC-pos	Cluster_1951	20.0005	HILIC-pos_Cluster_1951 His-CA
HILIC-pos_Cluster_1975	PRISM|7147	0	CD	Phe-CA	HILIC-pos	Cluster_1975	1	HILIC-pos_Cluster_1975 Phe-CA
C18-neg_Cluster_1309	PRISM|7150	0	CD	Ala-DCA	C18-neg	Cluster_1309	1	C18-neg_Cluster_1309 Ala-DCA
C18-neg_Cluster_1534	PRISM|7150	0	CD	Thr-DCA	C18-neg	Cluster_1534	1	C18-neg_Cluster_1534 Thr-DCA
C18-neg_Cluster_1613	PRISM|7150	0	CD	Asn-DCA	C18-neg	Cluster_1613	1	C18-neg_Cluster_1613 Asn-DCA
C18-neg_Cluster_1617	PRISM|7150	0	CD	Asp-DCA	C18-neg	Cluster_1617	1	C18-neg_Cluster_1617 Asp-DCA
C18-neg_Cluster_1634	PRISM|7150	0	CD	Thr-CA	C18-neg	Cluster_1634	1	C18-neg_Cluster_1634 Thr-CA
C18-neg_Cluster_1686	PRISM|7150	0	CD	Lys-DCA	C18-neg	Cluster_1686	1	C18-neg_Cluster_1686 Lys-DCA
C18-neg_Cluster_1690	PRISM|7150	0	CD	Glu-CDCA	C18-neg	Cluster_1690	1	C18-neg_Cluster_1690 Glu-CDCA
C18-neg_Cluster_1691	PRISM|7150	0	CD	Glu-DCA	C18-neg	Cluster_1691	1	C18-neg_Cluster_1691 Glu-DCA
C18-neg_Cluster_1692	PRISM|7150	0	CD	Ile/Leu-CA	C18-neg	Cluster_1692	1	C18-neg_Cluster_1692 Ile-CA / Leu-CA
C18-neg_Cluster_1698	PRISM|7150	0	CD	Asn-CA	C18-neg	Cluster_1698	1	C18-neg_Cluster_1698 Asn-CA
C18-neg_Cluster_1701	PRISM|7150	0	CD	Asp-CA	C18-neg	Cluster_1701	1	C18-neg_Cluster_1701 Asp-CA
C18-neg_Cluster_1776	PRISM|7150	0	CD	Gln-CA	C18-neg	Cluster_1776	1	C18-neg_Cluster_1776 Gln-CA
C18-neg_Cluster_1782	PRISM|7150	0	CD	Glu-CA	C18-neg	Cluster_1782	1	C18-neg_Cluster_1782 Glu-CA
C18-neg_Cluster_1796	PRISM|7150	0	CD	Phe-CDCA	C18-neg	Cluster_1796	1	C18-neg_Cluster_1796 Phe-CDCA
C18-neg_Cluster_1797	PRISM|7150	0	CD	Phe-DCA	C18-neg	Cluster_1797	1	C18-neg_Cluster_1797 Phe-DCA
C18-neg_Cluster_1866	PRISM|7150	0	CD	Phe-CA	C18-neg	Cluster_1866	1	C18-neg_Cluster_1866 Phe-CA
C18-neg_Cluster_1932	PRISM|7150	0	CD	Tyr-CA	C18-neg	Cluster_1932	1	C18-neg_Cluster_1932 Tyr-CA
C18-neg_Cluster_1946	PRISM|7150	57.2399	CD	Trp-DCA	C18-neg	Cluster_1946	58.2399	C18-neg_Cluster_1946 Trp-DCA
C18-neg_Cluster_2019	PRISM|7150	0	CD	Trp-CA	C18-neg	Cluster_2019	1	C18-neg_Cluster_2019 Trp-CA
HILIC-pos_Cluster_1892	PRISM|7150	0	CD	Glu-CDCA / Glu-DCA / Glu-HDCA / Glu-UDCA	HILIC-pos	Cluster_1892	1	HILIC-pos_Cluster_1892 Glu-CDCA / Glu-DCA / Glu-HDCA / Glu-UDCA
HILIC-pos_Cluster_1934	PRISM|7150	0	CD	Glu-CA	HILIC-pos	Cluster_1934	1	HILIC-pos_Cluster_1934 Glu-CA
HILIC-pos_Cluster_1951	PRISM|7150	59.1704	CD	His-CA	HILIC-pos	Cluster_1951	60.1704	HILIC-pos_Cluster_1951 His-CA
HILIC-pos_Cluster_1975	PRISM|7150	0	CD	Phe-CA	HILIC-pos	Cluster_1975	1	HILIC-pos_Cluster_1975 Phe-CA
C18-neg_Cluster_1309	PRISM|7153	25.7899	CD	Ala-DCA	C18-neg	Cluster_1309	26.7899	C18-neg_Cluster_1309 Ala-DCA
C18-neg_Cluster_1534	PRISM|7153	92.1188	CD	Thr-DCA	C18-neg	Cluster_1534	93.1188	C18-neg_Cluster_1534 Thr-DCA
C18-neg_Cluster_1613	PRISM|7153	36.7464	CD	Asn-DCA	C18-neg	Cluster_1613	37.7464	C18-neg_Cluster_1613 Asn-DCA
C18-neg_Cluster_1617	PRISM|7153	192.763	CD	Asp-DCA	C18-neg	Cluster_1617	193.763	C18-neg_Cluster_1617 Asp-DCA
C18-neg_Cluster_1634	PRISM|7153	24.8772	CD	Thr-CA	C18-neg	Cluster_1634	25.8772	C18-neg_Cluster_1634 Thr-CA
C18-neg_Cluster_1686	PRISM|7153	49.9126	CD	Lys-DCA	C18-neg	Cluster_1686	50.9126	C18-neg_Cluster_1686 Lys-DCA
C18-neg_Cluster_1690	PRISM|7153	32.7338	CD	Glu-CDCA	C18-neg	Cluster_1690	33.7338	C18-neg_Cluster_1690 Glu-CDCA
C18-neg_Cluster_1691	PRISM|7153	308.986	CD	Glu-DCA	C18-neg	Cluster_1691	309.986	C18-neg_Cluster_1691 Glu-DCA
C18-neg_Cluster_1692	PRISM|7153	115.695	CD	Ile/Leu-CA	C18-neg	Cluster_1692	116.695	C18-neg_Cluster_1692 Ile-CA / Leu-CA
C18-neg_Cluster_1698	PRISM|7153	0	CD	Asn-CA	C18-neg	Cluster_1698	1	C18-neg_Cluster_1698 Asn-CA
C18-neg_Cluster_1701	PRISM|7153	52.412	CD	Asp-CA	C18-neg	Cluster_1701	53.412	C18-neg_Cluster_1701 Asp-CA
C18-neg_Cluster_1776	PRISM|7153	0	CD	Gln-CA	C18-neg	Cluster_1776	1	C18-neg_Cluster_1776 Gln-CA
C18-neg_Cluster_1782	PRISM|7153	13.8821	CD	Glu-CA	C18-neg	Cluster_1782	14.8821	C18-neg_Cluster_1782 Glu-CA
C18-neg_Cluster_1796	PRISM|7153	33.5637	CD	Phe-CDCA	C18-neg	Cluster_1796	34.5637	C18-neg_Cluster_1796 Phe-CDCA
C18-neg_Cluster_1797	PRISM|7153	278.421	CD	Phe-DCA	C18-neg	Cluster_1797	279.421	C18-neg_Cluster_1797 Phe-DCA
C18-neg_Cluster_1866	PRISM|7153	104.212	CD	Phe-CA	C18-neg	Cluster_1866	105.212	C18-neg_Cluster_1866 Phe-CA
C18-neg_Cluster_1932	PRISM|7153	36.3717	CD	Tyr-CA	C18-neg	Cluster_1932	37.3717	C18-neg_Cluster_1932 Tyr-CA
C18-neg_Cluster_1946	PRISM|7153	100.518	CD	Trp-DCA	C18-neg	Cluster_1946	101.518	C18-neg_Cluster_1946 Trp-DCA
C18-neg_Cluster_2019	PRISM|7153	50.4228	CD	Trp-CA	C18-neg	Cluster_2019	51.4228	C18-neg_Cluster_2019 Trp-CA
HILIC-pos_Cluster_1892	PRISM|7153	51.0669	CD	Glu-CDCA / Glu-DCA / Glu-HDCA / Glu-UDCA	HILIC-pos	Cluster_1892	52.0669	HILIC-pos_Cluster_1892 Glu-CDCA / Glu-DCA / Glu-HDCA / Glu-UDCA
HILIC-pos_Cluster_1934	PRISM|7153	0	CD	Glu-CA	HILIC-pos	Cluster_1934	1	HILIC-pos_Cluster_1934 Glu-CA
HILIC-pos_Cluster_1951	PRISM|7153	18.5984	CD	His-CA	HILIC-pos	Cluster_1951	19.5984	HILIC-pos_Cluster_1951 His-CA
HILIC-pos_Cluster_1975	PRISM|7153	27.0478	CD	Phe-CA	HILIC-pos	Cluster_1975	28.0478	HILIC-pos_Cluster_1975 Phe-CA
C18-neg_Cluster_1309	PRISM|7184	0	CD	Ala-DCA	C18-neg	Cluster_1309	1	C18-neg_Cluster_1309 Ala-DCA
C18-neg_Cluster_1534	PRISM|7184	56.3755	CD	Thr-DCA	C18-neg	Cluster_1534	57.3755	C18-neg_Cluster_1534 Thr-DCA
C18-neg_Cluster_1613	PRISM|7184	28.4904	CD	Asn-DCA	C18-neg	Cluster_1613	29.4904	C18-neg_Cluster_1613 Asn-DCA
C18-neg_Cluster_1617	PRISM|7184	16.0952	CD	Asp-DCA	C18-neg	Cluster_1617	17.0952	C18-neg_Cluster_1617 Asp-DCA
C18-neg_Cluster_1634	PRISM|7184	0	CD	Thr-CA	C18-neg	Cluster_1634	1	C18-neg_Cluster_1634 Thr-CA
C18-neg_Cluster_1686	PRISM|7184	63.434	CD	Lys-DCA	C18-neg	Cluster_1686	64.434	C18-neg_Cluster_1686 Lys-DCA
C18-neg_Cluster_1690	PRISM|7184	14.5546	CD	Glu-CDCA	C18-neg	Cluster_1690	15.5546	C18-neg_Cluster_1690 Glu-CDCA
C18-neg_Cluster_1691	PRISM|7184	165.234	CD	Glu-DCA	C18-neg	Cluster_1691	166.234	C18-neg_Cluster_1691 Glu-DCA
C18-neg_Cluster_1692	PRISM|7184	37.547	CD	Ile/Leu-CA	C18-neg	Cluster_1692	38.547	C18-neg_Cluster_1692 Ile-CA / Leu-CA
C18-neg_Cluster_1698	PRISM|7184	0	CD	Asn-CA	C18-neg	Cluster_1698	1	C18-neg_Cluster_1698 Asn-CA
C18-neg_Cluster_1701	PRISM|7184	0	CD	Asp-CA	C18-neg	Cluster_1701	1	C18-neg_Cluster_1701 Asp-CA
C18-neg_Cluster_1776	PRISM|7184	0	CD	Gln-CA	C18-neg	Cluster_1776	1	C18-neg_Cluster_1776 Gln-CA
C18-neg_Cluster_1782	PRISM|7184	30.6803	CD	Glu-CA	C18-neg	Cluster_1782	31.6803	C18-neg_Cluster_1782 Glu-CA
C18-neg_Cluster_1796	PRISM|7184	20.8774	CD	Phe-CDCA	C18-neg	Cluster_1796	21.8774	C18-neg_Cluster_1796 Phe-CDCA
C18-neg_Cluster_1797	PRISM|7184	222.682	CD	Phe-DCA	C18-neg	Cluster_1797	223.682	C18-neg_Cluster_1797 Phe-DCA
C18-neg_Cluster_1866	PRISM|7184	27.9924	CD	Phe-CA	C18-neg	Cluster_1866	28.9924	C18-neg_Cluster_1866 Phe-CA
C18-neg_Cluster_1932	PRISM|7184	0	CD	Tyr-CA	C18-neg	Cluster_1932	1	C18-neg_Cluster_1932 Tyr-CA
C18-neg_Cluster_1946	PRISM|7184	92.5752	CD	Trp-DCA	C18-neg	Cluster_1946	93.5752	C18-neg_Cluster_1946 Trp-DCA
C18-neg_Cluster_2019	PRISM|7184	0	CD	Trp-CA	C18-neg	Cluster_2019	1	C18-neg_Cluster_2019 Trp-CA
HILIC-pos_Cluster_1892	PRISM|7184	13.1415	CD	Glu-CDCA / Glu-DCA / Glu-HDCA / Glu-UDCA	HILIC-pos	Cluster_1892	14.1415	HILIC-pos_Cluster_1892 Glu-CDCA / Glu-DCA / Glu-HDCA / Glu-UDCA
HILIC-pos_Cluster_1934	PRISM|7184	0	CD	Glu-CA	HILIC-pos	Cluster_1934	1	HILIC-pos_Cluster_1934 Glu-CA
HILIC-pos_Cluster_1951	PRISM|7184	0	CD	His-CA	HILIC-pos	Cluster_1951	1	HILIC-pos_Cluster_1951 His-CA
HILIC-pos_Cluster_1975	PRISM|7184	7.0898	CD	Phe-CA	HILIC-pos	Cluster_1975	8.0898	HILIC-pos_Cluster_1975 Phe-CA
C18-neg_Cluster_1309	PRISM|7238	0	CD	Ala-DCA	C18-neg	Cluster_1309	1	C18-neg_Cluster_1309 Ala-DCA
C18-neg_Cluster_1534	PRISM|7238	0	CD	Thr-DCA	C18-neg	Cluster_1534	1	C18-neg_Cluster_1534 Thr-DCA
C18-neg_Cluster_1613	PRISM|7238	0	CD	Asn-DCA	C18-neg	Cluster_1613	1	C18-neg_Cluster_1613 Asn-DCA
C18-neg_Cluster_1617	PRISM|7238	0	CD	Asp-DCA	C18-neg	Cluster_1617	1	C18-neg_Cluster_1617 Asp-DCA
C18-neg_Cluster_1634	PRISM|7238	162.293	CD	Thr-CA	C18-neg	Cluster_1634	163.293	C18-neg_Cluster_1634 Thr-CA
C18-neg_Cluster_1686	PRISM|7238	0	CD	Lys-DCA	C18-neg	Cluster_1686	1	C18-neg_Cluster_1686 Lys-DCA
C18-neg_Cluster_1690	PRISM|7238	321.433	CD	Glu-CDCA	C18-neg	Cluster_1690	322.433	C18-neg_Cluster_1690 Glu-CDCA
C18-neg_Cluster_1691	PRISM|7238	0	CD	Glu-DCA	C18-neg	Cluster_1691	1	C18-neg_Cluster_1691 Glu-DCA
C18-neg_Cluster_1692	PRISM|7238	2617.21	CD	Ile/Leu-CA	C18-neg	Cluster_1692	2618.21	C18-neg_Cluster_1692 Ile-CA / Leu-CA
C18-neg_Cluster_1698	PRISM|7238	80.2348	CD	Asn-CA	C18-neg	Cluster_1698	81.2348	C18-neg_Cluster_1698 Asn-CA
C18-neg_Cluster_1701	PRISM|7238	155.261	CD	Asp-CA	C18-neg	Cluster_1701	156.261	C18-neg_Cluster_1701 Asp-CA
C18-neg_Cluster_1776	PRISM|7238	166.536	CD	Gln-CA	C18-neg	Cluster_1776	167.536	C18-neg_Cluster_1776 Gln-CA
C18-neg_Cluster_1782	PRISM|7238	901.908	CD	Glu-CA	C18-neg	Cluster_1782	902.908	C18-neg_Cluster_1782 Glu-CA
C18-neg_Cluster_1796	PRISM|7238	474.807	CD	Phe-CDCA	C18-neg	Cluster_1796	475.807	C18-neg_Cluster_1796 Phe-CDCA
C18-neg_Cluster_1797	PRISM|7238	0	CD	Phe-DCA	C18-neg	Cluster_1797	1	C18-neg_Cluster_1797 Phe-DCA
C18-neg_Cluster_1866	PRISM|7238	8492.95	CD	Phe-CA	C18-neg	Cluster_1866	8493.95	C18-neg_Cluster_1866 Phe-CA
C18-neg_Cluster_1932	PRISM|7238	2903.73	CD	Tyr-CA	C18-neg	Cluster_1932	2904.73	C18-neg_Cluster_1932 Tyr-CA
C18-neg_Cluster_1946	PRISM|7238	0	CD	Trp-DCA	C18-neg	Cluster_1946	1	C18-neg_Cluster_1946 Trp-DCA
C18-neg_Cluster_2019	PRISM|7238	969.804	CD	Trp-CA	C18-neg	Cluster_2019	970.804	C18-neg_Cluster_2019 Trp-CA
HILIC-pos_Cluster_1892	PRISM|7238	5.44997	CD	Glu-CDCA / Glu-DCA / Glu-HDCA / Glu-UDCA	HILIC-pos	Cluster_1892	6.44997	HILIC-pos_Cluster_1892 Glu-CDCA / Glu-DCA / Glu-HDCA / Glu-UDCA
HILIC-pos_Cluster_1934	PRISM|7238	57.3046	CD	Glu-CA	HILIC-pos	Cluster_1934	58.3046	HILIC-pos_Cluster_1934 Glu-CA
HILIC-pos_Cluster_1951	PRISM|7238	4.23923	CD	His-CA	HILIC-pos	Cluster_1951	5.23923	HILIC-pos_Cluster_1951 His-CA
HILIC-pos_Cluster_1975	PRISM|7238	844.678	CD	Phe-CA	HILIC-pos	Cluster_1975	845.678	HILIC-pos_Cluster_1975 Phe-CA
C18-neg_Cluster_1309	PRISM|7406	0	CD	Ala-DCA	C18-neg	Cluster_1309	1	C18-neg_Cluster_1309 Ala-DCA
C18-neg_Cluster_1534	PRISM|7406	0	CD	Thr-DCA	C18-neg	Cluster_1534	1	C18-neg_Cluster_1534 Thr-DCA
C18-neg_Cluster_1613	PRISM|7406	57.3149	CD	Asn-DCA	C18-neg	Cluster_1613	58.3149	C18-neg_Cluster_1613 Asn-DCA
C18-neg_Cluster_1617	PRISM|7406	0	CD	Asp-DCA	C18-neg	Cluster_1617	1	C18-neg_Cluster_1617 Asp-DCA
C18-neg_Cluster_1634	PRISM|7406	0	CD	Thr-CA	C18-neg	Cluster_1634	1	C18-neg_Cluster_1634 Thr-CA
C18-neg_Cluster_1686	PRISM|7406	0	CD	Lys-DCA	C18-neg	Cluster_1686	1	C18-neg_Cluster_1686 Lys-DCA
C18-neg_Cluster_1690	PRISM|7406	98.3914	CD	Glu-CDCA	C18-neg	Cluster_1690	99.3914	C18-neg_Cluster_1690 Glu-CDCA
C18-neg_Cluster_1691	PRISM|7406	0	CD	Glu-DCA	C18-neg	Cluster_1691	1	C18-neg_Cluster_1691 Glu-DCA
C18-neg_Cluster_1692	PRISM|7406	0	CD	Ile/Leu-CA	C18-neg	Cluster_1692	1	C18-neg_Cluster_1692 Ile-CA / Leu-CA
C18-neg_Cluster_1698	PRISM|7406	78.2468	CD	Asn-CA	C18-neg	Cluster_1698	79.2468	C18-neg_Cluster_1698 Asn-CA
C18-neg_Cluster_1701	PRISM|7406	0	CD	Asp-CA	C18-neg	Cluster_1701	1	C18-neg_Cluster_1701 Asp-CA
C18-neg_Cluster_1776	PRISM|7406	39.4422	CD	Gln-CA	C18-neg	Cluster_1776	40.4422	C18-neg_Cluster_1776 Gln-CA
C18-neg_Cluster_1782	PRISM|7406	149.177	CD	Glu-CA	C18-neg	Cluster_1782	150.177	C18-neg_Cluster_1782 Glu-CA
C18-neg_Cluster_1796	PRISM|7406	0	CD	Phe-CDCA	C18-neg	Cluster_1796	1	C18-neg_Cluster_1796 Phe-CDCA
C18-neg_Cluster_1797	PRISM|7406	0	CD	Phe-DCA	C18-neg	Cluster_1797	1	C18-neg_Cluster_1797 Phe-DCA
C18-neg_Cluster_1866	PRISM|7406	0	CD	Phe-CA	C18-neg	Cluster_1866	1	C18-neg_Cluster_1866 Phe-CA
C18-neg_Cluster_1932	PRISM|7406	0	CD	Tyr-CA	C18-neg	Cluster_1932	1	C18-neg_Cluster_1932 Tyr-CA
C18-neg_Cluster_1946	PRISM|7406	0	CD	Trp-DCA	C18-neg	Cluster_1946	1	C18-neg_Cluster_1946 Trp-DCA
C18-neg_Cluster_2019	PRISM|7406	0	CD	Trp-CA	C18-neg	Cluster_2019	1	C18-neg_Cluster_2019 Trp-CA
HILIC-pos_Cluster_1892	PRISM|7406	0	CD	Glu-CDCA / Glu-DCA / Glu-HDCA / Glu-UDCA	HILIC-pos	Cluster_1892	1	HILIC-pos_Cluster_1892 Glu-CDCA / Glu-DCA / Glu-HDCA / Glu-UDCA
HILIC-pos_Cluster_1934	PRISM|7406	20.7944	CD	Glu-CA	HILIC-pos	Cluster_1934	21.7944	HILIC-pos_Cluster_1934 Glu-CA
HILIC-pos_Cluster_1951	PRISM|7406	290.013	CD	His-CA	HILIC-pos	Cluster_1951	291.013	HILIC-pos_Cluster_1951 His-CA
HILIC-pos_Cluster_1975	PRISM|7406	0	CD	Phe-CA	HILIC-pos	Cluster_1975	1	HILIC-pos_Cluster_1975 Phe-CA
C18-neg_Cluster_1309	PRISM|7408	26.0812	CD	Ala-DCA	C18-neg	Cluster_1309	27.0812	C18-neg_Cluster_1309 Ala-DCA
C18-neg_Cluster_1534	PRISM|7408	60.9042	CD	Thr-DCA	C18-neg	Cluster_1534	61.9042	C18-neg_Cluster_1534 Thr-DCA
C18-neg_Cluster_1613	PRISM|7408	49.041	CD	Asn-DCA	C18-neg	Cluster_1613	50.041	C18-neg_Cluster_1613 Asn-DCA
C18-neg_Cluster_1617	PRISM|7408	150.695	CD	Asp-DCA	C18-neg	Cluster_1617	151.695	C18-neg_Cluster_1617 Asp-DCA
C18-neg_Cluster_1634	PRISM|7408	48.8626	CD	Thr-CA	C18-neg	Cluster_1634	49.8626	C18-neg_Cluster_1634 Thr-CA
C18-neg_Cluster_1686	PRISM|7408	53.3428	CD	Lys-DCA	C18-neg	Cluster_1686	54.3428	C18-neg_Cluster_1686 Lys-DCA
C18-neg_Cluster_1690	PRISM|7408	33.1019	CD	Glu-CDCA	C18-neg	Cluster_1690	34.1019	C18-neg_Cluster_1690 Glu-CDCA
C18-neg_Cluster_1691	PRISM|7408	887.917	CD	Glu-DCA	C18-neg	Cluster_1691	888.917	C18-neg_Cluster_1691 Glu-DCA
C18-neg_Cluster_1692	PRISM|7408	347.15	CD	Ile/Leu-CA	C18-neg	Cluster_1692	348.15	C18-neg_Cluster_1692 Ile-CA / Leu-CA
C18-neg_Cluster_1698	PRISM|7408	23.6537	CD	Asn-CA	C18-neg	Cluster_1698	24.6537	C18-neg_Cluster_1698 Asn-CA
C18-neg_Cluster_1701	PRISM|7408	60.419	CD	Asp-CA	C18-neg	Cluster_1701	61.419	C18-neg_Cluster_1701 Asp-CA
C18-neg_Cluster_1776	PRISM|7408	0	CD	Gln-CA	C18-neg	Cluster_1776	1	C18-neg_Cluster_1776 Gln-CA
C18-neg_Cluster_1782	PRISM|7408	208.064	CD	Glu-CA	C18-neg	Cluster_1782	209.064	C18-neg_Cluster_1782 Glu-CA
C18-neg_Cluster_1796	PRISM|7408	46.8129	CD	Phe-CDCA	C18-neg	Cluster_1796	47.8129	C18-neg_Cluster_1796 Phe-CDCA
C18-neg_Cluster_1797	PRISM|7408	719.198	CD	Phe-DCA	C18-neg	Cluster_1797	720.198	C18-neg_Cluster_1797 Phe-DCA
C18-neg_Cluster_1866	PRISM|7408	458.763	CD	Phe-CA	C18-neg	Cluster_1866	459.763	C18-neg_Cluster_1866 Phe-CA
C18-neg_Cluster_1932	PRISM|7408	49.446	CD	Tyr-CA	C18-neg	Cluster_1932	50.446	C18-neg_Cluster_1932 Tyr-CA
C18-neg_Cluster_1946	PRISM|7408	72.4029	CD	Trp-DCA	C18-neg	Cluster_1946	73.4029	C18-neg_Cluster_1946 Trp-DCA
C18-neg_Cluster_2019	PRISM|7408	40.0272	CD	Trp-CA	C18-neg	Cluster_2019	41.0272	C18-neg_Cluster_2019 Trp-CA
HILIC-pos_Cluster_1892	PRISM|7408	68.6025	CD	Glu-CDCA / Glu-DCA / Glu-HDCA / Glu-UDCA	HILIC-pos	Cluster_1892	69.6025	HILIC-pos_Cluster_1892 Glu-CDCA / Glu-DCA / Glu-HDCA / Glu-UDCA
HILIC-pos_Cluster_1934	PRISM|7408	60.6349	CD	Glu-CA	HILIC-pos	Cluster_1934	61.6349	HILIC-pos_Cluster_1934 Glu-CA
HILIC-pos_Cluster_1951	PRISM|7408	11.6059	CD	His-CA	HILIC-pos	Cluster_1951	12.6059	HILIC-pos_Cluster_1951 His-CA
HILIC-pos_Cluster_1975	PRISM|7408	35.587	CD	Phe-CA	HILIC-pos	Cluster_1975	36.587	HILIC-pos_Cluster_1975 Phe-CA
C18-neg_Cluster_1309	PRISM|7421	16.7378	CD	Ala-DCA	C18-neg	Cluster_1309	17.7378	C18-neg_Cluster_1309 Ala-DCA
C18-neg_Cluster_1534	PRISM|7421	79.2499	CD	Thr-DCA	C18-neg	Cluster_1534	80.2499	C18-neg_Cluster_1534 Thr-DCA
C18-neg_Cluster_1613	PRISM|7421	46.3733	CD	Asn-DCA	C18-neg	Cluster_1613	47.3733	C18-neg_Cluster_1613 Asn-DCA
C18-neg_Cluster_1617	PRISM|7421	101.482	CD	Asp-DCA	C18-neg	Cluster_1617	102.482	C18-neg_Cluster_1617 Asp-DCA
C18-neg_Cluster_1634	PRISM|7421	88.8874	CD	Thr-CA	C18-neg	Cluster_1634	89.8874	C18-neg_Cluster_1634 Thr-CA
C18-neg_Cluster_1686	PRISM|7421	60.5436	CD	Lys-DCA	C18-neg	Cluster_1686	61.5436	C18-neg_Cluster_1686 Lys-DCA
C18-neg_Cluster_1690	PRISM|7421	231.864	CD	Glu-CDCA	C18-neg	Cluster_1690	232.864	C18-neg_Cluster_1690 Glu-CDCA
C18-neg_Cluster_1691	PRISM|7421	573.234	CD	Glu-DCA	C18-neg	Cluster_1691	574.234	C18-neg_Cluster_1691 Glu-DCA
C18-neg_Cluster_1692	PRISM|7421	35.5107	CD	Ile/Leu-CA	C18-neg	Cluster_1692	36.5107	C18-neg_Cluster_1692 Ile-CA / Leu-CA
C18-neg_Cluster_1698	PRISM|7421	46.3933	CD	Asn-CA	C18-neg	Cluster_1698	47.3933	C18-neg_Cluster_1698 Asn-CA
C18-neg_Cluster_1701	PRISM|7421	78.4654	CD	Asp-CA	C18-neg	Cluster_1701	79.4654	C18-neg_Cluster_1701 Asp-CA
C18-neg_Cluster_1776	PRISM|7421	56.7312	CD	Gln-CA	C18-neg	Cluster_1776	57.7312	C18-neg_Cluster_1776 Gln-CA
C18-neg_Cluster_1782	PRISM|7421	313.699	CD	Glu-CA	C18-neg	Cluster_1782	314.699	C18-neg_Cluster_1782 Glu-CA
C18-neg_Cluster_1796	PRISM|7421	30.2309	CD	Phe-CDCA	C18-neg	Cluster_1796	31.2309	C18-neg_Cluster_1796 Phe-CDCA
C18-neg_Cluster_1797	PRISM|7421	191.047	CD	Phe-DCA	C18-neg	Cluster_1797	192.047	C18-neg_Cluster_1797 Phe-DCA
C18-neg_Cluster_1866	PRISM|7421	79.2906	CD	Phe-CA	C18-neg	Cluster_1866	80.2906	C18-neg_Cluster_1866 Phe-CA
C18-neg_Cluster_1932	PRISM|7421	142.187	CD	Tyr-CA	C18-neg	Cluster_1932	143.187	C18-neg_Cluster_1932 Tyr-CA
C18-neg_Cluster_1946	PRISM|7421	44.2829	CD	Trp-DCA	C18-neg	Cluster_1946	45.2829	C18-neg_Cluster_1946 Trp-DCA
C18-neg_Cluster_2019	PRISM|7421	36.5947	CD	Trp-CA	C18-neg	Cluster_2019	37.5947	C18-neg_Cluster_2019 Trp-CA
HILIC-pos_Cluster_1892	PRISM|7421	49.8859	CD	Glu-CDCA / Glu-DCA / Glu-HDCA / Glu-UDCA	HILIC-pos	Cluster_1892	50.8859	HILIC-pos_Cluster_1892 Glu-CDCA / Glu-DCA / Glu-HDCA / Glu-UDCA
HILIC-pos_Cluster_1934	PRISM|7421	27.4396	CD	Glu-CA	HILIC-pos	Cluster_1934	28.4396	HILIC-pos_Cluster_1934 Glu-CA
HILIC-pos_Cluster_1951	PRISM|7421	0	CD	His-CA	HILIC-pos	Cluster_1951	1	HILIC-pos_Cluster_1951 His-CA
HILIC-pos_Cluster_1975	PRISM|7421	9.78418	CD	Phe-CA	HILIC-pos	Cluster_1975	10.7842	HILIC-pos_Cluster_1975 Phe-CA
C18-neg_Cluster_1309	PRISM|7445	55.5466	CD	Ala-DCA	C18-neg	Cluster_1309	56.5466	C18-neg_Cluster_1309 Ala-DCA
C18-neg_Cluster_1534	PRISM|7445	67.7041	CD	Thr-DCA	C18-neg	Cluster_1534	68.7041	C18-neg_Cluster_1534 Thr-DCA
C18-neg_Cluster_1613	PRISM|7445	51.1215	CD	Asn-DCA	C18-neg	Cluster_1613	52.1215	C18-neg_Cluster_1613 Asn-DCA
C18-neg_Cluster_1617	PRISM|7445	48.2735	CD	Asp-DCA	C18-neg	Cluster_1617	49.2735	C18-neg_Cluster_1617 Asp-DCA
C18-neg_Cluster_1634	PRISM|7445	582.085	CD	Thr-CA	C18-neg	Cluster_1634	583.085	C18-neg_Cluster_1634 Thr-CA
C18-neg_Cluster_1686	PRISM|7445	8.79605	CD	Lys-DCA	C18-neg	Cluster_1686	9.79605	C18-neg_Cluster_1686 Lys-DCA
C18-neg_Cluster_1690	PRISM|7445	227.956	CD	Glu-CDCA	C18-neg	Cluster_1690	228.956	C18-neg_Cluster_1690 Glu-CDCA
C18-neg_Cluster_1691	PRISM|7445	557.859	CD	Glu-DCA	C18-neg	Cluster_1691	558.859	C18-neg_Cluster_1691 Glu-DCA
C18-neg_Cluster_1692	PRISM|7445	562.381	CD	Ile/Leu-CA	C18-neg	Cluster_1692	563.381	C18-neg_Cluster_1692 Ile-CA / Leu-CA
C18-neg_Cluster_1698	PRISM|7445	599.441	CD	Asn-CA	C18-neg	Cluster_1698	600.441	C18-neg_Cluster_1698 Asn-CA
C18-neg_Cluster_1701	PRISM|7445	352.667	CD	Asp-CA	C18-neg	Cluster_1701	353.667	C18-neg_Cluster_1701 Asp-CA
C18-neg_Cluster_1776	PRISM|7445	731.351	CD	Gln-CA	C18-neg	Cluster_1776	732.351	C18-neg_Cluster_1776 Gln-CA
C18-neg_Cluster_1782	PRISM|7445	3309.94	CD	Glu-CA	C18-neg	Cluster_1782	3310.94	C18-neg_Cluster_1782 Glu-CA
C18-neg_Cluster_1796	PRISM|7445	389.367	CD	Phe-CDCA	C18-neg	Cluster_1796	390.367	C18-neg_Cluster_1796 Phe-CDCA
C18-neg_Cluster_1797	PRISM|7445	714.276	CD	Phe-DCA	C18-neg	Cluster_1797	715.276	C18-neg_Cluster_1797 Phe-DCA
C18-neg_Cluster_1866	PRISM|7445	3049.95	CD	Phe-CA	C18-neg	Cluster_1866	3050.95	C18-neg_Cluster_1866 Phe-CA
C18-neg_Cluster_1932	PRISM|7445	555.149	CD	Tyr-CA	C18-neg	Cluster_1932	556.149	C18-neg_Cluster_1932 Tyr-CA
C18-neg_Cluster_1946	PRISM|7445	99.2508	CD	Trp-DCA	C18-neg	Cluster_1946	100.251	C18-neg_Cluster_1946 Trp-DCA
C18-neg_Cluster_2019	PRISM|7445	889.543	CD	Trp-CA	C18-neg	Cluster_2019	890.543	C18-neg_Cluster_2019 Trp-CA
HILIC-pos_Cluster_1892	PRISM|7445	40.3811	CD	Glu-CDCA / Glu-DCA / Glu-HDCA / Glu-UDCA	HILIC-pos	Cluster_1892	41.3811	HILIC-pos_Cluster_1892 Glu-CDCA / Glu-DCA / Glu-HDCA / Glu-UDCA
HILIC-pos_Cluster_1934	PRISM|7445	332.545	CD	Glu-CA	HILIC-pos	Cluster_1934	333.545	HILIC-pos_Cluster_1934 Glu-CA
HILIC-pos_Cluster_1951	PRISM|7445	9.95304	CD	His-CA	HILIC-pos	Cluster_1951	10.953	HILIC-pos_Cluster_1951 His-CA
HILIC-pos_Cluster_1975	PRISM|7445	260.541	CD	Phe-CA	HILIC-pos	Cluster_1975	261.541	HILIC-pos_Cluster_1975 Phe-CA
C18-neg_Cluster_1309	PRISM|7486	26.4486	CD	Ala-DCA	C18-neg	Cluster_1309	27.4486	C18-neg_Cluster_1309 Ala-DCA
C18-neg_Cluster_1534	PRISM|7486	93.606	CD	Thr-DCA	C18-neg	Cluster_1534	94.606	C18-neg_Cluster_1534 Thr-DCA
C18-neg_Cluster_1613	PRISM|7486	43.9253	CD	Asn-DCA	C18-neg	Cluster_1613	44.9253	C18-neg_Cluster_1613 Asn-DCA
C18-neg_Cluster_1617	PRISM|7486	37.5655	CD	Asp-DCA	C18-neg	Cluster_1617	38.5655	C18-neg_Cluster_1617 Asp-DCA
C18-neg_Cluster_1634	PRISM|7486	17.0368	CD	Thr-CA	C18-neg	Cluster_1634	18.0368	C18-neg_Cluster_1634 Thr-CA
C18-neg_Cluster_1686	PRISM|7486	163.209	CD	Lys-DCA	C18-neg	Cluster_1686	164.209	C18-neg_Cluster_1686 Lys-DCA
C18-neg_Cluster_1690	PRISM|7486	34.4337	CD	Glu-CDCA	C18-neg	Cluster_1690	35.4337	C18-neg_Cluster_1690 Glu-CDCA
C18-neg_Cluster_1691	PRISM|7486	152.588	CD	Glu-DCA	C18-neg	Cluster_1691	153.588	C18-neg_Cluster_1691 Glu-DCA
C18-neg_Cluster_1692	PRISM|7486	36.9122	CD	Ile/Leu-CA	C18-neg	Cluster_1692	37.9122	C18-neg_Cluster_1692 Ile-CA / Leu-CA
C18-neg_Cluster_1698	PRISM|7486	0	CD	Asn-CA	C18-neg	Cluster_1698	1	C18-neg_Cluster_1698 Asn-CA
C18-neg_Cluster_1701	PRISM|7486	7.32629	CD	Asp-CA	C18-neg	Cluster_1701	8.32629	C18-neg_Cluster_1701 Asp-CA
C18-neg_Cluster_1776	PRISM|7486	0	CD	Gln-CA	C18-neg	Cluster_1776	1	C18-neg_Cluster_1776 Gln-CA
C18-neg_Cluster_1782	PRISM|7486	41.3948	CD	Glu-CA	C18-neg	Cluster_1782	42.3948	C18-neg_Cluster_1782 Glu-CA
C18-neg_Cluster_1796	PRISM|7486	22.226	CD	Phe-CDCA	C18-neg	Cluster_1796	23.226	C18-neg_Cluster_1796 Phe-CDCA
C18-neg_Cluster_1797	PRISM|7486	325.851	CD	Phe-DCA	C18-neg	Cluster_1797	326.851	C18-neg_Cluster_1797 Phe-DCA
C18-neg_Cluster_1866	PRISM|7486	43.8482	CD	Phe-CA	C18-neg	Cluster_1866	44.8482	C18-neg_Cluster_1866 Phe-CA
C18-neg_Cluster_1932	PRISM|7486	21.2584	CD	Tyr-CA	C18-neg	Cluster_1932	22.2584	C18-neg_Cluster_1932 Tyr-CA
C18-neg_Cluster_1946	PRISM|7486	14.395	CD	Trp-DCA	C18-neg	Cluster_1946	15.395	C18-neg_Cluster_1946 Trp-DCA
C18-neg_Cluster_2019	PRISM|7486	10.4172	CD	Trp-CA	C18-neg	Cluster_2019	11.4172	C18-neg_Cluster_2019 Trp-CA
HILIC-pos_Cluster_1892	PRISM|7486	6.68858	CD	Glu-CDCA / Glu-DCA / Glu-HDCA / Glu-UDCA	HILIC-pos	Cluster_1892	7.68858	HILIC-pos_Cluster_1892 Glu-CDCA / Glu-DCA / Glu-HDCA / Glu-UDCA
HILIC-pos_Cluster_1934	PRISM|7486	0	CD	Glu-CA	HILIC-pos	Cluster_1934	1	HILIC-pos_Cluster_1934 Glu-CA
HILIC-pos_Cluster_1951	PRISM|7486	8.20946	CD	His-CA	HILIC-pos	Cluster_1951	9.20946	HILIC-pos_Cluster_1951 His-CA
HILIC-pos_Cluster_1975	PRISM|7486	3.87149	CD	Phe-CA	HILIC-pos	Cluster_1975	4.87149	HILIC-pos_Cluster_1975 Phe-CA
C18-neg_Cluster_1309	PRISM|7496	22.9145	UC	Ala-DCA	C18-neg	Cluster_1309	23.9145	C18-neg_Cluster_1309 Ala-DCA
C18-neg_Cluster_1534	PRISM|7496	14.9329	UC	Thr-DCA	C18-neg	Cluster_1534	15.9329	C18-neg_Cluster_1534 Thr-DCA
C18-neg_Cluster_1613	PRISM|7496	0	UC	Asn-DCA	C18-neg	Cluster_1613	1	C18-neg_Cluster_1613 Asn-DCA
C18-neg_Cluster_1617	PRISM|7496	42.5445	UC	Asp-DCA	C18-neg	Cluster_1617	43.5445	C18-neg_Cluster_1617 Asp-DCA
C18-neg_Cluster_1634	PRISM|7496	0	UC	Thr-CA	C18-neg	Cluster_1634	1	C18-neg_Cluster_1634 Thr-CA
C18-neg_Cluster_1686	PRISM|7496	36.5821	UC	Lys-DCA	C18-neg	Cluster_1686	37.5821	C18-neg_Cluster_1686 Lys-DCA
C18-neg_Cluster_1690	PRISM|7496	29.8383	UC	Glu-CDCA	C18-neg	Cluster_1690	30.8383	C18-neg_Cluster_1690 Glu-CDCA
C18-neg_Cluster_1691	PRISM|7496	142.492	UC	Glu-DCA	C18-neg	Cluster_1691	143.492	C18-neg_Cluster_1691 Glu-DCA
C18-neg_Cluster_1692	PRISM|7496	0	UC	Ile/Leu-CA	C18-neg	Cluster_1692	1	C18-neg_Cluster_1692 Ile-CA / Leu-CA
C18-neg_Cluster_1698	PRISM|7496	0	UC	Asn-CA	C18-neg	Cluster_1698	1	C18-neg_Cluster_1698 Asn-CA
C18-neg_Cluster_1701	PRISM|7496	0	UC	Asp-CA	C18-neg	Cluster_1701	1	C18-neg_Cluster_1701 Asp-CA
C18-neg_Cluster_1776	PRISM|7496	0	UC	Gln-CA	C18-neg	Cluster_1776	1	C18-neg_Cluster_1776 Gln-CA
C18-neg_Cluster_1782	PRISM|7496	47.5765	UC	Glu-CA	C18-neg	Cluster_1782	48.5765	C18-neg_Cluster_1782 Glu-CA
C18-neg_Cluster_1796	PRISM|7496	0	UC	Phe-CDCA	C18-neg	Cluster_1796	1	C18-neg_Cluster_1796 Phe-CDCA
C18-neg_Cluster_1797	PRISM|7496	60.4455	UC	Phe-DCA	C18-neg	Cluster_1797	61.4455	C18-neg_Cluster_1797 Phe-DCA
C18-neg_Cluster_1866	PRISM|7496	0	UC	Phe-CA	C18-neg	Cluster_1866	1	C18-neg_Cluster_1866 Phe-CA
C18-neg_Cluster_1932	PRISM|7496	0	UC	Tyr-CA	C18-neg	Cluster_1932	1	C18-neg_Cluster_1932 Tyr-CA
C18-neg_Cluster_1946	PRISM|7496	32.8166	UC	Trp-DCA	C18-neg	Cluster_1946	33.8166	C18-neg_Cluster_1946 Trp-DCA
C18-neg_Cluster_2019	PRISM|7496	0	UC	Trp-CA	C18-neg	Cluster_2019	1	C18-neg_Cluster_2019 Trp-CA
HILIC-pos_Cluster_1892	PRISM|7496	0	UC	Glu-CDCA / Glu-DCA / Glu-HDCA / Glu-UDCA	HILIC-pos	Cluster_1892	1	HILIC-pos_Cluster_1892 Glu-CDCA / Glu-DCA / Glu-HDCA / Glu-UDCA
HILIC-pos_Cluster_1934	PRISM|7496	0	UC	Glu-CA	HILIC-pos	Cluster_1934	1	HILIC-pos_Cluster_1934 Glu-CA
HILIC-pos_Cluster_1951	PRISM|7496	0	UC	His-CA	HILIC-pos	Cluster_1951	1	HILIC-pos_Cluster_1951 His-CA
HILIC-pos_Cluster_1975	PRISM|7496	0	UC	Phe-CA	HILIC-pos	Cluster_1975	1	HILIC-pos_Cluster_1975 Phe-CA
C18-neg_Cluster_1309	PRISM|7506	0	UC	Ala-DCA	C18-neg	Cluster_1309	1	C18-neg_Cluster_1309 Ala-DCA
C18-neg_Cluster_1534	PRISM|7506	0	UC	Thr-DCA	C18-neg	Cluster_1534	1	C18-neg_Cluster_1534 Thr-DCA
C18-neg_Cluster_1613	PRISM|7506	0	UC	Asn-DCA	C18-neg	Cluster_1613	1	C18-neg_Cluster_1613 Asn-DCA
C18-neg_Cluster_1617	PRISM|7506	29.8738	UC	Asp-DCA	C18-neg	Cluster_1617	30.8738	C18-neg_Cluster_1617 Asp-DCA
C18-neg_Cluster_1634	PRISM|7506	0	UC	Thr-CA	C18-neg	Cluster_1634	1	C18-neg_Cluster_1634 Thr-CA
C18-neg_Cluster_1686	PRISM|7506	0	UC	Lys-DCA	C18-neg	Cluster_1686	1	C18-neg_Cluster_1686 Lys-DCA
C18-neg_Cluster_1690	PRISM|7506	0	UC	Glu-CDCA	C18-neg	Cluster_1690	1	C18-neg_Cluster_1690 Glu-CDCA
C18-neg_Cluster_1691	PRISM|7506	53.2135	UC	Glu-DCA	C18-neg	Cluster_1691	54.2135	C18-neg_Cluster_1691 Glu-DCA
C18-neg_Cluster_1692	PRISM|7506	0	UC	Ile/Leu-CA	C18-neg	Cluster_1692	1	C18-neg_Cluster_1692 Ile-CA / Leu-CA
C18-neg_Cluster_1698	PRISM|7506	0	UC	Asn-CA	C18-neg	Cluster_1698	1	C18-neg_Cluster_1698 Asn-CA
C18-neg_Cluster_1701	PRISM|7506	0	UC	Asp-CA	C18-neg	Cluster_1701	1	C18-neg_Cluster_1701 Asp-CA
C18-neg_Cluster_1776	PRISM|7506	0	UC	Gln-CA	C18-neg	Cluster_1776	1	C18-neg_Cluster_1776 Gln-CA
C18-neg_Cluster_1782	PRISM|7506	0	UC	Glu-CA	C18-neg	Cluster_1782	1	C18-neg_Cluster_1782 Glu-CA
C18-neg_Cluster_1796	PRISM|7506	0	UC	Phe-CDCA	C18-neg	Cluster_1796	1	C18-neg_Cluster_1796 Phe-CDCA
C18-neg_Cluster_1797	PRISM|7506	0	UC	Phe-DCA	C18-neg	Cluster_1797	1	C18-neg_Cluster_1797 Phe-DCA
C18-neg_Cluster_1866	PRISM|7506	2.8344	UC	Phe-CA	C18-neg	Cluster_1866	3.8344	C18-neg_Cluster_1866 Phe-CA
C18-neg_Cluster_1932	PRISM|7506	0	UC	Tyr-CA	C18-neg	Cluster_1932	1	C18-neg_Cluster_1932 Tyr-CA
C18-neg_Cluster_1946	PRISM|7506	0	UC	Trp-DCA	C18-neg	Cluster_1946	1	C18-neg_Cluster_1946 Trp-DCA
C18-neg_Cluster_2019	PRISM|7506	0	UC	Trp-CA	C18-neg	Cluster_2019	1	C18-neg_Cluster_2019 Trp-CA
HILIC-pos_Cluster_1892	PRISM|7506	0	UC	Glu-CDCA / Glu-DCA / Glu-HDCA / Glu-UDCA	HILIC-pos	Cluster_1892	1	HILIC-pos_Cluster_1892 Glu-CDCA / Glu-DCA / Glu-HDCA / Glu-UDCA
HILIC-pos_Cluster_1934	PRISM|7506	0	UC	Glu-CA	HILIC-pos	Cluster_1934	1	HILIC-pos_Cluster_1934 Glu-CA
HILIC-pos_Cluster_1951	PRISM|7506	55.4504	UC	His-CA	HILIC-pos	Cluster_1951	56.4504	HILIC-pos_Cluster_1951 His-CA
HILIC-pos_Cluster_1975	PRISM|7506	0	UC	Phe-CA	HILIC-pos	Cluster_1975	1	HILIC-pos_Cluster_1975 Phe-CA
C18-neg_Cluster_1309	PRISM|7547	11.454	CD	Ala-DCA	C18-neg	Cluster_1309	12.454	C18-neg_Cluster_1309 Ala-DCA
C18-neg_Cluster_1534	PRISM|7547	28.2552	CD	Thr-DCA	C18-neg	Cluster_1534	29.2552	C18-neg_Cluster_1534 Thr-DCA
C18-neg_Cluster_1613	PRISM|7547	27.2429	CD	Asn-DCA	C18-neg	Cluster_1613	28.2429	C18-neg_Cluster_1613 Asn-DCA
C18-neg_Cluster_1617	PRISM|7547	21.5592	CD	Asp-DCA	C18-neg	Cluster_1617	22.5592	C18-neg_Cluster_1617 Asp-DCA
C18-neg_Cluster_1634	PRISM|7547	15.5429	CD	Thr-CA	C18-neg	Cluster_1634	16.5429	C18-neg_Cluster_1634 Thr-CA
C18-neg_Cluster_1686	PRISM|7547	15.6075	CD	Lys-DCA	C18-neg	Cluster_1686	16.6075	C18-neg_Cluster_1686 Lys-DCA
C18-neg_Cluster_1690	PRISM|7547	0	CD	Glu-CDCA	C18-neg	Cluster_1690	1	C18-neg_Cluster_1690 Glu-CDCA
C18-neg_Cluster_1691	PRISM|7547	153.777	CD	Glu-DCA	C18-neg	Cluster_1691	154.777	C18-neg_Cluster_1691 Glu-DCA
C18-neg_Cluster_1692	PRISM|7547	11.5834	CD	Ile/Leu-CA	C18-neg	Cluster_1692	12.5834	C18-neg_Cluster_1692 Ile-CA / Leu-CA
C18-neg_Cluster_1698	PRISM|7547	0	CD	Asn-CA	C18-neg	Cluster_1698	1	C18-neg_Cluster_1698 Asn-CA
C18-neg_Cluster_1701	PRISM|7547	8.87968	CD	Asp-CA	C18-neg	Cluster_1701	9.87968	C18-neg_Cluster_1701 Asp-CA
C18-neg_Cluster_1776	PRISM|7547	0	CD	Gln-CA	C18-neg	Cluster_1776	1	C18-neg_Cluster_1776 Gln-CA
C18-neg_Cluster_1782	PRISM|7547	41.0398	CD	Glu-CA	C18-neg	Cluster_1782	42.0398	C18-neg_Cluster_1782 Glu-CA
C18-neg_Cluster_1796	PRISM|7547	0	CD	Phe-CDCA	C18-neg	Cluster_1796	1	C18-neg_Cluster_1796 Phe-CDCA
C18-neg_Cluster_1797	PRISM|7547	61.321	CD	Phe-DCA	C18-neg	Cluster_1797	62.321	C18-neg_Cluster_1797 Phe-DCA
C18-neg_Cluster_1866	PRISM|7547	0	CD	Phe-CA	C18-neg	Cluster_1866	1	C18-neg_Cluster_1866 Phe-CA
C18-neg_Cluster_1932	PRISM|7547	0	CD	Tyr-CA	C18-neg	Cluster_1932	1	C18-neg_Cluster_1932 Tyr-CA
C18-neg_Cluster_1946	PRISM|7547	36.1129	CD	Trp-DCA	C18-neg	Cluster_1946	37.1129	C18-neg_Cluster_1946 Trp-DCA
C18-neg_Cluster_2019	PRISM|7547	0	CD	Trp-CA	C18-neg	Cluster_2019	1	C18-neg_Cluster_2019 Trp-CA
HILIC-pos_Cluster_1892	PRISM|7547	19.2887	CD	Glu-CDCA / Glu-DCA / Glu-HDCA / Glu-UDCA	HILIC-pos	Cluster_1892	20.2887	HILIC-pos_Cluster_1892 Glu-CDCA / Glu-DCA / Glu-HDCA / Glu-UDCA
HILIC-pos_Cluster_1934	PRISM|7547	0	CD	Glu-CA	HILIC-pos	Cluster_1934	1	HILIC-pos_Cluster_1934 Glu-CA
HILIC-pos_Cluster_1951	PRISM|7547	21.2098	CD	His-CA	HILIC-pos	Cluster_1951	22.2098	HILIC-pos_Cluster_1951 His-CA
HILIC-pos_Cluster_1975	PRISM|7547	0	CD	Phe-CA	HILIC-pos	Cluster_1975	1	HILIC-pos_Cluster_1975 Phe-CA
C18-neg_Cluster_1309	PRISM|7658	54.4414	CD	Ala-DCA	C18-neg	Cluster_1309	55.4414	C18-neg_Cluster_1309 Ala-DCA
C18-neg_Cluster_1534	PRISM|7658	129.412	CD	Thr-DCA	C18-neg	Cluster_1534	130.412	C18-neg_Cluster_1534 Thr-DCA
C18-neg_Cluster_1613	PRISM|7658	82.6698	CD	Asn-DCA	C18-neg	Cluster_1613	83.6698	C18-neg_Cluster_1613 Asn-DCA
C18-neg_Cluster_1617	PRISM|7658	150.602	CD	Asp-DCA	C18-neg	Cluster_1617	151.602	C18-neg_Cluster_1617 Asp-DCA
C18-neg_Cluster_1634	PRISM|7658	147.585	CD	Thr-CA	C18-neg	Cluster_1634	148.585	C18-neg_Cluster_1634 Thr-CA
C18-neg_Cluster_1686	PRISM|7658	77.7436	CD	Lys-DCA	C18-neg	Cluster_1686	78.7436	C18-neg_Cluster_1686 Lys-DCA
C18-neg_Cluster_1690	PRISM|7658	67.7586	CD	Glu-CDCA	C18-neg	Cluster_1690	68.7586	C18-neg_Cluster_1690 Glu-CDCA
C18-neg_Cluster_1691	PRISM|7658	519.388	CD	Glu-DCA	C18-neg	Cluster_1691	520.388	C18-neg_Cluster_1691 Glu-DCA
C18-neg_Cluster_1692	PRISM|7658	22.9607	CD	Ile/Leu-CA	C18-neg	Cluster_1692	23.9607	C18-neg_Cluster_1692 Ile-CA / Leu-CA
C18-neg_Cluster_1698	PRISM|7658	51.5026	CD	Asn-CA	C18-neg	Cluster_1698	52.5026	C18-neg_Cluster_1698 Asn-CA
C18-neg_Cluster_1701	PRISM|7658	92.496	CD	Asp-CA	C18-neg	Cluster_1701	93.496	C18-neg_Cluster_1701 Asp-CA
C18-neg_Cluster_1776	PRISM|7658	25.8492	CD	Gln-CA	C18-neg	Cluster_1776	26.8492	C18-neg_Cluster_1776 Gln-CA
C18-neg_Cluster_1782	PRISM|7658	189.579	CD	Glu-CA	C18-neg	Cluster_1782	190.579	C18-neg_Cluster_1782 Glu-CA
C18-neg_Cluster_1796	PRISM|7658	0	CD	Phe-CDCA	C18-neg	Cluster_1796	1	C18-neg_Cluster_1796 Phe-CDCA
C18-neg_Cluster_1797	PRISM|7658	182.785	CD	Phe-DCA	C18-neg	Cluster_1797	183.785	C18-neg_Cluster_1797 Phe-DCA
C18-neg_Cluster_1866	PRISM|7658	54.9845	CD	Phe-CA	C18-neg	Cluster_1866	55.9845	C18-neg_Cluster_1866 Phe-CA
C18-neg_Cluster_1932	PRISM|7658	84.7218	CD	Tyr-CA	C18-neg	Cluster_1932	85.7218	C18-neg_Cluster_1932 Tyr-CA
C18-neg_Cluster_1946	PRISM|7658	90.0975	CD	Trp-DCA	C18-neg	Cluster_1946	91.0975	C18-neg_Cluster_1946 Trp-DCA
C18-neg_Cluster_2019	PRISM|7658	31.837	CD	Trp-CA	C18-neg	Cluster_2019	32.837	C18-neg_Cluster_2019 Trp-CA
HILIC-pos_Cluster_1892	PRISM|7658	22.4041	CD	Glu-CDCA / Glu-DCA / Glu-HDCA / Glu-UDCA	HILIC-pos	Cluster_1892	23.4041	HILIC-pos_Cluster_1892 Glu-CDCA / Glu-DCA / Glu-HDCA / Glu-UDCA
HILIC-pos_Cluster_1934	PRISM|7658	7.77347	CD	Glu-CA	HILIC-pos	Cluster_1934	8.77347	HILIC-pos_Cluster_1934 Glu-CA
HILIC-pos_Cluster_1951	PRISM|7658	0	CD	His-CA	HILIC-pos	Cluster_1951	1	HILIC-pos_Cluster_1951 His-CA
HILIC-pos_Cluster_1975	PRISM|7658	0	CD	Phe-CA	HILIC-pos	Cluster_1975	1	HILIC-pos_Cluster_1975 Phe-CA
C18-neg_Cluster_1309	PRISM|7662	23.9815	Control	Ala-DCA	C18-neg	Cluster_1309	24.9815	C18-neg_Cluster_1309 Ala-DCA
C18-neg_Cluster_1534	PRISM|7662	16.3746	Control	Thr-DCA	C18-neg	Cluster_1534	17.3746	C18-neg_Cluster_1534 Thr-DCA
C18-neg_Cluster_1613	PRISM|7662	0	Control	Asn-DCA	C18-neg	Cluster_1613	1	C18-neg_Cluster_1613 Asn-DCA
C18-neg_Cluster_1617	PRISM|7662	26.4269	Control	Asp-DCA	C18-neg	Cluster_1617	27.4269	C18-neg_Cluster_1617 Asp-DCA
C18-neg_Cluster_1634	PRISM|7662	0	Control	Thr-CA	C18-neg	Cluster_1634	1	C18-neg_Cluster_1634 Thr-CA
C18-neg_Cluster_1686	PRISM|7662	21.9544	Control	Lys-DCA	C18-neg	Cluster_1686	22.9544	C18-neg_Cluster_1686 Lys-DCA
C18-neg_Cluster_1690	PRISM|7662	0	Control	Glu-CDCA	C18-neg	Cluster_1690	1	C18-neg_Cluster_1690 Glu-CDCA
C18-neg_Cluster_1691	PRISM|7662	136.384	Control	Glu-DCA	C18-neg	Cluster_1691	137.384	C18-neg_Cluster_1691 Glu-DCA
C18-neg_Cluster_1692	PRISM|7662	0	Control	Ile/Leu-CA	C18-neg	Cluster_1692	1	C18-neg_Cluster_1692 Ile-CA / Leu-CA
C18-neg_Cluster_1698	PRISM|7662	0	Control	Asn-CA	C18-neg	Cluster_1698	1	C18-neg_Cluster_1698 Asn-CA
C18-neg_Cluster_1701	PRISM|7662	0	Control	Asp-CA	C18-neg	Cluster_1701	1	C18-neg_Cluster_1701 Asp-CA
C18-neg_Cluster_1776	PRISM|7662	0	Control	Gln-CA	C18-neg	Cluster_1776	1	C18-neg_Cluster_1776 Gln-CA
C18-neg_Cluster_1782	PRISM|7662	0	Control	Glu-CA	C18-neg	Cluster_1782	1	C18-neg_Cluster_1782 Glu-CA
C18-neg_Cluster_1796	PRISM|7662	0	Control	Phe-CDCA	C18-neg	Cluster_1796	1	C18-neg_Cluster_1796 Phe-CDCA
C18-neg_Cluster_1797	PRISM|7662	58.4357	Control	Phe-DCA	C18-neg	Cluster_1797	59.4357	C18-neg_Cluster_1797 Phe-DCA
C18-neg_Cluster_1866	PRISM|7662	0	Control	Phe-CA	C18-neg	Cluster_1866	1	C18-neg_Cluster_1866 Phe-CA
C18-neg_Cluster_1932	PRISM|7662	0	Control	Tyr-CA	C18-neg	Cluster_1932	1	C18-neg_Cluster_1932 Tyr-CA
C18-neg_Cluster_1946	PRISM|7662	22.0073	Control	Trp-DCA	C18-neg	Cluster_1946	23.0073	C18-neg_Cluster_1946 Trp-DCA
C18-neg_Cluster_2019	PRISM|7662	0	Control	Trp-CA	C18-neg	Cluster_2019	1	C18-neg_Cluster_2019 Trp-CA
HILIC-pos_Cluster_1892	PRISM|7662	10.1541	Control	Glu-CDCA / Glu-DCA / Glu-HDCA / Glu-UDCA	HILIC-pos	Cluster_1892	11.1541	HILIC-pos_Cluster_1892 Glu-CDCA / Glu-DCA / Glu-HDCA / Glu-UDCA
HILIC-pos_Cluster_1934	PRISM|7662	0	Control	Glu-CA	HILIC-pos	Cluster_1934	1	HILIC-pos_Cluster_1934 Glu-CA
HILIC-pos_Cluster_1951	PRISM|7662	0	Control	His-CA	HILIC-pos	Cluster_1951	1	HILIC-pos_Cluster_1951 His-CA
HILIC-pos_Cluster_1975	PRISM|7662	0	Control	Phe-CA	HILIC-pos	Cluster_1975	1	HILIC-pos_Cluster_1975 Phe-CA
C18-neg_Cluster_1309	PRISM|7744	88.9706	CD	Ala-DCA	C18-neg	Cluster_1309	89.9706	C18-neg_Cluster_1309 Ala-DCA
C18-neg_Cluster_1534	PRISM|7744	33.405	CD	Thr-DCA	C18-neg	Cluster_1534	34.405	C18-neg_Cluster_1534 Thr-DCA
C18-neg_Cluster_1613	PRISM|7744	0	CD	Asn-DCA	C18-neg	Cluster_1613	1	C18-neg_Cluster_1613 Asn-DCA
C18-neg_Cluster_1617	PRISM|7744	18.4804	CD	Asp-DCA	C18-neg	Cluster_1617	19.4804	C18-neg_Cluster_1617 Asp-DCA
C18-neg_Cluster_1634	PRISM|7744	0	CD	Thr-CA	C18-neg	Cluster_1634	1	C18-neg_Cluster_1634 Thr-CA
C18-neg_Cluster_1686	PRISM|7744	89.3507	CD	Lys-DCA	C18-neg	Cluster_1686	90.3507	C18-neg_Cluster_1686 Lys-DCA
C18-neg_Cluster_1690	PRISM|7744	0	CD	Glu-CDCA	C18-neg	Cluster_1690	1	C18-neg_Cluster_1690 Glu-CDCA
C18-neg_Cluster_1691	PRISM|7744	101.253	CD	Glu-DCA	C18-neg	Cluster_1691	102.253	C18-neg_Cluster_1691 Glu-DCA
C18-neg_Cluster_1692	PRISM|7744	0	CD	Ile/Leu-CA	C18-neg	Cluster_1692	1	C18-neg_Cluster_1692 Ile-CA / Leu-CA
C18-neg_Cluster_1698	PRISM|7744	0	CD	Asn-CA	C18-neg	Cluster_1698	1	C18-neg_Cluster_1698 Asn-CA
C18-neg_Cluster_1701	PRISM|7744	0	CD	Asp-CA	C18-neg	Cluster_1701	1	C18-neg_Cluster_1701 Asp-CA
C18-neg_Cluster_1776	PRISM|7744	0	CD	Gln-CA	C18-neg	Cluster_1776	1	C18-neg_Cluster_1776 Gln-CA
C18-neg_Cluster_1782	PRISM|7744	0	CD	Glu-CA	C18-neg	Cluster_1782	1	C18-neg_Cluster_1782 Glu-CA
C18-neg_Cluster_1796	PRISM|7744	8.64554	CD	Phe-CDCA	C18-neg	Cluster_1796	9.64554	C18-neg_Cluster_1796 Phe-CDCA
C18-neg_Cluster_1797	PRISM|7744	120.297	CD	Phe-DCA	C18-neg	Cluster_1797	121.297	C18-neg_Cluster_1797 Phe-DCA
C18-neg_Cluster_1866	PRISM|7744	16.0679	CD	Phe-CA	C18-neg	Cluster_1866	17.0679	C18-neg_Cluster_1866 Phe-CA
C18-neg_Cluster_1932	PRISM|7744	0	CD	Tyr-CA	C18-neg	Cluster_1932	1	C18-neg_Cluster_1932 Tyr-CA
C18-neg_Cluster_1946	PRISM|7744	122.026	CD	Trp-DCA	C18-neg	Cluster_1946	123.026	C18-neg_Cluster_1946 Trp-DCA
C18-neg_Cluster_2019	PRISM|7744	0	CD	Trp-CA	C18-neg	Cluster_2019	1	C18-neg_Cluster_2019 Trp-CA
HILIC-pos_Cluster_1892	PRISM|7744	7.74248	CD	Glu-CDCA / Glu-DCA / Glu-HDCA / Glu-UDCA	HILIC-pos	Cluster_1892	8.74248	HILIC-pos_Cluster_1892 Glu-CDCA / Glu-DCA / Glu-HDCA / Glu-UDCA
HILIC-pos_Cluster_1934	PRISM|7744	0	CD	Glu-CA	HILIC-pos	Cluster_1934	1	HILIC-pos_Cluster_1934 Glu-CA
HILIC-pos_Cluster_1951	PRISM|7744	0	CD	His-CA	HILIC-pos	Cluster_1951	1	HILIC-pos_Cluster_1951 His-CA
HILIC-pos_Cluster_1975	PRISM|7744	0	CD	Phe-CA	HILIC-pos	Cluster_1975	1	HILIC-pos_Cluster_1975 Phe-CA
C18-neg_Cluster_1309	PRISM|7759	19.7366	CD	Ala-DCA	C18-neg	Cluster_1309	20.7366	C18-neg_Cluster_1309 Ala-DCA
C18-neg_Cluster_1534	PRISM|7759	74.5436	CD	Thr-DCA	C18-neg	Cluster_1534	75.5436	C18-neg_Cluster_1534 Thr-DCA
C18-neg_Cluster_1613	PRISM|7759	24.6364	CD	Asn-DCA	C18-neg	Cluster_1613	25.6364	C18-neg_Cluster_1613 Asn-DCA
C18-neg_Cluster_1617	PRISM|7759	64.8364	CD	Asp-DCA	C18-neg	Cluster_1617	65.8364	C18-neg_Cluster_1617 Asp-DCA
C18-neg_Cluster_1634	PRISM|7759	210.341	CD	Thr-CA	C18-neg	Cluster_1634	211.341	C18-neg_Cluster_1634 Thr-CA
C18-neg_Cluster_1686	PRISM|7759	63.645	CD	Lys-DCA	C18-neg	Cluster_1686	64.645	C18-neg_Cluster_1686 Lys-DCA
C18-neg_Cluster_1690	PRISM|7759	159.334	CD	Glu-CDCA	C18-neg	Cluster_1690	160.334	C18-neg_Cluster_1690 Glu-CDCA
C18-neg_Cluster_1691	PRISM|7759	205.291	CD	Glu-DCA	C18-neg	Cluster_1691	206.291	C18-neg_Cluster_1691 Glu-DCA
C18-neg_Cluster_1692	PRISM|7759	23.3352	CD	Ile/Leu-CA	C18-neg	Cluster_1692	24.3352	C18-neg_Cluster_1692 Ile-CA / Leu-CA
C18-neg_Cluster_1698	PRISM|7759	78.065	CD	Asn-CA	C18-neg	Cluster_1698	79.065	C18-neg_Cluster_1698 Asn-CA
C18-neg_Cluster_1701	PRISM|7759	102.144	CD	Asp-CA	C18-neg	Cluster_1701	103.144	C18-neg_Cluster_1701 Asp-CA
C18-neg_Cluster_1776	PRISM|7759	88.7764	CD	Gln-CA	C18-neg	Cluster_1776	89.7764	C18-neg_Cluster_1776 Gln-CA
C18-neg_Cluster_1782	PRISM|7759	316.068	CD	Glu-CA	C18-neg	Cluster_1782	317.068	C18-neg_Cluster_1782 Glu-CA
C18-neg_Cluster_1796	PRISM|7759	0	CD	Phe-CDCA	C18-neg	Cluster_1796	1	C18-neg_Cluster_1796 Phe-CDCA
C18-neg_Cluster_1797	PRISM|7759	35.5523	CD	Phe-DCA	C18-neg	Cluster_1797	36.5523	C18-neg_Cluster_1797 Phe-DCA
C18-neg_Cluster_1866	PRISM|7759	27.7126	CD	Phe-CA	C18-neg	Cluster_1866	28.7126	C18-neg_Cluster_1866 Phe-CA
C18-neg_Cluster_1932	PRISM|7759	33.9154	CD	Tyr-CA	C18-neg	Cluster_1932	34.9154	C18-neg_Cluster_1932 Tyr-CA
C18-neg_Cluster_1946	PRISM|7759	40.9218	CD	Trp-DCA	C18-neg	Cluster_1946	41.9218	C18-neg_Cluster_1946 Trp-DCA
C18-neg_Cluster_2019	PRISM|7759	38.6488	CD	Trp-CA	C18-neg	Cluster_2019	39.6488	C18-neg_Cluster_2019 Trp-CA
HILIC-pos_Cluster_1892	PRISM|7759	12.1564	CD	Glu-CDCA / Glu-DCA / Glu-HDCA / Glu-UDCA	HILIC-pos	Cluster_1892	13.1564	HILIC-pos_Cluster_1892 Glu-CDCA / Glu-DCA / Glu-HDCA / Glu-UDCA
HILIC-pos_Cluster_1934	PRISM|7759	16.7317	CD	Glu-CA	HILIC-pos	Cluster_1934	17.7317	HILIC-pos_Cluster_1934 Glu-CA
HILIC-pos_Cluster_1951	PRISM|7759	0	CD	His-CA	HILIC-pos	Cluster_1951	1	HILIC-pos_Cluster_1951 His-CA
HILIC-pos_Cluster_1975	PRISM|7759	0	CD	Phe-CA	HILIC-pos	Cluster_1975	1	HILIC-pos_Cluster_1975 Phe-CA
C18-neg_Cluster_1309	PRISM|7762	0	UC	Ala-DCA	C18-neg	Cluster_1309	1	C18-neg_Cluster_1309 Ala-DCA
C18-neg_Cluster_1534	PRISM|7762	0	UC	Thr-DCA	C18-neg	Cluster_1534	1	C18-neg_Cluster_1534 Thr-DCA
C18-neg_Cluster_1613	PRISM|7762	0	UC	Asn-DCA	C18-neg	Cluster_1613	1	C18-neg_Cluster_1613 Asn-DCA
C18-neg_Cluster_1617	PRISM|7762	0	UC	Asp-DCA	C18-neg	Cluster_1617	1	C18-neg_Cluster_1617 Asp-DCA
C18-neg_Cluster_1634	PRISM|7762	236.494	UC	Thr-CA	C18-neg	Cluster_1634	237.494	C18-neg_Cluster_1634 Thr-CA
C18-neg_Cluster_1686	PRISM|7762	0	UC	Lys-DCA	C18-neg	Cluster_1686	1	C18-neg_Cluster_1686 Lys-DCA
C18-neg_Cluster_1690	PRISM|7762	70.9573	UC	Glu-CDCA	C18-neg	Cluster_1690	71.9573	C18-neg_Cluster_1690 Glu-CDCA
C18-neg_Cluster_1691	PRISM|7762	0	UC	Glu-DCA	C18-neg	Cluster_1691	1	C18-neg_Cluster_1691 Glu-DCA
C18-neg_Cluster_1692	PRISM|7762	407.46	UC	Ile/Leu-CA	C18-neg	Cluster_1692	408.46	C18-neg_Cluster_1692 Ile-CA / Leu-CA
C18-neg_Cluster_1698	PRISM|7762	161.56	UC	Asn-CA	C18-neg	Cluster_1698	162.56	C18-neg_Cluster_1698 Asn-CA
C18-neg_Cluster_1701	PRISM|7762	121.214	UC	Asp-CA	C18-neg	Cluster_1701	122.214	C18-neg_Cluster_1701 Asp-CA
C18-neg_Cluster_1776	PRISM|7762	106.445	UC	Gln-CA	C18-neg	Cluster_1776	107.445	C18-neg_Cluster_1776 Gln-CA
C18-neg_Cluster_1782	PRISM|7762	199.33	UC	Glu-CA	C18-neg	Cluster_1782	200.33	C18-neg_Cluster_1782 Glu-CA
C18-neg_Cluster_1796	PRISM|7762	340.914	UC	Phe-CDCA	C18-neg	Cluster_1796	341.914	C18-neg_Cluster_1796 Phe-CDCA
C18-neg_Cluster_1797	PRISM|7762	0	UC	Phe-DCA	C18-neg	Cluster_1797	1	C18-neg_Cluster_1797 Phe-DCA
C18-neg_Cluster_1866	PRISM|7762	845.632	UC	Phe-CA	C18-neg	Cluster_1866	846.632	C18-neg_Cluster_1866 Phe-CA
C18-neg_Cluster_1932	PRISM|7762	412.123	UC	Tyr-CA	C18-neg	Cluster_1932	413.123	C18-neg_Cluster_1932 Tyr-CA
C18-neg_Cluster_1946	PRISM|7762	0	UC	Trp-DCA	C18-neg	Cluster_1946	1	C18-neg_Cluster_1946 Trp-DCA
C18-neg_Cluster_2019	PRISM|7762	79.232	UC	Trp-CA	C18-neg	Cluster_2019	80.232	C18-neg_Cluster_2019 Trp-CA
HILIC-pos_Cluster_1892	PRISM|7762	0	UC	Glu-CDCA / Glu-DCA / Glu-HDCA / Glu-UDCA	HILIC-pos	Cluster_1892	1	HILIC-pos_Cluster_1892 Glu-CDCA / Glu-DCA / Glu-HDCA / Glu-UDCA
HILIC-pos_Cluster_1934	PRISM|7762	10.6094	UC	Glu-CA	HILIC-pos	Cluster_1934	11.6094	HILIC-pos_Cluster_1934 Glu-CA
HILIC-pos_Cluster_1951	PRISM|7762	5.56634	UC	His-CA	HILIC-pos	Cluster_1951	6.56634	HILIC-pos_Cluster_1951 His-CA
HILIC-pos_Cluster_1975	PRISM|7762	46.6291	UC	Phe-CA	HILIC-pos	Cluster_1975	47.6291	HILIC-pos_Cluster_1975 Phe-CA
C18-neg_Cluster_1309	PRISM|7776	114.418	UC	Ala-DCA	C18-neg	Cluster_1309	115.418	C18-neg_Cluster_1309 Ala-DCA
C18-neg_Cluster_1534	PRISM|7776	510.239	UC	Thr-DCA	C18-neg	Cluster_1534	511.239	C18-neg_Cluster_1534 Thr-DCA
C18-neg_Cluster_1613	PRISM|7776	237.049	UC	Asn-DCA	C18-neg	Cluster_1613	238.049	C18-neg_Cluster_1613 Asn-DCA
C18-neg_Cluster_1617	PRISM|7776	345.304	UC	Asp-DCA	C18-neg	Cluster_1617	346.304	C18-neg_Cluster_1617 Asp-DCA
C18-neg_Cluster_1634	PRISM|7776	399.401	UC	Thr-CA	C18-neg	Cluster_1634	400.401	C18-neg_Cluster_1634 Thr-CA
C18-neg_Cluster_1686	PRISM|7776	208.082	UC	Lys-DCA	C18-neg	Cluster_1686	209.082	C18-neg_Cluster_1686 Lys-DCA
C18-neg_Cluster_1690	PRISM|7776	741.123	UC	Glu-CDCA	C18-neg	Cluster_1690	742.123	C18-neg_Cluster_1690 Glu-CDCA
C18-neg_Cluster_1691	PRISM|7776	1305.63	UC	Glu-DCA	C18-neg	Cluster_1691	1306.63	C18-neg_Cluster_1691 Glu-DCA
C18-neg_Cluster_1692	PRISM|7776	240.448	UC	Ile/Leu-CA	C18-neg	Cluster_1692	241.448	C18-neg_Cluster_1692 Ile-CA / Leu-CA
C18-neg_Cluster_1698	PRISM|7776	200.296	UC	Asn-CA	C18-neg	Cluster_1698	201.296	C18-neg_Cluster_1698 Asn-CA
C18-neg_Cluster_1701	PRISM|7776	263.005	UC	Asp-CA	C18-neg	Cluster_1701	264.005	C18-neg_Cluster_1701 Asp-CA
C18-neg_Cluster_1776	PRISM|7776	353.87	UC	Gln-CA	C18-neg	Cluster_1776	354.87	C18-neg_Cluster_1776 Gln-CA
C18-neg_Cluster_1782	PRISM|7776	960.406	UC	Glu-CA	C18-neg	Cluster_1782	961.406	C18-neg_Cluster_1782 Glu-CA
C18-neg_Cluster_1796	PRISM|7776	147.544	UC	Phe-CDCA	C18-neg	Cluster_1796	148.544	C18-neg_Cluster_1796 Phe-CDCA
C18-neg_Cluster_1797	PRISM|7776	399.441	UC	Phe-DCA	C18-neg	Cluster_1797	400.441	C18-neg_Cluster_1797 Phe-DCA
C18-neg_Cluster_1866	PRISM|7776	318.658	UC	Phe-CA	C18-neg	Cluster_1866	319.658	C18-neg_Cluster_1866 Phe-CA
C18-neg_Cluster_1932	PRISM|7776	405.005	UC	Tyr-CA	C18-neg	Cluster_1932	406.005	C18-neg_Cluster_1932 Tyr-CA
C18-neg_Cluster_1946	PRISM|7776	149.105	UC	Trp-DCA	C18-neg	Cluster_1946	150.105	C18-neg_Cluster_1946 Trp-DCA
C18-neg_Cluster_2019	PRISM|7776	172.384	UC	Trp-CA	C18-neg	Cluster_2019	173.384	C18-neg_Cluster_2019 Trp-CA
HILIC-pos_Cluster_1892	PRISM|7776	82.4833	UC	Glu-CDCA / Glu-DCA / Glu-HDCA / Glu-UDCA	HILIC-pos	Cluster_1892	83.4833	HILIC-pos_Cluster_1892 Glu-CDCA / Glu-DCA / Glu-HDCA / Glu-UDCA
HILIC-pos_Cluster_1934	PRISM|7776	75.1155	UC	Glu-CA	HILIC-pos	Cluster_1934	76.1155	HILIC-pos_Cluster_1934 Glu-CA
HILIC-pos_Cluster_1951	PRISM|7776	17.8362	UC	His-CA	HILIC-pos	Cluster_1951	18.8362	HILIC-pos_Cluster_1951 His-CA
HILIC-pos_Cluster_1975	PRISM|7776	30.2707	UC	Phe-CA	HILIC-pos	Cluster_1975	31.2707	HILIC-pos_Cluster_1975 Phe-CA
C18-neg_Cluster_1309	PRISM|7791	36.8872	CD	Ala-DCA	C18-neg	Cluster_1309	37.8872	C18-neg_Cluster_1309 Ala-DCA
C18-neg_Cluster_1534	PRISM|7791	13.2406	CD	Thr-DCA	C18-neg	Cluster_1534	14.2406	C18-neg_Cluster_1534 Thr-DCA
C18-neg_Cluster_1613	PRISM|7791	0	CD	Asn-DCA	C18-neg	Cluster_1613	1	C18-neg_Cluster_1613 Asn-DCA
C18-neg_Cluster_1617	PRISM|7791	31.5544	CD	Asp-DCA	C18-neg	Cluster_1617	32.5544	C18-neg_Cluster_1617 Asp-DCA
C18-neg_Cluster_1634	PRISM|7791	0	CD	Thr-CA	C18-neg	Cluster_1634	1	C18-neg_Cluster_1634 Thr-CA
C18-neg_Cluster_1686	PRISM|7791	38.8206	CD	Lys-DCA	C18-neg	Cluster_1686	39.8206	C18-neg_Cluster_1686 Lys-DCA
C18-neg_Cluster_1690	PRISM|7791	10.7102	CD	Glu-CDCA	C18-neg	Cluster_1690	11.7102	C18-neg_Cluster_1690 Glu-CDCA
C18-neg_Cluster_1691	PRISM|7791	26.8685	CD	Glu-DCA	C18-neg	Cluster_1691	27.8685	C18-neg_Cluster_1691 Glu-DCA
C18-neg_Cluster_1692	PRISM|7791	0	CD	Ile/Leu-CA	C18-neg	Cluster_1692	1	C18-neg_Cluster_1692 Ile-CA / Leu-CA
C18-neg_Cluster_1698	PRISM|7791	0	CD	Asn-CA	C18-neg	Cluster_1698	1	C18-neg_Cluster_1698 Asn-CA
C18-neg_Cluster_1701	PRISM|7791	0	CD	Asp-CA	C18-neg	Cluster_1701	1	C18-neg_Cluster_1701 Asp-CA
C18-neg_Cluster_1776	PRISM|7791	0	CD	Gln-CA	C18-neg	Cluster_1776	1	C18-neg_Cluster_1776 Gln-CA
C18-neg_Cluster_1782	PRISM|7791	0	CD	Glu-CA	C18-neg	Cluster_1782	1	C18-neg_Cluster_1782 Glu-CA
C18-neg_Cluster_1796	PRISM|7791	6.7381	CD	Phe-CDCA	C18-neg	Cluster_1796	7.7381	C18-neg_Cluster_1796 Phe-CDCA
C18-neg_Cluster_1797	PRISM|7791	98.381	CD	Phe-DCA	C18-neg	Cluster_1797	99.381	C18-neg_Cluster_1797 Phe-DCA
C18-neg_Cluster_1866	PRISM|7791	4.63427	CD	Phe-CA	C18-neg	Cluster_1866	5.63427	C18-neg_Cluster_1866 Phe-CA
C18-neg_Cluster_1932	PRISM|7791	0	CD	Tyr-CA	C18-neg	Cluster_1932	1	C18-neg_Cluster_1932 Tyr-CA
C18-neg_Cluster_1946	PRISM|7791	145.668	CD	Trp-DCA	C18-neg	Cluster_1946	146.668	C18-neg_Cluster_1946 Trp-DCA
C18-neg_Cluster_2019	PRISM|7791	0	CD	Trp-CA	C18-neg	Cluster_2019	1	C18-neg_Cluster_2019 Trp-CA
HILIC-pos_Cluster_1892	PRISM|7791	0	CD	Glu-CDCA / Glu-DCA / Glu-HDCA / Glu-UDCA	HILIC-pos	Cluster_1892	1	HILIC-pos_Cluster_1892 Glu-CDCA / Glu-DCA / Glu-HDCA / Glu-UDCA
HILIC-pos_Cluster_1934	PRISM|7791	0	CD	Glu-CA	HILIC-pos	Cluster_1934	1	HILIC-pos_Cluster_1934 Glu-CA
HILIC-pos_Cluster_1951	PRISM|7791	0	CD	His-CA	HILIC-pos	Cluster_1951	1	HILIC-pos_Cluster_1951 His-CA
HILIC-pos_Cluster_1975	PRISM|7791	0	CD	Phe-CA	HILIC-pos	Cluster_1975	1	HILIC-pos_Cluster_1975 Phe-CA
C18-neg_Cluster_1309	PRISM|7843	0	CD	Ala-DCA	C18-neg	Cluster_1309	1	C18-neg_Cluster_1309 Ala-DCA
C18-neg_Cluster_1534	PRISM|7843	0	CD	Thr-DCA	C18-neg	Cluster_1534	1	C18-neg_Cluster_1534 Thr-DCA
C18-neg_Cluster_1613	PRISM|7843	0	CD	Asn-DCA	C18-neg	Cluster_1613	1	C18-neg_Cluster_1613 Asn-DCA
C18-neg_Cluster_1617	PRISM|7843	0	CD	Asp-DCA	C18-neg	Cluster_1617	1	C18-neg_Cluster_1617 Asp-DCA
C18-neg_Cluster_1634	PRISM|7843	387.334	CD	Thr-CA	C18-neg	Cluster_1634	388.334	C18-neg_Cluster_1634 Thr-CA
C18-neg_Cluster_1686	PRISM|7843	0	CD	Lys-DCA	C18-neg	Cluster_1686	1	C18-neg_Cluster_1686 Lys-DCA
C18-neg_Cluster_1690	PRISM|7843	902.89	CD	Glu-CDCA	C18-neg	Cluster_1690	903.89	C18-neg_Cluster_1690 Glu-CDCA
C18-neg_Cluster_1691	PRISM|7843	0	CD	Glu-DCA	C18-neg	Cluster_1691	1	C18-neg_Cluster_1691 Glu-DCA
C18-neg_Cluster_1692	PRISM|7843	1215.86	CD	Ile/Leu-CA	C18-neg	Cluster_1692	1216.86	C18-neg_Cluster_1692 Ile-CA / Leu-CA
C18-neg_Cluster_1698	PRISM|7843	22.473	CD	Asn-CA	C18-neg	Cluster_1698	23.473	C18-neg_Cluster_1698 Asn-CA
C18-neg_Cluster_1701	PRISM|7843	241.228	CD	Asp-CA	C18-neg	Cluster_1701	242.228	C18-neg_Cluster_1701 Asp-CA
C18-neg_Cluster_1776	PRISM|7843	368.808	CD	Gln-CA	C18-neg	Cluster_1776	369.808	C18-neg_Cluster_1776 Gln-CA
C18-neg_Cluster_1782	PRISM|7843	1812.65	CD	Glu-CA	C18-neg	Cluster_1782	1813.65	C18-neg_Cluster_1782 Glu-CA
C18-neg_Cluster_1796	PRISM|7843	635.239	CD	Phe-CDCA	C18-neg	Cluster_1796	636.239	C18-neg_Cluster_1796 Phe-CDCA
C18-neg_Cluster_1797	PRISM|7843	9.80234	CD	Phe-DCA	C18-neg	Cluster_1797	10.8023	C18-neg_Cluster_1797 Phe-DCA
C18-neg_Cluster_1866	PRISM|7843	1367.43	CD	Phe-CA	C18-neg	Cluster_1866	1368.43	C18-neg_Cluster_1866 Phe-CA
C18-neg_Cluster_1932	PRISM|7843	697.404	CD	Tyr-CA	C18-neg	Cluster_1932	698.404	C18-neg_Cluster_1932 Tyr-CA
C18-neg_Cluster_1946	PRISM|7843	0	CD	Trp-DCA	C18-neg	Cluster_1946	1	C18-neg_Cluster_1946 Trp-DCA
C18-neg_Cluster_2019	PRISM|7843	319.369	CD	Trp-CA	C18-neg	Cluster_2019	320.369	C18-neg_Cluster_2019 Trp-CA
HILIC-pos_Cluster_1892	PRISM|7843	7.34396	CD	Glu-CDCA / Glu-DCA / Glu-HDCA / Glu-UDCA	HILIC-pos	Cluster_1892	8.34396	HILIC-pos_Cluster_1892 Glu-CDCA / Glu-DCA / Glu-HDCA / Glu-UDCA
HILIC-pos_Cluster_1934	PRISM|7843	108.789	CD	Glu-CA	HILIC-pos	Cluster_1934	109.789	HILIC-pos_Cluster_1934 Glu-CA
HILIC-pos_Cluster_1951	PRISM|7843	39.1291	CD	His-CA	HILIC-pos	Cluster_1951	40.1291	HILIC-pos_Cluster_1951 His-CA
HILIC-pos_Cluster_1975	PRISM|7843	87.3982	CD	Phe-CA	HILIC-pos	Cluster_1975	88.3982	HILIC-pos_Cluster_1975 Phe-CA
C18-neg_Cluster_1309	PRISM|7847	0	Control	Ala-DCA	C18-neg	Cluster_1309	1	C18-neg_Cluster_1309 Ala-DCA
C18-neg_Cluster_1534	PRISM|7847	0	Control	Thr-DCA	C18-neg	Cluster_1534	1	C18-neg_Cluster_1534 Thr-DCA
C18-neg_Cluster_1613	PRISM|7847	0	Control	Asn-DCA	C18-neg	Cluster_1613	1	C18-neg_Cluster_1613 Asn-DCA
C18-neg_Cluster_1617	PRISM|7847	0	Control	Asp-DCA	C18-neg	Cluster_1617	1	C18-neg_Cluster_1617 Asp-DCA
C18-neg_Cluster_1634	PRISM|7847	0	Control	Thr-CA	C18-neg	Cluster_1634	1	C18-neg_Cluster_1634 Thr-CA
C18-neg_Cluster_1686	PRISM|7847	0	Control	Lys-DCA	C18-neg	Cluster_1686	1	C18-neg_Cluster_1686 Lys-DCA
C18-neg_Cluster_1690	PRISM|7847	0	Control	Glu-CDCA	C18-neg	Cluster_1690	1	C18-neg_Cluster_1690 Glu-CDCA
C18-neg_Cluster_1691	PRISM|7847	0	Control	Glu-DCA	C18-neg	Cluster_1691	1	C18-neg_Cluster_1691 Glu-DCA
C18-neg_Cluster_1692	PRISM|7847	0	Control	Ile/Leu-CA	C18-neg	Cluster_1692	1	C18-neg_Cluster_1692 Ile-CA / Leu-CA
C18-neg_Cluster_1698	PRISM|7847	0	Control	Asn-CA	C18-neg	Cluster_1698	1	C18-neg_Cluster_1698 Asn-CA
C18-neg_Cluster_1701	PRISM|7847	0	Control	Asp-CA	C18-neg	Cluster_1701	1	C18-neg_Cluster_1701 Asp-CA
C18-neg_Cluster_1776	PRISM|7847	0	Control	Gln-CA	C18-neg	Cluster_1776	1	C18-neg_Cluster_1776 Gln-CA
C18-neg_Cluster_1782	PRISM|7847	0	Control	Glu-CA	C18-neg	Cluster_1782	1	C18-neg_Cluster_1782 Glu-CA
C18-neg_Cluster_1796	PRISM|7847	0	Control	Phe-CDCA	C18-neg	Cluster_1796	1	C18-neg_Cluster_1796 Phe-CDCA
C18-neg_Cluster_1797	PRISM|7847	0	Control	Phe-DCA	C18-neg	Cluster_1797	1	C18-neg_Cluster_1797 Phe-DCA
C18-neg_Cluster_1866	PRISM|7847	0	Control	Phe-CA	C18-neg	Cluster_1866	1	C18-neg_Cluster_1866 Phe-CA
C18-neg_Cluster_1932	PRISM|7847	0	Control	Tyr-CA	C18-neg	Cluster_1932	1	C18-neg_Cluster_1932 Tyr-CA
C18-neg_Cluster_1946	PRISM|7847	0	Control	Trp-DCA	C18-neg	Cluster_1946	1	C18-neg_Cluster_1946 Trp-DCA
C18-neg_Cluster_2019	PRISM|7847	0	Control	Trp-CA	C18-neg	Cluster_2019	1	C18-neg_Cluster_2019 Trp-CA
HILIC-pos_Cluster_1892	PRISM|7847	0	Control	Glu-CDCA / Glu-DCA / Glu-HDCA / Glu-UDCA	HILIC-pos	Cluster_1892	1	HILIC-pos_Cluster_1892 Glu-CDCA / Glu-DCA / Glu-HDCA / Glu-UDCA
HILIC-pos_Cluster_1934	PRISM|7847	0	Control	Glu-CA	HILIC-pos	Cluster_1934	1	HILIC-pos_Cluster_1934 Glu-CA
HILIC-pos_Cluster_1951	PRISM|7847	0	Control	His-CA	HILIC-pos	Cluster_1951	1	HILIC-pos_Cluster_1951 His-CA
HILIC-pos_Cluster_1975	PRISM|7847	0	Control	Phe-CA	HILIC-pos	Cluster_1975	1	HILIC-pos_Cluster_1975 Phe-CA
C18-neg_Cluster_1309	PRISM|7852	83.6159	UC	Ala-DCA	C18-neg	Cluster_1309	84.6159	C18-neg_Cluster_1309 Ala-DCA
C18-neg_Cluster_1534	PRISM|7852	93.6622	UC	Thr-DCA	C18-neg	Cluster_1534	94.6622	C18-neg_Cluster_1534 Thr-DCA
C18-neg_Cluster_1613	PRISM|7852	69.7667	UC	Asn-DCA	C18-neg	Cluster_1613	70.7667	C18-neg_Cluster_1613 Asn-DCA
C18-neg_Cluster_1617	PRISM|7852	104.311	UC	Asp-DCA	C18-neg	Cluster_1617	105.311	C18-neg_Cluster_1617 Asp-DCA
C18-neg_Cluster_1634	PRISM|7852	20.1068	UC	Thr-CA	C18-neg	Cluster_1634	21.1068	C18-neg_Cluster_1634 Thr-CA
C18-neg_Cluster_1686	PRISM|7852	65.907	UC	Lys-DCA	C18-neg	Cluster_1686	66.907	C18-neg_Cluster_1686 Lys-DCA
C18-neg_Cluster_1690	PRISM|7852	107.472	UC	Glu-CDCA	C18-neg	Cluster_1690	108.472	C18-neg_Cluster_1690 Glu-CDCA
C18-neg_Cluster_1691	PRISM|7852	553.431	UC	Glu-DCA	C18-neg	Cluster_1691	554.431	C18-neg_Cluster_1691 Glu-DCA
C18-neg_Cluster_1692	PRISM|7852	20.3657	UC	Ile/Leu-CA	C18-neg	Cluster_1692	21.3657	C18-neg_Cluster_1692 Ile-CA / Leu-CA
C18-neg_Cluster_1698	PRISM|7852	0	UC	Asn-CA	C18-neg	Cluster_1698	1	C18-neg_Cluster_1698 Asn-CA
C18-neg_Cluster_1701	PRISM|7852	33.4593	UC	Asp-CA	C18-neg	Cluster_1701	34.4593	C18-neg_Cluster_1701 Asp-CA
C18-neg_Cluster_1776	PRISM|7852	25.819	UC	Gln-CA	C18-neg	Cluster_1776	26.819	C18-neg_Cluster_1776 Gln-CA
C18-neg_Cluster_1782	PRISM|7852	127.605	UC	Glu-CA	C18-neg	Cluster_1782	128.605	C18-neg_Cluster_1782 Glu-CA
C18-neg_Cluster_1796	PRISM|7852	0	UC	Phe-CDCA	C18-neg	Cluster_1796	1	C18-neg_Cluster_1796 Phe-CDCA
C18-neg_Cluster_1797	PRISM|7852	193.809	UC	Phe-DCA	C18-neg	Cluster_1797	194.809	C18-neg_Cluster_1797 Phe-DCA
C18-neg_Cluster_1866	PRISM|7852	46.9026	UC	Phe-CA	C18-neg	Cluster_1866	47.9026	C18-neg_Cluster_1866 Phe-CA
C18-neg_Cluster_1932	PRISM|7852	77.224	UC	Tyr-CA	C18-neg	Cluster_1932	78.224	C18-neg_Cluster_1932 Tyr-CA
C18-neg_Cluster_1946	PRISM|7852	100.933	UC	Trp-DCA	C18-neg	Cluster_1946	101.933	C18-neg_Cluster_1946 Trp-DCA
C18-neg_Cluster_2019	PRISM|7852	47.1311	UC	Trp-CA	C18-neg	Cluster_2019	48.1311	C18-neg_Cluster_2019 Trp-CA
HILIC-pos_Cluster_1892	PRISM|7852	41.9939	UC	Glu-CDCA / Glu-DCA / Glu-HDCA / Glu-UDCA	HILIC-pos	Cluster_1892	42.9939	HILIC-pos_Cluster_1892 Glu-CDCA / Glu-DCA / Glu-HDCA / Glu-UDCA
HILIC-pos_Cluster_1934	PRISM|7852	6.85798	UC	Glu-CA	HILIC-pos	Cluster_1934	7.85798	HILIC-pos_Cluster_1934 Glu-CA
HILIC-pos_Cluster_1951	PRISM|7852	0	UC	His-CA	HILIC-pos	Cluster_1951	1	HILIC-pos_Cluster_1951 His-CA
HILIC-pos_Cluster_1975	PRISM|7852	0	UC	Phe-CA	HILIC-pos	Cluster_1975	1	HILIC-pos_Cluster_1975 Phe-CA
C18-neg_Cluster_1309	PRISM|7855	0	Control	Ala-DCA	C18-neg	Cluster_1309	1	C18-neg_Cluster_1309 Ala-DCA
C18-neg_Cluster_1534	PRISM|7855	0	Control	Thr-DCA	C18-neg	Cluster_1534	1	C18-neg_Cluster_1534 Thr-DCA
C18-neg_Cluster_1613	PRISM|7855	0	Control	Asn-DCA	C18-neg	Cluster_1613	1	C18-neg_Cluster_1613 Asn-DCA
C18-neg_Cluster_1617	PRISM|7855	52.0111	Control	Asp-DCA	C18-neg	Cluster_1617	53.0111	C18-neg_Cluster_1617 Asp-DCA
C18-neg_Cluster_1634	PRISM|7855	0	Control	Thr-CA	C18-neg	Cluster_1634	1	C18-neg_Cluster_1634 Thr-CA
C18-neg_Cluster_1686	PRISM|7855	0	Control	Lys-DCA	C18-neg	Cluster_1686	1	C18-neg_Cluster_1686 Lys-DCA
C18-neg_Cluster_1690	PRISM|7855	0	Control	Glu-CDCA	C18-neg	Cluster_1690	1	C18-neg_Cluster_1690 Glu-CDCA
C18-neg_Cluster_1691	PRISM|7855	52.1204	Control	Glu-DCA	C18-neg	Cluster_1691	53.1204	C18-neg_Cluster_1691 Glu-DCA
C18-neg_Cluster_1692	PRISM|7855	0	Control	Ile/Leu-CA	C18-neg	Cluster_1692	1	C18-neg_Cluster_1692 Ile-CA / Leu-CA
C18-neg_Cluster_1698	PRISM|7855	0	Control	Asn-CA	C18-neg	Cluster_1698	1	C18-neg_Cluster_1698 Asn-CA
C18-neg_Cluster_1701	PRISM|7855	0	Control	Asp-CA	C18-neg	Cluster_1701	1	C18-neg_Cluster_1701 Asp-CA
C18-neg_Cluster_1776	PRISM|7855	0	Control	Gln-CA	C18-neg	Cluster_1776	1	C18-neg_Cluster_1776 Gln-CA
C18-neg_Cluster_1782	PRISM|7855	0	Control	Glu-CA	C18-neg	Cluster_1782	1	C18-neg_Cluster_1782 Glu-CA
C18-neg_Cluster_1796	PRISM|7855	7.80724	Control	Phe-CDCA	C18-neg	Cluster_1796	8.80724	C18-neg_Cluster_1796 Phe-CDCA
C18-neg_Cluster_1797	PRISM|7855	33.5319	Control	Phe-DCA	C18-neg	Cluster_1797	34.5319	C18-neg_Cluster_1797 Phe-DCA
C18-neg_Cluster_1866	PRISM|7855	0	Control	Phe-CA	C18-neg	Cluster_1866	1	C18-neg_Cluster_1866 Phe-CA
C18-neg_Cluster_1932	PRISM|7855	0	Control	Tyr-CA	C18-neg	Cluster_1932	1	C18-neg_Cluster_1932 Tyr-CA
C18-neg_Cluster_1946	PRISM|7855	58.5823	Control	Trp-DCA	C18-neg	Cluster_1946	59.5823	C18-neg_Cluster_1946 Trp-DCA
C18-neg_Cluster_2019	PRISM|7855	0	Control	Trp-CA	C18-neg	Cluster_2019	1	C18-neg_Cluster_2019 Trp-CA
HILIC-pos_Cluster_1892	PRISM|7855	0	Control	Glu-CDCA / Glu-DCA / Glu-HDCA / Glu-UDCA	HILIC-pos	Cluster_1892	1	HILIC-pos_Cluster_1892 Glu-CDCA / Glu-DCA / Glu-HDCA / Glu-UDCA
HILIC-pos_Cluster_1934	PRISM|7855	0	Control	Glu-CA	HILIC-pos	Cluster_1934	1	HILIC-pos_Cluster_1934 Glu-CA
HILIC-pos_Cluster_1951	PRISM|7855	0	Control	His-CA	HILIC-pos	Cluster_1951	1	HILIC-pos_Cluster_1951 His-CA
HILIC-pos_Cluster_1975	PRISM|7855	0	Control	Phe-CA	HILIC-pos	Cluster_1975	1	HILIC-pos_Cluster_1975 Phe-CA
C18-neg_Cluster_1309	PRISM|7858	21.2916	Control	Ala-DCA	C18-neg	Cluster_1309	22.2916	C18-neg_Cluster_1309 Ala-DCA
C18-neg_Cluster_1534	PRISM|7858	29.4022	Control	Thr-DCA	C18-neg	Cluster_1534	30.4022	C18-neg_Cluster_1534 Thr-DCA
C18-neg_Cluster_1613	PRISM|7858	15.4506	Control	Asn-DCA	C18-neg	Cluster_1613	16.4506	C18-neg_Cluster_1613 Asn-DCA
C18-neg_Cluster_1617	PRISM|7858	21.0644	Control	Asp-DCA	C18-neg	Cluster_1617	22.0644	C18-neg_Cluster_1617 Asp-DCA
C18-neg_Cluster_1634	PRISM|7858	33.7798	Control	Thr-CA	C18-neg	Cluster_1634	34.7798	C18-neg_Cluster_1634 Thr-CA
C18-neg_Cluster_1686	PRISM|7858	93.8154	Control	Lys-DCA	C18-neg	Cluster_1686	94.8154	C18-neg_Cluster_1686 Lys-DCA
C18-neg_Cluster_1690	PRISM|7858	17.4564	Control	Glu-CDCA	C18-neg	Cluster_1690	18.4564	C18-neg_Cluster_1690 Glu-CDCA
C18-neg_Cluster_1691	PRISM|7858	71.2955	Control	Glu-DCA	C18-neg	Cluster_1691	72.2955	C18-neg_Cluster_1691 Glu-DCA
C18-neg_Cluster_1692	PRISM|7858	0	Control	Ile/Leu-CA	C18-neg	Cluster_1692	1	C18-neg_Cluster_1692 Ile-CA / Leu-CA
C18-neg_Cluster_1698	PRISM|7858	0	Control	Asn-CA	C18-neg	Cluster_1698	1	C18-neg_Cluster_1698 Asn-CA
C18-neg_Cluster_1701	PRISM|7858	17.6267	Control	Asp-CA	C18-neg	Cluster_1701	18.6267	C18-neg_Cluster_1701 Asp-CA
C18-neg_Cluster_1776	PRISM|7858	0	Control	Gln-CA	C18-neg	Cluster_1776	1	C18-neg_Cluster_1776 Gln-CA
C18-neg_Cluster_1782	PRISM|7858	47.9865	Control	Glu-CA	C18-neg	Cluster_1782	48.9865	C18-neg_Cluster_1782 Glu-CA
C18-neg_Cluster_1796	PRISM|7858	9.55427	Control	Phe-CDCA	C18-neg	Cluster_1796	10.5543	C18-neg_Cluster_1796 Phe-CDCA
C18-neg_Cluster_1797	PRISM|7858	38.3868	Control	Phe-DCA	C18-neg	Cluster_1797	39.3868	C18-neg_Cluster_1797 Phe-DCA
C18-neg_Cluster_1866	PRISM|7858	14.3631	Control	Phe-CA	C18-neg	Cluster_1866	15.3631	C18-neg_Cluster_1866 Phe-CA
C18-neg_Cluster_1932	PRISM|7858	37.5987	Control	Tyr-CA	C18-neg	Cluster_1932	38.5987	C18-neg_Cluster_1932 Tyr-CA
C18-neg_Cluster_1946	PRISM|7858	51.1444	Control	Trp-DCA	C18-neg	Cluster_1946	52.1444	C18-neg_Cluster_1946 Trp-DCA
C18-neg_Cluster_2019	PRISM|7858	0	Control	Trp-CA	C18-neg	Cluster_2019	1	C18-neg_Cluster_2019 Trp-CA
HILIC-pos_Cluster_1892	PRISM|7858	6.36022	Control	Glu-CDCA / Glu-DCA / Glu-HDCA / Glu-UDCA	HILIC-pos	Cluster_1892	7.36022	HILIC-pos_Cluster_1892 Glu-CDCA / Glu-DCA / Glu-HDCA / Glu-UDCA
HILIC-pos_Cluster_1934	PRISM|7858	0	Control	Glu-CA	HILIC-pos	Cluster_1934	1	HILIC-pos_Cluster_1934 Glu-CA
HILIC-pos_Cluster_1951	PRISM|7858	0	Control	His-CA	HILIC-pos	Cluster_1951	1	HILIC-pos_Cluster_1951 His-CA
HILIC-pos_Cluster_1975	PRISM|7858	0	Control	Phe-CA	HILIC-pos	Cluster_1975	1	HILIC-pos_Cluster_1975 Phe-CA
C18-neg_Cluster_1309	PRISM|7860	52.0328	Control	Ala-DCA	C18-neg	Cluster_1309	53.0328	C18-neg_Cluster_1309 Ala-DCA
C18-neg_Cluster_1534	PRISM|7860	17.4625	Control	Thr-DCA	C18-neg	Cluster_1534	18.4625	C18-neg_Cluster_1534 Thr-DCA
C18-neg_Cluster_1613	PRISM|7860	40.5236	Control	Asn-DCA	C18-neg	Cluster_1613	41.5236	C18-neg_Cluster_1613 Asn-DCA
C18-neg_Cluster_1617	PRISM|7860	39.2626	Control	Asp-DCA	C18-neg	Cluster_1617	40.2626	C18-neg_Cluster_1617 Asp-DCA
C18-neg_Cluster_1634	PRISM|7860	0	Control	Thr-CA	C18-neg	Cluster_1634	1	C18-neg_Cluster_1634 Thr-CA
C18-neg_Cluster_1686	PRISM|7860	25.8197	Control	Lys-DCA	C18-neg	Cluster_1686	26.8197	C18-neg_Cluster_1686 Lys-DCA
C18-neg_Cluster_1690	PRISM|7860	32.5829	Control	Glu-CDCA	C18-neg	Cluster_1690	33.5829	C18-neg_Cluster_1690 Glu-CDCA
C18-neg_Cluster_1691	PRISM|7860	120.92	Control	Glu-DCA	C18-neg	Cluster_1691	121.92	C18-neg_Cluster_1691 Glu-DCA
C18-neg_Cluster_1692	PRISM|7860	0	Control	Ile/Leu-CA	C18-neg	Cluster_1692	1	C18-neg_Cluster_1692 Ile-CA / Leu-CA
C18-neg_Cluster_1698	PRISM|7860	0	Control	Asn-CA	C18-neg	Cluster_1698	1	C18-neg_Cluster_1698 Asn-CA
C18-neg_Cluster_1701	PRISM|7860	0	Control	Asp-CA	C18-neg	Cluster_1701	1	C18-neg_Cluster_1701 Asp-CA
C18-neg_Cluster_1776	PRISM|7860	0	Control	Gln-CA	C18-neg	Cluster_1776	1	C18-neg_Cluster_1776 Gln-CA
C18-neg_Cluster_1782	PRISM|7860	0	Control	Glu-CA	C18-neg	Cluster_1782	1	C18-neg_Cluster_1782 Glu-CA
C18-neg_Cluster_1796	PRISM|7860	0	Control	Phe-CDCA	C18-neg	Cluster_1796	1	C18-neg_Cluster_1796 Phe-CDCA
C18-neg_Cluster_1797	PRISM|7860	109.776	Control	Phe-DCA	C18-neg	Cluster_1797	110.776	C18-neg_Cluster_1797 Phe-DCA
C18-neg_Cluster_1866	PRISM|7860	72.7128	Control	Phe-CA	C18-neg	Cluster_1866	73.7128	C18-neg_Cluster_1866 Phe-CA
C18-neg_Cluster_1932	PRISM|7860	0	Control	Tyr-CA	C18-neg	Cluster_1932	1	C18-neg_Cluster_1932 Tyr-CA
C18-neg_Cluster_1946	PRISM|7860	205.661	Control	Trp-DCA	C18-neg	Cluster_1946	206.661	C18-neg_Cluster_1946 Trp-DCA
C18-neg_Cluster_2019	PRISM|7860	0	Control	Trp-CA	C18-neg	Cluster_2019	1	C18-neg_Cluster_2019 Trp-CA
HILIC-pos_Cluster_1892	PRISM|7860	14.5023	Control	Glu-CDCA / Glu-DCA / Glu-HDCA / Glu-UDCA	HILIC-pos	Cluster_1892	15.5023	HILIC-pos_Cluster_1892 Glu-CDCA / Glu-DCA / Glu-HDCA / Glu-UDCA
HILIC-pos_Cluster_1934	PRISM|7860	0	Control	Glu-CA	HILIC-pos	Cluster_1934	1	HILIC-pos_Cluster_1934 Glu-CA
HILIC-pos_Cluster_1951	PRISM|7860	0	Control	His-CA	HILIC-pos	Cluster_1951	1	HILIC-pos_Cluster_1951 His-CA
HILIC-pos_Cluster_1975	PRISM|7860	0	Control	Phe-CA	HILIC-pos	Cluster_1975	1	HILIC-pos_Cluster_1975 Phe-CA
C18-neg_Cluster_1309	PRISM|7861	0	Control	Ala-DCA	C18-neg	Cluster_1309	1	C18-neg_Cluster_1309 Ala-DCA
C18-neg_Cluster_1534	PRISM|7861	0	Control	Thr-DCA	C18-neg	Cluster_1534	1	C18-neg_Cluster_1534 Thr-DCA
C18-neg_Cluster_1613	PRISM|7861	0	Control	Asn-DCA	C18-neg	Cluster_1613	1	C18-neg_Cluster_1613 Asn-DCA
C18-neg_Cluster_1617	PRISM|7861	22.9315	Control	Asp-DCA	C18-neg	Cluster_1617	23.9315	C18-neg_Cluster_1617 Asp-DCA
C18-neg_Cluster_1634	PRISM|7861	0	Control	Thr-CA	C18-neg	Cluster_1634	1	C18-neg_Cluster_1634 Thr-CA
C18-neg_Cluster_1686	PRISM|7861	17.5452	Control	Lys-DCA	C18-neg	Cluster_1686	18.5452	C18-neg_Cluster_1686 Lys-DCA
C18-neg_Cluster_1690	PRISM|7861	0	Control	Glu-CDCA	C18-neg	Cluster_1690	1	C18-neg_Cluster_1690 Glu-CDCA
C18-neg_Cluster_1691	PRISM|7861	104.087	Control	Glu-DCA	C18-neg	Cluster_1691	105.087	C18-neg_Cluster_1691 Glu-DCA
C18-neg_Cluster_1692	PRISM|7861	0	Control	Ile/Leu-CA	C18-neg	Cluster_1692	1	C18-neg_Cluster_1692 Ile-CA / Leu-CA
C18-neg_Cluster_1698	PRISM|7861	0	Control	Asn-CA	C18-neg	Cluster_1698	1	C18-neg_Cluster_1698 Asn-CA
C18-neg_Cluster_1701	PRISM|7861	0	Control	Asp-CA	C18-neg	Cluster_1701	1	C18-neg_Cluster_1701 Asp-CA
C18-neg_Cluster_1776	PRISM|7861	11.0106	Control	Gln-CA	C18-neg	Cluster_1776	12.0106	C18-neg_Cluster_1776 Gln-CA
C18-neg_Cluster_1782	PRISM|7861	15.233	Control	Glu-CA	C18-neg	Cluster_1782	16.233	C18-neg_Cluster_1782 Glu-CA
C18-neg_Cluster_1796	PRISM|7861	0	Control	Phe-CDCA	C18-neg	Cluster_1796	1	C18-neg_Cluster_1796 Phe-CDCA
C18-neg_Cluster_1797	PRISM|7861	29.9992	Control	Phe-DCA	C18-neg	Cluster_1797	30.9992	C18-neg_Cluster_1797 Phe-DCA
C18-neg_Cluster_1866	PRISM|7861	0	Control	Phe-CA	C18-neg	Cluster_1866	1	C18-neg_Cluster_1866 Phe-CA
C18-neg_Cluster_1932	PRISM|7861	0	Control	Tyr-CA	C18-neg	Cluster_1932	1	C18-neg_Cluster_1932 Tyr-CA
C18-neg_Cluster_1946	PRISM|7861	114.009	Control	Trp-DCA	C18-neg	Cluster_1946	115.009	C18-neg_Cluster_1946 Trp-DCA
C18-neg_Cluster_2019	PRISM|7861	0	Control	Trp-CA	C18-neg	Cluster_2019	1	C18-neg_Cluster_2019 Trp-CA
HILIC-pos_Cluster_1892	PRISM|7861	9.43587	Control	Glu-CDCA / Glu-DCA / Glu-HDCA / Glu-UDCA	HILIC-pos	Cluster_1892	10.4359	HILIC-pos_Cluster_1892 Glu-CDCA / Glu-DCA / Glu-HDCA / Glu-UDCA
HILIC-pos_Cluster_1934	PRISM|7861	0	Control	Glu-CA	HILIC-pos	Cluster_1934	1	HILIC-pos_Cluster_1934 Glu-CA
HILIC-pos_Cluster_1951	PRISM|7861	0	Control	His-CA	HILIC-pos	Cluster_1951	1	HILIC-pos_Cluster_1951 His-CA
HILIC-pos_Cluster_1975	PRISM|7861	0	Control	Phe-CA	HILIC-pos	Cluster_1975	1	HILIC-pos_Cluster_1975 Phe-CA
C18-neg_Cluster_1309	PRISM|7862	29.8038	Control	Ala-DCA	C18-neg	Cluster_1309	30.8038	C18-neg_Cluster_1309 Ala-DCA
C18-neg_Cluster_1534	PRISM|7862	0	Control	Thr-DCA	C18-neg	Cluster_1534	1	C18-neg_Cluster_1534 Thr-DCA
C18-neg_Cluster_1613	PRISM|7862	0	Control	Asn-DCA	C18-neg	Cluster_1613	1	C18-neg_Cluster_1613 Asn-DCA
C18-neg_Cluster_1617	PRISM|7862	30.4197	Control	Asp-DCA	C18-neg	Cluster_1617	31.4197	C18-neg_Cluster_1617 Asp-DCA
C18-neg_Cluster_1634	PRISM|7862	0	Control	Thr-CA	C18-neg	Cluster_1634	1	C18-neg_Cluster_1634 Thr-CA
C18-neg_Cluster_1686	PRISM|7862	0	Control	Lys-DCA	C18-neg	Cluster_1686	1	C18-neg_Cluster_1686 Lys-DCA
C18-neg_Cluster_1690	PRISM|7862	0	Control	Glu-CDCA	C18-neg	Cluster_1690	1	C18-neg_Cluster_1690 Glu-CDCA
C18-neg_Cluster_1691	PRISM|7862	87.8969	Control	Glu-DCA	C18-neg	Cluster_1691	88.8969	C18-neg_Cluster_1691 Glu-DCA
C18-neg_Cluster_1692	PRISM|7862	0	Control	Ile/Leu-CA	C18-neg	Cluster_1692	1	C18-neg_Cluster_1692 Ile-CA / Leu-CA
C18-neg_Cluster_1698	PRISM|7862	0	Control	Asn-CA	C18-neg	Cluster_1698	1	C18-neg_Cluster_1698 Asn-CA
C18-neg_Cluster_1701	PRISM|7862	0	Control	Asp-CA	C18-neg	Cluster_1701	1	C18-neg_Cluster_1701 Asp-CA
C18-neg_Cluster_1776	PRISM|7862	0	Control	Gln-CA	C18-neg	Cluster_1776	1	C18-neg_Cluster_1776 Gln-CA
C18-neg_Cluster_1782	PRISM|7862	0	Control	Glu-CA	C18-neg	Cluster_1782	1	C18-neg_Cluster_1782 Glu-CA
C18-neg_Cluster_1796	PRISM|7862	0	Control	Phe-CDCA	C18-neg	Cluster_1796	1	C18-neg_Cluster_1796 Phe-CDCA
C18-neg_Cluster_1797	PRISM|7862	41.9196	Control	Phe-DCA	C18-neg	Cluster_1797	42.9196	C18-neg_Cluster_1797 Phe-DCA
C18-neg_Cluster_1866	PRISM|7862	0	Control	Phe-CA	C18-neg	Cluster_1866	1	C18-neg_Cluster_1866 Phe-CA
C18-neg_Cluster_1932	PRISM|7862	0	Control	Tyr-CA	C18-neg	Cluster_1932	1	C18-neg_Cluster_1932 Tyr-CA
C18-neg_Cluster_1946	PRISM|7862	67.1565	Control	Trp-DCA	C18-neg	Cluster_1946	68.1565	C18-neg_Cluster_1946 Trp-DCA
C18-neg_Cluster_2019	PRISM|7862	0	Control	Trp-CA	C18-neg	Cluster_2019	1	C18-neg_Cluster_2019 Trp-CA
HILIC-pos_Cluster_1892	PRISM|7862	8.63113	Control	Glu-CDCA / Glu-DCA / Glu-HDCA / Glu-UDCA	HILIC-pos	Cluster_1892	9.63113	HILIC-pos_Cluster_1892 Glu-CDCA / Glu-DCA / Glu-HDCA / Glu-UDCA
HILIC-pos_Cluster_1934	PRISM|7862	0	Control	Glu-CA	HILIC-pos	Cluster_1934	1	HILIC-pos_Cluster_1934 Glu-CA
HILIC-pos_Cluster_1951	PRISM|7862	0	Control	His-CA	HILIC-pos	Cluster_1951	1	HILIC-pos_Cluster_1951 His-CA
HILIC-pos_Cluster_1975	PRISM|7862	0	Control	Phe-CA	HILIC-pos	Cluster_1975	1	HILIC-pos_Cluster_1975 Phe-CA
C18-neg_Cluster_1309	PRISM|7870	83.653	Control	Ala-DCA	C18-neg	Cluster_1309	84.653	C18-neg_Cluster_1309 Ala-DCA
C18-neg_Cluster_1534	PRISM|7870	136.498	Control	Thr-DCA	C18-neg	Cluster_1534	137.498	C18-neg_Cluster_1534 Thr-DCA
C18-neg_Cluster_1613	PRISM|7870	64.5145	Control	Asn-DCA	C18-neg	Cluster_1613	65.5145	C18-neg_Cluster_1613 Asn-DCA
C18-neg_Cluster_1617	PRISM|7870	30.3338	Control	Asp-DCA	C18-neg	Cluster_1617	31.3338	C18-neg_Cluster_1617 Asp-DCA
C18-neg_Cluster_1634	PRISM|7870	0	Control	Thr-CA	C18-neg	Cluster_1634	1	C18-neg_Cluster_1634 Thr-CA
C18-neg_Cluster_1686	PRISM|7870	116.386	Control	Lys-DCA	C18-neg	Cluster_1686	117.386	C18-neg_Cluster_1686 Lys-DCA
C18-neg_Cluster_1690	PRISM|7870	0	Control	Glu-CDCA	C18-neg	Cluster_1690	1	C18-neg_Cluster_1690 Glu-CDCA
C18-neg_Cluster_1691	PRISM|7870	284.304	Control	Glu-DCA	C18-neg	Cluster_1691	285.304	C18-neg_Cluster_1691 Glu-DCA
C18-neg_Cluster_1692	PRISM|7870	9.183	Control	Ile/Leu-CA	C18-neg	Cluster_1692	10.183	C18-neg_Cluster_1692 Ile-CA / Leu-CA
C18-neg_Cluster_1698	PRISM|7870	0	Control	Asn-CA	C18-neg	Cluster_1698	1	C18-neg_Cluster_1698 Asn-CA
C18-neg_Cluster_1701	PRISM|7870	102.045	Control	Asp-CA	C18-neg	Cluster_1701	103.045	C18-neg_Cluster_1701 Asp-CA
C18-neg_Cluster_1776	PRISM|7870	0	Control	Gln-CA	C18-neg	Cluster_1776	1	C18-neg_Cluster_1776 Gln-CA
C18-neg_Cluster_1782	PRISM|7870	11.0683	Control	Glu-CA	C18-neg	Cluster_1782	12.0683	C18-neg_Cluster_1782 Glu-CA
C18-neg_Cluster_1796	PRISM|7870	48.7308	Control	Phe-CDCA	C18-neg	Cluster_1796	49.7308	C18-neg_Cluster_1796 Phe-CDCA
C18-neg_Cluster_1797	PRISM|7870	1185.15	Control	Phe-DCA	C18-neg	Cluster_1797	1186.15	C18-neg_Cluster_1797 Phe-DCA
C18-neg_Cluster_1866	PRISM|7870	77.1718	Control	Phe-CA	C18-neg	Cluster_1866	78.1718	C18-neg_Cluster_1866 Phe-CA
C18-neg_Cluster_1932	PRISM|7870	14.0072	Control	Tyr-CA	C18-neg	Cluster_1932	15.0072	C18-neg_Cluster_1932 Tyr-CA
C18-neg_Cluster_1946	PRISM|7870	156.057	Control	Trp-DCA	C18-neg	Cluster_1946	157.057	C18-neg_Cluster_1946 Trp-DCA
C18-neg_Cluster_2019	PRISM|7870	18.6779	Control	Trp-CA	C18-neg	Cluster_2019	19.6779	C18-neg_Cluster_2019 Trp-CA
HILIC-pos_Cluster_1892	PRISM|7870	37.9936	Control	Glu-CDCA / Glu-DCA / Glu-HDCA / Glu-UDCA	HILIC-pos	Cluster_1892	38.9936	HILIC-pos_Cluster_1892 Glu-CDCA / Glu-DCA / Glu-HDCA / Glu-UDCA
HILIC-pos_Cluster_1934	PRISM|7870	0	Control	Glu-CA	HILIC-pos	Cluster_1934	1	HILIC-pos_Cluster_1934 Glu-CA
HILIC-pos_Cluster_1951	PRISM|7870	0	Control	His-CA	HILIC-pos	Cluster_1951	1	HILIC-pos_Cluster_1951 His-CA
HILIC-pos_Cluster_1975	PRISM|7870	4.57395	Control	Phe-CA	HILIC-pos	Cluster_1975	5.57395	HILIC-pos_Cluster_1975 Phe-CA
C18-neg_Cluster_1309	PRISM|7874	0	Control	Ala-DCA	C18-neg	Cluster_1309	1	C18-neg_Cluster_1309 Ala-DCA
C18-neg_Cluster_1534	PRISM|7874	0	Control	Thr-DCA	C18-neg	Cluster_1534	1	C18-neg_Cluster_1534 Thr-DCA
C18-neg_Cluster_1613	PRISM|7874	0	Control	Asn-DCA	C18-neg	Cluster_1613	1	C18-neg_Cluster_1613 Asn-DCA
C18-neg_Cluster_1617	PRISM|7874	0	Control	Asp-DCA	C18-neg	Cluster_1617	1	C18-neg_Cluster_1617 Asp-DCA
C18-neg_Cluster_1634	PRISM|7874	0	Control	Thr-CA	C18-neg	Cluster_1634	1	C18-neg_Cluster_1634 Thr-CA
C18-neg_Cluster_1686	PRISM|7874	0	Control	Lys-DCA	C18-neg	Cluster_1686	1	C18-neg_Cluster_1686 Lys-DCA
C18-neg_Cluster_1690	PRISM|7874	0	Control	Glu-CDCA	C18-neg	Cluster_1690	1	C18-neg_Cluster_1690 Glu-CDCA
C18-neg_Cluster_1691	PRISM|7874	37.5995	Control	Glu-DCA	C18-neg	Cluster_1691	38.5995	C18-neg_Cluster_1691 Glu-DCA
C18-neg_Cluster_1692	PRISM|7874	0	Control	Ile/Leu-CA	C18-neg	Cluster_1692	1	C18-neg_Cluster_1692 Ile-CA / Leu-CA
C18-neg_Cluster_1698	PRISM|7874	0	Control	Asn-CA	C18-neg	Cluster_1698	1	C18-neg_Cluster_1698 Asn-CA
C18-neg_Cluster_1701	PRISM|7874	0	Control	Asp-CA	C18-neg	Cluster_1701	1	C18-neg_Cluster_1701 Asp-CA
C18-neg_Cluster_1776	PRISM|7874	0	Control	Gln-CA	C18-neg	Cluster_1776	1	C18-neg_Cluster_1776 Gln-CA
C18-neg_Cluster_1782	PRISM|7874	0	Control	Glu-CA	C18-neg	Cluster_1782	1	C18-neg_Cluster_1782 Glu-CA
C18-neg_Cluster_1796	PRISM|7874	10.5313	Control	Phe-CDCA	C18-neg	Cluster_1796	11.5313	C18-neg_Cluster_1796 Phe-CDCA
C18-neg_Cluster_1797	PRISM|7874	17.781	Control	Phe-DCA	C18-neg	Cluster_1797	18.781	C18-neg_Cluster_1797 Phe-DCA
C18-neg_Cluster_1866	PRISM|7874	7.90694	Control	Phe-CA	C18-neg	Cluster_1866	8.90694	C18-neg_Cluster_1866 Phe-CA
C18-neg_Cluster_1932	PRISM|7874	0	Control	Tyr-CA	C18-neg	Cluster_1932	1	C18-neg_Cluster_1932 Tyr-CA
C18-neg_Cluster_1946	PRISM|7874	41.7505	Control	Trp-DCA	C18-neg	Cluster_1946	42.7505	C18-neg_Cluster_1946 Trp-DCA
C18-neg_Cluster_2019	PRISM|7874	0	Control	Trp-CA	C18-neg	Cluster_2019	1	C18-neg_Cluster_2019 Trp-CA
HILIC-pos_Cluster_1892	PRISM|7874	0	Control	Glu-CDCA / Glu-DCA / Glu-HDCA / Glu-UDCA	HILIC-pos	Cluster_1892	1	HILIC-pos_Cluster_1892 Glu-CDCA / Glu-DCA / Glu-HDCA / Glu-UDCA
HILIC-pos_Cluster_1934	PRISM|7874	0	Control	Glu-CA	HILIC-pos	Cluster_1934	1	HILIC-pos_Cluster_1934 Glu-CA
HILIC-pos_Cluster_1951	PRISM|7874	0	Control	His-CA	HILIC-pos	Cluster_1951	1	HILIC-pos_Cluster_1951 His-CA
HILIC-pos_Cluster_1975	PRISM|7874	0	Control	Phe-CA	HILIC-pos	Cluster_1975	1	HILIC-pos_Cluster_1975 Phe-CA
C18-neg_Cluster_1309	PRISM|7875	0	CD	Ala-DCA	C18-neg	Cluster_1309	1	C18-neg_Cluster_1309 Ala-DCA
C18-neg_Cluster_1534	PRISM|7875	69.9064	CD	Thr-DCA	C18-neg	Cluster_1534	70.9064	C18-neg_Cluster_1534 Thr-DCA
C18-neg_Cluster_1613	PRISM|7875	59.2537	CD	Asn-DCA	C18-neg	Cluster_1613	60.2537	C18-neg_Cluster_1613 Asn-DCA
C18-neg_Cluster_1617	PRISM|7875	26.8381	CD	Asp-DCA	C18-neg	Cluster_1617	27.8381	C18-neg_Cluster_1617 Asp-DCA
C18-neg_Cluster_1634	PRISM|7875	124.977	CD	Thr-CA	C18-neg	Cluster_1634	125.977	C18-neg_Cluster_1634 Thr-CA
C18-neg_Cluster_1686	PRISM|7875	0	CD	Lys-DCA	C18-neg	Cluster_1686	1	C18-neg_Cluster_1686 Lys-DCA
C18-neg_Cluster_1690	PRISM|7875	68.3012	CD	Glu-CDCA	C18-neg	Cluster_1690	69.3012	C18-neg_Cluster_1690 Glu-CDCA
C18-neg_Cluster_1691	PRISM|7875	62.926	CD	Glu-DCA	C18-neg	Cluster_1691	63.926	C18-neg_Cluster_1691 Glu-DCA
C18-neg_Cluster_1692	PRISM|7875	56.8534	CD	Ile/Leu-CA	C18-neg	Cluster_1692	57.8534	C18-neg_Cluster_1692 Ile-CA / Leu-CA
C18-neg_Cluster_1698	PRISM|7875	124.809	CD	Asn-CA	C18-neg	Cluster_1698	125.809	C18-neg_Cluster_1698 Asn-CA
C18-neg_Cluster_1701	PRISM|7875	81.7459	CD	Asp-CA	C18-neg	Cluster_1701	82.7459	C18-neg_Cluster_1701 Asp-CA
C18-neg_Cluster_1776	PRISM|7875	61.4688	CD	Gln-CA	C18-neg	Cluster_1776	62.4688	C18-neg_Cluster_1776 Gln-CA
C18-neg_Cluster_1782	PRISM|7875	121.912	CD	Glu-CA	C18-neg	Cluster_1782	122.912	C18-neg_Cluster_1782 Glu-CA
C18-neg_Cluster_1796	PRISM|7875	80.2711	CD	Phe-CDCA	C18-neg	Cluster_1796	81.2711	C18-neg_Cluster_1796 Phe-CDCA
C18-neg_Cluster_1797	PRISM|7875	103.747	CD	Phe-DCA	C18-neg	Cluster_1797	104.747	C18-neg_Cluster_1797 Phe-DCA
C18-neg_Cluster_1866	PRISM|7875	193.468	CD	Phe-CA	C18-neg	Cluster_1866	194.468	C18-neg_Cluster_1866 Phe-CA
C18-neg_Cluster_1932	PRISM|7875	200.399	CD	Tyr-CA	C18-neg	Cluster_1932	201.399	C18-neg_Cluster_1932 Tyr-CA
C18-neg_Cluster_1946	PRISM|7875	20.8897	CD	Trp-DCA	C18-neg	Cluster_1946	21.8897	C18-neg_Cluster_1946 Trp-DCA
C18-neg_Cluster_2019	PRISM|7875	77.8428	CD	Trp-CA	C18-neg	Cluster_2019	78.8428	C18-neg_Cluster_2019 Trp-CA
HILIC-pos_Cluster_1892	PRISM|7875	0	CD	Glu-CDCA / Glu-DCA / Glu-HDCA / Glu-UDCA	HILIC-pos	Cluster_1892	1	HILIC-pos_Cluster_1892 Glu-CDCA / Glu-DCA / Glu-HDCA / Glu-UDCA
HILIC-pos_Cluster_1934	PRISM|7875	7.95684	CD	Glu-CA	HILIC-pos	Cluster_1934	8.95684	HILIC-pos_Cluster_1934 Glu-CA
HILIC-pos_Cluster_1951	PRISM|7875	136.296	CD	His-CA	HILIC-pos	Cluster_1951	137.296	HILIC-pos_Cluster_1951 His-CA
HILIC-pos_Cluster_1975	PRISM|7875	14.5249	CD	Phe-CA	HILIC-pos	Cluster_1975	15.5249	HILIC-pos_Cluster_1975 Phe-CA
C18-neg_Cluster_1309	PRISM|7879	0	Control	Ala-DCA	C18-neg	Cluster_1309	1	C18-neg_Cluster_1309 Ala-DCA
C18-neg_Cluster_1534	PRISM|7879	0	Control	Thr-DCA	C18-neg	Cluster_1534	1	C18-neg_Cluster_1534 Thr-DCA
C18-neg_Cluster_1613	PRISM|7879	0	Control	Asn-DCA	C18-neg	Cluster_1613	1	C18-neg_Cluster_1613 Asn-DCA
C18-neg_Cluster_1617	PRISM|7879	0	Control	Asp-DCA	C18-neg	Cluster_1617	1	C18-neg_Cluster_1617 Asp-DCA
C18-neg_Cluster_1634	PRISM|7879	0	Control	Thr-CA	C18-neg	Cluster_1634	1	C18-neg_Cluster_1634 Thr-CA
C18-neg_Cluster_1686	PRISM|7879	0	Control	Lys-DCA	C18-neg	Cluster_1686	1	C18-neg_Cluster_1686 Lys-DCA
C18-neg_Cluster_1690	PRISM|7879	0	Control	Glu-CDCA	C18-neg	Cluster_1690	1	C18-neg_Cluster_1690 Glu-CDCA
C18-neg_Cluster_1691	PRISM|7879	43.6136	Control	Glu-DCA	C18-neg	Cluster_1691	44.6136	C18-neg_Cluster_1691 Glu-DCA
C18-neg_Cluster_1692	PRISM|7879	0	Control	Ile/Leu-CA	C18-neg	Cluster_1692	1	C18-neg_Cluster_1692 Ile-CA / Leu-CA
C18-neg_Cluster_1698	PRISM|7879	0	Control	Asn-CA	C18-neg	Cluster_1698	1	C18-neg_Cluster_1698 Asn-CA
C18-neg_Cluster_1701	PRISM|7879	0	Control	Asp-CA	C18-neg	Cluster_1701	1	C18-neg_Cluster_1701 Asp-CA
C18-neg_Cluster_1776	PRISM|7879	0	Control	Gln-CA	C18-neg	Cluster_1776	1	C18-neg_Cluster_1776 Gln-CA
C18-neg_Cluster_1782	PRISM|7879	0	Control	Glu-CA	C18-neg	Cluster_1782	1	C18-neg_Cluster_1782 Glu-CA
C18-neg_Cluster_1796	PRISM|7879	0	Control	Phe-CDCA	C18-neg	Cluster_1796	1	C18-neg_Cluster_1796 Phe-CDCA
C18-neg_Cluster_1797	PRISM|7879	0	Control	Phe-DCA	C18-neg	Cluster_1797	1	C18-neg_Cluster_1797 Phe-DCA
C18-neg_Cluster_1866	PRISM|7879	31.4325	Control	Phe-CA	C18-neg	Cluster_1866	32.4325	C18-neg_Cluster_1866 Phe-CA
C18-neg_Cluster_1932	PRISM|7879	0	Control	Tyr-CA	C18-neg	Cluster_1932	1	C18-neg_Cluster_1932 Tyr-CA
C18-neg_Cluster_1946	PRISM|7879	58.9761	Control	Trp-DCA	C18-neg	Cluster_1946	59.9761	C18-neg_Cluster_1946 Trp-DCA
C18-neg_Cluster_2019	PRISM|7879	0	Control	Trp-CA	C18-neg	Cluster_2019	1	C18-neg_Cluster_2019 Trp-CA
HILIC-pos_Cluster_1892	PRISM|7879	0	Control	Glu-CDCA / Glu-DCA / Glu-HDCA / Glu-UDCA	HILIC-pos	Cluster_1892	1	HILIC-pos_Cluster_1892 Glu-CDCA / Glu-DCA / Glu-HDCA / Glu-UDCA
HILIC-pos_Cluster_1934	PRISM|7879	0	Control	Glu-CA	HILIC-pos	Cluster_1934	1	HILIC-pos_Cluster_1934 Glu-CA
HILIC-pos_Cluster_1951	PRISM|7879	0	Control	His-CA	HILIC-pos	Cluster_1951	1	HILIC-pos_Cluster_1951 His-CA
HILIC-pos_Cluster_1975	PRISM|7879	0	Control	Phe-CA	HILIC-pos	Cluster_1975	1	HILIC-pos_Cluster_1975 Phe-CA
C18-neg_Cluster_1309	PRISM|7897	14.6163	UC	Ala-DCA	C18-neg	Cluster_1309	15.6163	C18-neg_Cluster_1309 Ala-DCA
C18-neg_Cluster_1534	PRISM|7897	96.8019	UC	Thr-DCA	C18-neg	Cluster_1534	97.8019	C18-neg_Cluster_1534 Thr-DCA
C18-neg_Cluster_1613	PRISM|7897	28.3117	UC	Asn-DCA	C18-neg	Cluster_1613	29.3117	C18-neg_Cluster_1613 Asn-DCA
C18-neg_Cluster_1617	PRISM|7897	41.317	UC	Asp-DCA	C18-neg	Cluster_1617	42.317	C18-neg_Cluster_1617 Asp-DCA
C18-neg_Cluster_1634	PRISM|7897	48.8914	UC	Thr-CA	C18-neg	Cluster_1634	49.8914	C18-neg_Cluster_1634 Thr-CA
C18-neg_Cluster_1686	PRISM|7897	32.9052	UC	Lys-DCA	C18-neg	Cluster_1686	33.9052	C18-neg_Cluster_1686 Lys-DCA
C18-neg_Cluster_1690	PRISM|7897	75.2198	UC	Glu-CDCA	C18-neg	Cluster_1690	76.2198	C18-neg_Cluster_1690 Glu-CDCA
C18-neg_Cluster_1691	PRISM|7897	80.9943	UC	Glu-DCA	C18-neg	Cluster_1691	81.9943	C18-neg_Cluster_1691 Glu-DCA
C18-neg_Cluster_1692	PRISM|7897	20.2832	UC	Ile/Leu-CA	C18-neg	Cluster_1692	21.2832	C18-neg_Cluster_1692 Ile-CA / Leu-CA
C18-neg_Cluster_1698	PRISM|7897	0	UC	Asn-CA	C18-neg	Cluster_1698	1	C18-neg_Cluster_1698 Asn-CA
C18-neg_Cluster_1701	PRISM|7897	19.2187	UC	Asp-CA	C18-neg	Cluster_1701	20.2187	C18-neg_Cluster_1701 Asp-CA
C18-neg_Cluster_1776	PRISM|7897	0	UC	Gln-CA	C18-neg	Cluster_1776	1	C18-neg_Cluster_1776 Gln-CA
C18-neg_Cluster_1782	PRISM|7897	35.7332	UC	Glu-CA	C18-neg	Cluster_1782	36.7332	C18-neg_Cluster_1782 Glu-CA
C18-neg_Cluster_1796	PRISM|7897	34.1102	UC	Phe-CDCA	C18-neg	Cluster_1796	35.1102	C18-neg_Cluster_1796 Phe-CDCA
C18-neg_Cluster_1797	PRISM|7897	66.2002	UC	Phe-DCA	C18-neg	Cluster_1797	67.2002	C18-neg_Cluster_1797 Phe-DCA
C18-neg_Cluster_1866	PRISM|7897	0	UC	Phe-CA	C18-neg	Cluster_1866	1	C18-neg_Cluster_1866 Phe-CA
C18-neg_Cluster_1932	PRISM|7897	41.4689	UC	Tyr-CA	C18-neg	Cluster_1932	42.4689	C18-neg_Cluster_1932 Tyr-CA
C18-neg_Cluster_1946	PRISM|7897	45.8617	UC	Trp-DCA	C18-neg	Cluster_1946	46.8617	C18-neg_Cluster_1946 Trp-DCA
C18-neg_Cluster_2019	PRISM|7897	37.2168	UC	Trp-CA	C18-neg	Cluster_2019	38.2168	C18-neg_Cluster_2019 Trp-CA
HILIC-pos_Cluster_1892	PRISM|7897	5.41303	UC	Glu-CDCA / Glu-DCA / Glu-HDCA / Glu-UDCA	HILIC-pos	Cluster_1892	6.41303	HILIC-pos_Cluster_1892 Glu-CDCA / Glu-DCA / Glu-HDCA / Glu-UDCA
HILIC-pos_Cluster_1934	PRISM|7897	0	UC	Glu-CA	HILIC-pos	Cluster_1934	1	HILIC-pos_Cluster_1934 Glu-CA
HILIC-pos_Cluster_1951	PRISM|7897	0	UC	His-CA	HILIC-pos	Cluster_1951	1	HILIC-pos_Cluster_1951 His-CA
HILIC-pos_Cluster_1975	PRISM|7897	0	UC	Phe-CA	HILIC-pos	Cluster_1975	1	HILIC-pos_Cluster_1975 Phe-CA
C18-neg_Cluster_1309	PRISM|7899	26.5341	Control	Ala-DCA	C18-neg	Cluster_1309	27.5341	C18-neg_Cluster_1309 Ala-DCA
C18-neg_Cluster_1534	PRISM|7899	0	Control	Thr-DCA	C18-neg	Cluster_1534	1	C18-neg_Cluster_1534 Thr-DCA
C18-neg_Cluster_1613	PRISM|7899	0	Control	Asn-DCA	C18-neg	Cluster_1613	1	C18-neg_Cluster_1613 Asn-DCA
C18-neg_Cluster_1617	PRISM|7899	26.889	Control	Asp-DCA	C18-neg	Cluster_1617	27.889	C18-neg_Cluster_1617 Asp-DCA
C18-neg_Cluster_1634	PRISM|7899	0	Control	Thr-CA	C18-neg	Cluster_1634	1	C18-neg_Cluster_1634 Thr-CA
C18-neg_Cluster_1686	PRISM|7899	14.4538	Control	Lys-DCA	C18-neg	Cluster_1686	15.4538	C18-neg_Cluster_1686 Lys-DCA
C18-neg_Cluster_1690	PRISM|7899	0	Control	Glu-CDCA	C18-neg	Cluster_1690	1	C18-neg_Cluster_1690 Glu-CDCA
C18-neg_Cluster_1691	PRISM|7899	117.844	Control	Glu-DCA	C18-neg	Cluster_1691	118.844	C18-neg_Cluster_1691 Glu-DCA
C18-neg_Cluster_1692	PRISM|7899	0	Control	Ile/Leu-CA	C18-neg	Cluster_1692	1	C18-neg_Cluster_1692 Ile-CA / Leu-CA
C18-neg_Cluster_1698	PRISM|7899	0	Control	Asn-CA	C18-neg	Cluster_1698	1	C18-neg_Cluster_1698 Asn-CA
C18-neg_Cluster_1701	PRISM|7899	0	Control	Asp-CA	C18-neg	Cluster_1701	1	C18-neg_Cluster_1701 Asp-CA
C18-neg_Cluster_1776	PRISM|7899	0	Control	Gln-CA	C18-neg	Cluster_1776	1	C18-neg_Cluster_1776 Gln-CA
C18-neg_Cluster_1782	PRISM|7899	0	Control	Glu-CA	C18-neg	Cluster_1782	1	C18-neg_Cluster_1782 Glu-CA
C18-neg_Cluster_1796	PRISM|7899	0	Control	Phe-CDCA	C18-neg	Cluster_1796	1	C18-neg_Cluster_1796 Phe-CDCA
C18-neg_Cluster_1797	PRISM|7899	23.3596	Control	Phe-DCA	C18-neg	Cluster_1797	24.3596	C18-neg_Cluster_1797 Phe-DCA
C18-neg_Cluster_1866	PRISM|7899	4.91739	Control	Phe-CA	C18-neg	Cluster_1866	5.91739	C18-neg_Cluster_1866 Phe-CA
C18-neg_Cluster_1932	PRISM|7899	0	Control	Tyr-CA	C18-neg	Cluster_1932	1	C18-neg_Cluster_1932 Tyr-CA
C18-neg_Cluster_1946	PRISM|7899	87.3557	Control	Trp-DCA	C18-neg	Cluster_1946	88.3557	C18-neg_Cluster_1946 Trp-DCA
C18-neg_Cluster_2019	PRISM|7899	0	Control	Trp-CA	C18-neg	Cluster_2019	1	C18-neg_Cluster_2019 Trp-CA
HILIC-pos_Cluster_1892	PRISM|7899	7.78274	Control	Glu-CDCA / Glu-DCA / Glu-HDCA / Glu-UDCA	HILIC-pos	Cluster_1892	8.78274	HILIC-pos_Cluster_1892 Glu-CDCA / Glu-DCA / Glu-HDCA / Glu-UDCA
HILIC-pos_Cluster_1934	PRISM|7899	0	Control	Glu-CA	HILIC-pos	Cluster_1934	1	HILIC-pos_Cluster_1934 Glu-CA
HILIC-pos_Cluster_1951	PRISM|7899	0	Control	His-CA	HILIC-pos	Cluster_1951	1	HILIC-pos_Cluster_1951 His-CA
HILIC-pos_Cluster_1975	PRISM|7899	0	Control	Phe-CA	HILIC-pos	Cluster_1975	1	HILIC-pos_Cluster_1975 Phe-CA
C18-neg_Cluster_1309	PRISM|7904	19.0542	Control	Ala-DCA	C18-neg	Cluster_1309	20.0542	C18-neg_Cluster_1309 Ala-DCA
C18-neg_Cluster_1534	PRISM|7904	14.4844	Control	Thr-DCA	C18-neg	Cluster_1534	15.4844	C18-neg_Cluster_1534 Thr-DCA
C18-neg_Cluster_1613	PRISM|7904	0	Control	Asn-DCA	C18-neg	Cluster_1613	1	C18-neg_Cluster_1613 Asn-DCA
C18-neg_Cluster_1617	PRISM|7904	34.8592	Control	Asp-DCA	C18-neg	Cluster_1617	35.8592	C18-neg_Cluster_1617 Asp-DCA
C18-neg_Cluster_1634	PRISM|7904	0	Control	Thr-CA	C18-neg	Cluster_1634	1	C18-neg_Cluster_1634 Thr-CA
C18-neg_Cluster_1686	PRISM|7904	23.0538	Control	Lys-DCA	C18-neg	Cluster_1686	24.0538	C18-neg_Cluster_1686 Lys-DCA
C18-neg_Cluster_1690	PRISM|7904	0	Control	Glu-CDCA	C18-neg	Cluster_1690	1	C18-neg_Cluster_1690 Glu-CDCA
C18-neg_Cluster_1691	PRISM|7904	92.2101	Control	Glu-DCA	C18-neg	Cluster_1691	93.2101	C18-neg_Cluster_1691 Glu-DCA
C18-neg_Cluster_1692	PRISM|7904	0	Control	Ile/Leu-CA	C18-neg	Cluster_1692	1	C18-neg_Cluster_1692 Ile-CA / Leu-CA
C18-neg_Cluster_1698	PRISM|7904	0	Control	Asn-CA	C18-neg	Cluster_1698	1	C18-neg_Cluster_1698 Asn-CA
C18-neg_Cluster_1701	PRISM|7904	0	Control	Asp-CA	C18-neg	Cluster_1701	1	C18-neg_Cluster_1701 Asp-CA
C18-neg_Cluster_1776	PRISM|7904	0	Control	Gln-CA	C18-neg	Cluster_1776	1	C18-neg_Cluster_1776 Gln-CA
C18-neg_Cluster_1782	PRISM|7904	0	Control	Glu-CA	C18-neg	Cluster_1782	1	C18-neg_Cluster_1782 Glu-CA
C18-neg_Cluster_1796	PRISM|7904	0	Control	Phe-CDCA	C18-neg	Cluster_1796	1	C18-neg_Cluster_1796 Phe-CDCA
C18-neg_Cluster_1797	PRISM|7904	52.3362	Control	Phe-DCA	C18-neg	Cluster_1797	53.3362	C18-neg_Cluster_1797 Phe-DCA
C18-neg_Cluster_1866	PRISM|7904	0	Control	Phe-CA	C18-neg	Cluster_1866	1	C18-neg_Cluster_1866 Phe-CA
C18-neg_Cluster_1932	PRISM|7904	0	Control	Tyr-CA	C18-neg	Cluster_1932	1	C18-neg_Cluster_1932 Tyr-CA
C18-neg_Cluster_1946	PRISM|7904	95.3238	Control	Trp-DCA	C18-neg	Cluster_1946	96.3238	C18-neg_Cluster_1946 Trp-DCA
C18-neg_Cluster_2019	PRISM|7904	26.7355	Control	Trp-CA	C18-neg	Cluster_2019	27.7355	C18-neg_Cluster_2019 Trp-CA
HILIC-pos_Cluster_1892	PRISM|7904	5.78689	Control	Glu-CDCA / Glu-DCA / Glu-HDCA / Glu-UDCA	HILIC-pos	Cluster_1892	6.78689	HILIC-pos_Cluster_1892 Glu-CDCA / Glu-DCA / Glu-HDCA / Glu-UDCA
HILIC-pos_Cluster_1934	PRISM|7904	0	Control	Glu-CA	HILIC-pos	Cluster_1934	1	HILIC-pos_Cluster_1934 Glu-CA
HILIC-pos_Cluster_1951	PRISM|7904	0	Control	His-CA	HILIC-pos	Cluster_1951	1	HILIC-pos_Cluster_1951 His-CA
HILIC-pos_Cluster_1975	PRISM|7904	0	Control	Phe-CA	HILIC-pos	Cluster_1975	1	HILIC-pos_Cluster_1975 Phe-CA
C18-neg_Cluster_1309	PRISM|7906	15.2735	Control	Ala-DCA	C18-neg	Cluster_1309	16.2735	C18-neg_Cluster_1309 Ala-DCA
C18-neg_Cluster_1534	PRISM|7906	14.2493	Control	Thr-DCA	C18-neg	Cluster_1534	15.2493	C18-neg_Cluster_1534 Thr-DCA
C18-neg_Cluster_1613	PRISM|7906	29.0879	Control	Asn-DCA	C18-neg	Cluster_1613	30.0879	C18-neg_Cluster_1613 Asn-DCA
C18-neg_Cluster_1617	PRISM|7906	23.6928	Control	Asp-DCA	C18-neg	Cluster_1617	24.6928	C18-neg_Cluster_1617 Asp-DCA
C18-neg_Cluster_1634	PRISM|7906	0	Control	Thr-CA	C18-neg	Cluster_1634	1	C18-neg_Cluster_1634 Thr-CA
C18-neg_Cluster_1686	PRISM|7906	65.7592	Control	Lys-DCA	C18-neg	Cluster_1686	66.7592	C18-neg_Cluster_1686 Lys-DCA
C18-neg_Cluster_1690	PRISM|7906	0	Control	Glu-CDCA	C18-neg	Cluster_1690	1	C18-neg_Cluster_1690 Glu-CDCA
C18-neg_Cluster_1691	PRISM|7906	128.31	Control	Glu-DCA	C18-neg	Cluster_1691	129.31	C18-neg_Cluster_1691 Glu-DCA
C18-neg_Cluster_1692	PRISM|7906	10.6378	Control	Ile/Leu-CA	C18-neg	Cluster_1692	11.6378	C18-neg_Cluster_1692 Ile-CA / Leu-CA
C18-neg_Cluster_1698	PRISM|7906	0	Control	Asn-CA	C18-neg	Cluster_1698	1	C18-neg_Cluster_1698 Asn-CA
C18-neg_Cluster_1701	PRISM|7906	0	Control	Asp-CA	C18-neg	Cluster_1701	1	C18-neg_Cluster_1701 Asp-CA
C18-neg_Cluster_1776	PRISM|7906	0	Control	Gln-CA	C18-neg	Cluster_1776	1	C18-neg_Cluster_1776 Gln-CA
C18-neg_Cluster_1782	PRISM|7906	10.1825	Control	Glu-CA	C18-neg	Cluster_1782	11.1825	C18-neg_Cluster_1782 Glu-CA
C18-neg_Cluster_1796	PRISM|7906	4.68933	Control	Phe-CDCA	C18-neg	Cluster_1796	5.68933	C18-neg_Cluster_1796 Phe-CDCA
C18-neg_Cluster_1797	PRISM|7906	159.041	Control	Phe-DCA	C18-neg	Cluster_1797	160.041	C18-neg_Cluster_1797 Phe-DCA
C18-neg_Cluster_1866	PRISM|7906	24.9308	Control	Phe-CA	C18-neg	Cluster_1866	25.9308	C18-neg_Cluster_1866 Phe-CA
C18-neg_Cluster_1932	PRISM|7906	22.7925	Control	Tyr-CA	C18-neg	Cluster_1932	23.7925	C18-neg_Cluster_1932 Tyr-CA
C18-neg_Cluster_1946	PRISM|7906	76.9054	Control	Trp-DCA	C18-neg	Cluster_1946	77.9054	C18-neg_Cluster_1946 Trp-DCA
C18-neg_Cluster_2019	PRISM|7906	18.036	Control	Trp-CA	C18-neg	Cluster_2019	19.036	C18-neg_Cluster_2019 Trp-CA
HILIC-pos_Cluster_1892	PRISM|7906	10.5793	Control	Glu-CDCA / Glu-DCA / Glu-HDCA / Glu-UDCA	HILIC-pos	Cluster_1892	11.5793	HILIC-pos_Cluster_1892 Glu-CDCA / Glu-DCA / Glu-HDCA / Glu-UDCA
HILIC-pos_Cluster_1934	PRISM|7906	0	Control	Glu-CA	HILIC-pos	Cluster_1934	1	HILIC-pos_Cluster_1934 Glu-CA
HILIC-pos_Cluster_1951	PRISM|7906	0	Control	His-CA	HILIC-pos	Cluster_1951	1	HILIC-pos_Cluster_1951 His-CA
HILIC-pos_Cluster_1975	PRISM|7906	6.10617	Control	Phe-CA	HILIC-pos	Cluster_1975	7.10617	HILIC-pos_Cluster_1975 Phe-CA
C18-neg_Cluster_1309	PRISM|7908	0	Control	Ala-DCA	C18-neg	Cluster_1309	1	C18-neg_Cluster_1309 Ala-DCA
C18-neg_Cluster_1534	PRISM|7908	31.2989	Control	Thr-DCA	C18-neg	Cluster_1534	32.2989	C18-neg_Cluster_1534 Thr-DCA
C18-neg_Cluster_1613	PRISM|7908	19.8733	Control	Asn-DCA	C18-neg	Cluster_1613	20.8733	C18-neg_Cluster_1613 Asn-DCA
C18-neg_Cluster_1617	PRISM|7908	20.6733	Control	Asp-DCA	C18-neg	Cluster_1617	21.6733	C18-neg_Cluster_1617 Asp-DCA
C18-neg_Cluster_1634	PRISM|7908	62.0835	Control	Thr-CA	C18-neg	Cluster_1634	63.0835	C18-neg_Cluster_1634 Thr-CA
C18-neg_Cluster_1686	PRISM|7908	24.1635	Control	Lys-DCA	C18-neg	Cluster_1686	25.1635	C18-neg_Cluster_1686 Lys-DCA
C18-neg_Cluster_1690	PRISM|7908	94.7376	Control	Glu-CDCA	C18-neg	Cluster_1690	95.7376	C18-neg_Cluster_1690 Glu-CDCA
C18-neg_Cluster_1691	PRISM|7908	121.905	Control	Glu-DCA	C18-neg	Cluster_1691	122.905	C18-neg_Cluster_1691 Glu-DCA
C18-neg_Cluster_1692	PRISM|7908	32.9746	Control	Ile/Leu-CA	C18-neg	Cluster_1692	33.9746	C18-neg_Cluster_1692 Ile-CA / Leu-CA
C18-neg_Cluster_1698	PRISM|7908	37.5871	Control	Asn-CA	C18-neg	Cluster_1698	38.5871	C18-neg_Cluster_1698 Asn-CA
C18-neg_Cluster_1701	PRISM|7908	58.2615	Control	Asp-CA	C18-neg	Cluster_1701	59.2615	C18-neg_Cluster_1701 Asp-CA
C18-neg_Cluster_1776	PRISM|7908	43.0683	Control	Gln-CA	C18-neg	Cluster_1776	44.0683	C18-neg_Cluster_1776 Gln-CA
C18-neg_Cluster_1782	PRISM|7908	222.562	Control	Glu-CA	C18-neg	Cluster_1782	223.562	C18-neg_Cluster_1782 Glu-CA
C18-neg_Cluster_1796	PRISM|7908	31.821	Control	Phe-CDCA	C18-neg	Cluster_1796	32.821	C18-neg_Cluster_1796 Phe-CDCA
C18-neg_Cluster_1797	PRISM|7908	41.2431	Control	Phe-DCA	C18-neg	Cluster_1797	42.2431	C18-neg_Cluster_1797 Phe-DCA
C18-neg_Cluster_1866	PRISM|7908	61.5791	Control	Phe-CA	C18-neg	Cluster_1866	62.5791	C18-neg_Cluster_1866 Phe-CA
C18-neg_Cluster_1932	PRISM|7908	115.033	Control	Tyr-CA	C18-neg	Cluster_1932	116.033	C18-neg_Cluster_1932 Tyr-CA
C18-neg_Cluster_1946	PRISM|7908	16.6757	Control	Trp-DCA	C18-neg	Cluster_1946	17.6757	C18-neg_Cluster_1946 Trp-DCA
C18-neg_Cluster_2019	PRISM|7908	38.2628	Control	Trp-CA	C18-neg	Cluster_2019	39.2628	C18-neg_Cluster_2019 Trp-CA
HILIC-pos_Cluster_1892	PRISM|7908	12.2848	Control	Glu-CDCA / Glu-DCA / Glu-HDCA / Glu-UDCA	HILIC-pos	Cluster_1892	13.2848	HILIC-pos_Cluster_1892 Glu-CDCA / Glu-DCA / Glu-HDCA / Glu-UDCA
HILIC-pos_Cluster_1934	PRISM|7908	23.4906	Control	Glu-CA	HILIC-pos	Cluster_1934	24.4906	HILIC-pos_Cluster_1934 Glu-CA
HILIC-pos_Cluster_1951	PRISM|7908	0	Control	His-CA	HILIC-pos	Cluster_1951	1	HILIC-pos_Cluster_1951 His-CA
HILIC-pos_Cluster_1975	PRISM|7908	9.436	Control	Phe-CA	HILIC-pos	Cluster_1975	10.436	HILIC-pos_Cluster_1975 Phe-CA
C18-neg_Cluster_1309	PRISM|7909	61.9375	Control	Ala-DCA	C18-neg	Cluster_1309	62.9375	C18-neg_Cluster_1309 Ala-DCA
C18-neg_Cluster_1534	PRISM|7909	57.1033	Control	Thr-DCA	C18-neg	Cluster_1534	58.1033	C18-neg_Cluster_1534 Thr-DCA
C18-neg_Cluster_1613	PRISM|7909	0	Control	Asn-DCA	C18-neg	Cluster_1613	1	C18-neg_Cluster_1613 Asn-DCA
C18-neg_Cluster_1617	PRISM|7909	26.314	Control	Asp-DCA	C18-neg	Cluster_1617	27.314	C18-neg_Cluster_1617 Asp-DCA
C18-neg_Cluster_1634	PRISM|7909	0	Control	Thr-CA	C18-neg	Cluster_1634	1	C18-neg_Cluster_1634 Thr-CA
C18-neg_Cluster_1686	PRISM|7909	68.2442	Control	Lys-DCA	C18-neg	Cluster_1686	69.2442	C18-neg_Cluster_1686 Lys-DCA
C18-neg_Cluster_1690	PRISM|7909	0	Control	Glu-CDCA	C18-neg	Cluster_1690	1	C18-neg_Cluster_1690 Glu-CDCA
C18-neg_Cluster_1691	PRISM|7909	202.207	Control	Glu-DCA	C18-neg	Cluster_1691	203.207	C18-neg_Cluster_1691 Glu-DCA
C18-neg_Cluster_1692	PRISM|7909	0	Control	Ile/Leu-CA	C18-neg	Cluster_1692	1	C18-neg_Cluster_1692 Ile-CA / Leu-CA
C18-neg_Cluster_1698	PRISM|7909	0	Control	Asn-CA	C18-neg	Cluster_1698	1	C18-neg_Cluster_1698 Asn-CA
C18-neg_Cluster_1701	PRISM|7909	71.1827	Control	Asp-CA	C18-neg	Cluster_1701	72.1827	C18-neg_Cluster_1701 Asp-CA
C18-neg_Cluster_1776	PRISM|7909	0	Control	Gln-CA	C18-neg	Cluster_1776	1	C18-neg_Cluster_1776 Gln-CA
C18-neg_Cluster_1782	PRISM|7909	17.962	Control	Glu-CA	C18-neg	Cluster_1782	18.962	C18-neg_Cluster_1782 Glu-CA
C18-neg_Cluster_1796	PRISM|7909	4.77282	Control	Phe-CDCA	C18-neg	Cluster_1796	5.77282	C18-neg_Cluster_1796 Phe-CDCA
C18-neg_Cluster_1797	PRISM|7909	65.4412	Control	Phe-DCA	C18-neg	Cluster_1797	66.4412	C18-neg_Cluster_1797 Phe-DCA
C18-neg_Cluster_1866	PRISM|7909	16.4538	Control	Phe-CA	C18-neg	Cluster_1866	17.4538	C18-neg_Cluster_1866 Phe-CA
C18-neg_Cluster_1932	PRISM|7909	5.72564	Control	Tyr-CA	C18-neg	Cluster_1932	6.72564	C18-neg_Cluster_1932 Tyr-CA
C18-neg_Cluster_1946	PRISM|7909	101.437	Control	Trp-DCA	C18-neg	Cluster_1946	102.437	C18-neg_Cluster_1946 Trp-DCA
C18-neg_Cluster_2019	PRISM|7909	0	Control	Trp-CA	C18-neg	Cluster_2019	1	C18-neg_Cluster_2019 Trp-CA
HILIC-pos_Cluster_1892	PRISM|7909	14.1415	Control	Glu-CDCA / Glu-DCA / Glu-HDCA / Glu-UDCA	HILIC-pos	Cluster_1892	15.1415	HILIC-pos_Cluster_1892 Glu-CDCA / Glu-DCA / Glu-HDCA / Glu-UDCA
HILIC-pos_Cluster_1934	PRISM|7909	0	Control	Glu-CA	HILIC-pos	Cluster_1934	1	HILIC-pos_Cluster_1934 Glu-CA
HILIC-pos_Cluster_1951	PRISM|7909	0	Control	His-CA	HILIC-pos	Cluster_1951	1	HILIC-pos_Cluster_1951 His-CA
HILIC-pos_Cluster_1975	PRISM|7909	0	Control	Phe-CA	HILIC-pos	Cluster_1975	1	HILIC-pos_Cluster_1975 Phe-CA
C18-neg_Cluster_1309	PRISM|7910	27.665	Control	Ala-DCA	C18-neg	Cluster_1309	28.665	C18-neg_Cluster_1309 Ala-DCA
C18-neg_Cluster_1534	PRISM|7910	32.5855	Control	Thr-DCA	C18-neg	Cluster_1534	33.5855	C18-neg_Cluster_1534 Thr-DCA
C18-neg_Cluster_1613	PRISM|7910	52.5476	Control	Asn-DCA	C18-neg	Cluster_1613	53.5476	C18-neg_Cluster_1613 Asn-DCA
C18-neg_Cluster_1617	PRISM|7910	66.3794	Control	Asp-DCA	C18-neg	Cluster_1617	67.3794	C18-neg_Cluster_1617 Asp-DCA
C18-neg_Cluster_1634	PRISM|7910	0	Control	Thr-CA	C18-neg	Cluster_1634	1	C18-neg_Cluster_1634 Thr-CA
C18-neg_Cluster_1686	PRISM|7910	52.5005	Control	Lys-DCA	C18-neg	Cluster_1686	53.5005	C18-neg_Cluster_1686 Lys-DCA
C18-neg_Cluster_1690	PRISM|7910	0	Control	Glu-CDCA	C18-neg	Cluster_1690	1	C18-neg_Cluster_1690 Glu-CDCA
C18-neg_Cluster_1691	PRISM|7910	356.909	Control	Glu-DCA	C18-neg	Cluster_1691	357.909	C18-neg_Cluster_1691 Glu-DCA
C18-neg_Cluster_1692	PRISM|7910	0	Control	Ile/Leu-CA	C18-neg	Cluster_1692	1	C18-neg_Cluster_1692 Ile-CA / Leu-CA
C18-neg_Cluster_1698	PRISM|7910	0	Control	Asn-CA	C18-neg	Cluster_1698	1	C18-neg_Cluster_1698 Asn-CA
C18-neg_Cluster_1701	PRISM|7910	0	Control	Asp-CA	C18-neg	Cluster_1701	1	C18-neg_Cluster_1701 Asp-CA
C18-neg_Cluster_1776	PRISM|7910	11.9361	Control	Gln-CA	C18-neg	Cluster_1776	12.9361	C18-neg_Cluster_1776 Gln-CA
C18-neg_Cluster_1782	PRISM|7910	16.0215	Control	Glu-CA	C18-neg	Cluster_1782	17.0215	C18-neg_Cluster_1782 Glu-CA
C18-neg_Cluster_1796	PRISM|7910	0	Control	Phe-CDCA	C18-neg	Cluster_1796	1	C18-neg_Cluster_1796 Phe-CDCA
C18-neg_Cluster_1797	PRISM|7910	93.185	Control	Phe-DCA	C18-neg	Cluster_1797	94.185	C18-neg_Cluster_1797 Phe-DCA
C18-neg_Cluster_1866	PRISM|7910	8.17662	Control	Phe-CA	C18-neg	Cluster_1866	9.17662	C18-neg_Cluster_1866 Phe-CA
C18-neg_Cluster_1932	PRISM|7910	11.3371	Control	Tyr-CA	C18-neg	Cluster_1932	12.3371	C18-neg_Cluster_1932 Tyr-CA
C18-neg_Cluster_1946	PRISM|7910	115.622	Control	Trp-DCA	C18-neg	Cluster_1946	116.622	C18-neg_Cluster_1946 Trp-DCA
C18-neg_Cluster_2019	PRISM|7910	25.6622	Control	Trp-CA	C18-neg	Cluster_2019	26.6622	C18-neg_Cluster_2019 Trp-CA
HILIC-pos_Cluster_1892	PRISM|7910	14.0677	Control	Glu-CDCA / Glu-DCA / Glu-HDCA / Glu-UDCA	HILIC-pos	Cluster_1892	15.0677	HILIC-pos_Cluster_1892 Glu-CDCA / Glu-DCA / Glu-HDCA / Glu-UDCA
HILIC-pos_Cluster_1934	PRISM|7910	0	Control	Glu-CA	HILIC-pos	Cluster_1934	1	HILIC-pos_Cluster_1934 Glu-CA
HILIC-pos_Cluster_1951	PRISM|7910	0	Control	His-CA	HILIC-pos	Cluster_1951	1	HILIC-pos_Cluster_1951 His-CA
HILIC-pos_Cluster_1975	PRISM|7910	0	Control	Phe-CA	HILIC-pos	Cluster_1975	1	HILIC-pos_Cluster_1975 Phe-CA
C18-neg_Cluster_1309	PRISM|7911	113.674	Control	Ala-DCA	C18-neg	Cluster_1309	114.674	C18-neg_Cluster_1309 Ala-DCA
C18-neg_Cluster_1534	PRISM|7911	87.9629	Control	Thr-DCA	C18-neg	Cluster_1534	88.9629	C18-neg_Cluster_1534 Thr-DCA
C18-neg_Cluster_1613	PRISM|7911	96.9548	Control	Asn-DCA	C18-neg	Cluster_1613	97.9548	C18-neg_Cluster_1613 Asn-DCA
C18-neg_Cluster_1617	PRISM|7911	168.485	Control	Asp-DCA	C18-neg	Cluster_1617	169.485	C18-neg_Cluster_1617 Asp-DCA
C18-neg_Cluster_1634	PRISM|7911	69.6958	Control	Thr-CA	C18-neg	Cluster_1634	70.6958	C18-neg_Cluster_1634 Thr-CA
C18-neg_Cluster_1686	PRISM|7911	98.6937	Control	Lys-DCA	C18-neg	Cluster_1686	99.6937	C18-neg_Cluster_1686 Lys-DCA
C18-neg_Cluster_1690	PRISM|7911	41.4511	Control	Glu-CDCA	C18-neg	Cluster_1690	42.4511	C18-neg_Cluster_1690 Glu-CDCA
C18-neg_Cluster_1691	PRISM|7911	401.695	Control	Glu-DCA	C18-neg	Cluster_1691	402.695	C18-neg_Cluster_1691 Glu-DCA
C18-neg_Cluster_1692	PRISM|7911	31.8162	Control	Ile/Leu-CA	C18-neg	Cluster_1692	32.8162	C18-neg_Cluster_1692 Ile-CA / Leu-CA
C18-neg_Cluster_1698	PRISM|7911	30.2718	Control	Asn-CA	C18-neg	Cluster_1698	31.2718	C18-neg_Cluster_1698 Asn-CA
C18-neg_Cluster_1701	PRISM|7911	209.325	Control	Asp-CA	C18-neg	Cluster_1701	210.325	C18-neg_Cluster_1701 Asp-CA
C18-neg_Cluster_1776	PRISM|7911	16.3437	Control	Gln-CA	C18-neg	Cluster_1776	17.3437	C18-neg_Cluster_1776 Gln-CA
C18-neg_Cluster_1782	PRISM|7911	106.894	Control	Glu-CA	C18-neg	Cluster_1782	107.894	C18-neg_Cluster_1782 Glu-CA
C18-neg_Cluster_1796	PRISM|7911	0	Control	Phe-CDCA	C18-neg	Cluster_1796	1	C18-neg_Cluster_1796 Phe-CDCA
C18-neg_Cluster_1797	PRISM|7911	340.031	Control	Phe-DCA	C18-neg	Cluster_1797	341.031	C18-neg_Cluster_1797 Phe-DCA
C18-neg_Cluster_1866	PRISM|7911	51.216	Control	Phe-CA	C18-neg	Cluster_1866	52.216	C18-neg_Cluster_1866 Phe-CA
C18-neg_Cluster_1932	PRISM|7911	56.9398	Control	Tyr-CA	C18-neg	Cluster_1932	57.9398	C18-neg_Cluster_1932 Tyr-CA
C18-neg_Cluster_1946	PRISM|7911	173.625	Control	Trp-DCA	C18-neg	Cluster_1946	174.625	C18-neg_Cluster_1946 Trp-DCA
C18-neg_Cluster_2019	PRISM|7911	61.2922	Control	Trp-CA	C18-neg	Cluster_2019	62.2922	C18-neg_Cluster_2019 Trp-CA
HILIC-pos_Cluster_1892	PRISM|7911	40.499	Control	Glu-CDCA / Glu-DCA / Glu-HDCA / Glu-UDCA	HILIC-pos	Cluster_1892	41.499	HILIC-pos_Cluster_1892 Glu-CDCA / Glu-DCA / Glu-HDCA / Glu-UDCA
HILIC-pos_Cluster_1934	PRISM|7911	7.88125	Control	Glu-CA	HILIC-pos	Cluster_1934	8.88125	HILIC-pos_Cluster_1934 Glu-CA
HILIC-pos_Cluster_1951	PRISM|7911	0	Control	His-CA	HILIC-pos	Cluster_1951	1	HILIC-pos_Cluster_1951 His-CA
HILIC-pos_Cluster_1975	PRISM|7911	10.7214	Control	Phe-CA	HILIC-pos	Cluster_1975	11.7214	HILIC-pos_Cluster_1975 Phe-CA
C18-neg_Cluster_1309	PRISM|7912	0	Control	Ala-DCA	C18-neg	Cluster_1309	1	C18-neg_Cluster_1309 Ala-DCA
C18-neg_Cluster_1534	PRISM|7912	0	Control	Thr-DCA	C18-neg	Cluster_1534	1	C18-neg_Cluster_1534 Thr-DCA
C18-neg_Cluster_1613	PRISM|7912	0	Control	Asn-DCA	C18-neg	Cluster_1613	1	C18-neg_Cluster_1613 Asn-DCA
C18-neg_Cluster_1617	PRISM|7912	0	Control	Asp-DCA	C18-neg	Cluster_1617	1	C18-neg_Cluster_1617 Asp-DCA
C18-neg_Cluster_1634	PRISM|7912	0	Control	Thr-CA	C18-neg	Cluster_1634	1	C18-neg_Cluster_1634 Thr-CA
C18-neg_Cluster_1686	PRISM|7912	0	Control	Lys-DCA	C18-neg	Cluster_1686	1	C18-neg_Cluster_1686 Lys-DCA
C18-neg_Cluster_1690	PRISM|7912	0	Control	Glu-CDCA	C18-neg	Cluster_1690	1	C18-neg_Cluster_1690 Glu-CDCA
C18-neg_Cluster_1691	PRISM|7912	0	Control	Glu-DCA	C18-neg	Cluster_1691	1	C18-neg_Cluster_1691 Glu-DCA
C18-neg_Cluster_1692	PRISM|7912	0	Control	Ile/Leu-CA	C18-neg	Cluster_1692	1	C18-neg_Cluster_1692 Ile-CA / Leu-CA
C18-neg_Cluster_1698	PRISM|7912	0	Control	Asn-CA	C18-neg	Cluster_1698	1	C18-neg_Cluster_1698 Asn-CA
C18-neg_Cluster_1701	PRISM|7912	0	Control	Asp-CA	C18-neg	Cluster_1701	1	C18-neg_Cluster_1701 Asp-CA
C18-neg_Cluster_1776	PRISM|7912	0	Control	Gln-CA	C18-neg	Cluster_1776	1	C18-neg_Cluster_1776 Gln-CA
C18-neg_Cluster_1782	PRISM|7912	0	Control	Glu-CA	C18-neg	Cluster_1782	1	C18-neg_Cluster_1782 Glu-CA
C18-neg_Cluster_1796	PRISM|7912	14.7117	Control	Phe-CDCA	C18-neg	Cluster_1796	15.7117	C18-neg_Cluster_1796 Phe-CDCA
C18-neg_Cluster_1797	PRISM|7912	0	Control	Phe-DCA	C18-neg	Cluster_1797	1	C18-neg_Cluster_1797 Phe-DCA
C18-neg_Cluster_1866	PRISM|7912	5.73757	Control	Phe-CA	C18-neg	Cluster_1866	6.73757	C18-neg_Cluster_1866 Phe-CA
C18-neg_Cluster_1932	PRISM|7912	0	Control	Tyr-CA	C18-neg	Cluster_1932	1	C18-neg_Cluster_1932 Tyr-CA
C18-neg_Cluster_1946	PRISM|7912	0	Control	Trp-DCA	C18-neg	Cluster_1946	1	C18-neg_Cluster_1946 Trp-DCA
C18-neg_Cluster_2019	PRISM|7912	0	Control	Trp-CA	C18-neg	Cluster_2019	1	C18-neg_Cluster_2019 Trp-CA
HILIC-pos_Cluster_1892	PRISM|7912	0	Control	Glu-CDCA / Glu-DCA / Glu-HDCA / Glu-UDCA	HILIC-pos	Cluster_1892	1	HILIC-pos_Cluster_1892 Glu-CDCA / Glu-DCA / Glu-HDCA / Glu-UDCA
HILIC-pos_Cluster_1934	PRISM|7912	0	Control	Glu-CA	HILIC-pos	Cluster_1934	1	HILIC-pos_Cluster_1934 Glu-CA
HILIC-pos_Cluster_1951	PRISM|7912	0	Control	His-CA	HILIC-pos	Cluster_1951	1	HILIC-pos_Cluster_1951 His-CA
HILIC-pos_Cluster_1975	PRISM|7912	0	Control	Phe-CA	HILIC-pos	Cluster_1975	1	HILIC-pos_Cluster_1975 Phe-CA
C18-neg_Cluster_1309	PRISM|7938	187.548	CD	Ala-DCA	C18-neg	Cluster_1309	188.548	C18-neg_Cluster_1309 Ala-DCA
C18-neg_Cluster_1534	PRISM|7938	394.851	CD	Thr-DCA	C18-neg	Cluster_1534	395.851	C18-neg_Cluster_1534 Thr-DCA
C18-neg_Cluster_1613	PRISM|7938	291.45	CD	Asn-DCA	C18-neg	Cluster_1613	292.45	C18-neg_Cluster_1613 Asn-DCA
C18-neg_Cluster_1617	PRISM|7938	271.14	CD	Asp-DCA	C18-neg	Cluster_1617	272.14	C18-neg_Cluster_1617 Asp-DCA
C18-neg_Cluster_1634	PRISM|7938	252.729	CD	Thr-CA	C18-neg	Cluster_1634	253.729	C18-neg_Cluster_1634 Thr-CA
C18-neg_Cluster_1686	PRISM|7938	43.5535	CD	Lys-DCA	C18-neg	Cluster_1686	44.5535	C18-neg_Cluster_1686 Lys-DCA
C18-neg_Cluster_1690	PRISM|7938	1333.7	CD	Glu-CDCA	C18-neg	Cluster_1690	1334.7	C18-neg_Cluster_1690 Glu-CDCA
C18-neg_Cluster_1691	PRISM|7938	1026.62	CD	Glu-DCA	C18-neg	Cluster_1691	1027.62	C18-neg_Cluster_1691 Glu-DCA
C18-neg_Cluster_1692	PRISM|7938	211.955	CD	Ile/Leu-CA	C18-neg	Cluster_1692	212.955	C18-neg_Cluster_1692 Ile-CA / Leu-CA
C18-neg_Cluster_1698	PRISM|7938	220.022	CD	Asn-CA	C18-neg	Cluster_1698	221.022	C18-neg_Cluster_1698 Asn-CA
C18-neg_Cluster_1701	PRISM|7938	222.869	CD	Asp-CA	C18-neg	Cluster_1701	223.869	C18-neg_Cluster_1701 Asp-CA
C18-neg_Cluster_1776	PRISM|7938	355.604	CD	Gln-CA	C18-neg	Cluster_1776	356.604	C18-neg_Cluster_1776 Gln-CA
C18-neg_Cluster_1782	PRISM|7938	990.49	CD	Glu-CA	C18-neg	Cluster_1782	991.49	C18-neg_Cluster_1782 Glu-CA
C18-neg_Cluster_1796	PRISM|7938	289.264	CD	Phe-CDCA	C18-neg	Cluster_1796	290.264	C18-neg_Cluster_1796 Phe-CDCA
C18-neg_Cluster_1797	PRISM|7938	835.987	CD	Phe-DCA	C18-neg	Cluster_1797	836.987	C18-neg_Cluster_1797 Phe-DCA
C18-neg_Cluster_1866	PRISM|7938	265.423	CD	Phe-CA	C18-neg	Cluster_1866	266.423	C18-neg_Cluster_1866 Phe-CA
C18-neg_Cluster_1932	PRISM|7938	286.004	CD	Tyr-CA	C18-neg	Cluster_1932	287.004	C18-neg_Cluster_1932 Tyr-CA
C18-neg_Cluster_1946	PRISM|7938	43.3073	CD	Trp-DCA	C18-neg	Cluster_1946	44.3073	C18-neg_Cluster_1946 Trp-DCA
C18-neg_Cluster_2019	PRISM|7938	22.5146	CD	Trp-CA	C18-neg	Cluster_2019	23.5146	C18-neg_Cluster_2019 Trp-CA
HILIC-pos_Cluster_1892	PRISM|7938	59.3514	CD	Glu-CDCA / Glu-DCA / Glu-HDCA / Glu-UDCA	HILIC-pos	Cluster_1892	60.3514	HILIC-pos_Cluster_1892 Glu-CDCA / Glu-DCA / Glu-HDCA / Glu-UDCA
HILIC-pos_Cluster_1934	PRISM|7938	58.1797	CD	Glu-CA	HILIC-pos	Cluster_1934	59.1797	HILIC-pos_Cluster_1934 Glu-CA
HILIC-pos_Cluster_1951	PRISM|7938	30.2999	CD	His-CA	HILIC-pos	Cluster_1951	31.2999	HILIC-pos_Cluster_1951 His-CA
HILIC-pos_Cluster_1975	PRISM|7938	24.2414	CD	Phe-CA	HILIC-pos	Cluster_1975	25.2414	HILIC-pos_Cluster_1975 Phe-CA
C18-neg_Cluster_1309	PRISM|7941	69.6562	CD	Ala-DCA	C18-neg	Cluster_1309	70.6562	C18-neg_Cluster_1309 Ala-DCA
C18-neg_Cluster_1534	PRISM|7941	184.305	CD	Thr-DCA	C18-neg	Cluster_1534	185.305	C18-neg_Cluster_1534 Thr-DCA
C18-neg_Cluster_1613	PRISM|7941	221.738	CD	Asn-DCA	C18-neg	Cluster_1613	222.738	C18-neg_Cluster_1613 Asn-DCA
C18-neg_Cluster_1617	PRISM|7941	233.281	CD	Asp-DCA	C18-neg	Cluster_1617	234.281	C18-neg_Cluster_1617 Asp-DCA
C18-neg_Cluster_1634	PRISM|7941	74.2372	CD	Thr-CA	C18-neg	Cluster_1634	75.2372	C18-neg_Cluster_1634 Thr-CA
C18-neg_Cluster_1686	PRISM|7941	37.6284	CD	Lys-DCA	C18-neg	Cluster_1686	38.6284	C18-neg_Cluster_1686 Lys-DCA
C18-neg_Cluster_1690	PRISM|7941	173.007	CD	Glu-CDCA	C18-neg	Cluster_1690	174.007	C18-neg_Cluster_1690 Glu-CDCA
C18-neg_Cluster_1691	PRISM|7941	834.536	CD	Glu-DCA	C18-neg	Cluster_1691	835.536	C18-neg_Cluster_1691 Glu-DCA
C18-neg_Cluster_1692	PRISM|7941	50.4679	CD	Ile/Leu-CA	C18-neg	Cluster_1692	51.4679	C18-neg_Cluster_1692 Ile-CA / Leu-CA
C18-neg_Cluster_1698	PRISM|7941	61.8934	CD	Asn-CA	C18-neg	Cluster_1698	62.8934	C18-neg_Cluster_1698 Asn-CA
C18-neg_Cluster_1701	PRISM|7941	88.0189	CD	Asp-CA	C18-neg	Cluster_1701	89.0189	C18-neg_Cluster_1701 Asp-CA
C18-neg_Cluster_1776	PRISM|7941	84.232	CD	Gln-CA	C18-neg	Cluster_1776	85.232	C18-neg_Cluster_1776 Gln-CA
C18-neg_Cluster_1782	PRISM|7941	423.953	CD	Glu-CA	C18-neg	Cluster_1782	424.953	C18-neg_Cluster_1782 Glu-CA
C18-neg_Cluster_1796	PRISM|7941	27.14	CD	Phe-CDCA	C18-neg	Cluster_1796	28.14	C18-neg_Cluster_1796 Phe-CDCA
C18-neg_Cluster_1797	PRISM|7941	284.223	CD	Phe-DCA	C18-neg	Cluster_1797	285.223	C18-neg_Cluster_1797 Phe-DCA
C18-neg_Cluster_1866	PRISM|7941	29.7623	CD	Phe-CA	C18-neg	Cluster_1866	30.7623	C18-neg_Cluster_1866 Phe-CA
C18-neg_Cluster_1932	PRISM|7941	12.1733	CD	Tyr-CA	C18-neg	Cluster_1932	13.1733	C18-neg_Cluster_1932 Tyr-CA
C18-neg_Cluster_1946	PRISM|7941	167.122	CD	Trp-DCA	C18-neg	Cluster_1946	168.122	C18-neg_Cluster_1946 Trp-DCA
C18-neg_Cluster_2019	PRISM|7941	16.9849	CD	Trp-CA	C18-neg	Cluster_2019	17.9849	C18-neg_Cluster_2019 Trp-CA
HILIC-pos_Cluster_1892	PRISM|7941	45.2377	CD	Glu-CDCA / Glu-DCA / Glu-HDCA / Glu-UDCA	HILIC-pos	Cluster_1892	46.2377	HILIC-pos_Cluster_1892 Glu-CDCA / Glu-DCA / Glu-HDCA / Glu-UDCA
HILIC-pos_Cluster_1934	PRISM|7941	24.6605	CD	Glu-CA	HILIC-pos	Cluster_1934	25.6605	HILIC-pos_Cluster_1934 Glu-CA
HILIC-pos_Cluster_1951	PRISM|7941	3.80952	CD	His-CA	HILIC-pos	Cluster_1951	4.80952	HILIC-pos_Cluster_1951 His-CA
HILIC-pos_Cluster_1975	PRISM|7941	7.66852	CD	Phe-CA	HILIC-pos	Cluster_1975	8.66852	HILIC-pos_Cluster_1975 Phe-CA
C18-neg_Cluster_1309	PRISM|7947	0	CD	Ala-DCA	C18-neg	Cluster_1309	1	C18-neg_Cluster_1309 Ala-DCA
C18-neg_Cluster_1534	PRISM|7947	0	CD	Thr-DCA	C18-neg	Cluster_1534	1	C18-neg_Cluster_1534 Thr-DCA
C18-neg_Cluster_1613	PRISM|7947	0	CD	Asn-DCA	C18-neg	Cluster_1613	1	C18-neg_Cluster_1613 Asn-DCA
C18-neg_Cluster_1617	PRISM|7947	0	CD	Asp-DCA	C18-neg	Cluster_1617	1	C18-neg_Cluster_1617 Asp-DCA
C18-neg_Cluster_1634	PRISM|7947	202.651	CD	Thr-CA	C18-neg	Cluster_1634	203.651	C18-neg_Cluster_1634 Thr-CA
C18-neg_Cluster_1686	PRISM|7947	0	CD	Lys-DCA	C18-neg	Cluster_1686	1	C18-neg_Cluster_1686 Lys-DCA
C18-neg_Cluster_1690	PRISM|7947	456.243	CD	Glu-CDCA	C18-neg	Cluster_1690	457.243	C18-neg_Cluster_1690 Glu-CDCA
C18-neg_Cluster_1691	PRISM|7947	0	CD	Glu-DCA	C18-neg	Cluster_1691	1	C18-neg_Cluster_1691 Glu-DCA
C18-neg_Cluster_1692	PRISM|7947	76.1905	CD	Ile/Leu-CA	C18-neg	Cluster_1692	77.1905	C18-neg_Cluster_1692 Ile-CA / Leu-CA
C18-neg_Cluster_1698	PRISM|7947	306.208	CD	Asn-CA	C18-neg	Cluster_1698	307.208	C18-neg_Cluster_1698 Asn-CA
C18-neg_Cluster_1701	PRISM|7947	246.971	CD	Asp-CA	C18-neg	Cluster_1701	247.971	C18-neg_Cluster_1701 Asp-CA
C18-neg_Cluster_1776	PRISM|7947	266.204	CD	Gln-CA	C18-neg	Cluster_1776	267.204	C18-neg_Cluster_1776 Gln-CA
C18-neg_Cluster_1782	PRISM|7947	2265.19	CD	Glu-CA	C18-neg	Cluster_1782	2266.19	C18-neg_Cluster_1782 Glu-CA
C18-neg_Cluster_1796	PRISM|7947	72.4596	CD	Phe-CDCA	C18-neg	Cluster_1796	73.4596	C18-neg_Cluster_1796 Phe-CDCA
C18-neg_Cluster_1797	PRISM|7947	0	CD	Phe-DCA	C18-neg	Cluster_1797	1	C18-neg_Cluster_1797 Phe-DCA
C18-neg_Cluster_1866	PRISM|7947	154.272	CD	Phe-CA	C18-neg	Cluster_1866	155.272	C18-neg_Cluster_1866 Phe-CA
C18-neg_Cluster_1932	PRISM|7947	169.852	CD	Tyr-CA	C18-neg	Cluster_1932	170.852	C18-neg_Cluster_1932 Tyr-CA
C18-neg_Cluster_1946	PRISM|7947	0	CD	Trp-DCA	C18-neg	Cluster_1946	1	C18-neg_Cluster_1946 Trp-DCA
C18-neg_Cluster_2019	PRISM|7947	249.938	CD	Trp-CA	C18-neg	Cluster_2019	250.938	C18-neg_Cluster_2019 Trp-CA
HILIC-pos_Cluster_1892	PRISM|7947	0	CD	Glu-CDCA / Glu-DCA / Glu-HDCA / Glu-UDCA	HILIC-pos	Cluster_1892	1	HILIC-pos_Cluster_1892 Glu-CDCA / Glu-DCA / Glu-HDCA / Glu-UDCA
HILIC-pos_Cluster_1934	PRISM|7947	110.656	CD	Glu-CA	HILIC-pos	Cluster_1934	111.656	HILIC-pos_Cluster_1934 Glu-CA
HILIC-pos_Cluster_1951	PRISM|7947	6.125	CD	His-CA	HILIC-pos	Cluster_1951	7.125	HILIC-pos_Cluster_1951 His-CA
HILIC-pos_Cluster_1975	PRISM|7947	10.1691	CD	Phe-CA	HILIC-pos	Cluster_1975	11.1691	HILIC-pos_Cluster_1975 Phe-CA
C18-neg_Cluster_1309	PRISM|7948	350.755	CD	Ala-DCA	C18-neg	Cluster_1309	351.755	C18-neg_Cluster_1309 Ala-DCA
C18-neg_Cluster_1534	PRISM|7948	334.196	CD	Thr-DCA	C18-neg	Cluster_1534	335.196	C18-neg_Cluster_1534 Thr-DCA
C18-neg_Cluster_1613	PRISM|7948	1020.35	CD	Asn-DCA	C18-neg	Cluster_1613	1021.35	C18-neg_Cluster_1613 Asn-DCA
C18-neg_Cluster_1617	PRISM|7948	52.341	CD	Asp-DCA	C18-neg	Cluster_1617	53.341	C18-neg_Cluster_1617 Asp-DCA
C18-neg_Cluster_1634	PRISM|7948	64.9839	CD	Thr-CA	C18-neg	Cluster_1634	65.9839	C18-neg_Cluster_1634 Thr-CA
C18-neg_Cluster_1686	PRISM|7948	270.051	CD	Lys-DCA	C18-neg	Cluster_1686	271.051	C18-neg_Cluster_1686 Lys-DCA
C18-neg_Cluster_1690	PRISM|7948	35.2058	CD	Glu-CDCA	C18-neg	Cluster_1690	36.2058	C18-neg_Cluster_1690 Glu-CDCA
C18-neg_Cluster_1691	PRISM|7948	69.9857	CD	Glu-DCA	C18-neg	Cluster_1691	70.9857	C18-neg_Cluster_1691 Glu-DCA
C18-neg_Cluster_1692	PRISM|7948	47.4712	CD	Ile/Leu-CA	C18-neg	Cluster_1692	48.4712	C18-neg_Cluster_1692 Ile-CA / Leu-CA
C18-neg_Cluster_1698	PRISM|7948	0	CD	Asn-CA	C18-neg	Cluster_1698	1	C18-neg_Cluster_1698 Asn-CA
C18-neg_Cluster_1701	PRISM|7948	25.3504	CD	Asp-CA	C18-neg	Cluster_1701	26.3504	C18-neg_Cluster_1701 Asp-CA
C18-neg_Cluster_1776	PRISM|7948	28.5514	CD	Gln-CA	C18-neg	Cluster_1776	29.5514	C18-neg_Cluster_1776 Gln-CA
C18-neg_Cluster_1782	PRISM|7948	27.6179	CD	Glu-CA	C18-neg	Cluster_1782	28.6179	C18-neg_Cluster_1782 Glu-CA
C18-neg_Cluster_1796	PRISM|7948	50.4242	CD	Phe-CDCA	C18-neg	Cluster_1796	51.4242	C18-neg_Cluster_1796 Phe-CDCA
C18-neg_Cluster_1797	PRISM|7948	248.945	CD	Phe-DCA	C18-neg	Cluster_1797	249.945	C18-neg_Cluster_1797 Phe-DCA
C18-neg_Cluster_1866	PRISM|7948	90.9569	CD	Phe-CA	C18-neg	Cluster_1866	91.9569	C18-neg_Cluster_1866 Phe-CA
C18-neg_Cluster_1932	PRISM|7948	152.44	CD	Tyr-CA	C18-neg	Cluster_1932	153.44	C18-neg_Cluster_1932 Tyr-CA
C18-neg_Cluster_1946	PRISM|7948	93.0578	CD	Trp-DCA	C18-neg	Cluster_1946	94.0578	C18-neg_Cluster_1946 Trp-DCA
C18-neg_Cluster_2019	PRISM|7948	70.1481	CD	Trp-CA	C18-neg	Cluster_2019	71.1481	C18-neg_Cluster_2019 Trp-CA
HILIC-pos_Cluster_1892	PRISM|7948	33.2341	CD	Glu-CDCA / Glu-DCA / Glu-HDCA / Glu-UDCA	HILIC-pos	Cluster_1892	34.2341	HILIC-pos_Cluster_1892 Glu-CDCA / Glu-DCA / Glu-HDCA / Glu-UDCA
HILIC-pos_Cluster_1934	PRISM|7948	6.59357	CD	Glu-CA	HILIC-pos	Cluster_1934	7.59357	HILIC-pos_Cluster_1934 Glu-CA
HILIC-pos_Cluster_1951	PRISM|7948	0	CD	His-CA	HILIC-pos	Cluster_1951	1	HILIC-pos_Cluster_1951 His-CA
HILIC-pos_Cluster_1975	PRISM|7948	10.3809	CD	Phe-CA	HILIC-pos	Cluster_1975	11.3809	HILIC-pos_Cluster_1975 Phe-CA
C18-neg_Cluster_1309	PRISM|7955	0	Control	Ala-DCA	C18-neg	Cluster_1309	1	C18-neg_Cluster_1309 Ala-DCA
C18-neg_Cluster_1534	PRISM|7955	36.46	Control	Thr-DCA	C18-neg	Cluster_1534	37.46	C18-neg_Cluster_1534 Thr-DCA
C18-neg_Cluster_1613	PRISM|7955	0	Control	Asn-DCA	C18-neg	Cluster_1613	1	C18-neg_Cluster_1613 Asn-DCA
C18-neg_Cluster_1617	PRISM|7955	53.7728	Control	Asp-DCA	C18-neg	Cluster_1617	54.7728	C18-neg_Cluster_1617 Asp-DCA
C18-neg_Cluster_1634	PRISM|7955	0	Control	Thr-CA	C18-neg	Cluster_1634	1	C18-neg_Cluster_1634 Thr-CA
C18-neg_Cluster_1686	PRISM|7955	0	Control	Lys-DCA	C18-neg	Cluster_1686	1	C18-neg_Cluster_1686 Lys-DCA
C18-neg_Cluster_1690	PRISM|7955	0	Control	Glu-CDCA	C18-neg	Cluster_1690	1	C18-neg_Cluster_1690 Glu-CDCA
C18-neg_Cluster_1691	PRISM|7955	165.307	Control	Glu-DCA	C18-neg	Cluster_1691	166.307	C18-neg_Cluster_1691 Glu-DCA
C18-neg_Cluster_1692	PRISM|7955	0	Control	Ile/Leu-CA	C18-neg	Cluster_1692	1	C18-neg_Cluster_1692 Ile-CA / Leu-CA
C18-neg_Cluster_1698	PRISM|7955	0	Control	Asn-CA	C18-neg	Cluster_1698	1	C18-neg_Cluster_1698 Asn-CA
C18-neg_Cluster_1701	PRISM|7955	0	Control	Asp-CA	C18-neg	Cluster_1701	1	C18-neg_Cluster_1701 Asp-CA
C18-neg_Cluster_1776	PRISM|7955	0	Control	Gln-CA	C18-neg	Cluster_1776	1	C18-neg_Cluster_1776 Gln-CA
C18-neg_Cluster_1782	PRISM|7955	0	Control	Glu-CA	C18-neg	Cluster_1782	1	C18-neg_Cluster_1782 Glu-CA
C18-neg_Cluster_1796	PRISM|7955	0	Control	Phe-CDCA	C18-neg	Cluster_1796	1	C18-neg_Cluster_1796 Phe-CDCA
C18-neg_Cluster_1797	PRISM|7955	75.4041	Control	Phe-DCA	C18-neg	Cluster_1797	76.4041	C18-neg_Cluster_1797 Phe-DCA
C18-neg_Cluster_1866	PRISM|7955	0	Control	Phe-CA	C18-neg	Cluster_1866	1	C18-neg_Cluster_1866 Phe-CA
C18-neg_Cluster_1932	PRISM|7955	0	Control	Tyr-CA	C18-neg	Cluster_1932	1	C18-neg_Cluster_1932 Tyr-CA
C18-neg_Cluster_1946	PRISM|7955	109.044	Control	Trp-DCA	C18-neg	Cluster_1946	110.044	C18-neg_Cluster_1946 Trp-DCA
C18-neg_Cluster_2019	PRISM|7955	40.8259	Control	Trp-CA	C18-neg	Cluster_2019	41.8259	C18-neg_Cluster_2019 Trp-CA
HILIC-pos_Cluster_1892	PRISM|7955	8.06247	Control	Glu-CDCA / Glu-DCA / Glu-HDCA / Glu-UDCA	HILIC-pos	Cluster_1892	9.06247	HILIC-pos_Cluster_1892 Glu-CDCA / Glu-DCA / Glu-HDCA / Glu-UDCA
HILIC-pos_Cluster_1934	PRISM|7955	0	Control	Glu-CA	HILIC-pos	Cluster_1934	1	HILIC-pos_Cluster_1934 Glu-CA
HILIC-pos_Cluster_1951	PRISM|7955	0	Control	His-CA	HILIC-pos	Cluster_1951	1	HILIC-pos_Cluster_1951 His-CA
HILIC-pos_Cluster_1975	PRISM|7955	0	Control	Phe-CA	HILIC-pos	Cluster_1975	1	HILIC-pos_Cluster_1975 Phe-CA
C18-neg_Cluster_1309	PRISM|7971	0	CD	Ala-DCA	C18-neg	Cluster_1309	1	C18-neg_Cluster_1309 Ala-DCA
C18-neg_Cluster_1534	PRISM|7971	0	CD	Thr-DCA	C18-neg	Cluster_1534	1	C18-neg_Cluster_1534 Thr-DCA
C18-neg_Cluster_1613	PRISM|7971	22.5924	CD	Asn-DCA	C18-neg	Cluster_1613	23.5924	C18-neg_Cluster_1613 Asn-DCA
C18-neg_Cluster_1617	PRISM|7971	0	CD	Asp-DCA	C18-neg	Cluster_1617	1	C18-neg_Cluster_1617 Asp-DCA
C18-neg_Cluster_1634	PRISM|7971	0	CD	Thr-CA	C18-neg	Cluster_1634	1	C18-neg_Cluster_1634 Thr-CA
C18-neg_Cluster_1686	PRISM|7971	0	CD	Lys-DCA	C18-neg	Cluster_1686	1	C18-neg_Cluster_1686 Lys-DCA
C18-neg_Cluster_1690	PRISM|7971	215.138	CD	Glu-CDCA	C18-neg	Cluster_1690	216.138	C18-neg_Cluster_1690 Glu-CDCA
C18-neg_Cluster_1691	PRISM|7971	0	CD	Glu-DCA	C18-neg	Cluster_1691	1	C18-neg_Cluster_1691 Glu-DCA
C18-neg_Cluster_1692	PRISM|7971	0	CD	Ile/Leu-CA	C18-neg	Cluster_1692	1	C18-neg_Cluster_1692 Ile-CA / Leu-CA
C18-neg_Cluster_1698	PRISM|7971	0	CD	Asn-CA	C18-neg	Cluster_1698	1	C18-neg_Cluster_1698 Asn-CA
C18-neg_Cluster_1701	PRISM|7971	18.4484	CD	Asp-CA	C18-neg	Cluster_1701	19.4484	C18-neg_Cluster_1701 Asp-CA
C18-neg_Cluster_1776	PRISM|7971	0	CD	Gln-CA	C18-neg	Cluster_1776	1	C18-neg_Cluster_1776 Gln-CA
C18-neg_Cluster_1782	PRISM|7971	28.6279	CD	Glu-CA	C18-neg	Cluster_1782	29.6279	C18-neg_Cluster_1782 Glu-CA
C18-neg_Cluster_1796	PRISM|7971	0	CD	Phe-CDCA	C18-neg	Cluster_1796	1	C18-neg_Cluster_1796 Phe-CDCA
C18-neg_Cluster_1797	PRISM|7971	0	CD	Phe-DCA	C18-neg	Cluster_1797	1	C18-neg_Cluster_1797 Phe-DCA
C18-neg_Cluster_1866	PRISM|7971	0	CD	Phe-CA	C18-neg	Cluster_1866	1	C18-neg_Cluster_1866 Phe-CA
C18-neg_Cluster_1932	PRISM|7971	0	CD	Tyr-CA	C18-neg	Cluster_1932	1	C18-neg_Cluster_1932 Tyr-CA
C18-neg_Cluster_1946	PRISM|7971	35.3604	CD	Trp-DCA	C18-neg	Cluster_1946	36.3604	C18-neg_Cluster_1946 Trp-DCA
C18-neg_Cluster_2019	PRISM|7971	13.9918	CD	Trp-CA	C18-neg	Cluster_2019	14.9918	C18-neg_Cluster_2019 Trp-CA
HILIC-pos_Cluster_1892	PRISM|7971	0	CD	Glu-CDCA / Glu-DCA / Glu-HDCA / Glu-UDCA	HILIC-pos	Cluster_1892	1	HILIC-pos_Cluster_1892 Glu-CDCA / Glu-DCA / Glu-HDCA / Glu-UDCA
HILIC-pos_Cluster_1934	PRISM|7971	0	CD	Glu-CA	HILIC-pos	Cluster_1934	1	HILIC-pos_Cluster_1934 Glu-CA
HILIC-pos_Cluster_1951	PRISM|7971	0	CD	His-CA	HILIC-pos	Cluster_1951	1	HILIC-pos_Cluster_1951 His-CA
HILIC-pos_Cluster_1975	PRISM|7971	0	CD	Phe-CA	HILIC-pos	Cluster_1975	1	HILIC-pos_Cluster_1975 Phe-CA
C18-neg_Cluster_1309	PRISM|7989	0	CD	Ala-DCA	C18-neg	Cluster_1309	1	C18-neg_Cluster_1309 Ala-DCA
C18-neg_Cluster_1534	PRISM|7989	0	CD	Thr-DCA	C18-neg	Cluster_1534	1	C18-neg_Cluster_1534 Thr-DCA
C18-neg_Cluster_1613	PRISM|7989	63.3742	CD	Asn-DCA	C18-neg	Cluster_1613	64.3742	C18-neg_Cluster_1613 Asn-DCA
C18-neg_Cluster_1617	PRISM|7989	0	CD	Asp-DCA	C18-neg	Cluster_1617	1	C18-neg_Cluster_1617 Asp-DCA
C18-neg_Cluster_1634	PRISM|7989	221.035	CD	Thr-CA	C18-neg	Cluster_1634	222.035	C18-neg_Cluster_1634 Thr-CA
C18-neg_Cluster_1686	PRISM|7989	0	CD	Lys-DCA	C18-neg	Cluster_1686	1	C18-neg_Cluster_1686 Lys-DCA
C18-neg_Cluster_1690	PRISM|7989	1376.92	CD	Glu-CDCA	C18-neg	Cluster_1690	1377.92	C18-neg_Cluster_1690 Glu-CDCA
C18-neg_Cluster_1691	PRISM|7989	0	CD	Glu-DCA	C18-neg	Cluster_1691	1	C18-neg_Cluster_1691 Glu-DCA
C18-neg_Cluster_1692	PRISM|7989	465.58	CD	Ile/Leu-CA	C18-neg	Cluster_1692	466.58	C18-neg_Cluster_1692 Ile-CA / Leu-CA
C18-neg_Cluster_1698	PRISM|7989	220.81	CD	Asn-CA	C18-neg	Cluster_1698	221.81	C18-neg_Cluster_1698 Asn-CA
C18-neg_Cluster_1701	PRISM|7989	109.638	CD	Asp-CA	C18-neg	Cluster_1701	110.638	C18-neg_Cluster_1701 Asp-CA
C18-neg_Cluster_1776	PRISM|7989	412.868	CD	Gln-CA	C18-neg	Cluster_1776	413.868	C18-neg_Cluster_1776 Gln-CA
C18-neg_Cluster_1782	PRISM|7989	1408.85	CD	Glu-CA	C18-neg	Cluster_1782	1409.85	C18-neg_Cluster_1782 Glu-CA
C18-neg_Cluster_1796	PRISM|7989	578.307	CD	Phe-CDCA	C18-neg	Cluster_1796	579.307	C18-neg_Cluster_1796 Phe-CDCA
C18-neg_Cluster_1797	PRISM|7989	0	CD	Phe-DCA	C18-neg	Cluster_1797	1	C18-neg_Cluster_1797 Phe-DCA
C18-neg_Cluster_1866	PRISM|7989	1053.84	CD	Phe-CA	C18-neg	Cluster_1866	1054.84	C18-neg_Cluster_1866 Phe-CA
C18-neg_Cluster_1932	PRISM|7989	529.118	CD	Tyr-CA	C18-neg	Cluster_1932	530.118	C18-neg_Cluster_1932 Tyr-CA
C18-neg_Cluster_1946	PRISM|7989	0	CD	Trp-DCA	C18-neg	Cluster_1946	1	C18-neg_Cluster_1946 Trp-DCA
C18-neg_Cluster_2019	PRISM|7989	195.513	CD	Trp-CA	C18-neg	Cluster_2019	196.513	C18-neg_Cluster_2019 Trp-CA
HILIC-pos_Cluster_1892	PRISM|7989	10.0071	CD	Glu-CDCA / Glu-DCA / Glu-HDCA / Glu-UDCA	HILIC-pos	Cluster_1892	11.0071	HILIC-pos_Cluster_1892 Glu-CDCA / Glu-DCA / Glu-HDCA / Glu-UDCA
HILIC-pos_Cluster_1934	PRISM|7989	78.4425	CD	Glu-CA	HILIC-pos	Cluster_1934	79.4425	HILIC-pos_Cluster_1934 Glu-CA
HILIC-pos_Cluster_1951	PRISM|7989	7.74695	CD	His-CA	HILIC-pos	Cluster_1951	8.74695	HILIC-pos_Cluster_1951 His-CA
HILIC-pos_Cluster_1975	PRISM|7989	59.0249	CD	Phe-CA	HILIC-pos	Cluster_1975	60.0249	HILIC-pos_Cluster_1975 Phe-CA
C18-neg_Cluster_1309	PRISM|8095	0	CD	Ala-DCA	C18-neg	Cluster_1309	1	C18-neg_Cluster_1309 Ala-DCA
C18-neg_Cluster_1534	PRISM|8095	0	CD	Thr-DCA	C18-neg	Cluster_1534	1	C18-neg_Cluster_1534 Thr-DCA
C18-neg_Cluster_1613	PRISM|8095	0	CD	Asn-DCA	C18-neg	Cluster_1613	1	C18-neg_Cluster_1613 Asn-DCA
C18-neg_Cluster_1617	PRISM|8095	0	CD	Asp-DCA	C18-neg	Cluster_1617	1	C18-neg_Cluster_1617 Asp-DCA
C18-neg_Cluster_1634	PRISM|8095	460.811	CD	Thr-CA	C18-neg	Cluster_1634	461.811	C18-neg_Cluster_1634 Thr-CA
C18-neg_Cluster_1686	PRISM|8095	0	CD	Lys-DCA	C18-neg	Cluster_1686	1	C18-neg_Cluster_1686 Lys-DCA
C18-neg_Cluster_1690	PRISM|8095	1657.32	CD	Glu-CDCA	C18-neg	Cluster_1690	1658.32	C18-neg_Cluster_1690 Glu-CDCA
C18-neg_Cluster_1691	PRISM|8095	0	CD	Glu-DCA	C18-neg	Cluster_1691	1	C18-neg_Cluster_1691 Glu-DCA
C18-neg_Cluster_1692	PRISM|8095	255.095	CD	Ile/Leu-CA	C18-neg	Cluster_1692	256.095	C18-neg_Cluster_1692 Ile-CA / Leu-CA
C18-neg_Cluster_1698	PRISM|8095	251.802	CD	Asn-CA	C18-neg	Cluster_1698	252.802	C18-neg_Cluster_1698 Asn-CA
C18-neg_Cluster_1701	PRISM|8095	227.976	CD	Asp-CA	C18-neg	Cluster_1701	228.976	C18-neg_Cluster_1701 Asp-CA
C18-neg_Cluster_1776	PRISM|8095	226.148	CD	Gln-CA	C18-neg	Cluster_1776	227.148	C18-neg_Cluster_1776 Gln-CA
C18-neg_Cluster_1782	PRISM|8095	3024.13	CD	Glu-CA	C18-neg	Cluster_1782	3025.13	C18-neg_Cluster_1782 Glu-CA
C18-neg_Cluster_1796	PRISM|8095	469.063	CD	Phe-CDCA	C18-neg	Cluster_1796	470.063	C18-neg_Cluster_1796 Phe-CDCA
C18-neg_Cluster_1797	PRISM|8095	0	CD	Phe-DCA	C18-neg	Cluster_1797	1	C18-neg_Cluster_1797 Phe-DCA
C18-neg_Cluster_1866	PRISM|8095	147.557	CD	Phe-CA	C18-neg	Cluster_1866	148.557	C18-neg_Cluster_1866 Phe-CA
C18-neg_Cluster_1932	PRISM|8095	69.3438	CD	Tyr-CA	C18-neg	Cluster_1932	70.3438	C18-neg_Cluster_1932 Tyr-CA
C18-neg_Cluster_1946	PRISM|8095	0	CD	Trp-DCA	C18-neg	Cluster_1946	1	C18-neg_Cluster_1946 Trp-DCA
C18-neg_Cluster_2019	PRISM|8095	71.8786	CD	Trp-CA	C18-neg	Cluster_2019	72.8786	C18-neg_Cluster_2019 Trp-CA
HILIC-pos_Cluster_1892	PRISM|8095	31.3389	CD	Glu-CDCA / Glu-DCA / Glu-HDCA / Glu-UDCA	HILIC-pos	Cluster_1892	32.3389	HILIC-pos_Cluster_1892 Glu-CDCA / Glu-DCA / Glu-HDCA / Glu-UDCA
HILIC-pos_Cluster_1934	PRISM|8095	202.799	CD	Glu-CA	HILIC-pos	Cluster_1934	203.799	HILIC-pos_Cluster_1934 Glu-CA
HILIC-pos_Cluster_1951	PRISM|8095	0	CD	His-CA	HILIC-pos	Cluster_1951	1	HILIC-pos_Cluster_1951 His-CA
HILIC-pos_Cluster_1975	PRISM|8095	11.0857	CD	Phe-CA	HILIC-pos	Cluster_1975	12.0857	HILIC-pos_Cluster_1975 Phe-CA
C18-neg_Cluster_1309	PRISM|8096	0	UC	Ala-DCA	C18-neg	Cluster_1309	1	C18-neg_Cluster_1309 Ala-DCA
C18-neg_Cluster_1534	PRISM|8096	0	UC	Thr-DCA	C18-neg	Cluster_1534	1	C18-neg_Cluster_1534 Thr-DCA
C18-neg_Cluster_1613	PRISM|8096	0	UC	Asn-DCA	C18-neg	Cluster_1613	1	C18-neg_Cluster_1613 Asn-DCA
C18-neg_Cluster_1617	PRISM|8096	0	UC	Asp-DCA	C18-neg	Cluster_1617	1	C18-neg_Cluster_1617 Asp-DCA
C18-neg_Cluster_1634	PRISM|8096	176.476	UC	Thr-CA	C18-neg	Cluster_1634	177.476	C18-neg_Cluster_1634 Thr-CA
C18-neg_Cluster_1686	PRISM|8096	0	UC	Lys-DCA	C18-neg	Cluster_1686	1	C18-neg_Cluster_1686 Lys-DCA
C18-neg_Cluster_1690	PRISM|8096	217.766	UC	Glu-CDCA	C18-neg	Cluster_1690	218.766	C18-neg_Cluster_1690 Glu-CDCA
C18-neg_Cluster_1691	PRISM|8096	0	UC	Glu-DCA	C18-neg	Cluster_1691	1	C18-neg_Cluster_1691 Glu-DCA
C18-neg_Cluster_1692	PRISM|8096	147.026	UC	Ile/Leu-CA	C18-neg	Cluster_1692	148.026	C18-neg_Cluster_1692 Ile-CA / Leu-CA
C18-neg_Cluster_1698	PRISM|8096	61.4102	UC	Asn-CA	C18-neg	Cluster_1698	62.4102	C18-neg_Cluster_1698 Asn-CA
C18-neg_Cluster_1701	PRISM|8096	45.3631	UC	Asp-CA	C18-neg	Cluster_1701	46.3631	C18-neg_Cluster_1701 Asp-CA
C18-neg_Cluster_1776	PRISM|8096	42.801	UC	Gln-CA	C18-neg	Cluster_1776	43.801	C18-neg_Cluster_1776 Gln-CA
C18-neg_Cluster_1782	PRISM|8096	178.366	UC	Glu-CA	C18-neg	Cluster_1782	179.366	C18-neg_Cluster_1782 Glu-CA
C18-neg_Cluster_1796	PRISM|8096	128.328	UC	Phe-CDCA	C18-neg	Cluster_1796	129.328	C18-neg_Cluster_1796 Phe-CDCA
C18-neg_Cluster_1797	PRISM|8096	0	UC	Phe-DCA	C18-neg	Cluster_1797	1	C18-neg_Cluster_1797 Phe-DCA
C18-neg_Cluster_1866	PRISM|8096	164.531	UC	Phe-CA	C18-neg	Cluster_1866	165.531	C18-neg_Cluster_1866 Phe-CA
C18-neg_Cluster_1932	PRISM|8096	167.02	UC	Tyr-CA	C18-neg	Cluster_1932	168.02	C18-neg_Cluster_1932 Tyr-CA
C18-neg_Cluster_1946	PRISM|8096	0	UC	Trp-DCA	C18-neg	Cluster_1946	1	C18-neg_Cluster_1946 Trp-DCA
C18-neg_Cluster_2019	PRISM|8096	26.4693	UC	Trp-CA	C18-neg	Cluster_2019	27.4693	C18-neg_Cluster_2019 Trp-CA
HILIC-pos_Cluster_1892	PRISM|8096	0	UC	Glu-CDCA / Glu-DCA / Glu-HDCA / Glu-UDCA	HILIC-pos	Cluster_1892	1	HILIC-pos_Cluster_1892 Glu-CDCA / Glu-DCA / Glu-HDCA / Glu-UDCA
HILIC-pos_Cluster_1934	PRISM|8096	7.70609	UC	Glu-CA	HILIC-pos	Cluster_1934	8.70609	HILIC-pos_Cluster_1934 Glu-CA
HILIC-pos_Cluster_1951	PRISM|8096	30.7723	UC	His-CA	HILIC-pos	Cluster_1951	31.7723	HILIC-pos_Cluster_1951 His-CA
HILIC-pos_Cluster_1975	PRISM|8096	8.28969	UC	Phe-CA	HILIC-pos	Cluster_1975	9.28969	HILIC-pos_Cluster_1975 Phe-CA
C18-neg_Cluster_1309	PRISM|8101	0	UC	Ala-DCA	C18-neg	Cluster_1309	1	C18-neg_Cluster_1309 Ala-DCA
C18-neg_Cluster_1534	PRISM|8101	0	UC	Thr-DCA	C18-neg	Cluster_1534	1	C18-neg_Cluster_1534 Thr-DCA
C18-neg_Cluster_1613	PRISM|8101	108.028	UC	Asn-DCA	C18-neg	Cluster_1613	109.028	C18-neg_Cluster_1613 Asn-DCA
C18-neg_Cluster_1617	PRISM|8101	30.5175	UC	Asp-DCA	C18-neg	Cluster_1617	31.5175	C18-neg_Cluster_1617 Asp-DCA
C18-neg_Cluster_1634	PRISM|8101	0	UC	Thr-CA	C18-neg	Cluster_1634	1	C18-neg_Cluster_1634 Thr-CA
C18-neg_Cluster_1686	PRISM|8101	26.9	UC	Lys-DCA	C18-neg	Cluster_1686	27.9	C18-neg_Cluster_1686 Lys-DCA
C18-neg_Cluster_1690	PRISM|8101	0	UC	Glu-CDCA	C18-neg	Cluster_1690	1	C18-neg_Cluster_1690 Glu-CDCA
C18-neg_Cluster_1691	PRISM|8101	106.183	UC	Glu-DCA	C18-neg	Cluster_1691	107.183	C18-neg_Cluster_1691 Glu-DCA
C18-neg_Cluster_1692	PRISM|8101	0	UC	Ile/Leu-CA	C18-neg	Cluster_1692	1	C18-neg_Cluster_1692 Ile-CA / Leu-CA
C18-neg_Cluster_1698	PRISM|8101	0	UC	Asn-CA	C18-neg	Cluster_1698	1	C18-neg_Cluster_1698 Asn-CA
C18-neg_Cluster_1701	PRISM|8101	0	UC	Asp-CA	C18-neg	Cluster_1701	1	C18-neg_Cluster_1701 Asp-CA
C18-neg_Cluster_1776	PRISM|8101	0	UC	Gln-CA	C18-neg	Cluster_1776	1	C18-neg_Cluster_1776 Gln-CA
C18-neg_Cluster_1782	PRISM|8101	0	UC	Glu-CA	C18-neg	Cluster_1782	1	C18-neg_Cluster_1782 Glu-CA
C18-neg_Cluster_1796	PRISM|8101	3.53947	UC	Phe-CDCA	C18-neg	Cluster_1796	4.53947	C18-neg_Cluster_1796 Phe-CDCA
C18-neg_Cluster_1797	PRISM|8101	34.6688	UC	Phe-DCA	C18-neg	Cluster_1797	35.6688	C18-neg_Cluster_1797 Phe-DCA
C18-neg_Cluster_1866	PRISM|8101	0	UC	Phe-CA	C18-neg	Cluster_1866	1	C18-neg_Cluster_1866 Phe-CA
C18-neg_Cluster_1932	PRISM|8101	0	UC	Tyr-CA	C18-neg	Cluster_1932	1	C18-neg_Cluster_1932 Tyr-CA
C18-neg_Cluster_1946	PRISM|8101	48.8938	UC	Trp-DCA	C18-neg	Cluster_1946	49.8938	C18-neg_Cluster_1946 Trp-DCA
C18-neg_Cluster_2019	PRISM|8101	16.8081	UC	Trp-CA	C18-neg	Cluster_2019	17.8081	C18-neg_Cluster_2019 Trp-CA
HILIC-pos_Cluster_1892	PRISM|8101	7.21564	UC	Glu-CDCA / Glu-DCA / Glu-HDCA / Glu-UDCA	HILIC-pos	Cluster_1892	8.21564	HILIC-pos_Cluster_1892 Glu-CDCA / Glu-DCA / Glu-HDCA / Glu-UDCA
HILIC-pos_Cluster_1934	PRISM|8101	0	UC	Glu-CA	HILIC-pos	Cluster_1934	1	HILIC-pos_Cluster_1934 Glu-CA
HILIC-pos_Cluster_1951	PRISM|8101	0	UC	His-CA	HILIC-pos	Cluster_1951	1	HILIC-pos_Cluster_1951 His-CA
HILIC-pos_Cluster_1975	PRISM|8101	0	UC	Phe-CA	HILIC-pos	Cluster_1975	1	HILIC-pos_Cluster_1975 Phe-CA
C18-neg_Cluster_1309	PRISM|8106	64.4959	UC	Ala-DCA	C18-neg	Cluster_1309	65.4959	C18-neg_Cluster_1309 Ala-DCA
C18-neg_Cluster_1534	PRISM|8106	128.976	UC	Thr-DCA	C18-neg	Cluster_1534	129.976	C18-neg_Cluster_1534 Thr-DCA
C18-neg_Cluster_1613	PRISM|8106	70.9059	UC	Asn-DCA	C18-neg	Cluster_1613	71.9059	C18-neg_Cluster_1613 Asn-DCA
C18-neg_Cluster_1617	PRISM|8106	113.423	UC	Asp-DCA	C18-neg	Cluster_1617	114.423	C18-neg_Cluster_1617 Asp-DCA
C18-neg_Cluster_1634	PRISM|8106	0	UC	Thr-CA	C18-neg	Cluster_1634	1	C18-neg_Cluster_1634 Thr-CA
C18-neg_Cluster_1686	PRISM|8106	115.971	UC	Lys-DCA	C18-neg	Cluster_1686	116.971	C18-neg_Cluster_1686 Lys-DCA
C18-neg_Cluster_1690	PRISM|8106	18.1435	UC	Glu-CDCA	C18-neg	Cluster_1690	19.1435	C18-neg_Cluster_1690 Glu-CDCA
C18-neg_Cluster_1691	PRISM|8106	288.168	UC	Glu-DCA	C18-neg	Cluster_1691	289.168	C18-neg_Cluster_1691 Glu-DCA
C18-neg_Cluster_1692	PRISM|8106	0	UC	Ile/Leu-CA	C18-neg	Cluster_1692	1	C18-neg_Cluster_1692 Ile-CA / Leu-CA
C18-neg_Cluster_1698	PRISM|8106	0	UC	Asn-CA	C18-neg	Cluster_1698	1	C18-neg_Cluster_1698 Asn-CA
C18-neg_Cluster_1701	PRISM|8106	0	UC	Asp-CA	C18-neg	Cluster_1701	1	C18-neg_Cluster_1701 Asp-CA
C18-neg_Cluster_1776	PRISM|8106	312.887	UC	Gln-CA	C18-neg	Cluster_1776	313.887	C18-neg_Cluster_1776 Gln-CA
C18-neg_Cluster_1782	PRISM|8106	0	UC	Glu-CA	C18-neg	Cluster_1782	1	C18-neg_Cluster_1782 Glu-CA
C18-neg_Cluster_1796	PRISM|8106	0	UC	Phe-CDCA	C18-neg	Cluster_1796	1	C18-neg_Cluster_1796 Phe-CDCA
C18-neg_Cluster_1797	PRISM|8106	340.881	UC	Phe-DCA	C18-neg	Cluster_1797	341.881	C18-neg_Cluster_1797 Phe-DCA
C18-neg_Cluster_1866	PRISM|8106	0	UC	Phe-CA	C18-neg	Cluster_1866	1	C18-neg_Cluster_1866 Phe-CA
C18-neg_Cluster_1932	PRISM|8106	0	UC	Tyr-CA	C18-neg	Cluster_1932	1	C18-neg_Cluster_1932 Tyr-CA
C18-neg_Cluster_1946	PRISM|8106	29.8325	UC	Trp-DCA	C18-neg	Cluster_1946	30.8325	C18-neg_Cluster_1946 Trp-DCA
C18-neg_Cluster_2019	PRISM|8106	0	UC	Trp-CA	C18-neg	Cluster_2019	1	C18-neg_Cluster_2019 Trp-CA
HILIC-pos_Cluster_1892	PRISM|8106	13.3484	UC	Glu-CDCA / Glu-DCA / Glu-HDCA / Glu-UDCA	HILIC-pos	Cluster_1892	14.3484	HILIC-pos_Cluster_1892 Glu-CDCA / Glu-DCA / Glu-HDCA / Glu-UDCA
HILIC-pos_Cluster_1934	PRISM|8106	0	UC	Glu-CA	HILIC-pos	Cluster_1934	1	HILIC-pos_Cluster_1934 Glu-CA
HILIC-pos_Cluster_1951	PRISM|8106	22.4943	UC	His-CA	HILIC-pos	Cluster_1951	23.4943	HILIC-pos_Cluster_1951 His-CA
HILIC-pos_Cluster_1975	PRISM|8106	0	UC	Phe-CA	HILIC-pos	Cluster_1975	1	HILIC-pos_Cluster_1975 Phe-CA
C18-neg_Cluster_1309	PRISM|8129	35.1187	UC	Ala-DCA	C18-neg	Cluster_1309	36.1187	C18-neg_Cluster_1309 Ala-DCA
C18-neg_Cluster_1534	PRISM|8129	151.558	UC	Thr-DCA	C18-neg	Cluster_1534	152.558	C18-neg_Cluster_1534 Thr-DCA
C18-neg_Cluster_1613	PRISM|8129	46.3931	UC	Asn-DCA	C18-neg	Cluster_1613	47.3931	C18-neg_Cluster_1613 Asn-DCA
C18-neg_Cluster_1617	PRISM|8129	44.6823	UC	Asp-DCA	C18-neg	Cluster_1617	45.6823	C18-neg_Cluster_1617 Asp-DCA
C18-neg_Cluster_1634	PRISM|8129	56.0068	UC	Thr-CA	C18-neg	Cluster_1634	57.0068	C18-neg_Cluster_1634 Thr-CA
C18-neg_Cluster_1686	PRISM|8129	32.5393	UC	Lys-DCA	C18-neg	Cluster_1686	33.5393	C18-neg_Cluster_1686 Lys-DCA
C18-neg_Cluster_1690	PRISM|8129	31.9056	UC	Glu-CDCA	C18-neg	Cluster_1690	32.9056	C18-neg_Cluster_1690 Glu-CDCA
C18-neg_Cluster_1691	PRISM|8129	98.5591	UC	Glu-DCA	C18-neg	Cluster_1691	99.5591	C18-neg_Cluster_1691 Glu-DCA
C18-neg_Cluster_1692	PRISM|8129	28.5371	UC	Ile/Leu-CA	C18-neg	Cluster_1692	29.5371	C18-neg_Cluster_1692 Ile-CA / Leu-CA
C18-neg_Cluster_1698	PRISM|8129	16.5645	UC	Asn-CA	C18-neg	Cluster_1698	17.5645	C18-neg_Cluster_1698 Asn-CA
C18-neg_Cluster_1701	PRISM|8129	17.3127	UC	Asp-CA	C18-neg	Cluster_1701	18.3127	C18-neg_Cluster_1701 Asp-CA
C18-neg_Cluster_1776	PRISM|8129	14.765	UC	Gln-CA	C18-neg	Cluster_1776	15.765	C18-neg_Cluster_1776 Gln-CA
C18-neg_Cluster_1782	PRISM|8129	50.238	UC	Glu-CA	C18-neg	Cluster_1782	51.238	C18-neg_Cluster_1782 Glu-CA
C18-neg_Cluster_1796	PRISM|8129	27.1718	UC	Phe-CDCA	C18-neg	Cluster_1796	28.1718	C18-neg_Cluster_1796 Phe-CDCA
C18-neg_Cluster_1797	PRISM|8129	242.786	UC	Phe-DCA	C18-neg	Cluster_1797	243.786	C18-neg_Cluster_1797 Phe-DCA
C18-neg_Cluster_1866	PRISM|8129	26.425	UC	Phe-CA	C18-neg	Cluster_1866	27.425	C18-neg_Cluster_1866 Phe-CA
C18-neg_Cluster_1932	PRISM|8129	31.6581	UC	Tyr-CA	C18-neg	Cluster_1932	32.6581	C18-neg_Cluster_1932 Tyr-CA
C18-neg_Cluster_1946	PRISM|8129	41.2441	UC	Trp-DCA	C18-neg	Cluster_1946	42.2441	C18-neg_Cluster_1946 Trp-DCA
C18-neg_Cluster_2019	PRISM|8129	18.9614	UC	Trp-CA	C18-neg	Cluster_2019	19.9614	C18-neg_Cluster_2019 Trp-CA
HILIC-pos_Cluster_1892	PRISM|8129	0	UC	Glu-CDCA / Glu-DCA / Glu-HDCA / Glu-UDCA	HILIC-pos	Cluster_1892	1	HILIC-pos_Cluster_1892 Glu-CDCA / Glu-DCA / Glu-HDCA / Glu-UDCA
HILIC-pos_Cluster_1934	PRISM|8129	0	UC	Glu-CA	HILIC-pos	Cluster_1934	1	HILIC-pos_Cluster_1934 Glu-CA
HILIC-pos_Cluster_1951	PRISM|8129	10.2141	UC	His-CA	HILIC-pos	Cluster_1951	11.2141	HILIC-pos_Cluster_1951 His-CA
HILIC-pos_Cluster_1975	PRISM|8129	0	UC	Phe-CA	HILIC-pos	Cluster_1975	1	HILIC-pos_Cluster_1975 Phe-CA
C18-neg_Cluster_1309	PRISM|8226	0	CD	Ala-DCA	C18-neg	Cluster_1309	1	C18-neg_Cluster_1309 Ala-DCA
C18-neg_Cluster_1534	PRISM|8226	0	CD	Thr-DCA	C18-neg	Cluster_1534	1	C18-neg_Cluster_1534 Thr-DCA
C18-neg_Cluster_1613	PRISM|8226	0	CD	Asn-DCA	C18-neg	Cluster_1613	1	C18-neg_Cluster_1613 Asn-DCA
C18-neg_Cluster_1617	PRISM|8226	0	CD	Asp-DCA	C18-neg	Cluster_1617	1	C18-neg_Cluster_1617 Asp-DCA
C18-neg_Cluster_1634	PRISM|8226	0	CD	Thr-CA	C18-neg	Cluster_1634	1	C18-neg_Cluster_1634 Thr-CA
C18-neg_Cluster_1686	PRISM|8226	0	CD	Lys-DCA	C18-neg	Cluster_1686	1	C18-neg_Cluster_1686 Lys-DCA
C18-neg_Cluster_1690	PRISM|8226	0	CD	Glu-CDCA	C18-neg	Cluster_1690	1	C18-neg_Cluster_1690 Glu-CDCA
C18-neg_Cluster_1691	PRISM|8226	0	CD	Glu-DCA	C18-neg	Cluster_1691	1	C18-neg_Cluster_1691 Glu-DCA
C18-neg_Cluster_1692	PRISM|8226	32.4273	CD	Ile/Leu-CA	C18-neg	Cluster_1692	33.4273	C18-neg_Cluster_1692 Ile-CA / Leu-CA
C18-neg_Cluster_1698	PRISM|8226	0	CD	Asn-CA	C18-neg	Cluster_1698	1	C18-neg_Cluster_1698 Asn-CA
C18-neg_Cluster_1701	PRISM|8226	0	CD	Asp-CA	C18-neg	Cluster_1701	1	C18-neg_Cluster_1701 Asp-CA
C18-neg_Cluster_1776	PRISM|8226	25.3614	CD	Gln-CA	C18-neg	Cluster_1776	26.3614	C18-neg_Cluster_1776 Gln-CA
C18-neg_Cluster_1782	PRISM|8226	24.3259	CD	Glu-CA	C18-neg	Cluster_1782	25.3259	C18-neg_Cluster_1782 Glu-CA
C18-neg_Cluster_1796	PRISM|8226	0	CD	Phe-CDCA	C18-neg	Cluster_1796	1	C18-neg_Cluster_1796 Phe-CDCA
C18-neg_Cluster_1797	PRISM|8226	0	CD	Phe-DCA	C18-neg	Cluster_1797	1	C18-neg_Cluster_1797 Phe-DCA
C18-neg_Cluster_1866	PRISM|8226	51.9646	CD	Phe-CA	C18-neg	Cluster_1866	52.9646	C18-neg_Cluster_1866 Phe-CA
C18-neg_Cluster_1932	PRISM|8226	0	CD	Tyr-CA	C18-neg	Cluster_1932	1	C18-neg_Cluster_1932 Tyr-CA
C18-neg_Cluster_1946	PRISM|8226	0	CD	Trp-DCA	C18-neg	Cluster_1946	1	C18-neg_Cluster_1946 Trp-DCA
C18-neg_Cluster_2019	PRISM|8226	31.9044	CD	Trp-CA	C18-neg	Cluster_2019	32.9044	C18-neg_Cluster_2019 Trp-CA
HILIC-pos_Cluster_1892	PRISM|8226	0	CD	Glu-CDCA / Glu-DCA / Glu-HDCA / Glu-UDCA	HILIC-pos	Cluster_1892	1	HILIC-pos_Cluster_1892 Glu-CDCA / Glu-DCA / Glu-HDCA / Glu-UDCA
HILIC-pos_Cluster_1934	PRISM|8226	0	CD	Glu-CA	HILIC-pos	Cluster_1934	1	HILIC-pos_Cluster_1934 Glu-CA
HILIC-pos_Cluster_1951	PRISM|8226	117.654	CD	His-CA	HILIC-pos	Cluster_1951	118.654	HILIC-pos_Cluster_1951 His-CA
HILIC-pos_Cluster_1975	PRISM|8226	0	CD	Phe-CA	HILIC-pos	Cluster_1975	1	HILIC-pos_Cluster_1975 Phe-CA
C18-neg_Cluster_1309	PRISM|8244	65.9597	Control	Ala-DCA	C18-neg	Cluster_1309	66.9597	C18-neg_Cluster_1309 Ala-DCA
C18-neg_Cluster_1534	PRISM|8244	0	Control	Thr-DCA	C18-neg	Cluster_1534	1	C18-neg_Cluster_1534 Thr-DCA
C18-neg_Cluster_1613	PRISM|8244	23.384	Control	Asn-DCA	C18-neg	Cluster_1613	24.384	C18-neg_Cluster_1613 Asn-DCA
C18-neg_Cluster_1617	PRISM|8244	178.67	Control	Asp-DCA	C18-neg	Cluster_1617	179.67	C18-neg_Cluster_1617 Asp-DCA
C18-neg_Cluster_1634	PRISM|8244	0	Control	Thr-CA	C18-neg	Cluster_1634	1	C18-neg_Cluster_1634 Thr-CA
C18-neg_Cluster_1686	PRISM|8244	15.4251	Control	Lys-DCA	C18-neg	Cluster_1686	16.4251	C18-neg_Cluster_1686 Lys-DCA
C18-neg_Cluster_1690	PRISM|8244	0	Control	Glu-CDCA	C18-neg	Cluster_1690	1	C18-neg_Cluster_1690 Glu-CDCA
C18-neg_Cluster_1691	PRISM|8244	204.857	Control	Glu-DCA	C18-neg	Cluster_1691	205.857	C18-neg_Cluster_1691 Glu-DCA
C18-neg_Cluster_1692	PRISM|8244	0	Control	Ile/Leu-CA	C18-neg	Cluster_1692	1	C18-neg_Cluster_1692 Ile-CA / Leu-CA
C18-neg_Cluster_1698	PRISM|8244	0	Control	Asn-CA	C18-neg	Cluster_1698	1	C18-neg_Cluster_1698 Asn-CA
C18-neg_Cluster_1701	PRISM|8244	0	Control	Asp-CA	C18-neg	Cluster_1701	1	C18-neg_Cluster_1701 Asp-CA
C18-neg_Cluster_1776	PRISM|8244	0	Control	Gln-CA	C18-neg	Cluster_1776	1	C18-neg_Cluster_1776 Gln-CA
C18-neg_Cluster_1782	PRISM|8244	0	Control	Glu-CA	C18-neg	Cluster_1782	1	C18-neg_Cluster_1782 Glu-CA
C18-neg_Cluster_1796	PRISM|8244	4.51911	Control	Phe-CDCA	C18-neg	Cluster_1796	5.51911	C18-neg_Cluster_1796 Phe-CDCA
C18-neg_Cluster_1797	PRISM|8244	31.6699	Control	Phe-DCA	C18-neg	Cluster_1797	32.6699	C18-neg_Cluster_1797 Phe-DCA
C18-neg_Cluster_1866	PRISM|8244	0	Control	Phe-CA	C18-neg	Cluster_1866	1	C18-neg_Cluster_1866 Phe-CA
C18-neg_Cluster_1932	PRISM|8244	0	Control	Tyr-CA	C18-neg	Cluster_1932	1	C18-neg_Cluster_1932 Tyr-CA
C18-neg_Cluster_1946	PRISM|8244	14.6247	Control	Trp-DCA	C18-neg	Cluster_1946	15.6247	C18-neg_Cluster_1946 Trp-DCA
C18-neg_Cluster_2019	PRISM|8244	0	Control	Trp-CA	C18-neg	Cluster_2019	1	C18-neg_Cluster_2019 Trp-CA
HILIC-pos_Cluster_1892	PRISM|8244	25.7144	Control	Glu-CDCA / Glu-DCA / Glu-HDCA / Glu-UDCA	HILIC-pos	Cluster_1892	26.7144	HILIC-pos_Cluster_1892 Glu-CDCA / Glu-DCA / Glu-HDCA / Glu-UDCA
HILIC-pos_Cluster_1934	PRISM|8244	0	Control	Glu-CA	HILIC-pos	Cluster_1934	1	HILIC-pos_Cluster_1934 Glu-CA
HILIC-pos_Cluster_1951	PRISM|8244	0	Control	His-CA	HILIC-pos	Cluster_1951	1	HILIC-pos_Cluster_1951 His-CA
HILIC-pos_Cluster_1975	PRISM|8244	0	Control	Phe-CA	HILIC-pos	Cluster_1975	1	HILIC-pos_Cluster_1975 Phe-CA
C18-neg_Cluster_1309	PRISM|8264	0	CD	Ala-DCA	C18-neg	Cluster_1309	1	C18-neg_Cluster_1309 Ala-DCA
C18-neg_Cluster_1534	PRISM|8264	0	CD	Thr-DCA	C18-neg	Cluster_1534	1	C18-neg_Cluster_1534 Thr-DCA
C18-neg_Cluster_1613	PRISM|8264	0	CD	Asn-DCA	C18-neg	Cluster_1613	1	C18-neg_Cluster_1613 Asn-DCA
C18-neg_Cluster_1617	PRISM|8264	0	CD	Asp-DCA	C18-neg	Cluster_1617	1	C18-neg_Cluster_1617 Asp-DCA
C18-neg_Cluster_1634	PRISM|8264	0	CD	Thr-CA	C18-neg	Cluster_1634	1	C18-neg_Cluster_1634 Thr-CA
C18-neg_Cluster_1686	PRISM|8264	0	CD	Lys-DCA	C18-neg	Cluster_1686	1	C18-neg_Cluster_1686 Lys-DCA
C18-neg_Cluster_1690	PRISM|8264	16.2435	CD	Glu-CDCA	C18-neg	Cluster_1690	17.2435	C18-neg_Cluster_1690 Glu-CDCA
C18-neg_Cluster_1691	PRISM|8264	0	CD	Glu-DCA	C18-neg	Cluster_1691	1	C18-neg_Cluster_1691 Glu-DCA
C18-neg_Cluster_1692	PRISM|8264	42.1717	CD	Ile/Leu-CA	C18-neg	Cluster_1692	43.1717	C18-neg_Cluster_1692 Ile-CA / Leu-CA
C18-neg_Cluster_1698	PRISM|8264	0	CD	Asn-CA	C18-neg	Cluster_1698	1	C18-neg_Cluster_1698 Asn-CA
C18-neg_Cluster_1701	PRISM|8264	0	CD	Asp-CA	C18-neg	Cluster_1701	1	C18-neg_Cluster_1701 Asp-CA
C18-neg_Cluster_1776	PRISM|8264	0	CD	Gln-CA	C18-neg	Cluster_1776	1	C18-neg_Cluster_1776 Gln-CA
C18-neg_Cluster_1782	PRISM|8264	0	CD	Glu-CA	C18-neg	Cluster_1782	1	C18-neg_Cluster_1782 Glu-CA
C18-neg_Cluster_1796	PRISM|8264	28.616	CD	Phe-CDCA	C18-neg	Cluster_1796	29.616	C18-neg_Cluster_1796 Phe-CDCA
C18-neg_Cluster_1797	PRISM|8264	25.4398	CD	Phe-DCA	C18-neg	Cluster_1797	26.4398	C18-neg_Cluster_1797 Phe-DCA
C18-neg_Cluster_1866	PRISM|8264	71.4989	CD	Phe-CA	C18-neg	Cluster_1866	72.4989	C18-neg_Cluster_1866 Phe-CA
C18-neg_Cluster_1932	PRISM|8264	28.168	CD	Tyr-CA	C18-neg	Cluster_1932	29.168	C18-neg_Cluster_1932 Tyr-CA
C18-neg_Cluster_1946	PRISM|8264	0	CD	Trp-DCA	C18-neg	Cluster_1946	1	C18-neg_Cluster_1946 Trp-DCA
C18-neg_Cluster_2019	PRISM|8264	0	CD	Trp-CA	C18-neg	Cluster_2019	1	C18-neg_Cluster_2019 Trp-CA
HILIC-pos_Cluster_1892	PRISM|8264	0	CD	Glu-CDCA / Glu-DCA / Glu-HDCA / Glu-UDCA	HILIC-pos	Cluster_1892	1	HILIC-pos_Cluster_1892 Glu-CDCA / Glu-DCA / Glu-HDCA / Glu-UDCA
HILIC-pos_Cluster_1934	PRISM|8264	0	CD	Glu-CA	HILIC-pos	Cluster_1934	1	HILIC-pos_Cluster_1934 Glu-CA
HILIC-pos_Cluster_1951	PRISM|8264	46.1309	CD	His-CA	HILIC-pos	Cluster_1951	47.1309	HILIC-pos_Cluster_1951 His-CA
HILIC-pos_Cluster_1975	PRISM|8264	0	CD	Phe-CA	HILIC-pos	Cluster_1975	1	HILIC-pos_Cluster_1975 Phe-CA
C18-neg_Cluster_1309	PRISM|8275	29.8395	UC	Ala-DCA	C18-neg	Cluster_1309	30.8395	C18-neg_Cluster_1309 Ala-DCA
C18-neg_Cluster_1534	PRISM|8275	112.038	UC	Thr-DCA	C18-neg	Cluster_1534	113.038	C18-neg_Cluster_1534 Thr-DCA
C18-neg_Cluster_1613	PRISM|8275	49.9888	UC	Asn-DCA	C18-neg	Cluster_1613	50.9888	C18-neg_Cluster_1613 Asn-DCA
C18-neg_Cluster_1617	PRISM|8275	93.6204	UC	Asp-DCA	C18-neg	Cluster_1617	94.6204	C18-neg_Cluster_1617 Asp-DCA
C18-neg_Cluster_1634	PRISM|8275	888.866	UC	Thr-CA	C18-neg	Cluster_1634	889.866	C18-neg_Cluster_1634 Thr-CA
C18-neg_Cluster_1686	PRISM|8275	14.3635	UC	Lys-DCA	C18-neg	Cluster_1686	15.3635	C18-neg_Cluster_1686 Lys-DCA
C18-neg_Cluster_1690	PRISM|8275	1255.42	UC	Glu-CDCA	C18-neg	Cluster_1690	1256.42	C18-neg_Cluster_1690 Glu-CDCA
C18-neg_Cluster_1691	PRISM|8275	259.769	UC	Glu-DCA	C18-neg	Cluster_1691	260.769	C18-neg_Cluster_1691 Glu-DCA
C18-neg_Cluster_1692	PRISM|8275	263.582	UC	Ile/Leu-CA	C18-neg	Cluster_1692	264.582	C18-neg_Cluster_1692 Ile-CA / Leu-CA
C18-neg_Cluster_1698	PRISM|8275	369.5	UC	Asn-CA	C18-neg	Cluster_1698	370.5	C18-neg_Cluster_1698 Asn-CA
C18-neg_Cluster_1701	PRISM|8275	595.599	UC	Asp-CA	C18-neg	Cluster_1701	596.599	C18-neg_Cluster_1701 Asp-CA
C18-neg_Cluster_1776	PRISM|8275	536.791	UC	Gln-CA	C18-neg	Cluster_1776	537.791	C18-neg_Cluster_1776 Gln-CA
C18-neg_Cluster_1782	PRISM|8275	1813.41	UC	Glu-CA	C18-neg	Cluster_1782	1814.41	C18-neg_Cluster_1782 Glu-CA
C18-neg_Cluster_1796	PRISM|8275	334.859	UC	Phe-CDCA	C18-neg	Cluster_1796	335.859	C18-neg_Cluster_1796 Phe-CDCA
C18-neg_Cluster_1797	PRISM|8275	77.8216	UC	Phe-DCA	C18-neg	Cluster_1797	78.8216	C18-neg_Cluster_1797 Phe-DCA
C18-neg_Cluster_1866	PRISM|8275	697.389	UC	Phe-CA	C18-neg	Cluster_1866	698.389	C18-neg_Cluster_1866 Phe-CA
C18-neg_Cluster_1932	PRISM|8275	1194.31	UC	Tyr-CA	C18-neg	Cluster_1932	1195.31	C18-neg_Cluster_1932 Tyr-CA
C18-neg_Cluster_1946	PRISM|8275	13.8713	UC	Trp-DCA	C18-neg	Cluster_1946	14.8713	C18-neg_Cluster_1946 Trp-DCA
C18-neg_Cluster_2019	PRISM|8275	212.127	UC	Trp-CA	C18-neg	Cluster_2019	213.127	C18-neg_Cluster_2019 Trp-CA
HILIC-pos_Cluster_1892	PRISM|8275	20.1253	UC	Glu-CDCA / Glu-DCA / Glu-HDCA / Glu-UDCA	HILIC-pos	Cluster_1892	21.1253	HILIC-pos_Cluster_1892 Glu-CDCA / Glu-DCA / Glu-HDCA / Glu-UDCA
HILIC-pos_Cluster_1934	PRISM|8275	119.826	UC	Glu-CA	HILIC-pos	Cluster_1934	120.826	HILIC-pos_Cluster_1934 Glu-CA
HILIC-pos_Cluster_1951	PRISM|8275	31.705	UC	His-CA	HILIC-pos	Cluster_1951	32.705	HILIC-pos_Cluster_1951 His-CA
HILIC-pos_Cluster_1975	PRISM|8275	52.9539	UC	Phe-CA	HILIC-pos	Cluster_1975	53.9539	HILIC-pos_Cluster_1975 Phe-CA
C18-neg_Cluster_1309	PRISM|8283	33.6142	Control	Ala-DCA	C18-neg	Cluster_1309	34.6142	C18-neg_Cluster_1309 Ala-DCA
C18-neg_Cluster_1534	PRISM|8283	22.4735	Control	Thr-DCA	C18-neg	Cluster_1534	23.4735	C18-neg_Cluster_1534 Thr-DCA
C18-neg_Cluster_1613	PRISM|8283	18.4319	Control	Asn-DCA	C18-neg	Cluster_1613	19.4319	C18-neg_Cluster_1613 Asn-DCA
C18-neg_Cluster_1617	PRISM|8283	89.0772	Control	Asp-DCA	C18-neg	Cluster_1617	90.0772	C18-neg_Cluster_1617 Asp-DCA
C18-neg_Cluster_1634	PRISM|8283	0	Control	Thr-CA	C18-neg	Cluster_1634	1	C18-neg_Cluster_1634 Thr-CA
C18-neg_Cluster_1686	PRISM|8283	59.2593	Control	Lys-DCA	C18-neg	Cluster_1686	60.2593	C18-neg_Cluster_1686 Lys-DCA
C18-neg_Cluster_1690	PRISM|8283	0	Control	Glu-CDCA	C18-neg	Cluster_1690	1	C18-neg_Cluster_1690 Glu-CDCA
C18-neg_Cluster_1691	PRISM|8283	254.331	Control	Glu-DCA	C18-neg	Cluster_1691	255.331	C18-neg_Cluster_1691 Glu-DCA
C18-neg_Cluster_1692	PRISM|8283	0	Control	Ile/Leu-CA	C18-neg	Cluster_1692	1	C18-neg_Cluster_1692 Ile-CA / Leu-CA
C18-neg_Cluster_1698	PRISM|8283	0	Control	Asn-CA	C18-neg	Cluster_1698	1	C18-neg_Cluster_1698 Asn-CA
C18-neg_Cluster_1701	PRISM|8283	0	Control	Asp-CA	C18-neg	Cluster_1701	1	C18-neg_Cluster_1701 Asp-CA
C18-neg_Cluster_1776	PRISM|8283	0	Control	Gln-CA	C18-neg	Cluster_1776	1	C18-neg_Cluster_1776 Gln-CA
C18-neg_Cluster_1782	PRISM|8283	0	Control	Glu-CA	C18-neg	Cluster_1782	1	C18-neg_Cluster_1782 Glu-CA
C18-neg_Cluster_1796	PRISM|8283	0	Control	Phe-CDCA	C18-neg	Cluster_1796	1	C18-neg_Cluster_1796 Phe-CDCA
C18-neg_Cluster_1797	PRISM|8283	62.2136	Control	Phe-DCA	C18-neg	Cluster_1797	63.2136	C18-neg_Cluster_1797 Phe-DCA
C18-neg_Cluster_1866	PRISM|8283	8.64057	Control	Phe-CA	C18-neg	Cluster_1866	9.64057	C18-neg_Cluster_1866 Phe-CA
C18-neg_Cluster_1932	PRISM|8283	0	Control	Tyr-CA	C18-neg	Cluster_1932	1	C18-neg_Cluster_1932 Tyr-CA
C18-neg_Cluster_1946	PRISM|8283	42.2185	Control	Trp-DCA	C18-neg	Cluster_1946	43.2185	C18-neg_Cluster_1946 Trp-DCA
C18-neg_Cluster_2019	PRISM|8283	0	Control	Trp-CA	C18-neg	Cluster_2019	1	C18-neg_Cluster_2019 Trp-CA
HILIC-pos_Cluster_1892	PRISM|8283	16.6536	Control	Glu-CDCA / Glu-DCA / Glu-HDCA / Glu-UDCA	HILIC-pos	Cluster_1892	17.6536	HILIC-pos_Cluster_1892 Glu-CDCA / Glu-DCA / Glu-HDCA / Glu-UDCA
HILIC-pos_Cluster_1934	PRISM|8283	0	Control	Glu-CA	HILIC-pos	Cluster_1934	1	HILIC-pos_Cluster_1934 Glu-CA
HILIC-pos_Cluster_1951	PRISM|8283	0	Control	His-CA	HILIC-pos	Cluster_1951	1	HILIC-pos_Cluster_1951 His-CA
HILIC-pos_Cluster_1975	PRISM|8283	0	Control	Phe-CA	HILIC-pos	Cluster_1975	1	HILIC-pos_Cluster_1975 Phe-CA
C18-neg_Cluster_1309	PRISM|8332	20.7712	Control	Ala-DCA	C18-neg	Cluster_1309	21.7712	C18-neg_Cluster_1309 Ala-DCA
C18-neg_Cluster_1534	PRISM|8332	15.9135	Control	Thr-DCA	C18-neg	Cluster_1534	16.9135	C18-neg_Cluster_1534 Thr-DCA
C18-neg_Cluster_1613	PRISM|8332	0	Control	Asn-DCA	C18-neg	Cluster_1613	1	C18-neg_Cluster_1613 Asn-DCA
C18-neg_Cluster_1617	PRISM|8332	115.008	Control	Asp-DCA	C18-neg	Cluster_1617	116.008	C18-neg_Cluster_1617 Asp-DCA
C18-neg_Cluster_1634	PRISM|8332	0	Control	Thr-CA	C18-neg	Cluster_1634	1	C18-neg_Cluster_1634 Thr-CA
C18-neg_Cluster_1686	PRISM|8332	47.5806	Control	Lys-DCA	C18-neg	Cluster_1686	48.5806	C18-neg_Cluster_1686 Lys-DCA
C18-neg_Cluster_1690	PRISM|8332	13.7585	Control	Glu-CDCA	C18-neg	Cluster_1690	14.7585	C18-neg_Cluster_1690 Glu-CDCA
C18-neg_Cluster_1691	PRISM|8332	315.996	Control	Glu-DCA	C18-neg	Cluster_1691	316.996	C18-neg_Cluster_1691 Glu-DCA
C18-neg_Cluster_1692	PRISM|8332	0	Control	Ile/Leu-CA	C18-neg	Cluster_1692	1	C18-neg_Cluster_1692 Ile-CA / Leu-CA
C18-neg_Cluster_1698	PRISM|8332	0	Control	Asn-CA	C18-neg	Cluster_1698	1	C18-neg_Cluster_1698 Asn-CA
C18-neg_Cluster_1701	PRISM|8332	11.1282	Control	Asp-CA	C18-neg	Cluster_1701	12.1282	C18-neg_Cluster_1701 Asp-CA
C18-neg_Cluster_1776	PRISM|8332	0	Control	Gln-CA	C18-neg	Cluster_1776	1	C18-neg_Cluster_1776 Gln-CA
C18-neg_Cluster_1782	PRISM|8332	15.6337	Control	Glu-CA	C18-neg	Cluster_1782	16.6337	C18-neg_Cluster_1782 Glu-CA
C18-neg_Cluster_1796	PRISM|8332	0	Control	Phe-CDCA	C18-neg	Cluster_1796	1	C18-neg_Cluster_1796 Phe-CDCA
C18-neg_Cluster_1797	PRISM|8332	62.1531	Control	Phe-DCA	C18-neg	Cluster_1797	63.1531	C18-neg_Cluster_1797 Phe-DCA
C18-neg_Cluster_1866	PRISM|8332	5.20446	Control	Phe-CA	C18-neg	Cluster_1866	6.20446	C18-neg_Cluster_1866 Phe-CA
C18-neg_Cluster_1932	PRISM|8332	0	Control	Tyr-CA	C18-neg	Cluster_1932	1	C18-neg_Cluster_1932 Tyr-CA
C18-neg_Cluster_1946	PRISM|8332	204.25	Control	Trp-DCA	C18-neg	Cluster_1946	205.25	C18-neg_Cluster_1946 Trp-DCA
C18-neg_Cluster_2019	PRISM|8332	14.6541	Control	Trp-CA	C18-neg	Cluster_2019	15.6541	C18-neg_Cluster_2019 Trp-CA
HILIC-pos_Cluster_1892	PRISM|8332	28.0986	Control	Glu-CDCA / Glu-DCA / Glu-HDCA / Glu-UDCA	HILIC-pos	Cluster_1892	29.0986	HILIC-pos_Cluster_1892 Glu-CDCA / Glu-DCA / Glu-HDCA / Glu-UDCA
HILIC-pos_Cluster_1934	PRISM|8332	0	Control	Glu-CA	HILIC-pos	Cluster_1934	1	HILIC-pos_Cluster_1934 Glu-CA
HILIC-pos_Cluster_1951	PRISM|8332	0	Control	His-CA	HILIC-pos	Cluster_1951	1	HILIC-pos_Cluster_1951 His-CA
HILIC-pos_Cluster_1975	PRISM|8332	0	Control	Phe-CA	HILIC-pos	Cluster_1975	1	HILIC-pos_Cluster_1975 Phe-CA
C18-neg_Cluster_1309	PRISM|8336	0	CD	Ala-DCA	C18-neg	Cluster_1309	1	C18-neg_Cluster_1309 Ala-DCA
C18-neg_Cluster_1534	PRISM|8336	0	CD	Thr-DCA	C18-neg	Cluster_1534	1	C18-neg_Cluster_1534 Thr-DCA
C18-neg_Cluster_1613	PRISM|8336	47.7514	CD	Asn-DCA	C18-neg	Cluster_1613	48.7514	C18-neg_Cluster_1613 Asn-DCA
C18-neg_Cluster_1617	PRISM|8336	0	CD	Asp-DCA	C18-neg	Cluster_1617	1	C18-neg_Cluster_1617 Asp-DCA
C18-neg_Cluster_1634	PRISM|8336	586.013	CD	Thr-CA	C18-neg	Cluster_1634	587.013	C18-neg_Cluster_1634 Thr-CA
C18-neg_Cluster_1686	PRISM|8336	0	CD	Lys-DCA	C18-neg	Cluster_1686	1	C18-neg_Cluster_1686 Lys-DCA
C18-neg_Cluster_1690	PRISM|8336	594.978	CD	Glu-CDCA	C18-neg	Cluster_1690	595.978	C18-neg_Cluster_1690 Glu-CDCA
C18-neg_Cluster_1691	PRISM|8336	0	CD	Glu-DCA	C18-neg	Cluster_1691	1	C18-neg_Cluster_1691 Glu-DCA
C18-neg_Cluster_1692	PRISM|8336	2378.19	CD	Ile/Leu-CA	C18-neg	Cluster_1692	2379.19	C18-neg_Cluster_1692 Ile-CA / Leu-CA
C18-neg_Cluster_1698	PRISM|8336	935.893	CD	Asn-CA	C18-neg	Cluster_1698	936.893	C18-neg_Cluster_1698 Asn-CA
C18-neg_Cluster_1701	PRISM|8336	492.754	CD	Asp-CA	C18-neg	Cluster_1701	493.754	C18-neg_Cluster_1701 Asp-CA
C18-neg_Cluster_1776	PRISM|8336	1150.68	CD	Gln-CA	C18-neg	Cluster_1776	1151.68	C18-neg_Cluster_1776 Gln-CA
C18-neg_Cluster_1782	PRISM|8336	1730.6	CD	Glu-CA	C18-neg	Cluster_1782	1731.6	C18-neg_Cluster_1782 Glu-CA
C18-neg_Cluster_1796	PRISM|8336	814.397	CD	Phe-CDCA	C18-neg	Cluster_1796	815.397	C18-neg_Cluster_1796 Phe-CDCA
C18-neg_Cluster_1797	PRISM|8336	19.4169	CD	Phe-DCA	C18-neg	Cluster_1797	20.4169	C18-neg_Cluster_1797 Phe-DCA
C18-neg_Cluster_1866	PRISM|8336	4804.77	CD	Phe-CA	C18-neg	Cluster_1866	4805.77	C18-neg_Cluster_1866 Phe-CA
C18-neg_Cluster_1932	PRISM|8336	78.3073	CD	Tyr-CA	C18-neg	Cluster_1932	79.3073	C18-neg_Cluster_1932 Tyr-CA
C18-neg_Cluster_1946	PRISM|8336	27.0972	CD	Trp-DCA	C18-neg	Cluster_1946	28.0972	C18-neg_Cluster_1946 Trp-DCA
C18-neg_Cluster_2019	PRISM|8336	1551.53	CD	Trp-CA	C18-neg	Cluster_2019	1552.53	C18-neg_Cluster_2019 Trp-CA
HILIC-pos_Cluster_1892	PRISM|8336	3.20448	CD	Glu-CDCA / Glu-DCA / Glu-HDCA / Glu-UDCA	HILIC-pos	Cluster_1892	4.20448	HILIC-pos_Cluster_1892 Glu-CDCA / Glu-DCA / Glu-HDCA / Glu-UDCA
HILIC-pos_Cluster_1934	PRISM|8336	53.8946	CD	Glu-CA	HILIC-pos	Cluster_1934	54.8946	HILIC-pos_Cluster_1934 Glu-CA
HILIC-pos_Cluster_1951	PRISM|8336	86.1971	CD	His-CA	HILIC-pos	Cluster_1951	87.1971	HILIC-pos_Cluster_1951 His-CA
HILIC-pos_Cluster_1975	PRISM|8336	155.881	CD	Phe-CA	HILIC-pos	Cluster_1975	156.881	HILIC-pos_Cluster_1975 Phe-CA
C18-neg_Cluster_1309	PRISM|8361	50.8046	CD	Ala-DCA	C18-neg	Cluster_1309	51.8046	C18-neg_Cluster_1309 Ala-DCA
C18-neg_Cluster_1534	PRISM|8361	29.8	CD	Thr-DCA	C18-neg	Cluster_1534	30.8	C18-neg_Cluster_1534 Thr-DCA
C18-neg_Cluster_1613	PRISM|8361	0	CD	Asn-DCA	C18-neg	Cluster_1613	1	C18-neg_Cluster_1613 Asn-DCA
C18-neg_Cluster_1617	PRISM|8361	35.3241	CD	Asp-DCA	C18-neg	Cluster_1617	36.3241	C18-neg_Cluster_1617 Asp-DCA
C18-neg_Cluster_1634	PRISM|8361	101.208	CD	Thr-CA	C18-neg	Cluster_1634	102.208	C18-neg_Cluster_1634 Thr-CA
C18-neg_Cluster_1686	PRISM|8361	62.4191	CD	Lys-DCA	C18-neg	Cluster_1686	63.4191	C18-neg_Cluster_1686 Lys-DCA
C18-neg_Cluster_1690	PRISM|8361	182.311	CD	Glu-CDCA	C18-neg	Cluster_1690	183.311	C18-neg_Cluster_1690 Glu-CDCA
C18-neg_Cluster_1691	PRISM|8361	141.854	CD	Glu-DCA	C18-neg	Cluster_1691	142.854	C18-neg_Cluster_1691 Glu-DCA
C18-neg_Cluster_1692	PRISM|8361	63.9953	CD	Ile/Leu-CA	C18-neg	Cluster_1692	64.9953	C18-neg_Cluster_1692 Ile-CA / Leu-CA
C18-neg_Cluster_1698	PRISM|8361	17.5521	CD	Asn-CA	C18-neg	Cluster_1698	18.5521	C18-neg_Cluster_1698 Asn-CA
C18-neg_Cluster_1701	PRISM|8361	176.255	CD	Asp-CA	C18-neg	Cluster_1701	177.255	C18-neg_Cluster_1701 Asp-CA
C18-neg_Cluster_1776	PRISM|8361	0	CD	Gln-CA	C18-neg	Cluster_1776	1	C18-neg_Cluster_1776 Gln-CA
C18-neg_Cluster_1782	PRISM|8361	88.5232	CD	Glu-CA	C18-neg	Cluster_1782	89.5232	C18-neg_Cluster_1782 Glu-CA
C18-neg_Cluster_1796	PRISM|8361	102.878	CD	Phe-CDCA	C18-neg	Cluster_1796	103.878	C18-neg_Cluster_1796 Phe-CDCA
C18-neg_Cluster_1797	PRISM|8361	106.938	CD	Phe-DCA	C18-neg	Cluster_1797	107.938	C18-neg_Cluster_1797 Phe-DCA
C18-neg_Cluster_1866	PRISM|8361	92.6487	CD	Phe-CA	C18-neg	Cluster_1866	93.6487	C18-neg_Cluster_1866 Phe-CA
C18-neg_Cluster_1932	PRISM|8361	14.9335	CD	Tyr-CA	C18-neg	Cluster_1932	15.9335	C18-neg_Cluster_1932 Tyr-CA
C18-neg_Cluster_1946	PRISM|8361	29.067	CD	Trp-DCA	C18-neg	Cluster_1946	30.067	C18-neg_Cluster_1946 Trp-DCA
C18-neg_Cluster_2019	PRISM|8361	0	CD	Trp-CA	C18-neg	Cluster_2019	1	C18-neg_Cluster_2019 Trp-CA
HILIC-pos_Cluster_1892	PRISM|8361	14.3702	CD	Glu-CDCA / Glu-DCA / Glu-HDCA / Glu-UDCA	HILIC-pos	Cluster_1892	15.3702	HILIC-pos_Cluster_1892 Glu-CDCA / Glu-DCA / Glu-HDCA / Glu-UDCA
HILIC-pos_Cluster_1934	PRISM|8361	6.7378	CD	Glu-CA	HILIC-pos	Cluster_1934	7.7378	HILIC-pos_Cluster_1934 Glu-CA
HILIC-pos_Cluster_1951	PRISM|8361	0	CD	His-CA	HILIC-pos	Cluster_1951	1	HILIC-pos_Cluster_1951 His-CA
HILIC-pos_Cluster_1975	PRISM|8361	11.0387	CD	Phe-CA	HILIC-pos	Cluster_1975	12.0387	HILIC-pos_Cluster_1975 Phe-CA
C18-neg_Cluster_1309	PRISM|8374	1387.8	CD	Ala-DCA	C18-neg	Cluster_1309	1388.8	C18-neg_Cluster_1309 Ala-DCA
C18-neg_Cluster_1534	PRISM|8374	815.638	CD	Thr-DCA	C18-neg	Cluster_1534	816.638	C18-neg_Cluster_1534 Thr-DCA
C18-neg_Cluster_1613	PRISM|8374	606.333	CD	Asn-DCA	C18-neg	Cluster_1613	607.333	C18-neg_Cluster_1613 Asn-DCA
C18-neg_Cluster_1617	PRISM|8374	155.898	CD	Asp-DCA	C18-neg	Cluster_1617	156.898	C18-neg_Cluster_1617 Asp-DCA
C18-neg_Cluster_1634	PRISM|8374	136.791	CD	Thr-CA	C18-neg	Cluster_1634	137.791	C18-neg_Cluster_1634 Thr-CA
C18-neg_Cluster_1686	PRISM|8374	273.582	CD	Lys-DCA	C18-neg	Cluster_1686	274.582	C18-neg_Cluster_1686 Lys-DCA
C18-neg_Cluster_1690	PRISM|8374	128.446	CD	Glu-CDCA	C18-neg	Cluster_1690	129.446	C18-neg_Cluster_1690 Glu-CDCA
C18-neg_Cluster_1691	PRISM|8374	397.602	CD	Glu-DCA	C18-neg	Cluster_1691	398.602	C18-neg_Cluster_1691 Glu-DCA
C18-neg_Cluster_1692	PRISM|8374	297.185	CD	Ile/Leu-CA	C18-neg	Cluster_1692	298.185	C18-neg_Cluster_1692 Ile-CA / Leu-CA
C18-neg_Cluster_1698	PRISM|8374	17.3128	CD	Asn-CA	C18-neg	Cluster_1698	18.3128	C18-neg_Cluster_1698 Asn-CA
C18-neg_Cluster_1701	PRISM|8374	59.4779	CD	Asp-CA	C18-neg	Cluster_1701	60.4779	C18-neg_Cluster_1701 Asp-CA
C18-neg_Cluster_1776	PRISM|8374	34.1927	CD	Gln-CA	C18-neg	Cluster_1776	35.1927	C18-neg_Cluster_1776 Gln-CA
C18-neg_Cluster_1782	PRISM|8374	57.9452	CD	Glu-CA	C18-neg	Cluster_1782	58.9452	C18-neg_Cluster_1782 Glu-CA
C18-neg_Cluster_1796	PRISM|8374	727.632	CD	Phe-CDCA	C18-neg	Cluster_1796	728.632	C18-neg_Cluster_1796 Phe-CDCA
C18-neg_Cluster_1797	PRISM|8374	11905.9	CD	Phe-DCA	C18-neg	Cluster_1797	11906.9	C18-neg_Cluster_1797 Phe-DCA
C18-neg_Cluster_1866	PRISM|8374	1194.28	CD	Phe-CA	C18-neg	Cluster_1866	1195.28	C18-neg_Cluster_1866 Phe-CA
C18-neg_Cluster_1932	PRISM|8374	229.18	CD	Tyr-CA	C18-neg	Cluster_1932	230.18	C18-neg_Cluster_1932 Tyr-CA
C18-neg_Cluster_1946	PRISM|8374	1058.95	CD	Trp-DCA	C18-neg	Cluster_1946	1059.95	C18-neg_Cluster_1946 Trp-DCA
C18-neg_Cluster_2019	PRISM|8374	534.948	CD	Trp-CA	C18-neg	Cluster_2019	535.948	C18-neg_Cluster_2019 Trp-CA
HILIC-pos_Cluster_1892	PRISM|8374	97.9982	CD	Glu-CDCA / Glu-DCA / Glu-HDCA / Glu-UDCA	HILIC-pos	Cluster_1892	98.9982	HILIC-pos_Cluster_1892 Glu-CDCA / Glu-DCA / Glu-HDCA / Glu-UDCA
HILIC-pos_Cluster_1934	PRISM|8374	9.89794	CD	Glu-CA	HILIC-pos	Cluster_1934	10.8979	HILIC-pos_Cluster_1934 Glu-CA
HILIC-pos_Cluster_1951	PRISM|8374	0	CD	His-CA	HILIC-pos	Cluster_1951	1	HILIC-pos_Cluster_1951 His-CA
HILIC-pos_Cluster_1975	PRISM|8374	128.592	CD	Phe-CA	HILIC-pos	Cluster_1975	129.592	HILIC-pos_Cluster_1975 Phe-CA
C18-neg_Cluster_1309	PRISM|8377	67.4961	CD	Ala-DCA	C18-neg	Cluster_1309	68.4961	C18-neg_Cluster_1309 Ala-DCA
C18-neg_Cluster_1534	PRISM|8377	27.4737	CD	Thr-DCA	C18-neg	Cluster_1534	28.4737	C18-neg_Cluster_1534 Thr-DCA
C18-neg_Cluster_1613	PRISM|8377	41.8115	CD	Asn-DCA	C18-neg	Cluster_1613	42.8115	C18-neg_Cluster_1613 Asn-DCA
C18-neg_Cluster_1617	PRISM|8377	46.822	CD	Asp-DCA	C18-neg	Cluster_1617	47.822	C18-neg_Cluster_1617 Asp-DCA
C18-neg_Cluster_1634	PRISM|8377	0	CD	Thr-CA	C18-neg	Cluster_1634	1	C18-neg_Cluster_1634 Thr-CA
C18-neg_Cluster_1686	PRISM|8377	45.225	CD	Lys-DCA	C18-neg	Cluster_1686	46.225	C18-neg_Cluster_1686 Lys-DCA
C18-neg_Cluster_1690	PRISM|8377	36.2472	CD	Glu-CDCA	C18-neg	Cluster_1690	37.2472	C18-neg_Cluster_1690 Glu-CDCA
C18-neg_Cluster_1691	PRISM|8377	335.181	CD	Glu-DCA	C18-neg	Cluster_1691	336.181	C18-neg_Cluster_1691 Glu-DCA
C18-neg_Cluster_1692	PRISM|8377	7.56044	CD	Ile/Leu-CA	C18-neg	Cluster_1692	8.56044	C18-neg_Cluster_1692 Ile-CA / Leu-CA
C18-neg_Cluster_1698	PRISM|8377	0	CD	Asn-CA	C18-neg	Cluster_1698	1	C18-neg_Cluster_1698 Asn-CA
C18-neg_Cluster_1701	PRISM|8377	6.94123	CD	Asp-CA	C18-neg	Cluster_1701	7.94123	C18-neg_Cluster_1701 Asp-CA
C18-neg_Cluster_1776	PRISM|8377	0	CD	Gln-CA	C18-neg	Cluster_1776	1	C18-neg_Cluster_1776 Gln-CA
C18-neg_Cluster_1782	PRISM|8377	35.9138	CD	Glu-CA	C18-neg	Cluster_1782	36.9138	C18-neg_Cluster_1782 Glu-CA
C18-neg_Cluster_1796	PRISM|8377	0	CD	Phe-CDCA	C18-neg	Cluster_1796	1	C18-neg_Cluster_1796 Phe-CDCA
C18-neg_Cluster_1797	PRISM|8377	255.894	CD	Phe-DCA	C18-neg	Cluster_1797	256.894	C18-neg_Cluster_1797 Phe-DCA
C18-neg_Cluster_1866	PRISM|8377	5.76014	CD	Phe-CA	C18-neg	Cluster_1866	6.76014	C18-neg_Cluster_1866 Phe-CA
C18-neg_Cluster_1932	PRISM|8377	0	CD	Tyr-CA	C18-neg	Cluster_1932	1	C18-neg_Cluster_1932 Tyr-CA
C18-neg_Cluster_1946	PRISM|8377	80.101	CD	Trp-DCA	C18-neg	Cluster_1946	81.101	C18-neg_Cluster_1946 Trp-DCA
C18-neg_Cluster_2019	PRISM|8377	0	CD	Trp-CA	C18-neg	Cluster_2019	1	C18-neg_Cluster_2019 Trp-CA
HILIC-pos_Cluster_1892	PRISM|8377	27.5102	CD	Glu-CDCA / Glu-DCA / Glu-HDCA / Glu-UDCA	HILIC-pos	Cluster_1892	28.5102	HILIC-pos_Cluster_1892 Glu-CDCA / Glu-DCA / Glu-HDCA / Glu-UDCA
HILIC-pos_Cluster_1934	PRISM|8377	0	CD	Glu-CA	HILIC-pos	Cluster_1934	1	HILIC-pos_Cluster_1934 Glu-CA
HILIC-pos_Cluster_1951	PRISM|8377	0	CD	His-CA	HILIC-pos	Cluster_1951	1	HILIC-pos_Cluster_1951 His-CA
HILIC-pos_Cluster_1975	PRISM|8377	5.4138	CD	Phe-CA	HILIC-pos	Cluster_1975	6.4138	HILIC-pos_Cluster_1975 Phe-CA
C18-neg_Cluster_1309	PRISM|8406	35.0903	CD	Ala-DCA	C18-neg	Cluster_1309	36.0903	C18-neg_Cluster_1309 Ala-DCA
C18-neg_Cluster_1534	PRISM|8406	62.6952	CD	Thr-DCA	C18-neg	Cluster_1534	63.6952	C18-neg_Cluster_1534 Thr-DCA
C18-neg_Cluster_1613	PRISM|8406	48.4898	CD	Asn-DCA	C18-neg	Cluster_1613	49.4898	C18-neg_Cluster_1613 Asn-DCA
C18-neg_Cluster_1617	PRISM|8406	94.9814	CD	Asp-DCA	C18-neg	Cluster_1617	95.9814	C18-neg_Cluster_1617 Asp-DCA
C18-neg_Cluster_1634	PRISM|8406	112.357	CD	Thr-CA	C18-neg	Cluster_1634	113.357	C18-neg_Cluster_1634 Thr-CA
C18-neg_Cluster_1686	PRISM|8406	44.4721	CD	Lys-DCA	C18-neg	Cluster_1686	45.4721	C18-neg_Cluster_1686 Lys-DCA
C18-neg_Cluster_1690	PRISM|8406	82.143	CD	Glu-CDCA	C18-neg	Cluster_1690	83.143	C18-neg_Cluster_1690 Glu-CDCA
C18-neg_Cluster_1691	PRISM|8406	417.009	CD	Glu-DCA	C18-neg	Cluster_1691	418.009	C18-neg_Cluster_1691 Glu-DCA
C18-neg_Cluster_1692	PRISM|8406	44.8183	CD	Ile/Leu-CA	C18-neg	Cluster_1692	45.8183	C18-neg_Cluster_1692 Ile-CA / Leu-CA
C18-neg_Cluster_1698	PRISM|8406	23.9811	CD	Asn-CA	C18-neg	Cluster_1698	24.9811	C18-neg_Cluster_1698 Asn-CA
C18-neg_Cluster_1701	PRISM|8406	69.1138	CD	Asp-CA	C18-neg	Cluster_1701	70.1138	C18-neg_Cluster_1701 Asp-CA
C18-neg_Cluster_1776	PRISM|8406	0	CD	Gln-CA	C18-neg	Cluster_1776	1	C18-neg_Cluster_1776 Gln-CA
C18-neg_Cluster_1782	PRISM|8406	363.63	CD	Glu-CA	C18-neg	Cluster_1782	364.63	C18-neg_Cluster_1782 Glu-CA
C18-neg_Cluster_1796	PRISM|8406	15.6985	CD	Phe-CDCA	C18-neg	Cluster_1796	16.6985	C18-neg_Cluster_1796 Phe-CDCA
C18-neg_Cluster_1797	PRISM|8406	179.953	CD	Phe-DCA	C18-neg	Cluster_1797	180.953	C18-neg_Cluster_1797 Phe-DCA
C18-neg_Cluster_1866	PRISM|8406	34.9798	CD	Phe-CA	C18-neg	Cluster_1866	35.9798	C18-neg_Cluster_1866 Phe-CA
C18-neg_Cluster_1932	PRISM|8406	0	CD	Tyr-CA	C18-neg	Cluster_1932	1	C18-neg_Cluster_1932 Tyr-CA
C18-neg_Cluster_1946	PRISM|8406	82.2656	CD	Trp-DCA	C18-neg	Cluster_1946	83.2656	C18-neg_Cluster_1946 Trp-DCA
C18-neg_Cluster_2019	PRISM|8406	44.2765	CD	Trp-CA	C18-neg	Cluster_2019	45.2765	C18-neg_Cluster_2019 Trp-CA
HILIC-pos_Cluster_1892	PRISM|8406	32.6707	CD	Glu-CDCA / Glu-DCA / Glu-HDCA / Glu-UDCA	HILIC-pos	Cluster_1892	33.6707	HILIC-pos_Cluster_1892 Glu-CDCA / Glu-DCA / Glu-HDCA / Glu-UDCA
HILIC-pos_Cluster_1934	PRISM|8406	39.2764	CD	Glu-CA	HILIC-pos	Cluster_1934	40.2764	HILIC-pos_Cluster_1934 Glu-CA
HILIC-pos_Cluster_1951	PRISM|8406	11.1704	CD	His-CA	HILIC-pos	Cluster_1951	12.1704	HILIC-pos_Cluster_1951 His-CA
HILIC-pos_Cluster_1975	PRISM|8406	0	CD	Phe-CA	HILIC-pos	Cluster_1975	1	HILIC-pos_Cluster_1975 Phe-CA
C18-neg_Cluster_1309	PRISM|8441	0	UC	Ala-DCA	C18-neg	Cluster_1309	1	C18-neg_Cluster_1309 Ala-DCA
C18-neg_Cluster_1534	PRISM|8441	0	UC	Thr-DCA	C18-neg	Cluster_1534	1	C18-neg_Cluster_1534 Thr-DCA
C18-neg_Cluster_1613	PRISM|8441	0	UC	Asn-DCA	C18-neg	Cluster_1613	1	C18-neg_Cluster_1613 Asn-DCA
C18-neg_Cluster_1617	PRISM|8441	0	UC	Asp-DCA	C18-neg	Cluster_1617	1	C18-neg_Cluster_1617 Asp-DCA
C18-neg_Cluster_1634	PRISM|8441	0	UC	Thr-CA	C18-neg	Cluster_1634	1	C18-neg_Cluster_1634 Thr-CA
C18-neg_Cluster_1686	PRISM|8441	0	UC	Lys-DCA	C18-neg	Cluster_1686	1	C18-neg_Cluster_1686 Lys-DCA
C18-neg_Cluster_1690	PRISM|8441	0	UC	Glu-CDCA	C18-neg	Cluster_1690	1	C18-neg_Cluster_1690 Glu-CDCA
C18-neg_Cluster_1691	PRISM|8441	0	UC	Glu-DCA	C18-neg	Cluster_1691	1	C18-neg_Cluster_1691 Glu-DCA
C18-neg_Cluster_1692	PRISM|8441	0	UC	Ile/Leu-CA	C18-neg	Cluster_1692	1	C18-neg_Cluster_1692 Ile-CA / Leu-CA
C18-neg_Cluster_1698	PRISM|8441	0	UC	Asn-CA	C18-neg	Cluster_1698	1	C18-neg_Cluster_1698 Asn-CA
C18-neg_Cluster_1701	PRISM|8441	0	UC	Asp-CA	C18-neg	Cluster_1701	1	C18-neg_Cluster_1701 Asp-CA
C18-neg_Cluster_1776	PRISM|8441	0	UC	Gln-CA	C18-neg	Cluster_1776	1	C18-neg_Cluster_1776 Gln-CA
C18-neg_Cluster_1782	PRISM|8441	0	UC	Glu-CA	C18-neg	Cluster_1782	1	C18-neg_Cluster_1782 Glu-CA
C18-neg_Cluster_1796	PRISM|8441	19.4199	UC	Phe-CDCA	C18-neg	Cluster_1796	20.4199	C18-neg_Cluster_1796 Phe-CDCA
C18-neg_Cluster_1797	PRISM|8441	0	UC	Phe-DCA	C18-neg	Cluster_1797	1	C18-neg_Cluster_1797 Phe-DCA
C18-neg_Cluster_1866	PRISM|8441	0	UC	Phe-CA	C18-neg	Cluster_1866	1	C18-neg_Cluster_1866 Phe-CA
C18-neg_Cluster_1932	PRISM|8441	0	UC	Tyr-CA	C18-neg	Cluster_1932	1	C18-neg_Cluster_1932 Tyr-CA
C18-neg_Cluster_1946	PRISM|8441	0	UC	Trp-DCA	C18-neg	Cluster_1946	1	C18-neg_Cluster_1946 Trp-DCA
C18-neg_Cluster_2019	PRISM|8441	0	UC	Trp-CA	C18-neg	Cluster_2019	1	C18-neg_Cluster_2019 Trp-CA
HILIC-pos_Cluster_1892	PRISM|8441	0	UC	Glu-CDCA / Glu-DCA / Glu-HDCA / Glu-UDCA	HILIC-pos	Cluster_1892	1	HILIC-pos_Cluster_1892 Glu-CDCA / Glu-DCA / Glu-HDCA / Glu-UDCA
HILIC-pos_Cluster_1934	PRISM|8441	0	UC	Glu-CA	HILIC-pos	Cluster_1934	1	HILIC-pos_Cluster_1934 Glu-CA
HILIC-pos_Cluster_1951	PRISM|8441	0	UC	His-CA	HILIC-pos	Cluster_1951	1	HILIC-pos_Cluster_1951 His-CA
HILIC-pos_Cluster_1975	PRISM|8441	0	UC	Phe-CA	HILIC-pos	Cluster_1975	1	HILIC-pos_Cluster_1975 Phe-CA
C18-neg_Cluster_1309	PRISM|8444	0	UC	Ala-DCA	C18-neg	Cluster_1309	1	C18-neg_Cluster_1309 Ala-DCA
C18-neg_Cluster_1534	PRISM|8444	0	UC	Thr-DCA	C18-neg	Cluster_1534	1	C18-neg_Cluster_1534 Thr-DCA
C18-neg_Cluster_1613	PRISM|8444	0	UC	Asn-DCA	C18-neg	Cluster_1613	1	C18-neg_Cluster_1613 Asn-DCA
C18-neg_Cluster_1617	PRISM|8444	0	UC	Asp-DCA	C18-neg	Cluster_1617	1	C18-neg_Cluster_1617 Asp-DCA
C18-neg_Cluster_1634	PRISM|8444	0	UC	Thr-CA	C18-neg	Cluster_1634	1	C18-neg_Cluster_1634 Thr-CA
C18-neg_Cluster_1686	PRISM|8444	35.145	UC	Lys-DCA	C18-neg	Cluster_1686	36.145	C18-neg_Cluster_1686 Lys-DCA
C18-neg_Cluster_1690	PRISM|8444	0	UC	Glu-CDCA	C18-neg	Cluster_1690	1	C18-neg_Cluster_1690 Glu-CDCA
C18-neg_Cluster_1691	PRISM|8444	28.2041	UC	Glu-DCA	C18-neg	Cluster_1691	29.2041	C18-neg_Cluster_1691 Glu-DCA
C18-neg_Cluster_1692	PRISM|8444	0	UC	Ile/Leu-CA	C18-neg	Cluster_1692	1	C18-neg_Cluster_1692 Ile-CA / Leu-CA
C18-neg_Cluster_1698	PRISM|8444	0	UC	Asn-CA	C18-neg	Cluster_1698	1	C18-neg_Cluster_1698 Asn-CA
C18-neg_Cluster_1701	PRISM|8444	18.3902	UC	Asp-CA	C18-neg	Cluster_1701	19.3902	C18-neg_Cluster_1701 Asp-CA
C18-neg_Cluster_1776	PRISM|8444	0	UC	Gln-CA	C18-neg	Cluster_1776	1	C18-neg_Cluster_1776 Gln-CA
C18-neg_Cluster_1782	PRISM|8444	0	UC	Glu-CA	C18-neg	Cluster_1782	1	C18-neg_Cluster_1782 Glu-CA
C18-neg_Cluster_1796	PRISM|8444	0	UC	Phe-CDCA	C18-neg	Cluster_1796	1	C18-neg_Cluster_1796 Phe-CDCA
C18-neg_Cluster_1797	PRISM|8444	0	UC	Phe-DCA	C18-neg	Cluster_1797	1	C18-neg_Cluster_1797 Phe-DCA
C18-neg_Cluster_1866	PRISM|8444	0	UC	Phe-CA	C18-neg	Cluster_1866	1	C18-neg_Cluster_1866 Phe-CA
C18-neg_Cluster_1932	PRISM|8444	0	UC	Tyr-CA	C18-neg	Cluster_1932	1	C18-neg_Cluster_1932 Tyr-CA
C18-neg_Cluster_1946	PRISM|8444	67.0449	UC	Trp-DCA	C18-neg	Cluster_1946	68.0449	C18-neg_Cluster_1946 Trp-DCA
C18-neg_Cluster_2019	PRISM|8444	0	UC	Trp-CA	C18-neg	Cluster_2019	1	C18-neg_Cluster_2019 Trp-CA
HILIC-pos_Cluster_1892	PRISM|8444	0	UC	Glu-CDCA / Glu-DCA / Glu-HDCA / Glu-UDCA	HILIC-pos	Cluster_1892	1	HILIC-pos_Cluster_1892 Glu-CDCA / Glu-DCA / Glu-HDCA / Glu-UDCA
HILIC-pos_Cluster_1934	PRISM|8444	0	UC	Glu-CA	HILIC-pos	Cluster_1934	1	HILIC-pos_Cluster_1934 Glu-CA
HILIC-pos_Cluster_1951	PRISM|8444	0	UC	His-CA	HILIC-pos	Cluster_1951	1	HILIC-pos_Cluster_1951 His-CA
HILIC-pos_Cluster_1975	PRISM|8444	0	UC	Phe-CA	HILIC-pos	Cluster_1975	1	HILIC-pos_Cluster_1975 Phe-CA
C18-neg_Cluster_1309	PRISM|8447	0	UC	Ala-DCA	C18-neg	Cluster_1309	1	C18-neg_Cluster_1309 Ala-DCA
C18-neg_Cluster_1534	PRISM|8447	0	UC	Thr-DCA	C18-neg	Cluster_1534	1	C18-neg_Cluster_1534 Thr-DCA
C18-neg_Cluster_1613	PRISM|8447	0	UC	Asn-DCA	C18-neg	Cluster_1613	1	C18-neg_Cluster_1613 Asn-DCA
C18-neg_Cluster_1617	PRISM|8447	0	UC	Asp-DCA	C18-neg	Cluster_1617	1	C18-neg_Cluster_1617 Asp-DCA
C18-neg_Cluster_1634	PRISM|8447	0	UC	Thr-CA	C18-neg	Cluster_1634	1	C18-neg_Cluster_1634 Thr-CA
C18-neg_Cluster_1686	PRISM|8447	13.4327	UC	Lys-DCA	C18-neg	Cluster_1686	14.4327	C18-neg_Cluster_1686 Lys-DCA
C18-neg_Cluster_1690	PRISM|8447	0	UC	Glu-CDCA	C18-neg	Cluster_1690	1	C18-neg_Cluster_1690 Glu-CDCA
C18-neg_Cluster_1691	PRISM|8447	20.8166	UC	Glu-DCA	C18-neg	Cluster_1691	21.8166	C18-neg_Cluster_1691 Glu-DCA
C18-neg_Cluster_1692	PRISM|8447	0	UC	Ile/Leu-CA	C18-neg	Cluster_1692	1	C18-neg_Cluster_1692 Ile-CA / Leu-CA
C18-neg_Cluster_1698	PRISM|8447	0	UC	Asn-CA	C18-neg	Cluster_1698	1	C18-neg_Cluster_1698 Asn-CA
C18-neg_Cluster_1701	PRISM|8447	0	UC	Asp-CA	C18-neg	Cluster_1701	1	C18-neg_Cluster_1701 Asp-CA
C18-neg_Cluster_1776	PRISM|8447	0	UC	Gln-CA	C18-neg	Cluster_1776	1	C18-neg_Cluster_1776 Gln-CA
C18-neg_Cluster_1782	PRISM|8447	0	UC	Glu-CA	C18-neg	Cluster_1782	1	C18-neg_Cluster_1782 Glu-CA
C18-neg_Cluster_1796	PRISM|8447	6.63205	UC	Phe-CDCA	C18-neg	Cluster_1796	7.63205	C18-neg_Cluster_1796 Phe-CDCA
C18-neg_Cluster_1797	PRISM|8447	0	UC	Phe-DCA	C18-neg	Cluster_1797	1	C18-neg_Cluster_1797 Phe-DCA
C18-neg_Cluster_1866	PRISM|8447	0	UC	Phe-CA	C18-neg	Cluster_1866	1	C18-neg_Cluster_1866 Phe-CA
C18-neg_Cluster_1932	PRISM|8447	0	UC	Tyr-CA	C18-neg	Cluster_1932	1	C18-neg_Cluster_1932 Tyr-CA
C18-neg_Cluster_1946	PRISM|8447	41.8826	UC	Trp-DCA	C18-neg	Cluster_1946	42.8826	C18-neg_Cluster_1946 Trp-DCA
C18-neg_Cluster_2019	PRISM|8447	16.1743	UC	Trp-CA	C18-neg	Cluster_2019	17.1743	C18-neg_Cluster_2019 Trp-CA
HILIC-pos_Cluster_1892	PRISM|8447	0	UC	Glu-CDCA / Glu-DCA / Glu-HDCA / Glu-UDCA	HILIC-pos	Cluster_1892	1	HILIC-pos_Cluster_1892 Glu-CDCA / Glu-DCA / Glu-HDCA / Glu-UDCA
HILIC-pos_Cluster_1934	PRISM|8447	0	UC	Glu-CA	HILIC-pos	Cluster_1934	1	HILIC-pos_Cluster_1934 Glu-CA
HILIC-pos_Cluster_1951	PRISM|8447	0	UC	His-CA	HILIC-pos	Cluster_1951	1	HILIC-pos_Cluster_1951 His-CA
HILIC-pos_Cluster_1975	PRISM|8447	0	UC	Phe-CA	HILIC-pos	Cluster_1975	1	HILIC-pos_Cluster_1975 Phe-CA
C18-neg_Cluster_1309	PRISM|8452	0	CD	Ala-DCA	C18-neg	Cluster_1309	1	C18-neg_Cluster_1309 Ala-DCA
C18-neg_Cluster_1534	PRISM|8452	0	CD	Thr-DCA	C18-neg	Cluster_1534	1	C18-neg_Cluster_1534 Thr-DCA
C18-neg_Cluster_1613	PRISM|8452	0	CD	Asn-DCA	C18-neg	Cluster_1613	1	C18-neg_Cluster_1613 Asn-DCA
C18-neg_Cluster_1617	PRISM|8452	0	CD	Asp-DCA	C18-neg	Cluster_1617	1	C18-neg_Cluster_1617 Asp-DCA
C18-neg_Cluster_1634	PRISM|8452	196.807	CD	Thr-CA	C18-neg	Cluster_1634	197.807	C18-neg_Cluster_1634 Thr-CA
C18-neg_Cluster_1686	PRISM|8452	0	CD	Lys-DCA	C18-neg	Cluster_1686	1	C18-neg_Cluster_1686 Lys-DCA
C18-neg_Cluster_1690	PRISM|8452	55.903	CD	Glu-CDCA	C18-neg	Cluster_1690	56.903	C18-neg_Cluster_1690 Glu-CDCA
C18-neg_Cluster_1691	PRISM|8452	0	CD	Glu-DCA	C18-neg	Cluster_1691	1	C18-neg_Cluster_1691 Glu-DCA
C18-neg_Cluster_1692	PRISM|8452	190.405	CD	Ile/Leu-CA	C18-neg	Cluster_1692	191.405	C18-neg_Cluster_1692 Ile-CA / Leu-CA
C18-neg_Cluster_1698	PRISM|8452	31.5587	CD	Asn-CA	C18-neg	Cluster_1698	32.5587	C18-neg_Cluster_1698 Asn-CA
C18-neg_Cluster_1701	PRISM|8452	0	CD	Asp-CA	C18-neg	Cluster_1701	1	C18-neg_Cluster_1701 Asp-CA
C18-neg_Cluster_1776	PRISM|8452	145.264	CD	Gln-CA	C18-neg	Cluster_1776	146.264	C18-neg_Cluster_1776 Gln-CA
C18-neg_Cluster_1782	PRISM|8452	44.9596	CD	Glu-CA	C18-neg	Cluster_1782	45.9596	C18-neg_Cluster_1782 Glu-CA
C18-neg_Cluster_1796	PRISM|8452	195.966	CD	Phe-CDCA	C18-neg	Cluster_1796	196.966	C18-neg_Cluster_1796 Phe-CDCA
C18-neg_Cluster_1797	PRISM|8452	0	CD	Phe-DCA	C18-neg	Cluster_1797	1	C18-neg_Cluster_1797 Phe-DCA
C18-neg_Cluster_1866	PRISM|8452	247.78	CD	Phe-CA	C18-neg	Cluster_1866	248.78	C18-neg_Cluster_1866 Phe-CA
C18-neg_Cluster_1932	PRISM|8452	108.425	CD	Tyr-CA	C18-neg	Cluster_1932	109.425	C18-neg_Cluster_1932 Tyr-CA
C18-neg_Cluster_1946	PRISM|8452	293.662	CD	Trp-DCA	C18-neg	Cluster_1946	294.662	C18-neg_Cluster_1946 Trp-DCA
C18-neg_Cluster_2019	PRISM|8452	230.399	CD	Trp-CA	C18-neg	Cluster_2019	231.399	C18-neg_Cluster_2019 Trp-CA
HILIC-pos_Cluster_1892	PRISM|8452	0	CD	Glu-CDCA / Glu-DCA / Glu-HDCA / Glu-UDCA	HILIC-pos	Cluster_1892	1	HILIC-pos_Cluster_1892 Glu-CDCA / Glu-DCA / Glu-HDCA / Glu-UDCA
HILIC-pos_Cluster_1934	PRISM|8452	0	CD	Glu-CA	HILIC-pos	Cluster_1934	1	HILIC-pos_Cluster_1934 Glu-CA
HILIC-pos_Cluster_1951	PRISM|8452	36.6644	CD	His-CA	HILIC-pos	Cluster_1951	37.6644	HILIC-pos_Cluster_1951 His-CA
HILIC-pos_Cluster_1975	PRISM|8452	8.48818	CD	Phe-CA	HILIC-pos	Cluster_1975	9.48818	HILIC-pos_Cluster_1975 Phe-CA
C18-neg_Cluster_1309	PRISM|8458	20.3431	UC	Ala-DCA	C18-neg	Cluster_1309	21.3431	C18-neg_Cluster_1309 Ala-DCA
C18-neg_Cluster_1534	PRISM|8458	0	UC	Thr-DCA	C18-neg	Cluster_1534	1	C18-neg_Cluster_1534 Thr-DCA
C18-neg_Cluster_1613	PRISM|8458	0	UC	Asn-DCA	C18-neg	Cluster_1613	1	C18-neg_Cluster_1613 Asn-DCA
C18-neg_Cluster_1617	PRISM|8458	24.4033	UC	Asp-DCA	C18-neg	Cluster_1617	25.4033	C18-neg_Cluster_1617 Asp-DCA
C18-neg_Cluster_1634	PRISM|8458	0	UC	Thr-CA	C18-neg	Cluster_1634	1	C18-neg_Cluster_1634 Thr-CA
C18-neg_Cluster_1686	PRISM|8458	18.596	UC	Lys-DCA	C18-neg	Cluster_1686	19.596	C18-neg_Cluster_1686 Lys-DCA
C18-neg_Cluster_1690	PRISM|8458	0	UC	Glu-CDCA	C18-neg	Cluster_1690	1	C18-neg_Cluster_1690 Glu-CDCA
C18-neg_Cluster_1691	PRISM|8458	134.632	UC	Glu-DCA	C18-neg	Cluster_1691	135.632	C18-neg_Cluster_1691 Glu-DCA
C18-neg_Cluster_1692	PRISM|8458	0	UC	Ile/Leu-CA	C18-neg	Cluster_1692	1	C18-neg_Cluster_1692 Ile-CA / Leu-CA
C18-neg_Cluster_1698	PRISM|8458	0	UC	Asn-CA	C18-neg	Cluster_1698	1	C18-neg_Cluster_1698 Asn-CA
C18-neg_Cluster_1701	PRISM|8458	0	UC	Asp-CA	C18-neg	Cluster_1701	1	C18-neg_Cluster_1701 Asp-CA
C18-neg_Cluster_1776	PRISM|8458	0	UC	Gln-CA	C18-neg	Cluster_1776	1	C18-neg_Cluster_1776 Gln-CA
C18-neg_Cluster_1782	PRISM|8458	22.6364	UC	Glu-CA	C18-neg	Cluster_1782	23.6364	C18-neg_Cluster_1782 Glu-CA
C18-neg_Cluster_1796	PRISM|8458	0	UC	Phe-CDCA	C18-neg	Cluster_1796	1	C18-neg_Cluster_1796 Phe-CDCA
C18-neg_Cluster_1797	PRISM|8458	54.8554	UC	Phe-DCA	C18-neg	Cluster_1797	55.8554	C18-neg_Cluster_1797 Phe-DCA
C18-neg_Cluster_1866	PRISM|8458	3.58421	UC	Phe-CA	C18-neg	Cluster_1866	4.58421	C18-neg_Cluster_1866 Phe-CA
C18-neg_Cluster_1932	PRISM|8458	0	UC	Tyr-CA	C18-neg	Cluster_1932	1	C18-neg_Cluster_1932 Tyr-CA
C18-neg_Cluster_1946	PRISM|8458	77.3638	UC	Trp-DCA	C18-neg	Cluster_1946	78.3638	C18-neg_Cluster_1946 Trp-DCA
C18-neg_Cluster_2019	PRISM|8458	0	UC	Trp-CA	C18-neg	Cluster_2019	1	C18-neg_Cluster_2019 Trp-CA
HILIC-pos_Cluster_1892	PRISM|8458	14.5385	UC	Glu-CDCA / Glu-DCA / Glu-HDCA / Glu-UDCA	HILIC-pos	Cluster_1892	15.5385	HILIC-pos_Cluster_1892 Glu-CDCA / Glu-DCA / Glu-HDCA / Glu-UDCA
HILIC-pos_Cluster_1934	PRISM|8458	0	UC	Glu-CA	HILIC-pos	Cluster_1934	1	HILIC-pos_Cluster_1934 Glu-CA
HILIC-pos_Cluster_1951	PRISM|8458	0	UC	His-CA	HILIC-pos	Cluster_1951	1	HILIC-pos_Cluster_1951 His-CA
HILIC-pos_Cluster_1975	PRISM|8458	0	UC	Phe-CA	HILIC-pos	Cluster_1975	1	HILIC-pos_Cluster_1975 Phe-CA
C18-neg_Cluster_1309	PRISM|8462	48.4755	CD	Ala-DCA	C18-neg	Cluster_1309	49.4755	C18-neg_Cluster_1309 Ala-DCA
C18-neg_Cluster_1534	PRISM|8462	64.7585	CD	Thr-DCA	C18-neg	Cluster_1534	65.7585	C18-neg_Cluster_1534 Thr-DCA
C18-neg_Cluster_1613	PRISM|8462	60.7266	CD	Asn-DCA	C18-neg	Cluster_1613	61.7266	C18-neg_Cluster_1613 Asn-DCA
C18-neg_Cluster_1617	PRISM|8462	57.7973	CD	Asp-DCA	C18-neg	Cluster_1617	58.7973	C18-neg_Cluster_1617 Asp-DCA
C18-neg_Cluster_1634	PRISM|8462	21.1938	CD	Thr-CA	C18-neg	Cluster_1634	22.1938	C18-neg_Cluster_1634 Thr-CA
C18-neg_Cluster_1686	PRISM|8462	55.9109	CD	Lys-DCA	C18-neg	Cluster_1686	56.9109	C18-neg_Cluster_1686 Lys-DCA
C18-neg_Cluster_1690	PRISM|8462	147.132	CD	Glu-CDCA	C18-neg	Cluster_1690	148.132	C18-neg_Cluster_1690 Glu-CDCA
C18-neg_Cluster_1691	PRISM|8462	270.36	CD	Glu-DCA	C18-neg	Cluster_1691	271.36	C18-neg_Cluster_1691 Glu-DCA
C18-neg_Cluster_1692	PRISM|8462	33.8808	CD	Ile/Leu-CA	C18-neg	Cluster_1692	34.8808	C18-neg_Cluster_1692 Ile-CA / Leu-CA
C18-neg_Cluster_1698	PRISM|8462	15.0764	CD	Asn-CA	C18-neg	Cluster_1698	16.0764	C18-neg_Cluster_1698 Asn-CA
C18-neg_Cluster_1701	PRISM|8462	77.6215	CD	Asp-CA	C18-neg	Cluster_1701	78.6215	C18-neg_Cluster_1701 Asp-CA
C18-neg_Cluster_1776	PRISM|8462	9.62223	CD	Gln-CA	C18-neg	Cluster_1776	10.6222	C18-neg_Cluster_1776 Gln-CA
C18-neg_Cluster_1782	PRISM|8462	84.0605	CD	Glu-CA	C18-neg	Cluster_1782	85.0605	C18-neg_Cluster_1782 Glu-CA
C18-neg_Cluster_1796	PRISM|8462	268.712	CD	Phe-CDCA	C18-neg	Cluster_1796	269.712	C18-neg_Cluster_1796 Phe-CDCA
C18-neg_Cluster_1797	PRISM|8462	186.057	CD	Phe-DCA	C18-neg	Cluster_1797	187.057	C18-neg_Cluster_1797 Phe-DCA
C18-neg_Cluster_1866	PRISM|8462	102.773	CD	Phe-CA	C18-neg	Cluster_1866	103.773	C18-neg_Cluster_1866 Phe-CA
C18-neg_Cluster_1932	PRISM|8462	54.0477	CD	Tyr-CA	C18-neg	Cluster_1932	55.0477	C18-neg_Cluster_1932 Tyr-CA
C18-neg_Cluster_1946	PRISM|8462	36.8781	CD	Trp-DCA	C18-neg	Cluster_1946	37.8781	C18-neg_Cluster_1946 Trp-DCA
C18-neg_Cluster_2019	PRISM|8462	64.0676	CD	Trp-CA	C18-neg	Cluster_2019	65.0676	C18-neg_Cluster_2019 Trp-CA
HILIC-pos_Cluster_1892	PRISM|8462	13.8202	CD	Glu-CDCA / Glu-DCA / Glu-HDCA / Glu-UDCA	HILIC-pos	Cluster_1892	14.8202	HILIC-pos_Cluster_1892 Glu-CDCA / Glu-DCA / Glu-HDCA / Glu-UDCA
HILIC-pos_Cluster_1934	PRISM|8462	3.65348	CD	Glu-CA	HILIC-pos	Cluster_1934	4.65348	HILIC-pos_Cluster_1934 Glu-CA
HILIC-pos_Cluster_1951	PRISM|8462	4.45177	CD	His-CA	HILIC-pos	Cluster_1951	5.45177	HILIC-pos_Cluster_1951 His-CA
HILIC-pos_Cluster_1975	PRISM|8462	10.1447	CD	Phe-CA	HILIC-pos	Cluster_1975	11.1447	HILIC-pos_Cluster_1975 Phe-CA
C18-neg_Cluster_1309	PRISM|8464	15.5345	UC	Ala-DCA	C18-neg	Cluster_1309	16.5345	C18-neg_Cluster_1309 Ala-DCA
C18-neg_Cluster_1534	PRISM|8464	57.7538	UC	Thr-DCA	C18-neg	Cluster_1534	58.7538	C18-neg_Cluster_1534 Thr-DCA
C18-neg_Cluster_1613	PRISM|8464	60.5509	UC	Asn-DCA	C18-neg	Cluster_1613	61.5509	C18-neg_Cluster_1613 Asn-DCA
C18-neg_Cluster_1617	PRISM|8464	43.3215	UC	Asp-DCA	C18-neg	Cluster_1617	44.3215	C18-neg_Cluster_1617 Asp-DCA
C18-neg_Cluster_1634	PRISM|8464	84.6244	UC	Thr-CA	C18-neg	Cluster_1634	85.6244	C18-neg_Cluster_1634 Thr-CA
C18-neg_Cluster_1686	PRISM|8464	32.271	UC	Lys-DCA	C18-neg	Cluster_1686	33.271	C18-neg_Cluster_1686 Lys-DCA
C18-neg_Cluster_1690	PRISM|8464	98.9869	UC	Glu-CDCA	C18-neg	Cluster_1690	99.9869	C18-neg_Cluster_1690 Glu-CDCA
C18-neg_Cluster_1691	PRISM|8464	149.555	UC	Glu-DCA	C18-neg	Cluster_1691	150.555	C18-neg_Cluster_1691 Glu-DCA
C18-neg_Cluster_1692	PRISM|8464	43.7648	UC	Ile/Leu-CA	C18-neg	Cluster_1692	44.7648	C18-neg_Cluster_1692 Ile-CA / Leu-CA
C18-neg_Cluster_1698	PRISM|8464	102.642	UC	Asn-CA	C18-neg	Cluster_1698	103.642	C18-neg_Cluster_1698 Asn-CA
C18-neg_Cluster_1701	PRISM|8464	142.602	UC	Asp-CA	C18-neg	Cluster_1701	143.602	C18-neg_Cluster_1701 Asp-CA
C18-neg_Cluster_1776	PRISM|8464	53.5846	UC	Gln-CA	C18-neg	Cluster_1776	54.5846	C18-neg_Cluster_1776 Gln-CA
C18-neg_Cluster_1782	PRISM|8464	438.268	UC	Glu-CA	C18-neg	Cluster_1782	439.268	C18-neg_Cluster_1782 Glu-CA
C18-neg_Cluster_1796	PRISM|8464	31.4455	UC	Phe-CDCA	C18-neg	Cluster_1796	32.4455	C18-neg_Cluster_1796 Phe-CDCA
C18-neg_Cluster_1797	PRISM|8464	42.4703	UC	Phe-DCA	C18-neg	Cluster_1797	43.4703	C18-neg_Cluster_1797 Phe-DCA
C18-neg_Cluster_1866	PRISM|8464	66.571	UC	Phe-CA	C18-neg	Cluster_1866	67.571	C18-neg_Cluster_1866 Phe-CA
C18-neg_Cluster_1932	PRISM|8464	126.529	UC	Tyr-CA	C18-neg	Cluster_1932	127.529	C18-neg_Cluster_1932 Tyr-CA
C18-neg_Cluster_1946	PRISM|8464	21.1652	UC	Trp-DCA	C18-neg	Cluster_1946	22.1652	C18-neg_Cluster_1946 Trp-DCA
C18-neg_Cluster_2019	PRISM|8464	39.3728	UC	Trp-CA	C18-neg	Cluster_2019	40.3728	C18-neg_Cluster_2019 Trp-CA
HILIC-pos_Cluster_1892	PRISM|8464	5.37103	UC	Glu-CDCA / Glu-DCA / Glu-HDCA / Glu-UDCA	HILIC-pos	Cluster_1892	6.37103	HILIC-pos_Cluster_1892 Glu-CDCA / Glu-DCA / Glu-HDCA / Glu-UDCA
HILIC-pos_Cluster_1934	PRISM|8464	29.7082	UC	Glu-CA	HILIC-pos	Cluster_1934	30.7082	HILIC-pos_Cluster_1934 Glu-CA
HILIC-pos_Cluster_1951	PRISM|8464	0	UC	His-CA	HILIC-pos	Cluster_1951	1	HILIC-pos_Cluster_1951 His-CA
HILIC-pos_Cluster_1975	PRISM|8464	5.77424	UC	Phe-CA	HILIC-pos	Cluster_1975	6.77424	HILIC-pos_Cluster_1975 Phe-CA
C18-neg_Cluster_1309	PRISM|8466	53.7312	CD	Ala-DCA	C18-neg	Cluster_1309	54.7312	C18-neg_Cluster_1309 Ala-DCA
C18-neg_Cluster_1534	PRISM|8466	79.0131	CD	Thr-DCA	C18-neg	Cluster_1534	80.0131	C18-neg_Cluster_1534 Thr-DCA
C18-neg_Cluster_1613	PRISM|8466	22.0533	CD	Asn-DCA	C18-neg	Cluster_1613	23.0533	C18-neg_Cluster_1613 Asn-DCA
C18-neg_Cluster_1617	PRISM|8466	17.5987	CD	Asp-DCA	C18-neg	Cluster_1617	18.5987	C18-neg_Cluster_1617 Asp-DCA
C18-neg_Cluster_1634	PRISM|8466	0	CD	Thr-CA	C18-neg	Cluster_1634	1	C18-neg_Cluster_1634 Thr-CA
C18-neg_Cluster_1686	PRISM|8466	231.343	CD	Lys-DCA	C18-neg	Cluster_1686	232.343	C18-neg_Cluster_1686 Lys-DCA
C18-neg_Cluster_1690	PRISM|8466	0	CD	Glu-CDCA	C18-neg	Cluster_1690	1	C18-neg_Cluster_1690 Glu-CDCA
C18-neg_Cluster_1691	PRISM|8466	141.471	CD	Glu-DCA	C18-neg	Cluster_1691	142.471	C18-neg_Cluster_1691 Glu-DCA
C18-neg_Cluster_1692	PRISM|8466	63.9745	CD	Ile/Leu-CA	C18-neg	Cluster_1692	64.9745	C18-neg_Cluster_1692 Ile-CA / Leu-CA
C18-neg_Cluster_1698	PRISM|8466	0	CD	Asn-CA	C18-neg	Cluster_1698	1	C18-neg_Cluster_1698 Asn-CA
C18-neg_Cluster_1701	PRISM|8466	0	CD	Asp-CA	C18-neg	Cluster_1701	1	C18-neg_Cluster_1701 Asp-CA
C18-neg_Cluster_1776	PRISM|8466	0	CD	Gln-CA	C18-neg	Cluster_1776	1	C18-neg_Cluster_1776 Gln-CA
C18-neg_Cluster_1782	PRISM|8466	0	CD	Glu-CA	C18-neg	Cluster_1782	1	C18-neg_Cluster_1782 Glu-CA
C18-neg_Cluster_1796	PRISM|8466	4.87858	CD	Phe-CDCA	C18-neg	Cluster_1796	5.87858	C18-neg_Cluster_1796 Phe-CDCA
C18-neg_Cluster_1797	PRISM|8466	163.327	CD	Phe-DCA	C18-neg	Cluster_1797	164.327	C18-neg_Cluster_1797 Phe-DCA
C18-neg_Cluster_1866	PRISM|8466	4.69509	CD	Phe-CA	C18-neg	Cluster_1866	5.69509	C18-neg_Cluster_1866 Phe-CA
C18-neg_Cluster_1932	PRISM|8466	0	CD	Tyr-CA	C18-neg	Cluster_1932	1	C18-neg_Cluster_1932 Tyr-CA
C18-neg_Cluster_1946	PRISM|8466	159.681	CD	Trp-DCA	C18-neg	Cluster_1946	160.681	C18-neg_Cluster_1946 Trp-DCA
C18-neg_Cluster_2019	PRISM|8466	20.7878	CD	Trp-CA	C18-neg	Cluster_2019	21.7878	C18-neg_Cluster_2019 Trp-CA
HILIC-pos_Cluster_1892	PRISM|8466	8.50713	CD	Glu-CDCA / Glu-DCA / Glu-HDCA / Glu-UDCA	HILIC-pos	Cluster_1892	9.50713	HILIC-pos_Cluster_1892 Glu-CDCA / Glu-DCA / Glu-HDCA / Glu-UDCA
HILIC-pos_Cluster_1934	PRISM|8466	0	CD	Glu-CA	HILIC-pos	Cluster_1934	1	HILIC-pos_Cluster_1934 Glu-CA
HILIC-pos_Cluster_1951	PRISM|8466	0	CD	His-CA	HILIC-pos	Cluster_1951	1	HILIC-pos_Cluster_1951 His-CA
HILIC-pos_Cluster_1975	PRISM|8466	0	CD	Phe-CA	HILIC-pos	Cluster_1975	1	HILIC-pos_Cluster_1975 Phe-CA
C18-neg_Cluster_1309	PRISM|8467	0	CD	Ala-DCA	C18-neg	Cluster_1309	1	C18-neg_Cluster_1309 Ala-DCA
C18-neg_Cluster_1534	PRISM|8467	0	CD	Thr-DCA	C18-neg	Cluster_1534	1	C18-neg_Cluster_1534 Thr-DCA
C18-neg_Cluster_1613	PRISM|8467	0	CD	Asn-DCA	C18-neg	Cluster_1613	1	C18-neg_Cluster_1613 Asn-DCA
C18-neg_Cluster_1617	PRISM|8467	0	CD	Asp-DCA	C18-neg	Cluster_1617	1	C18-neg_Cluster_1617 Asp-DCA
C18-neg_Cluster_1634	PRISM|8467	0	CD	Thr-CA	C18-neg	Cluster_1634	1	C18-neg_Cluster_1634 Thr-CA
C18-neg_Cluster_1686	PRISM|8467	65.5877	CD	Lys-DCA	C18-neg	Cluster_1686	66.5877	C18-neg_Cluster_1686 Lys-DCA
C18-neg_Cluster_1690	PRISM|8467	66.647	CD	Glu-CDCA	C18-neg	Cluster_1690	67.647	C18-neg_Cluster_1690 Glu-CDCA
C18-neg_Cluster_1691	PRISM|8467	57.3502	CD	Glu-DCA	C18-neg	Cluster_1691	58.3502	C18-neg_Cluster_1691 Glu-DCA
C18-neg_Cluster_1692	PRISM|8467	37.3972	CD	Ile/Leu-CA	C18-neg	Cluster_1692	38.3972	C18-neg_Cluster_1692 Ile-CA / Leu-CA
C18-neg_Cluster_1698	PRISM|8467	0	CD	Asn-CA	C18-neg	Cluster_1698	1	C18-neg_Cluster_1698 Asn-CA
C18-neg_Cluster_1701	PRISM|8467	42.6321	CD	Asp-CA	C18-neg	Cluster_1701	43.6321	C18-neg_Cluster_1701 Asp-CA
C18-neg_Cluster_1776	PRISM|8467	0	CD	Gln-CA	C18-neg	Cluster_1776	1	C18-neg_Cluster_1776 Gln-CA
C18-neg_Cluster_1782	PRISM|8467	135.748	CD	Glu-CA	C18-neg	Cluster_1782	136.748	C18-neg_Cluster_1782 Glu-CA
C18-neg_Cluster_1796	PRISM|8467	34.8961	CD	Phe-CDCA	C18-neg	Cluster_1796	35.8961	C18-neg_Cluster_1796 Phe-CDCA
C18-neg_Cluster_1797	PRISM|8467	47.482	CD	Phe-DCA	C18-neg	Cluster_1797	48.482	C18-neg_Cluster_1797 Phe-DCA
C18-neg_Cluster_1866	PRISM|8467	58.9647	CD	Phe-CA	C18-neg	Cluster_1866	59.9647	C18-neg_Cluster_1866 Phe-CA
C18-neg_Cluster_1932	PRISM|8467	51.7193	CD	Tyr-CA	C18-neg	Cluster_1932	52.7193	C18-neg_Cluster_1932 Tyr-CA
C18-neg_Cluster_1946	PRISM|8467	26.7014	CD	Trp-DCA	C18-neg	Cluster_1946	27.7014	C18-neg_Cluster_1946 Trp-DCA
C18-neg_Cluster_2019	PRISM|8467	42.7603	CD	Trp-CA	C18-neg	Cluster_2019	43.7603	C18-neg_Cluster_2019 Trp-CA
HILIC-pos_Cluster_1892	PRISM|8467	0	CD	Glu-CDCA / Glu-DCA / Glu-HDCA / Glu-UDCA	HILIC-pos	Cluster_1892	1	HILIC-pos_Cluster_1892 Glu-CDCA / Glu-DCA / Glu-HDCA / Glu-UDCA
HILIC-pos_Cluster_1934	PRISM|8467	0	CD	Glu-CA	HILIC-pos	Cluster_1934	1	HILIC-pos_Cluster_1934 Glu-CA
HILIC-pos_Cluster_1951	PRISM|8467	0	CD	His-CA	HILIC-pos	Cluster_1951	1	HILIC-pos_Cluster_1951 His-CA
HILIC-pos_Cluster_1975	PRISM|8467	0	CD	Phe-CA	HILIC-pos	Cluster_1975	1	HILIC-pos_Cluster_1975 Phe-CA
C18-neg_Cluster_1309	PRISM|8475	82.7591	CD	Ala-DCA	C18-neg	Cluster_1309	83.7591	C18-neg_Cluster_1309 Ala-DCA
C18-neg_Cluster_1534	PRISM|8475	78.2553	CD	Thr-DCA	C18-neg	Cluster_1534	79.2553	C18-neg_Cluster_1534 Thr-DCA
C18-neg_Cluster_1613	PRISM|8475	178.73	CD	Asn-DCA	C18-neg	Cluster_1613	179.73	C18-neg_Cluster_1613 Asn-DCA
C18-neg_Cluster_1617	PRISM|8475	120.008	CD	Asp-DCA	C18-neg	Cluster_1617	121.008	C18-neg_Cluster_1617 Asp-DCA
C18-neg_Cluster_1634	PRISM|8475	0	CD	Thr-CA	C18-neg	Cluster_1634	1	C18-neg_Cluster_1634 Thr-CA
C18-neg_Cluster_1686	PRISM|8475	109.771	CD	Lys-DCA	C18-neg	Cluster_1686	110.771	C18-neg_Cluster_1686 Lys-DCA
C18-neg_Cluster_1690	PRISM|8475	52.9481	CD	Glu-CDCA	C18-neg	Cluster_1690	53.9481	C18-neg_Cluster_1690 Glu-CDCA
C18-neg_Cluster_1691	PRISM|8475	370.212	CD	Glu-DCA	C18-neg	Cluster_1691	371.212	C18-neg_Cluster_1691 Glu-DCA
C18-neg_Cluster_1692	PRISM|8475	26.2474	CD	Ile/Leu-CA	C18-neg	Cluster_1692	27.2474	C18-neg_Cluster_1692 Ile-CA / Leu-CA
C18-neg_Cluster_1698	PRISM|8475	0	CD	Asn-CA	C18-neg	Cluster_1698	1	C18-neg_Cluster_1698 Asn-CA
C18-neg_Cluster_1701	PRISM|8475	24.5528	CD	Asp-CA	C18-neg	Cluster_1701	25.5528	C18-neg_Cluster_1701 Asp-CA
C18-neg_Cluster_1776	PRISM|8475	47.4442	CD	Gln-CA	C18-neg	Cluster_1776	48.4442	C18-neg_Cluster_1776 Gln-CA
C18-neg_Cluster_1782	PRISM|8475	44.2916	CD	Glu-CA	C18-neg	Cluster_1782	45.2916	C18-neg_Cluster_1782 Glu-CA
C18-neg_Cluster_1796	PRISM|8475	37.8862	CD	Phe-CDCA	C18-neg	Cluster_1796	38.8862	C18-neg_Cluster_1796 Phe-CDCA
C18-neg_Cluster_1797	PRISM|8475	1083.82	CD	Phe-DCA	C18-neg	Cluster_1797	1084.82	C18-neg_Cluster_1797 Phe-DCA
C18-neg_Cluster_1866	PRISM|8475	68.9814	CD	Phe-CA	C18-neg	Cluster_1866	69.9814	C18-neg_Cluster_1866 Phe-CA
C18-neg_Cluster_1932	PRISM|8475	36.4457	CD	Tyr-CA	C18-neg	Cluster_1932	37.4457	C18-neg_Cluster_1932 Tyr-CA
C18-neg_Cluster_1946	PRISM|8475	99.075	CD	Trp-DCA	C18-neg	Cluster_1946	100.075	C18-neg_Cluster_1946 Trp-DCA
C18-neg_Cluster_2019	PRISM|8475	0	CD	Trp-CA	C18-neg	Cluster_2019	1	C18-neg_Cluster_2019 Trp-CA
HILIC-pos_Cluster_1892	PRISM|8475	13.856	CD	Glu-CDCA / Glu-DCA / Glu-HDCA / Glu-UDCA	HILIC-pos	Cluster_1892	14.856	HILIC-pos_Cluster_1892 Glu-CDCA / Glu-DCA / Glu-HDCA / Glu-UDCA
HILIC-pos_Cluster_1934	PRISM|8475	0	CD	Glu-CA	HILIC-pos	Cluster_1934	1	HILIC-pos_Cluster_1934 Glu-CA
HILIC-pos_Cluster_1951	PRISM|8475	0	CD	His-CA	HILIC-pos	Cluster_1951	1	HILIC-pos_Cluster_1951 His-CA
HILIC-pos_Cluster_1975	PRISM|8475	3.15527	CD	Phe-CA	HILIC-pos	Cluster_1975	4.15527	HILIC-pos_Cluster_1975 Phe-CA
C18-neg_Cluster_1309	PRISM|8480	0	UC	Ala-DCA	C18-neg	Cluster_1309	1	C18-neg_Cluster_1309 Ala-DCA
C18-neg_Cluster_1534	PRISM|8480	0	UC	Thr-DCA	C18-neg	Cluster_1534	1	C18-neg_Cluster_1534 Thr-DCA
C18-neg_Cluster_1613	PRISM|8480	0	UC	Asn-DCA	C18-neg	Cluster_1613	1	C18-neg_Cluster_1613 Asn-DCA
C18-neg_Cluster_1617	PRISM|8480	0	UC	Asp-DCA	C18-neg	Cluster_1617	1	C18-neg_Cluster_1617 Asp-DCA
C18-neg_Cluster_1634	PRISM|8480	0	UC	Thr-CA	C18-neg	Cluster_1634	1	C18-neg_Cluster_1634 Thr-CA
C18-neg_Cluster_1686	PRISM|8480	0	UC	Lys-DCA	C18-neg	Cluster_1686	1	C18-neg_Cluster_1686 Lys-DCA
C18-neg_Cluster_1690	PRISM|8480	0	UC	Glu-CDCA	C18-neg	Cluster_1690	1	C18-neg_Cluster_1690 Glu-CDCA
C18-neg_Cluster_1691	PRISM|8480	0	UC	Glu-DCA	C18-neg	Cluster_1691	1	C18-neg_Cluster_1691 Glu-DCA
C18-neg_Cluster_1692	PRISM|8480	0	UC	Ile/Leu-CA	C18-neg	Cluster_1692	1	C18-neg_Cluster_1692 Ile-CA / Leu-CA
C18-neg_Cluster_1698	PRISM|8480	0	UC	Asn-CA	C18-neg	Cluster_1698	1	C18-neg_Cluster_1698 Asn-CA
C18-neg_Cluster_1701	PRISM|8480	0	UC	Asp-CA	C18-neg	Cluster_1701	1	C18-neg_Cluster_1701 Asp-CA
C18-neg_Cluster_1776	PRISM|8480	0	UC	Gln-CA	C18-neg	Cluster_1776	1	C18-neg_Cluster_1776 Gln-CA
C18-neg_Cluster_1782	PRISM|8480	0	UC	Glu-CA	C18-neg	Cluster_1782	1	C18-neg_Cluster_1782 Glu-CA
C18-neg_Cluster_1796	PRISM|8480	0	UC	Phe-CDCA	C18-neg	Cluster_1796	1	C18-neg_Cluster_1796 Phe-CDCA
C18-neg_Cluster_1797	PRISM|8480	0	UC	Phe-DCA	C18-neg	Cluster_1797	1	C18-neg_Cluster_1797 Phe-DCA
C18-neg_Cluster_1866	PRISM|8480	0	UC	Phe-CA	C18-neg	Cluster_1866	1	C18-neg_Cluster_1866 Phe-CA
C18-neg_Cluster_1932	PRISM|8480	0	UC	Tyr-CA	C18-neg	Cluster_1932	1	C18-neg_Cluster_1932 Tyr-CA
C18-neg_Cluster_1946	PRISM|8480	0	UC	Trp-DCA	C18-neg	Cluster_1946	1	C18-neg_Cluster_1946 Trp-DCA
C18-neg_Cluster_2019	PRISM|8480	0	UC	Trp-CA	C18-neg	Cluster_2019	1	C18-neg_Cluster_2019 Trp-CA
HILIC-pos_Cluster_1892	PRISM|8480	0	UC	Glu-CDCA / Glu-DCA / Glu-HDCA / Glu-UDCA	HILIC-pos	Cluster_1892	1	HILIC-pos_Cluster_1892 Glu-CDCA / Glu-DCA / Glu-HDCA / Glu-UDCA
HILIC-pos_Cluster_1934	PRISM|8480	0	UC	Glu-CA	HILIC-pos	Cluster_1934	1	HILIC-pos_Cluster_1934 Glu-CA
HILIC-pos_Cluster_1951	PRISM|8480	14.9593	UC	His-CA	HILIC-pos	Cluster_1951	15.9593	HILIC-pos_Cluster_1951 His-CA
HILIC-pos_Cluster_1975	PRISM|8480	0	UC	Phe-CA	HILIC-pos	Cluster_1975	1	HILIC-pos_Cluster_1975 Phe-CA
C18-neg_Cluster_1309	PRISM|8483	95.0367	CD	Ala-DCA	C18-neg	Cluster_1309	96.0367	C18-neg_Cluster_1309 Ala-DCA
C18-neg_Cluster_1534	PRISM|8483	294.903	CD	Thr-DCA	C18-neg	Cluster_1534	295.903	C18-neg_Cluster_1534 Thr-DCA
C18-neg_Cluster_1613	PRISM|8483	181.291	CD	Asn-DCA	C18-neg	Cluster_1613	182.291	C18-neg_Cluster_1613 Asn-DCA
C18-neg_Cluster_1617	PRISM|8483	107.276	CD	Asp-DCA	C18-neg	Cluster_1617	108.276	C18-neg_Cluster_1617 Asp-DCA
C18-neg_Cluster_1634	PRISM|8483	380.499	CD	Thr-CA	C18-neg	Cluster_1634	381.499	C18-neg_Cluster_1634 Thr-CA
C18-neg_Cluster_1686	PRISM|8483	99.378	CD	Lys-DCA	C18-neg	Cluster_1686	100.378	C18-neg_Cluster_1686 Lys-DCA
C18-neg_Cluster_1690	PRISM|8483	700.235	CD	Glu-CDCA	C18-neg	Cluster_1690	701.235	C18-neg_Cluster_1690 Glu-CDCA
C18-neg_Cluster_1691	PRISM|8483	1282.16	CD	Glu-DCA	C18-neg	Cluster_1691	1283.16	C18-neg_Cluster_1691 Glu-DCA
C18-neg_Cluster_1692	PRISM|8483	124.03	CD	Ile/Leu-CA	C18-neg	Cluster_1692	125.03	C18-neg_Cluster_1692 Ile-CA / Leu-CA
C18-neg_Cluster_1698	PRISM|8483	260.574	CD	Asn-CA	C18-neg	Cluster_1698	261.574	C18-neg_Cluster_1698 Asn-CA
C18-neg_Cluster_1701	PRISM|8483	194.535	CD	Asp-CA	C18-neg	Cluster_1701	195.535	C18-neg_Cluster_1701 Asp-CA
C18-neg_Cluster_1776	PRISM|8483	284.49	CD	Gln-CA	C18-neg	Cluster_1776	285.49	C18-neg_Cluster_1776 Gln-CA
C18-neg_Cluster_1782	PRISM|8483	1403.03	CD	Glu-CA	C18-neg	Cluster_1782	1404.03	C18-neg_Cluster_1782 Glu-CA
C18-neg_Cluster_1796	PRISM|8483	79.319	CD	Phe-CDCA	C18-neg	Cluster_1796	80.319	C18-neg_Cluster_1796 Phe-CDCA
C18-neg_Cluster_1797	PRISM|8483	157.287	CD	Phe-DCA	C18-neg	Cluster_1797	158.287	C18-neg_Cluster_1797 Phe-DCA
C18-neg_Cluster_1866	PRISM|8483	162.16	CD	Phe-CA	C18-neg	Cluster_1866	163.16	C18-neg_Cluster_1866 Phe-CA
C18-neg_Cluster_1932	PRISM|8483	86.0395	CD	Tyr-CA	C18-neg	Cluster_1932	87.0395	C18-neg_Cluster_1932 Tyr-CA
C18-neg_Cluster_1946	PRISM|8483	254.541	CD	Trp-DCA	C18-neg	Cluster_1946	255.541	C18-neg_Cluster_1946 Trp-DCA
C18-neg_Cluster_2019	PRISM|8483	474.643	CD	Trp-CA	C18-neg	Cluster_2019	475.643	C18-neg_Cluster_2019 Trp-CA
HILIC-pos_Cluster_1892	PRISM|8483	108.431	CD	Glu-CDCA / Glu-DCA / Glu-HDCA / Glu-UDCA	HILIC-pos	Cluster_1892	109.431	HILIC-pos_Cluster_1892 Glu-CDCA / Glu-DCA / Glu-HDCA / Glu-UDCA
HILIC-pos_Cluster_1934	PRISM|8483	123.808	CD	Glu-CA	HILIC-pos	Cluster_1934	124.808	HILIC-pos_Cluster_1934 Glu-CA
HILIC-pos_Cluster_1951	PRISM|8483	0	CD	His-CA	HILIC-pos	Cluster_1951	1	HILIC-pos_Cluster_1951 His-CA
HILIC-pos_Cluster_1975	PRISM|8483	19.0557	CD	Phe-CA	HILIC-pos	Cluster_1975	20.0557	HILIC-pos_Cluster_1975 Phe-CA
C18-neg_Cluster_1309	PRISM|8485	52.5637	CD	Ala-DCA	C18-neg	Cluster_1309	53.5637	C18-neg_Cluster_1309 Ala-DCA
C18-neg_Cluster_1534	PRISM|8485	56.6769	CD	Thr-DCA	C18-neg	Cluster_1534	57.6769	C18-neg_Cluster_1534 Thr-DCA
C18-neg_Cluster_1613	PRISM|8485	0	CD	Asn-DCA	C18-neg	Cluster_1613	1	C18-neg_Cluster_1613 Asn-DCA
C18-neg_Cluster_1617	PRISM|8485	25.755	CD	Asp-DCA	C18-neg	Cluster_1617	26.755	C18-neg_Cluster_1617 Asp-DCA
C18-neg_Cluster_1634	PRISM|8485	0	CD	Thr-CA	C18-neg	Cluster_1634	1	C18-neg_Cluster_1634 Thr-CA
C18-neg_Cluster_1686	PRISM|8485	111.176	CD	Lys-DCA	C18-neg	Cluster_1686	112.176	C18-neg_Cluster_1686 Lys-DCA
C18-neg_Cluster_1690	PRISM|8485	12.0812	CD	Glu-CDCA	C18-neg	Cluster_1690	13.0812	C18-neg_Cluster_1690 Glu-CDCA
C18-neg_Cluster_1691	PRISM|8485	39.7539	CD	Glu-DCA	C18-neg	Cluster_1691	40.7539	C18-neg_Cluster_1691 Glu-DCA
C18-neg_Cluster_1692	PRISM|8485	38.7445	CD	Ile/Leu-CA	C18-neg	Cluster_1692	39.7445	C18-neg_Cluster_1692 Ile-CA / Leu-CA
C18-neg_Cluster_1698	PRISM|8485	0	CD	Asn-CA	C18-neg	Cluster_1698	1	C18-neg_Cluster_1698 Asn-CA
C18-neg_Cluster_1701	PRISM|8485	0	CD	Asp-CA	C18-neg	Cluster_1701	1	C18-neg_Cluster_1701 Asp-CA
C18-neg_Cluster_1776	PRISM|8485	0	CD	Gln-CA	C18-neg	Cluster_1776	1	C18-neg_Cluster_1776 Gln-CA
C18-neg_Cluster_1782	PRISM|8485	0	CD	Glu-CA	C18-neg	Cluster_1782	1	C18-neg_Cluster_1782 Glu-CA
C18-neg_Cluster_1796	PRISM|8485	253.783	CD	Phe-CDCA	C18-neg	Cluster_1796	254.783	C18-neg_Cluster_1796 Phe-CDCA
C18-neg_Cluster_1797	PRISM|8485	5848.64	CD	Phe-DCA	C18-neg	Cluster_1797	5849.64	C18-neg_Cluster_1797 Phe-DCA
C18-neg_Cluster_1866	PRISM|8485	39.6066	CD	Phe-CA	C18-neg	Cluster_1866	40.6066	C18-neg_Cluster_1866 Phe-CA
C18-neg_Cluster_1932	PRISM|8485	3.67573	CD	Tyr-CA	C18-neg	Cluster_1932	4.67573	C18-neg_Cluster_1932 Tyr-CA
C18-neg_Cluster_1946	PRISM|8485	102.069	CD	Trp-DCA	C18-neg	Cluster_1946	103.069	C18-neg_Cluster_1946 Trp-DCA
C18-neg_Cluster_2019	PRISM|8485	0	CD	Trp-CA	C18-neg	Cluster_2019	1	C18-neg_Cluster_2019 Trp-CA
HILIC-pos_Cluster_1892	PRISM|8485	3.75426	CD	Glu-CDCA / Glu-DCA / Glu-HDCA / Glu-UDCA	HILIC-pos	Cluster_1892	4.75426	HILIC-pos_Cluster_1892 Glu-CDCA / Glu-DCA / Glu-HDCA / Glu-UDCA
HILIC-pos_Cluster_1934	PRISM|8485	0	CD	Glu-CA	HILIC-pos	Cluster_1934	1	HILIC-pos_Cluster_1934 Glu-CA
HILIC-pos_Cluster_1951	PRISM|8485	0	CD	His-CA	HILIC-pos	Cluster_1951	1	HILIC-pos_Cluster_1951 His-CA
HILIC-pos_Cluster_1975	PRISM|8485	7.24154	CD	Phe-CA	HILIC-pos	Cluster_1975	8.24154	HILIC-pos_Cluster_1975 Phe-CA
C18-neg_Cluster_1309	PRISM|8496	50.7705	CD	Ala-DCA	C18-neg	Cluster_1309	51.7705	C18-neg_Cluster_1309 Ala-DCA
C18-neg_Cluster_1534	PRISM|8496	267.619	CD	Thr-DCA	C18-neg	Cluster_1534	268.619	C18-neg_Cluster_1534 Thr-DCA
C18-neg_Cluster_1613	PRISM|8496	253.471	CD	Asn-DCA	C18-neg	Cluster_1613	254.471	C18-neg_Cluster_1613 Asn-DCA
C18-neg_Cluster_1617	PRISM|8496	138.395	CD	Asp-DCA	C18-neg	Cluster_1617	139.395	C18-neg_Cluster_1617 Asp-DCA
C18-neg_Cluster_1634	PRISM|8496	116.246	CD	Thr-CA	C18-neg	Cluster_1634	117.246	C18-neg_Cluster_1634 Thr-CA
C18-neg_Cluster_1686	PRISM|8496	92.591	CD	Lys-DCA	C18-neg	Cluster_1686	93.591	C18-neg_Cluster_1686 Lys-DCA
C18-neg_Cluster_1690	PRISM|8496	507.628	CD	Glu-CDCA	C18-neg	Cluster_1690	508.628	C18-neg_Cluster_1690 Glu-CDCA
C18-neg_Cluster_1691	PRISM|8496	986.122	CD	Glu-DCA	C18-neg	Cluster_1691	987.122	C18-neg_Cluster_1691 Glu-DCA
C18-neg_Cluster_1692	PRISM|8496	274.554	CD	Ile/Leu-CA	C18-neg	Cluster_1692	275.554	C18-neg_Cluster_1692 Ile-CA / Leu-CA
C18-neg_Cluster_1698	PRISM|8496	152.991	CD	Asn-CA	C18-neg	Cluster_1698	153.991	C18-neg_Cluster_1698 Asn-CA
C18-neg_Cluster_1701	PRISM|8496	79.4675	CD	Asp-CA	C18-neg	Cluster_1701	80.4675	C18-neg_Cluster_1701 Asp-CA
C18-neg_Cluster_1776	PRISM|8496	23.9305	CD	Gln-CA	C18-neg	Cluster_1776	24.9305	C18-neg_Cluster_1776 Gln-CA
C18-neg_Cluster_1782	PRISM|8496	447.387	CD	Glu-CA	C18-neg	Cluster_1782	448.387	C18-neg_Cluster_1782 Glu-CA
C18-neg_Cluster_1796	PRISM|8496	76.1883	CD	Phe-CDCA	C18-neg	Cluster_1796	77.1883	C18-neg_Cluster_1796 Phe-CDCA
C18-neg_Cluster_1797	PRISM|8496	248.329	CD	Phe-DCA	C18-neg	Cluster_1797	249.329	C18-neg_Cluster_1797 Phe-DCA
C18-neg_Cluster_1866	PRISM|8496	48.7362	CD	Phe-CA	C18-neg	Cluster_1866	49.7362	C18-neg_Cluster_1866 Phe-CA
C18-neg_Cluster_1932	PRISM|8496	0	CD	Tyr-CA	C18-neg	Cluster_1932	1	C18-neg_Cluster_1932 Tyr-CA
C18-neg_Cluster_1946	PRISM|8496	90.7478	CD	Trp-DCA	C18-neg	Cluster_1946	91.7478	C18-neg_Cluster_1946 Trp-DCA
C18-neg_Cluster_2019	PRISM|8496	20.2794	CD	Trp-CA	C18-neg	Cluster_2019	21.2794	C18-neg_Cluster_2019 Trp-CA
HILIC-pos_Cluster_1892	PRISM|8496	77.1918	CD	Glu-CDCA / Glu-DCA / Glu-HDCA / Glu-UDCA	HILIC-pos	Cluster_1892	78.1918	HILIC-pos_Cluster_1892 Glu-CDCA / Glu-DCA / Glu-HDCA / Glu-UDCA
HILIC-pos_Cluster_1934	PRISM|8496	27.6473	CD	Glu-CA	HILIC-pos	Cluster_1934	28.6473	HILIC-pos_Cluster_1934 Glu-CA
HILIC-pos_Cluster_1951	PRISM|8496	0	CD	His-CA	HILIC-pos	Cluster_1951	1	HILIC-pos_Cluster_1951 His-CA
HILIC-pos_Cluster_1975	PRISM|8496	7.79874	CD	Phe-CA	HILIC-pos	Cluster_1975	8.79874	HILIC-pos_Cluster_1975 Phe-CA
C18-neg_Cluster_1309	PRISM|8502	0	UC	Ala-DCA	C18-neg	Cluster_1309	1	C18-neg_Cluster_1309 Ala-DCA
C18-neg_Cluster_1534	PRISM|8502	0	UC	Thr-DCA	C18-neg	Cluster_1534	1	C18-neg_Cluster_1534 Thr-DCA
C18-neg_Cluster_1613	PRISM|8502	0	UC	Asn-DCA	C18-neg	Cluster_1613	1	C18-neg_Cluster_1613 Asn-DCA
C18-neg_Cluster_1617	PRISM|8502	0	UC	Asp-DCA	C18-neg	Cluster_1617	1	C18-neg_Cluster_1617 Asp-DCA
C18-neg_Cluster_1634	PRISM|8502	0	UC	Thr-CA	C18-neg	Cluster_1634	1	C18-neg_Cluster_1634 Thr-CA
C18-neg_Cluster_1686	PRISM|8502	0	UC	Lys-DCA	C18-neg	Cluster_1686	1	C18-neg_Cluster_1686 Lys-DCA
C18-neg_Cluster_1690	PRISM|8502	0	UC	Glu-CDCA	C18-neg	Cluster_1690	1	C18-neg_Cluster_1690 Glu-CDCA
C18-neg_Cluster_1691	PRISM|8502	0	UC	Glu-DCA	C18-neg	Cluster_1691	1	C18-neg_Cluster_1691 Glu-DCA
C18-neg_Cluster_1692	PRISM|8502	43.5993	UC	Ile/Leu-CA	C18-neg	Cluster_1692	44.5993	C18-neg_Cluster_1692 Ile-CA / Leu-CA
C18-neg_Cluster_1698	PRISM|8502	0	UC	Asn-CA	C18-neg	Cluster_1698	1	C18-neg_Cluster_1698 Asn-CA
C18-neg_Cluster_1701	PRISM|8502	0	UC	Asp-CA	C18-neg	Cluster_1701	1	C18-neg_Cluster_1701 Asp-CA
C18-neg_Cluster_1776	PRISM|8502	0	UC	Gln-CA	C18-neg	Cluster_1776	1	C18-neg_Cluster_1776 Gln-CA
C18-neg_Cluster_1782	PRISM|8502	0	UC	Glu-CA	C18-neg	Cluster_1782	1	C18-neg_Cluster_1782 Glu-CA
C18-neg_Cluster_1796	PRISM|8502	0	UC	Phe-CDCA	C18-neg	Cluster_1796	1	C18-neg_Cluster_1796 Phe-CDCA
C18-neg_Cluster_1797	PRISM|8502	55.8947	UC	Phe-DCA	C18-neg	Cluster_1797	56.8947	C18-neg_Cluster_1797 Phe-DCA
C18-neg_Cluster_1866	PRISM|8502	78.3129	UC	Phe-CA	C18-neg	Cluster_1866	79.3129	C18-neg_Cluster_1866 Phe-CA
C18-neg_Cluster_1932	PRISM|8502	49.337	UC	Tyr-CA	C18-neg	Cluster_1932	50.337	C18-neg_Cluster_1932 Tyr-CA
C18-neg_Cluster_1946	PRISM|8502	20.9363	UC	Trp-DCA	C18-neg	Cluster_1946	21.9363	C18-neg_Cluster_1946 Trp-DCA
C18-neg_Cluster_2019	PRISM|8502	21.1554	UC	Trp-CA	C18-neg	Cluster_2019	22.1554	C18-neg_Cluster_2019 Trp-CA
HILIC-pos_Cluster_1892	PRISM|8502	0	UC	Glu-CDCA / Glu-DCA / Glu-HDCA / Glu-UDCA	HILIC-pos	Cluster_1892	1	HILIC-pos_Cluster_1892 Glu-CDCA / Glu-DCA / Glu-HDCA / Glu-UDCA
HILIC-pos_Cluster_1934	PRISM|8502	0	UC	Glu-CA	HILIC-pos	Cluster_1934	1	HILIC-pos_Cluster_1934 Glu-CA
HILIC-pos_Cluster_1951	PRISM|8502	123.529	UC	His-CA	HILIC-pos	Cluster_1951	124.529	HILIC-pos_Cluster_1951 His-CA
HILIC-pos_Cluster_1975	PRISM|8502	0	UC	Phe-CA	HILIC-pos	Cluster_1975	1	HILIC-pos_Cluster_1975 Phe-CA
C18-neg_Cluster_1309	PRISM|8503	0	UC	Ala-DCA	C18-neg	Cluster_1309	1	C18-neg_Cluster_1309 Ala-DCA
C18-neg_Cluster_1534	PRISM|8503	7.87119	UC	Thr-DCA	C18-neg	Cluster_1534	8.87119	C18-neg_Cluster_1534 Thr-DCA
C18-neg_Cluster_1613	PRISM|8503	0	UC	Asn-DCA	C18-neg	Cluster_1613	1	C18-neg_Cluster_1613 Asn-DCA
C18-neg_Cluster_1617	PRISM|8503	0	UC	Asp-DCA	C18-neg	Cluster_1617	1	C18-neg_Cluster_1617 Asp-DCA
C18-neg_Cluster_1634	PRISM|8503	0	UC	Thr-CA	C18-neg	Cluster_1634	1	C18-neg_Cluster_1634 Thr-CA
C18-neg_Cluster_1686	PRISM|8503	0	UC	Lys-DCA	C18-neg	Cluster_1686	1	C18-neg_Cluster_1686 Lys-DCA
C18-neg_Cluster_1690	PRISM|8503	0	UC	Glu-CDCA	C18-neg	Cluster_1690	1	C18-neg_Cluster_1690 Glu-CDCA
C18-neg_Cluster_1691	PRISM|8503	0	UC	Glu-DCA	C18-neg	Cluster_1691	1	C18-neg_Cluster_1691 Glu-DCA
C18-neg_Cluster_1692	PRISM|8503	0	UC	Ile/Leu-CA	C18-neg	Cluster_1692	1	C18-neg_Cluster_1692 Ile-CA / Leu-CA
C18-neg_Cluster_1698	PRISM|8503	0	UC	Asn-CA	C18-neg	Cluster_1698	1	C18-neg_Cluster_1698 Asn-CA
C18-neg_Cluster_1701	PRISM|8503	0	UC	Asp-CA	C18-neg	Cluster_1701	1	C18-neg_Cluster_1701 Asp-CA
C18-neg_Cluster_1776	PRISM|8503	0	UC	Gln-CA	C18-neg	Cluster_1776	1	C18-neg_Cluster_1776 Gln-CA
C18-neg_Cluster_1782	PRISM|8503	0	UC	Glu-CA	C18-neg	Cluster_1782	1	C18-neg_Cluster_1782 Glu-CA
C18-neg_Cluster_1796	PRISM|8503	0	UC	Phe-CDCA	C18-neg	Cluster_1796	1	C18-neg_Cluster_1796 Phe-CDCA
C18-neg_Cluster_1797	PRISM|8503	0	UC	Phe-DCA	C18-neg	Cluster_1797	1	C18-neg_Cluster_1797 Phe-DCA
C18-neg_Cluster_1866	PRISM|8503	0	UC	Phe-CA	C18-neg	Cluster_1866	1	C18-neg_Cluster_1866 Phe-CA
C18-neg_Cluster_1932	PRISM|8503	0	UC	Tyr-CA	C18-neg	Cluster_1932	1	C18-neg_Cluster_1932 Tyr-CA
C18-neg_Cluster_1946	PRISM|8503	52.6308	UC	Trp-DCA	C18-neg	Cluster_1946	53.6308	C18-neg_Cluster_1946 Trp-DCA
C18-neg_Cluster_2019	PRISM|8503	0	UC	Trp-CA	C18-neg	Cluster_2019	1	C18-neg_Cluster_2019 Trp-CA
HILIC-pos_Cluster_1892	PRISM|8503	0	UC	Glu-CDCA / Glu-DCA / Glu-HDCA / Glu-UDCA	HILIC-pos	Cluster_1892	1	HILIC-pos_Cluster_1892 Glu-CDCA / Glu-DCA / Glu-HDCA / Glu-UDCA
HILIC-pos_Cluster_1934	PRISM|8503	0	UC	Glu-CA	HILIC-pos	Cluster_1934	1	HILIC-pos_Cluster_1934 Glu-CA
HILIC-pos_Cluster_1951	PRISM|8503	0	UC	His-CA	HILIC-pos	Cluster_1951	1	HILIC-pos_Cluster_1951 His-CA
HILIC-pos_Cluster_1975	PRISM|8503	0	UC	Phe-CA	HILIC-pos	Cluster_1975	1	HILIC-pos_Cluster_1975 Phe-CA
C18-neg_Cluster_1309	PRISM|8511	68.8889	UC	Ala-DCA	C18-neg	Cluster_1309	69.8889	C18-neg_Cluster_1309 Ala-DCA
C18-neg_Cluster_1534	PRISM|8511	333.749	UC	Thr-DCA	C18-neg	Cluster_1534	334.749	C18-neg_Cluster_1534 Thr-DCA
C18-neg_Cluster_1613	PRISM|8511	94.003	UC	Asn-DCA	C18-neg	Cluster_1613	95.003	C18-neg_Cluster_1613 Asn-DCA
C18-neg_Cluster_1617	PRISM|8511	134.882	UC	Asp-DCA	C18-neg	Cluster_1617	135.882	C18-neg_Cluster_1617 Asp-DCA
C18-neg_Cluster_1634	PRISM|8511	45.6622	UC	Thr-CA	C18-neg	Cluster_1634	46.6622	C18-neg_Cluster_1634 Thr-CA
C18-neg_Cluster_1686	PRISM|8511	221.886	UC	Lys-DCA	C18-neg	Cluster_1686	222.886	C18-neg_Cluster_1686 Lys-DCA
C18-neg_Cluster_1690	PRISM|8511	117.084	UC	Glu-CDCA	C18-neg	Cluster_1690	118.084	C18-neg_Cluster_1690 Glu-CDCA
C18-neg_Cluster_1691	PRISM|8511	1495.56	UC	Glu-DCA	C18-neg	Cluster_1691	1496.56	C18-neg_Cluster_1691 Glu-DCA
C18-neg_Cluster_1692	PRISM|8511	0	UC	Ile/Leu-CA	C18-neg	Cluster_1692	1	C18-neg_Cluster_1692 Ile-CA / Leu-CA
C18-neg_Cluster_1698	PRISM|8511	0	UC	Asn-CA	C18-neg	Cluster_1698	1	C18-neg_Cluster_1698 Asn-CA
C18-neg_Cluster_1701	PRISM|8511	28.2622	UC	Asp-CA	C18-neg	Cluster_1701	29.2622	C18-neg_Cluster_1701 Asp-CA
C18-neg_Cluster_1776	PRISM|8511	38.3819	UC	Gln-CA	C18-neg	Cluster_1776	39.3819	C18-neg_Cluster_1776 Gln-CA
C18-neg_Cluster_1782	PRISM|8511	266.521	UC	Glu-CA	C18-neg	Cluster_1782	267.521	C18-neg_Cluster_1782 Glu-CA
C18-neg_Cluster_1796	PRISM|8511	0	UC	Phe-CDCA	C18-neg	Cluster_1796	1	C18-neg_Cluster_1796 Phe-CDCA
C18-neg_Cluster_1797	PRISM|8511	267.721	UC	Phe-DCA	C18-neg	Cluster_1797	268.721	C18-neg_Cluster_1797 Phe-DCA
C18-neg_Cluster_1866	PRISM|8511	0	UC	Phe-CA	C18-neg	Cluster_1866	1	C18-neg_Cluster_1866 Phe-CA
C18-neg_Cluster_1932	PRISM|8511	0	UC	Tyr-CA	C18-neg	Cluster_1932	1	C18-neg_Cluster_1932 Tyr-CA
C18-neg_Cluster_1946	PRISM|8511	110.619	UC	Trp-DCA	C18-neg	Cluster_1946	111.619	C18-neg_Cluster_1946 Trp-DCA
C18-neg_Cluster_2019	PRISM|8511	0	UC	Trp-CA	C18-neg	Cluster_2019	1	C18-neg_Cluster_2019 Trp-CA
HILIC-pos_Cluster_1892	PRISM|8511	136.258	UC	Glu-CDCA / Glu-DCA / Glu-HDCA / Glu-UDCA	HILIC-pos	Cluster_1892	137.258	HILIC-pos_Cluster_1892 Glu-CDCA / Glu-DCA / Glu-HDCA / Glu-UDCA
HILIC-pos_Cluster_1934	PRISM|8511	19.6911	UC	Glu-CA	HILIC-pos	Cluster_1934	20.6911	HILIC-pos_Cluster_1934 Glu-CA
HILIC-pos_Cluster_1951	PRISM|8511	7.15189	UC	His-CA	HILIC-pos	Cluster_1951	8.15189	HILIC-pos_Cluster_1951 His-CA
HILIC-pos_Cluster_1975	PRISM|8511	0	UC	Phe-CA	HILIC-pos	Cluster_1975	1	HILIC-pos_Cluster_1975 Phe-CA
C18-neg_Cluster_1309	PRISM|8513	28.9105	UC	Ala-DCA	C18-neg	Cluster_1309	29.9105	C18-neg_Cluster_1309 Ala-DCA
C18-neg_Cluster_1534	PRISM|8513	0	UC	Thr-DCA	C18-neg	Cluster_1534	1	C18-neg_Cluster_1534 Thr-DCA
C18-neg_Cluster_1613	PRISM|8513	0	UC	Asn-DCA	C18-neg	Cluster_1613	1	C18-neg_Cluster_1613 Asn-DCA
C18-neg_Cluster_1617	PRISM|8513	64.1992	UC	Asp-DCA	C18-neg	Cluster_1617	65.1992	C18-neg_Cluster_1617 Asp-DCA
C18-neg_Cluster_1634	PRISM|8513	0	UC	Thr-CA	C18-neg	Cluster_1634	1	C18-neg_Cluster_1634 Thr-CA
C18-neg_Cluster_1686	PRISM|8513	78.6738	UC	Lys-DCA	C18-neg	Cluster_1686	79.6738	C18-neg_Cluster_1686 Lys-DCA
C18-neg_Cluster_1690	PRISM|8513	0	UC	Glu-CDCA	C18-neg	Cluster_1690	1	C18-neg_Cluster_1690 Glu-CDCA
C18-neg_Cluster_1691	PRISM|8513	212.733	UC	Glu-DCA	C18-neg	Cluster_1691	213.733	C18-neg_Cluster_1691 Glu-DCA
C18-neg_Cluster_1692	PRISM|8513	0	UC	Ile/Leu-CA	C18-neg	Cluster_1692	1	C18-neg_Cluster_1692 Ile-CA / Leu-CA
C18-neg_Cluster_1698	PRISM|8513	0	UC	Asn-CA	C18-neg	Cluster_1698	1	C18-neg_Cluster_1698 Asn-CA
C18-neg_Cluster_1701	PRISM|8513	0	UC	Asp-CA	C18-neg	Cluster_1701	1	C18-neg_Cluster_1701 Asp-CA
C18-neg_Cluster_1776	PRISM|8513	0	UC	Gln-CA	C18-neg	Cluster_1776	1	C18-neg_Cluster_1776 Gln-CA
C18-neg_Cluster_1782	PRISM|8513	0	UC	Glu-CA	C18-neg	Cluster_1782	1	C18-neg_Cluster_1782 Glu-CA
C18-neg_Cluster_1796	PRISM|8513	0	UC	Phe-CDCA	C18-neg	Cluster_1796	1	C18-neg_Cluster_1796 Phe-CDCA
C18-neg_Cluster_1797	PRISM|8513	102.775	UC	Phe-DCA	C18-neg	Cluster_1797	103.775	C18-neg_Cluster_1797 Phe-DCA
C18-neg_Cluster_1866	PRISM|8513	9.90127	UC	Phe-CA	C18-neg	Cluster_1866	10.9013	C18-neg_Cluster_1866 Phe-CA
C18-neg_Cluster_1932	PRISM|8513	0	UC	Tyr-CA	C18-neg	Cluster_1932	1	C18-neg_Cluster_1932 Tyr-CA
C18-neg_Cluster_1946	PRISM|8513	138.227	UC	Trp-DCA	C18-neg	Cluster_1946	139.227	C18-neg_Cluster_1946 Trp-DCA
C18-neg_Cluster_2019	PRISM|8513	0	UC	Trp-CA	C18-neg	Cluster_2019	1	C18-neg_Cluster_2019 Trp-CA
HILIC-pos_Cluster_1892	PRISM|8513	14.1345	UC	Glu-CDCA / Glu-DCA / Glu-HDCA / Glu-UDCA	HILIC-pos	Cluster_1892	15.1345	HILIC-pos_Cluster_1892 Glu-CDCA / Glu-DCA / Glu-HDCA / Glu-UDCA
HILIC-pos_Cluster_1934	PRISM|8513	0	UC	Glu-CA	HILIC-pos	Cluster_1934	1	HILIC-pos_Cluster_1934 Glu-CA
HILIC-pos_Cluster_1951	PRISM|8513	0	UC	His-CA	HILIC-pos	Cluster_1951	1	HILIC-pos_Cluster_1951 His-CA
HILIC-pos_Cluster_1975	PRISM|8513	20.9432	UC	Phe-CA	HILIC-pos	Cluster_1975	21.9432	HILIC-pos_Cluster_1975 Phe-CA
C18-neg_Cluster_1309	PRISM|8515	33.2813	UC	Ala-DCA	C18-neg	Cluster_1309	34.2813	C18-neg_Cluster_1309 Ala-DCA
C18-neg_Cluster_1534	PRISM|8515	14.6951	UC	Thr-DCA	C18-neg	Cluster_1534	15.6951	C18-neg_Cluster_1534 Thr-DCA
C18-neg_Cluster_1613	PRISM|8515	0	UC	Asn-DCA	C18-neg	Cluster_1613	1	C18-neg_Cluster_1613 Asn-DCA
C18-neg_Cluster_1617	PRISM|8515	11.4366	UC	Asp-DCA	C18-neg	Cluster_1617	12.4366	C18-neg_Cluster_1617 Asp-DCA
C18-neg_Cluster_1634	PRISM|8515	0	UC	Thr-CA	C18-neg	Cluster_1634	1	C18-neg_Cluster_1634 Thr-CA
C18-neg_Cluster_1686	PRISM|8515	27.0447	UC	Lys-DCA	C18-neg	Cluster_1686	28.0447	C18-neg_Cluster_1686 Lys-DCA
C18-neg_Cluster_1690	PRISM|8515	18.0908	UC	Glu-CDCA	C18-neg	Cluster_1690	19.0908	C18-neg_Cluster_1690 Glu-CDCA
C18-neg_Cluster_1691	PRISM|8515	32.116	UC	Glu-DCA	C18-neg	Cluster_1691	33.116	C18-neg_Cluster_1691 Glu-DCA
C18-neg_Cluster_1692	PRISM|8515	0	UC	Ile/Leu-CA	C18-neg	Cluster_1692	1	C18-neg_Cluster_1692 Ile-CA / Leu-CA
C18-neg_Cluster_1698	PRISM|8515	0	UC	Asn-CA	C18-neg	Cluster_1698	1	C18-neg_Cluster_1698 Asn-CA
C18-neg_Cluster_1701	PRISM|8515	0	UC	Asp-CA	C18-neg	Cluster_1701	1	C18-neg_Cluster_1701 Asp-CA
C18-neg_Cluster_1776	PRISM|8515	0	UC	Gln-CA	C18-neg	Cluster_1776	1	C18-neg_Cluster_1776 Gln-CA
C18-neg_Cluster_1782	PRISM|8515	0	UC	Glu-CA	C18-neg	Cluster_1782	1	C18-neg_Cluster_1782 Glu-CA
C18-neg_Cluster_1796	PRISM|8515	4.74915	UC	Phe-CDCA	C18-neg	Cluster_1796	5.74915	C18-neg_Cluster_1796 Phe-CDCA
C18-neg_Cluster_1797	PRISM|8515	41.3161	UC	Phe-DCA	C18-neg	Cluster_1797	42.3161	C18-neg_Cluster_1797 Phe-DCA
C18-neg_Cluster_1866	PRISM|8515	0	UC	Phe-CA	C18-neg	Cluster_1866	1	C18-neg_Cluster_1866 Phe-CA
C18-neg_Cluster_1932	PRISM|8515	0	UC	Tyr-CA	C18-neg	Cluster_1932	1	C18-neg_Cluster_1932 Tyr-CA
C18-neg_Cluster_1946	PRISM|8515	25.2489	UC	Trp-DCA	C18-neg	Cluster_1946	26.2489	C18-neg_Cluster_1946 Trp-DCA
C18-neg_Cluster_2019	PRISM|8515	0	UC	Trp-CA	C18-neg	Cluster_2019	1	C18-neg_Cluster_2019 Trp-CA
HILIC-pos_Cluster_1892	PRISM|8515	8.44285	UC	Glu-CDCA / Glu-DCA / Glu-HDCA / Glu-UDCA	HILIC-pos	Cluster_1892	9.44285	HILIC-pos_Cluster_1892 Glu-CDCA / Glu-DCA / Glu-HDCA / Glu-UDCA
HILIC-pos_Cluster_1934	PRISM|8515	0	UC	Glu-CA	HILIC-pos	Cluster_1934	1	HILIC-pos_Cluster_1934 Glu-CA
HILIC-pos_Cluster_1951	PRISM|8515	0	UC	His-CA	HILIC-pos	Cluster_1951	1	HILIC-pos_Cluster_1951 His-CA
HILIC-pos_Cluster_1975	PRISM|8515	0	UC	Phe-CA	HILIC-pos	Cluster_1975	1	HILIC-pos_Cluster_1975 Phe-CA
C18-neg_Cluster_1309	PRISM|8523	0	CD	Ala-DCA	C18-neg	Cluster_1309	1	C18-neg_Cluster_1309 Ala-DCA
C18-neg_Cluster_1534	PRISM|8523	0	CD	Thr-DCA	C18-neg	Cluster_1534	1	C18-neg_Cluster_1534 Thr-DCA
C18-neg_Cluster_1613	PRISM|8523	0	CD	Asn-DCA	C18-neg	Cluster_1613	1	C18-neg_Cluster_1613 Asn-DCA
C18-neg_Cluster_1617	PRISM|8523	0	CD	Asp-DCA	C18-neg	Cluster_1617	1	C18-neg_Cluster_1617 Asp-DCA
C18-neg_Cluster_1634	PRISM|8523	0	CD	Thr-CA	C18-neg	Cluster_1634	1	C18-neg_Cluster_1634 Thr-CA
C18-neg_Cluster_1686	PRISM|8523	0	CD	Lys-DCA	C18-neg	Cluster_1686	1	C18-neg_Cluster_1686 Lys-DCA
C18-neg_Cluster_1690	PRISM|8523	0	CD	Glu-CDCA	C18-neg	Cluster_1690	1	C18-neg_Cluster_1690 Glu-CDCA
C18-neg_Cluster_1691	PRISM|8523	0	CD	Glu-DCA	C18-neg	Cluster_1691	1	C18-neg_Cluster_1691 Glu-DCA
C18-neg_Cluster_1692	PRISM|8523	0	CD	Ile/Leu-CA	C18-neg	Cluster_1692	1	C18-neg_Cluster_1692 Ile-CA / Leu-CA
C18-neg_Cluster_1698	PRISM|8523	0	CD	Asn-CA	C18-neg	Cluster_1698	1	C18-neg_Cluster_1698 Asn-CA
C18-neg_Cluster_1701	PRISM|8523	0	CD	Asp-CA	C18-neg	Cluster_1701	1	C18-neg_Cluster_1701 Asp-CA
C18-neg_Cluster_1776	PRISM|8523	0	CD	Gln-CA	C18-neg	Cluster_1776	1	C18-neg_Cluster_1776 Gln-CA
C18-neg_Cluster_1782	PRISM|8523	0	CD	Glu-CA	C18-neg	Cluster_1782	1	C18-neg_Cluster_1782 Glu-CA
C18-neg_Cluster_1796	PRISM|8523	0	CD	Phe-CDCA	C18-neg	Cluster_1796	1	C18-neg_Cluster_1796 Phe-CDCA
C18-neg_Cluster_1797	PRISM|8523	0	CD	Phe-DCA	C18-neg	Cluster_1797	1	C18-neg_Cluster_1797 Phe-DCA
C18-neg_Cluster_1866	PRISM|8523	0	CD	Phe-CA	C18-neg	Cluster_1866	1	C18-neg_Cluster_1866 Phe-CA
C18-neg_Cluster_1932	PRISM|8523	0	CD	Tyr-CA	C18-neg	Cluster_1932	1	C18-neg_Cluster_1932 Tyr-CA
C18-neg_Cluster_1946	PRISM|8523	0	CD	Trp-DCA	C18-neg	Cluster_1946	1	C18-neg_Cluster_1946 Trp-DCA
C18-neg_Cluster_2019	PRISM|8523	0	CD	Trp-CA	C18-neg	Cluster_2019	1	C18-neg_Cluster_2019 Trp-CA
HILIC-pos_Cluster_1892	PRISM|8523	0	CD	Glu-CDCA / Glu-DCA / Glu-HDCA / Glu-UDCA	HILIC-pos	Cluster_1892	1	HILIC-pos_Cluster_1892 Glu-CDCA / Glu-DCA / Glu-HDCA / Glu-UDCA
HILIC-pos_Cluster_1934	PRISM|8523	0	CD	Glu-CA	HILIC-pos	Cluster_1934	1	HILIC-pos_Cluster_1934 Glu-CA
HILIC-pos_Cluster_1951	PRISM|8523	65.7373	CD	His-CA	HILIC-pos	Cluster_1951	66.7373	HILIC-pos_Cluster_1951 His-CA
HILIC-pos_Cluster_1975	PRISM|8523	0	CD	Phe-CA	HILIC-pos	Cluster_1975	1	HILIC-pos_Cluster_1975 Phe-CA
C18-neg_Cluster_1309	PRISM|8534	0	CD	Ala-DCA	C18-neg	Cluster_1309	1	C18-neg_Cluster_1309 Ala-DCA
C18-neg_Cluster_1534	PRISM|8534	0	CD	Thr-DCA	C18-neg	Cluster_1534	1	C18-neg_Cluster_1534 Thr-DCA
C18-neg_Cluster_1613	PRISM|8534	15.2633	CD	Asn-DCA	C18-neg	Cluster_1613	16.2633	C18-neg_Cluster_1613 Asn-DCA
C18-neg_Cluster_1617	PRISM|8534	0	CD	Asp-DCA	C18-neg	Cluster_1617	1	C18-neg_Cluster_1617 Asp-DCA
C18-neg_Cluster_1634	PRISM|8534	0	CD	Thr-CA	C18-neg	Cluster_1634	1	C18-neg_Cluster_1634 Thr-CA
C18-neg_Cluster_1686	PRISM|8534	0	CD	Lys-DCA	C18-neg	Cluster_1686	1	C18-neg_Cluster_1686 Lys-DCA
C18-neg_Cluster_1690	PRISM|8534	0	CD	Glu-CDCA	C18-neg	Cluster_1690	1	C18-neg_Cluster_1690 Glu-CDCA
C18-neg_Cluster_1691	PRISM|8534	0	CD	Glu-DCA	C18-neg	Cluster_1691	1	C18-neg_Cluster_1691 Glu-DCA
C18-neg_Cluster_1692	PRISM|8534	25.0713	CD	Ile/Leu-CA	C18-neg	Cluster_1692	26.0713	C18-neg_Cluster_1692 Ile-CA / Leu-CA
C18-neg_Cluster_1698	PRISM|8534	0	CD	Asn-CA	C18-neg	Cluster_1698	1	C18-neg_Cluster_1698 Asn-CA
C18-neg_Cluster_1701	PRISM|8534	0	CD	Asp-CA	C18-neg	Cluster_1701	1	C18-neg_Cluster_1701 Asp-CA
C18-neg_Cluster_1776	PRISM|8534	0	CD	Gln-CA	C18-neg	Cluster_1776	1	C18-neg_Cluster_1776 Gln-CA
C18-neg_Cluster_1782	PRISM|8534	0	CD	Glu-CA	C18-neg	Cluster_1782	1	C18-neg_Cluster_1782 Glu-CA
C18-neg_Cluster_1796	PRISM|8534	0	CD	Phe-CDCA	C18-neg	Cluster_1796	1	C18-neg_Cluster_1796 Phe-CDCA
C18-neg_Cluster_1797	PRISM|8534	0	CD	Phe-DCA	C18-neg	Cluster_1797	1	C18-neg_Cluster_1797 Phe-DCA
C18-neg_Cluster_1866	PRISM|8534	39.0703	CD	Phe-CA	C18-neg	Cluster_1866	40.0703	C18-neg_Cluster_1866 Phe-CA
C18-neg_Cluster_1932	PRISM|8534	0	CD	Tyr-CA	C18-neg	Cluster_1932	1	C18-neg_Cluster_1932 Tyr-CA
C18-neg_Cluster_1946	PRISM|8534	27.0316	CD	Trp-DCA	C18-neg	Cluster_1946	28.0316	C18-neg_Cluster_1946 Trp-DCA
C18-neg_Cluster_2019	PRISM|8534	0	CD	Trp-CA	C18-neg	Cluster_2019	1	C18-neg_Cluster_2019 Trp-CA
HILIC-pos_Cluster_1892	PRISM|8534	0	CD	Glu-CDCA / Glu-DCA / Glu-HDCA / Glu-UDCA	HILIC-pos	Cluster_1892	1	HILIC-pos_Cluster_1892 Glu-CDCA / Glu-DCA / Glu-HDCA / Glu-UDCA
HILIC-pos_Cluster_1934	PRISM|8534	0	CD	Glu-CA	HILIC-pos	Cluster_1934	1	HILIC-pos_Cluster_1934 Glu-CA
HILIC-pos_Cluster_1951	PRISM|8534	64.5897	CD	His-CA	HILIC-pos	Cluster_1951	65.5897	HILIC-pos_Cluster_1951 His-CA
HILIC-pos_Cluster_1975	PRISM|8534	0	CD	Phe-CA	HILIC-pos	Cluster_1975	1	HILIC-pos_Cluster_1975 Phe-CA
C18-neg_Cluster_1309	PRISM|8537	0	CD	Ala-DCA	C18-neg	Cluster_1309	1	C18-neg_Cluster_1309 Ala-DCA
C18-neg_Cluster_1534	PRISM|8537	0	CD	Thr-DCA	C18-neg	Cluster_1534	1	C18-neg_Cluster_1534 Thr-DCA
C18-neg_Cluster_1613	PRISM|8537	0	CD	Asn-DCA	C18-neg	Cluster_1613	1	C18-neg_Cluster_1613 Asn-DCA
C18-neg_Cluster_1617	PRISM|8537	0	CD	Asp-DCA	C18-neg	Cluster_1617	1	C18-neg_Cluster_1617 Asp-DCA
C18-neg_Cluster_1634	PRISM|8537	367.82	CD	Thr-CA	C18-neg	Cluster_1634	368.82	C18-neg_Cluster_1634 Thr-CA
C18-neg_Cluster_1686	PRISM|8537	0	CD	Lys-DCA	C18-neg	Cluster_1686	1	C18-neg_Cluster_1686 Lys-DCA
C18-neg_Cluster_1690	PRISM|8537	866.96	CD	Glu-CDCA	C18-neg	Cluster_1690	867.96	C18-neg_Cluster_1690 Glu-CDCA
C18-neg_Cluster_1691	PRISM|8537	0	CD	Glu-DCA	C18-neg	Cluster_1691	1	C18-neg_Cluster_1691 Glu-DCA
C18-neg_Cluster_1692	PRISM|8537	441.528	CD	Ile/Leu-CA	C18-neg	Cluster_1692	442.528	C18-neg_Cluster_1692 Ile-CA / Leu-CA
C18-neg_Cluster_1698	PRISM|8537	391.578	CD	Asn-CA	C18-neg	Cluster_1698	392.578	C18-neg_Cluster_1698 Asn-CA
C18-neg_Cluster_1701	PRISM|8537	271.715	CD	Asp-CA	C18-neg	Cluster_1701	272.715	C18-neg_Cluster_1701 Asp-CA
C18-neg_Cluster_1776	PRISM|8537	201.428	CD	Gln-CA	C18-neg	Cluster_1776	202.428	C18-neg_Cluster_1776 Gln-CA
C18-neg_Cluster_1782	PRISM|8537	2557.13	CD	Glu-CA	C18-neg	Cluster_1782	2558.13	C18-neg_Cluster_1782 Glu-CA
C18-neg_Cluster_1796	PRISM|8537	201.732	CD	Phe-CDCA	C18-neg	Cluster_1796	202.732	C18-neg_Cluster_1796 Phe-CDCA
C18-neg_Cluster_1797	PRISM|8537	0	CD	Phe-DCA	C18-neg	Cluster_1797	1	C18-neg_Cluster_1797 Phe-DCA
C18-neg_Cluster_1866	PRISM|8537	1614.22	CD	Phe-CA	C18-neg	Cluster_1866	1615.22	C18-neg_Cluster_1866 Phe-CA
C18-neg_Cluster_1932	PRISM|8537	3816.9	CD	Tyr-CA	C18-neg	Cluster_1932	3817.9	C18-neg_Cluster_1932 Tyr-CA
C18-neg_Cluster_1946	PRISM|8537	0	CD	Trp-DCA	C18-neg	Cluster_1946	1	C18-neg_Cluster_1946 Trp-DCA
C18-neg_Cluster_2019	PRISM|8537	1158.02	CD	Trp-CA	C18-neg	Cluster_2019	1159.02	C18-neg_Cluster_2019 Trp-CA
HILIC-pos_Cluster_1892	PRISM|8537	68.5591	CD	Glu-CDCA / Glu-DCA / Glu-HDCA / Glu-UDCA	HILIC-pos	Cluster_1892	69.5591	HILIC-pos_Cluster_1892 Glu-CDCA / Glu-DCA / Glu-HDCA / Glu-UDCA
HILIC-pos_Cluster_1934	PRISM|8537	267.467	CD	Glu-CA	HILIC-pos	Cluster_1934	268.467	HILIC-pos_Cluster_1934 Glu-CA
[truncated: 3,061 more rows]
