# Supplementary material for: Reverse metabolomics for the discovery of chemical structures from humans
Source: Nature. Author manuscript; Available in PMC 2024 Mar 8. (PMC10849969; doi:10.1038/s41586-023-06906-8)
Supplement: SourceData_FigE7 [file NIHMS1962612-supplement-SourceData_FigE7.xlsx]

## Sheet: Extended Data Fig. 7a
concentration (in uM)	Glu-CA				Glu-CDCA				Glu-DCA				Ile-CA				Leu-CA				Met-CDCA				Met-DCA				Phe-CA				Phe-CDCA				Phe-DCA				Thr-CA				Trp-CA				Trp-CDCA
10	0.912392	1.70229	1.30335	2.27606	3.83574	3.06631	1.65273	2.17052	1.62356	1.52207	4.01895	1.73746	0.847642	1.10306	0.995114	0.940729	1.07753	1.47822	1.56579	1.88934	2.31398	1.00527	1.36474	1.12178	0.9374	0.3946	1.27774	1.18309	0.67624	1.01194	0.946954	1.14186	3.22256	2.38722	2.29377	2.40476	0.851763	1.80984	1.16696	1.10519	5.9506	3.02571	2.38025	4.97037	1.26927	0.73206	1.37811	2.4142	1.12142
50	1.61237	4.3817	1.92363	2.84745	9.44308	2.48792	5.00756	3.99925	5.95648	6.37085	4.41464	3.04637	0.999521	1.42995	1.19083	0.914934	0.941893	2.4316	2.10814	1.8113	1.00968	1.28318	1.64356	2.22015	1.62093	2.39037	2.06633	1.86301	1.14181	3.2733	1.65819	2.90451	0.195791	0.356117	0.232393	0.338419	0.806554	0.905003	0.84765	0.653638	7.31605	7.26272		8.06284	2.31063	1.05934	1.44596	2.8966	1.5866
[truncated: 15 more columns]

## Sheet: Extended Data Fig. 7b
concentration (uM)	Glu-CA				Glu-CDCA				Glu-DCA				Thr-CA				Rifampicin
0.01	-10.5603	9.81691	-2.85833	-6.97879	-0.977154	7.90054	6.65092	-1.97651	23.7993	1.45684	10.3604	4.2415	7.95393	-0.244022	7.44401	6.3004	-3.21764	49.7803	1.1146	-24.1246
0.1	-6.83529	1.02467	9.00749	-8.51792	16.7531	12.0882	14.9177	3.68582	12.805	12.9342	-5.59573	4.06794	3.20474	-8.45121	3.30174	3.84228	15.3491	-4.19559	-17.9225	39.3961
0.5	0.675748	-0.330867	12.5198	3.49052	-7.85648	1.19855	-2.68838	-0.0829042	1.33783	23.8655	11.394	30.4521	8.37125	7.42064	12.374	13.482	2.03614	16.9418	-0.0317489	25.5627
1	0.327483	6.38132	5.33614	4.04509	0.71532	-0.434159	-0.147085	1.17019	-2.02583	6.36736	-6.958	2.95457	-6.52985	10.8442	-5.56963	6.40393	31.0957	19.4375	30.6519	31.4093
5	13.0021	10.8648	7.38255	20.0529	-2.08017	-1.52136	6.83359	12.0354	39.335	37.2905	34.9182	20.1971	12.6394	12.5528	11.9183	5.87907	56.5597	97.5383	103.786	102.434
10	16.5184	27.9604	24.0621	18.6943	1.34946	2.84232	10.8676	15.9656	34.5674	87.1734	45.8462	60.6564	19.9035	24.1335	22.3603	19.6462	80.82	111.01	88.5698	61.2879
50	61.2151	49.7892	62.405	47.6673	35.0698	20.3532	16.9768	7.97887	106.792	75.9715	108.717	89.9272	38.6092	47.553	34.025	43.9649	115.575	106.975	130.263	109.735
100	75.1556	50.1444	116.181	82.1859	54.6099	66.1386	37.1618	50.0044	112.198	79.1293	149.822	89.8489	49.6265	67.4337	52.1388	58.0409	99.9612	95.8397	95.1932	109.006

## Sheet: Extended Data Fig. 7c
concentration (uM)	0	10	50	100	10	50	100	10	50	100
	0.913398	1.3327	1.39708	1.32931	1.12647	1.19619	1.36735	2.13544	0.980589	0.917646
	0.930317	1.40594	2.19311	1.71975	1.95586	1.1885	1.69788	2.80086	2.94668	1.69831
	1.10384	1.73758	1.42172	1.96453	1.75617	2.37875	1.38381	2.42799	2.63211	2.09993
	0.645893	1.73407	1.4278	1.09461	1.44848	1.54389	1.68593	1.66865	1.57287	1.03217
