# Supplementary material for: Reverse metabolomics for the discovery of chemical structures from humans
Source: Nature. Author manuscript; Available in PMC 2024 Mar 8. (PMC10849969; doi:10.1038/s41586-023-06906-8)
Supplement: TableS9 [file NIHMS1962612-supplement-TableS9.xlsx]

## Sheet: Sheet1
Molecule	Precursor m/z (M-H]-	Retention Time	CCS based on drift time	Precursor Mass Error (ppm)	Confirmatory MS2 Fragment
Ala_CA	478.317	5.6	206.187	0.7	88.0395
Arg_CA	563.381	5.55	221.307	1	173.103
Asn_CA	521.323	5	216.441	-3.3	131.045
Asp_CA	522.307	4.5	216.431	-2.5	132.029
Glu_CA	536.323	4.45	217.999	0.3	146.045
Gln_CA	535.339	5.1	216.297	-2.7	145.061
His_CA	544.339	5.3	219.705	1.1	154.062
Ile_CA	520.364	7.45	219.952	1.6	130.087
Leu_CA	520.364	7.35	219.952	1.6	130.087
Lys_CA	535.375	5.5	219.795	2.5	145.097
Met_CA	538.321	6.7	221.551	1.6	148.043
Phe_CA	554.349	7.65	224.962	1.8	164.071
Pro_CA	504.333	5.9	214.838	-2.3	114.055
Ser_CA	494.312	5.2	208.688	-3.3	104.035
Thr_CA	508.328	5.45	213.899	1.9	118.05
Trp_CA	593.36	7.45	227.279	-1.2	203.082
Tyr_CA	570.344	5.8	226.594	-0.2	180.066
Val_CA	506.349	6.7	214.816	-1.2	116.071
Cit_CA	564.365	5.05	221.298	-1.2	174.087
Orn_CA	521.36	5.5	216.441	0.2	131.082
DOPA_CA	586.338	5.55	222.884	-1.9	196.06
Ala_CDCA	462.322	6.95	205.488	1.2	88.0395
Arg_CDCA	547.386	6.95	221.46	-0.4	173.103
Asn_CDCA	505.328	6.1	215.721	5	131.045
Asp_CDCA	506.312	5.25	214.816	-0.1	132.029
Glu_CDCA	520.328	5.2	216.452	1	146.045
Gln_CDCA	519.344	6.2	217.282	3.2	145.061
His_CDCA	528.344	6.5	219.867	2	154.062
Ile_CDCA	504.369	8.4	218.341	2.2	130.087
Leu_CDCA	504.369	8.3	218.341	2.2	130.087
Lys_CDCA	519.38	7.5	217.281	-3.3	145.097
Met_CDCA	522.326	7.8	222.612	0.4	148.043
Phe_CDCA	538.354	8.5	225.123	0.6	164.071
Pro_CDCA	488.338	7.2	211.442	-0.3	114.055
Ser_CDCA	478.317	6.4	207.979	0.6	104.035
Thr_CDCA	492.333	6.8	212.291	0.4	118.05
Trp_CDCA	577.365	8.3	233.661	-0.8	203.082
Tyr_CDCA	554.349	7.1	228.531	1.5	180.066
Val_CDCA	490.354	7.85	214.104	-1.4	116.071
Cit_CDCA	548.37	6.2	222.343	-0.1	174.087
Orn_CDCA	505.365	7.3	214.827	-3	131.082
DOPA_CDCA	570.344	6.9	222.135	-0.3	196.06
Ala_DCA	462.322	7.3	202.798	1.5	88.0395
Arg_DCA	547.386	7.25	220.567	-1.1	173.103
Asn_DCA	505.328	6.4	212.144	5.1	131.045
Asp_DCA	506.312	5.45	213.922	1.1	132.029
Glu_DCA	520.328	5.45	214.664	1.1	146.045
Gln_DCA	519.344	6.6	215.569	3.5	145.061
His_DCA	528.344	6.9	218.974	2	154.062
Ile_DCA	504.369	8.75	213.943	2.2	130.087
Leu_DCA	504.369	8.6	216.627	2.2	130.087
Lys_DCA	519.38	7.8	219.069	-3.5	145.097
Met_DCA	522.326	8.1	214.643	0.2	148.043
Phe_DCA	538.354	8.9	218.871	0.6	164.071
Pro_DCA	488.338	7.6	213.233	-0.2	114.055
Ser_DCA	478.317	6.75	204.396	0.7	104.035
Thr_DCA	492.333	7.15	209.605	0.4	118.05
Trp_DCA	577.365	8.6	223.855	-0.9	203.082
Tyr_DCA	554.349	7.35	220.5	1.4	180.066
Val_DCA	490.354	8.15	212.314	-1.5	116.071
Cit_DCA	548.37	6.5	220.558	0.2	174.087
Orn_DCA	505.365	7.6	214.827	-3.3	131.082
DOPA_DCA	570.344	7.2	224.81	-0.4	196.06
Ala_HDCA	462.322	5.25	205.488	1.6	88.0395
Arg_HDCA	547.386	5.2	221.46	-0.7	173.103
Asn_HDCA	505.328	4.7	216.616	5.2	131.045
Asp_HDCA	506.312	4.3	214.816	1	132.029
Glu_HDCA	520.328	4.3	214.664	1.5	146.045
Gln_HDCA	519.344	4.8	219.069	3.6	145.061
His_HDCA	528.344	4.9	220.761	2.2	154.062
Ile_HDCA	504.369	7.05	218.341	2.2	130.087
Leu_HDCA	504.369	6.95	218.341	2.2	130.087
Lys_HDCA	519.38	5.7	219.069	-3.7	145.097
Met_HDCA	522.326	6.2	220.825	0.3	148.043
Phe_HDCA	538.354	7.2	225.123	0.7	164.071
Pro_HDCA	488.338	5.6	212.337	-0.4	114.055
Ser_HDCA	478.317	4.9	207.979	0.8	104.035
Thr_HDCA	492.333	5.1	213.186	0.5	118.05
Trp_HDCA	577.365	6.95	230.095	-0.9	203.082
Tyr_HDCA	554.349	5.4	227.639	1.7	180.066
Val_HDCA	490.354	6.3	214.104	-1.5	116.071
Cit_HDCA	548.37	4.8	223.236	0.1	174.087
Orn_HDCA	505.365	5.5	215.721	-3.1	131.082
DOPA_HDCA	570.344	5.1	230.161	-0.3	196.06
Ala_UDCA	462.322	5.1	205.488	1.4	88.0395
Arg_UDCA	547.386	5.05	224.138	-0.5	173.103
Asn_UDCA	505.328	4.6	215.721	4.7	131.045
Asp_UDCA	506.312	4.2	216.605	1.3	132.029
Glu_UDCA	520.328	4.2	214.664	1.3	146.045
Gln_UDCA	519.344	4.7	217.282	3.1	145.061
His_UDCA	528.344	4.85	220.761	2	154.062
Ile_UDCA	504.369	6.8	217.447	2.1	130.087
Leu_UDCA	504.369	6.7	218.341	2.1	130.087
Lys_UDCA	519.38	5.5	219.963	-3.5	145.097
Met_UDCA	522.326	6	219.037	0.4	148.043
Phe_UDCA	538.354	7	223.336	0.3	164.071
Pro_UDCA	488.338	5.3	212.337	-0.5	114.055
Ser_UDCA	478.317	4.75	207.979	0.6	104.035
Thr_UDCA	492.333	4.95	212.291	0.4	118.05
Trp_UDCA	577.365	6.75	226.529	-0.8	203.082
Tyr_UDCA	554.349	5.3	222.285	1.5	180.066
Val_UDCA	490.354	6	214.104	-1.5	116.071
Cit_UDCA	548.37	4.7	223.236	0	174.087
Orn_UDCA	505.365	5.3	215.721	-3.1	131.082
DOPA_UDCA	570.344	5.1	223.027	-0.5	196.06
Ala_MCA (a)	478.317	4.4	207.083	0.7	88.0395
Arg_MCA (a)	563.381	4.3	223.091	1	173.103
Asn_MCA (a)	521.323	4	217.261	-3.5	131.045
Asp_MCA (a)	522.307	3.45	218.144	1.9	132.029
Glu_MCA (a)	536.323	3.5	218.892	0.7	146.045
Gln_MCA (a)	535.339	4.1	220.688	-2.7	145.061
His_MCA (a)	544.339	4.2	222.383	1.1	154.062
Ile_MCA (a)	520.364	5.65	220.846	1.5	130.087
Leu_MCA (a)	520.364	5.55	219.952	1.5	130.087
Lys_MCA (a)	535.375	4.6	219.795	2	145.097
Met_MCA (a)	538.321	5	223.337	1.5	148.043
Phe_MCA (a)	554.349	5.8	226.747	1.6	164.071
Pro_MCA (a)	504.333	4.7	214.838	-2.8	114.055
Ser_MCA (a)	494.312	4.1	209.583	-3.3	104.035
Thr_MCA (a)	508.328	4.3	214.794	1.9	118.05
Trp_MCA (a)	593.36	5.6	235.298	-1.1	203.082
Tyr_MCA (a)	570.344	4.5	231.053	-0.2	180.066
Val_MCA (a)	506.349	5	215.71	-1.1	116.071
Cit_MCA (a)	564.365	4.1	224.866	-1.3	174.087
Orn_MCA (a)	521.36	4.5	217.26	1	131.082
DOPA_MCA (a)	586.338	4.4	223.775	-2	196.06
Ala_MCA (b)	478.317	4.4	207.083	0.8	88.0395
Arg_MCA (b)	563.381	4.35	222.199	1.1	173.103
Asn_MCA (b)	521.323	4	217.261	-3.2	131.045
Asp_MCA (b)	522.307	3.45	217.25	1.9	132.029
Glu_MCA (b)	536.323	3.5	216.287	1.1	146.045
Gln_MCA (b)	535.339	4.1	216.297	-2.8	145.061
His_MCA (b)	544.339	4.2	221.49	1.1	154.062
Ile_MCA (b)	520.364	5.7	219.952	1.9	130.087
Leu_MCA (b)	520.364	5.6	219.952	1.9	130.087
Lys_MCA (b)	535.375	4.1	216.296	0.1	145.097
Met_MCA (b)	538.321	5	220.658	1.4	148.043
Phe_MCA (b)	554.349	5.85	225.854	1.9	164.071
Pro_MCA (b)	504.333	4.5	214.838	-2.1	114.055
Ser_MCA (b)	494.312	4.1	209.583	-3.1	104.035
Thr_MCA (b)	508.328	4.3	214.794	1.8	118.05
Trp_MCA (b)	593.36	5.6	229.061	-0.7	203.082
Tyr_MCA (b)	570.344	4.6	223.918	-0.1	180.066
Val_MCA (b)	506.349	5.05	215.71	-0.9	116.071
Cit_MCA (b)	564.365	4.15	223.974	-1	174.087
Orn_MCA (b)	521.36	4	217.26	-0.5	131.082
DOPA_MCA (b)	586.338	4.4	226.449	-1.7	196.06
Ala_MCA (g)	478.317	4.9	207.979	1	88.0395
Arg_MCA (g)	563.381	4.8	224.875	1.5	173.103
Asn_MCA (g)	521.323	4.5	216.441	-3.4	131.045
Asp_MCA (g)	522.307	4	216.431	-1.6	132.029
Glu_MCA (g)	536.323	4	217.106	1.4	146.045
Gln_MCA (g)	535.339	4.55	219.795	2	145.061
His_MCA (g)	544.339	4.65	222.383	1.6	154.062
Ile_MCA (g)	520.364	6.6	220.846	2	130.087
Leu_MCA (g)	520.364	6.5	219.058	2	130.087
Lys_MCA (g)	535.375	4.55	219.795	1.9	145.097
Met_MCA (g)	538.321	5.9	222.444	2	148.043
Phe_MCA (g)	554.349	6.8	225.854	1.8	164.071
Pro_MCA (g)	504.333	5.1	212.155	-2.6	114.055
Ser_MCA (g)	494.312	4.55	208.688	-2.5	104.035
Thr_MCA (g)	508.328	4.8	213.899	2.1	118.05
Trp_MCA (g)	593.36	6.55	235.298	-0.6	203.082
Tyr_MCA (g)	570.344	5.1	230.161	0.1	180.066
Val_MCA (g)	506.349	5.8	215.71	-0.7	116.071
Cit_MCA (g)	564.365	4.55	225.758	-0.9	174.087
Orn_MCA (g)	521.36	4.5	216.441	1.4	131.082
DOPA_MCA (g)	586.338	5	224.667	-1.3	196.06
